# Supplementary material for: Moringa oleifera leaf polysaccharide alleviates experimental colitis by inhibiting inflammation and maintaining intestinal barrier
Source: Front Nutr. 2022 Nov 10;9:1055791. doi: 10.3389/fnut.2022.1055791 (PMC9686441; doi:10.3389/fnut.2022.1055791)
Supplement: Supplementary file 1 [file Data_Sheet_1.zip]

Archive with 39 entries (34 files):
- Figure 3/
- Figure 3/Control 100x.jpg
- Figure 3/Control 200x.jpg
- Figure 3/DSS 100x.jpg
- Figure 3/DSS 200x.jpg
- Figure 3/DSS+MOLP-H 100x.jpg
- Figure 3/DSS+MOLP-H 200×.jpg
- Figure 3/DSS+MOLP-L 100x.jpg
- Figure 3/DSS+MOLP-L.jpg
- Figure 3/DSS+MOLP-M 100×.jpg
- Figure 3/DSS+MOLP-M 200x.jpg
- Figure 3/Fig 3B.xlsx
- Figure 1/
- Figure 1/Fig 1B-G.xlsx
- Figure 2/
- Figure 2/Fig 2A.xlsx
- Figure 2/Fig 2B/
- Figure 2/Fig 2B/Fig 2B.xlsx
- Figure 2/Fig 2B/mono13mix_0.5.xlsx
- Figure 2/Fig 2B/mono13mix_0.5_ED_1.txt
- Figure 2/Fig 2B/mono13mix_1.xlsx
- Figure 2/Fig 2B/mono13mix_10.xlsx
- Figure 2/Fig 2B/mono13mix_10_ED_1.txt
- Figure 2/Fig 2B/mono13mix_1_ED_1.txt
- Figure 2/Fig 2B/mono13mix_20.xlsx
- Figure 2/Fig 2B/mono13mix_20_ED_1.txt
- Figure 2/Fig 2B/mono13mix_25.xlsx
- Figure 2/Fig 2B/mono13mix_25_ED_1.txt
- Figure 2/Fig 2B/mono13mix_30.xlsx
- Figure 2/Fig 2B/mono13mix_30_ED_1.txt
- Figure 2/Fig 2B/mono13mix_5.xlsx
- Figure 2/Fig 2B/mono13mix_5_ED_1.txt
- Figure 2/Fig 2C.xlsx
- Figure 2/Fig 2D/
- Figure 2/Fig 2D/Fig 2D.xlsx
- Figure 2/Fig 2D/PWL220713001_20.xlsx
- Figure 2/Fig 2D/PWL220713001_20_ED_1.txt
- Figure 2/Fig 2E.xlsx
- Figure 2/Fig 2F.tif
