# Supplementary material for: Moringa oleifera leaf polysaccharide alleviates experimental colitis by inhibiting inflammation and maintaining intestinal barrier
Source: Front Nutr. 2022 Nov 10;9:1055791. doi: 10.3389/fnut.2022.1055791 (PMC9686441; doi:10.3389/fnut.2022.1055791)
Supplement: Supplementary file 1 [file Data_Sheet_1.zip › Figure 3/Fig 3B.xlsx]

## Sheet: Sheet1
Figure 3B
	Control	DSS	DSS+MOLP-L	DSS+MOLP-M	DSS+MOLP-H
1	0	9	7	3	3
2	1	10	6	4	3
3	0	9	7	3	2
4	0	10	7	3	2
5	0	9	8	3	3
6	1	10	6	4	4
7	0	10	5	4	2
8	1	11	7	3	3
