# Supplementary material for: Moringa oleifera leaf polysaccharide alleviates experimental colitis by inhibiting inflammation and maintaining intestinal barrier
Source: Front Nutr. 2022 Nov 10;9:1055791. doi: 10.3389/fnut.2022.1055791 (PMC9686441; doi:10.3389/fnut.2022.1055791)
Supplement: Supplementary file 1 [file Data_Sheet_1.zip › Figure 1/Fig 1B-G.xlsx]

## Sheet: Sheet1
Figure 1B										Figure 1C							Figure 1E							Figure 1F							Figure 1G
Control	the first day	the second day	the third day	the forth day	the fifth day	the sixth day	the seventh day	the eighth day			Control	DSS	DSS+MOLP-L	DSS+MOLP-M	DSS+MOLP-H			Control	DSS	DSS+MOLP-L	DSS+MOLP-M	DSS+MOLP-H			Control	DSS	DSS+MOLP-L	DSS+MOLP-M	DSS+MOLP-H			Control	DSS	DSS+MOLP-L	DSS+MOLP-M	DSS+MOLP-H
1	100	100.467	102.791	100	100.905	100.897	100.889	101.322		1	0	4	3	2	1		1	6.9	4.4	4.5	4.6	5.9		1	0.063519	0.046865	0.053802	0.058079	0.0694328		1	0.002918	0.00573	0.005872	0.004972	0.005007
2	100	103.774	103.182	101.322	100.87	100.431	101.288	102.119		2	0	4	3	2	2		2	6.4	4.6	4.7	5.7	6.9		2	0.065809	0.044944	0.047742	0.053266	0.053226		2	0.003693	0.006611	0.006052	0.004938	0.005215
3	100	102.395	103.198	101.088	101.092	100.824	101.116	101.616		3	0	3	2	3	1		3	6.7	4.9	5	5.1	5.6		3	0.067615	0.050714	0.053103	0.055155	0.0650178		3	0.003138	0.006071	0.005015	0.004935	0.0044
4	100	103.809	103.211	101.778	101.31	101.724	101.695	100.833		4	0	3	2	2	1		4	8	4.3	5	6.3	5.9		4	0.063529	0.051573	0.049026	0.052838	0.061995		4	0.003361	0.005674	0.004872	0.004919	0.005025
5	100	100.926	105.046	101.31	101.293	100.851	101.266	100.417		5	0	4	3	3	2		5	7.3	4	5.2	5.1	6.4		5	0.060211	0.0556	0.05967	0.055288	0.065704		5	0.004388	0.00545	0.00498	0.004379	0.004112
6	100	101.026	103.046	100	101.478	100.971	100.481	100.478		6	0	3	2	2	1		6	6.9	4.6	5.1	5.6	6.8		6	0.06413	0.052189	0.060788	0.054925	0.061453		6	0.003499	0.005075	0.004648	0.004829	0.004271
7	100	102.857	103.704	100.893	100.885	100	102.193	102.146		7	0	4	2	1	1		7	7.6	4.8	4.9	4.8	6		7	0.06124	0.049731	0.051862	0.058659	0.058614		7	0.003245	0.005846	0.005354	0.004458	0.004852
8	100	103.902	101.409	102.315	100.905	100.897	100	104		8	0	3	3	2	1		8	6.5	4.1	4.9	5	6.5		8	0.06702	0.050894	0.056182	0.051191	0.0669956		8	0.0037542	0.005691	0.005125	0.005192	0.00491
DSS	the first day	the second day	the third day	the forth day	the fifth day	the sixth day	the seventh day	the eighth day
1	100	101.861	101.826	100	100.897	100	89.7778	91.5842
2	100	101.429	100.469	100.935	97.2222	95.7143	95.0249	92.1466
3	100	104.018	99.1416	101.299	100.855	97.4576	92.1739	92.4528
4	100	104.082	101.961	101.442	97.6303	95.1456	95.9184	94.6809
5	100	102.617	101.457	101.033	98.522	97.058	94.292	92.739
6	100	102.404	103.286	102.273	98.6667	98.1982	96.3303	95.2381
7	100	103.636	102.632	101.282	97.8903	96.9828	95.5556	93.0233
8	100	100.893	100.885	100	96.4912	95.9091	95.2607	90.0498
DSS+MOLP-L	the first day	the second day	the third day	the forth day	the fifth day	the sixth day	the seventh day	the eighth day
1	100	102.415	101.415	100	99.5349	98.5981	94.7867	95
2	100	101.466	101.502	100.414	100.003	98.585	96.604	95.394
3	100	100.922	101.37	100.901	100	99.5536	95.5157	93.8967
4	100	102.715	103.084	99.1453	98.7069	98.69	96.4602	94.4954
5	100	101.429	100	98.5915	98.5714	100	95.6522	95.9596
6	100	100.441	100.439	100	99.1266	99.1189	97.7778	95.9091
7	100	100.5	101.493	102.941	101.905	96.2617	99.5146	96.0976
8	100	101.843	102.715	101.322	102.174	97.8723	96.5217	96.3964
DSS+MOLP-M	the first day	the second day	the third day	the forth day	the fifth day	the sixth day	the seventh day	the eighth day
1	100	101.861	100.457	99.5455	100.457	99.0909	96.789	96.6825
2	100	100.952	100.943	100	99.0654	99.0566	97.6191	96.5854
3	100	102.727	103.097	100	101.288	99.1525	96.5812	97.3451
4	100	101.685	101.582	99.644	99.258	98.876	97.152	96.514
5	100	101.409	101.852	97.7273	97.6744	99.0476	97.1154	96.0396
6	100	103	101.942	104.286	97.7169	96.2617	97.0874	97
7	100	100.905	100.448	97.3214	100.917	100	97.7273	94.8837
8	100	100.943	102.336	98.6301	97.6852	99.5261	97.1429	97.0588
DSS+MOLP-H	the first day	the second day	the third day	the forth day	the fifth day	the sixth day	the seventh day	the eighth day
1	100	101.429	102.347	101.376	101.81	97.7778	97.2727	98.1308
2	100	103.125	103.535	103.902	98.5915	101.429	96.2441	97.561
3	100	103.333	100.922	100.913	99.5475	98.6364	96.7742	97.1429
4	100	102.847	101.728	101.607	99.861	100.238	98.228	97.906
5	100	102.842	101.731	101.604	99.863	100.237	98.23	97.91
6	100	101.456	101.435	104.245	100.905	103.587	102.165	99.5763
7	100	103.756	100	100.453	100	100	98.1982	96.3303
8	100	103.982	102.128	98.75	98.3122	100	98.7125	98.6957
