# Supplementary material for: Moringa oleifera leaf polysaccharide alleviates experimental colitis by inhibiting inflammation and maintaining intestinal barrier
Source: Front Nutr. 2022 Nov 10;9:1055791. doi: 10.3389/fnut.2022.1055791 (PMC9686441; doi:10.3389/fnut.2022.1055791)
Supplement: Supplementary file 1 [file Data_Sheet_1.zip › Figure 2/Fig 2A.xlsx]

## Sheet: Sheet1
Figure 2A
min	RI
33.0171	1.348
33.0339	0.743589
33.0508	-0.293311
33.0676	-1.0479
33.0845	-1.14281
33.1013	-0.482876
33.1181	0.0882497
33.135	0.535659
33.1518	0.9795
33.1686	1.75641
33.1855	2.21256
33.2023	2.43624
33.2191	2.67772
33.236	2.95401
33.2528	3.28087
33.2696	3.36574
33.2865	3.23042
33.3033	2.85963
33.3201	2.24412
33.337	1.28713
33.3538	0.284331
33.3706	-0.78141
33.3875	-1.57499
33.4043	-2.01855
33.4211	-2.24183
33.438	-1.91306
33.4548	-1.95157
33.4716	-2.38423
33.4885	-3.3818
33.5053	-3.97557
33.5221	-2.74562
33.539	-1.76075
33.5558	-1.01965
33.5727	-0.630531
33.5895	-0.665696
33.6063	-0.809561
33.6232	-1.08192
33.64	-1.50779
33.6568	-2.0905
33.6737	-2.10658
33.6905	-1.9369
33.7073	-1.51592
33.7242	-0.499437
33.741	-0.015182
33.7578	-0.0698004
33.7747	-0.742874
33.7915	-1.14466
33.8083	-1.42845
33.8252	-1.71505
33.842	-1.96311
33.8588	-2.00681
33.8757	-1.96742
33.8925	-1.90859
33.9093	-1.85642
33.9262	-1.79908
33.943	-1.58725
33.9598	-0.917127
33.9767	-0.436845
33.9935	-0.143498
34.0104	-0.0876798
34.0272	-0.135961
34.044	-0.0679308
34.0609	0.0928494
34.0777	0.0274275
34.0945	-0.227047
34.1114	-0.608549
34.1282	-1.15343
34.145	-1.85963
34.1619	-1.8078
34.1787	-1.68355
34.1955	-1.52345
34.2124	-1.43974
34.2292	-1.43573
34.246	-1.58015
34.2629	-1.94012
34.2797	-2.502
34.2965	-3.23231
34.3134	-3.70305
34.3302	-3.73254
34.347	-3.72474
34.3639	-3.76393
34.3807	-3.80225
34.3975	-3.7328
34.4144	-3.94789
34.4312	-4.36044
34.448	-4.50788
34.4649	-3.63177
34.4817	-2.69768
34.4986	-2.0622
34.5154	-1.72188
34.5322	-1.68722
34.5491	-1.44261
34.5659	-1.18952
34.5827	-1.10407
34.5996	-1.14389
34.6164	-1.199
34.6332	-1.27708
34.6501	-1.32754
34.6669	-0.973338
34.6837	-0.668331
34.7006	-0.993294
34.7174	-1.65179
34.7342	-1.48108
34.7511	-0.218043
34.7679	0.708361
34.7847	1.29286
34.8016	1.47353
34.8184	1.70978
34.8352	1.90971
34.8521	1.93545
34.8689	1.36818
34.8857	1.21204
34.9026	1.32533
34.9194	1.42288
34.9363	1.47613
34.9531	1.35775
34.9699	1.06957
34.9868	0.618279
35.0036	0.387178
35.0204	0.413304
35.0373	0.934199
35.0541	1.72709
35.0709	2.52325
35.0878	3.17674
35.1046	3.50997
35.1214	3.58284
35.1383	3.50977
35.1551	3.26563
35.1719	2.66543
35.1888	1.81059
35.2056	1.00283
35.2224	0.348619
35.2393	0.397225
35.2561	1.20085
35.2729	2.01951
35.2898	2.72655
35.3066	3.29916
35.3234	3.74722
35.3403	3.99046
35.3571	3.87411
35.374	3.84057
35.3908	3.81511
35.4076	3.76828
35.4245	3.69677
35.4413	3.58209
35.4581	3.45929
35.475	3.26615
35.4918	2.9392
35.5086	3.47628
35.5255	4.51857
35.5423	5.02405
35.5591	4.93515
35.576	4.05465
35.5928	3.77674
35.6096	3.78177
35.6265	3.84489
35.6433	3.97203
35.6601	4.18451
35.677	4.28964
35.6938	4.12978
35.7106	3.15265
35.7275	2.53251
35.7443	2.89663
35.7611	3.27176
35.778	3.53186
35.7948	3.53945
35.8116	2.86693
35.8285	2.75192
35.8453	3.38145
35.8622	4.05397
35.879	4.9418
35.8958	6.56137
35.9127	7.53699
35.9295	7.86308
35.9463	7.36003
35.9632	6.88068
35.98	7.16892
35.9968	7.86508
36.0137	8.50415
36.0305	9.0198
36.0473	9.50762
36.0642	10.3666
36.081	11.5522
36.0978	12.329
36.1147	12.6846
36.1315	12.2359
36.1483	10.6441
36.1652	9.3944
36.182	9.65268
36.1988	10.3643
36.2157	10.3922
36.2325	9.89987
36.2493	9.53218
36.2662	10.1392
36.283	10.7682
36.2999	11.065
36.3167	11.0223
36.3335	10.4934
36.3504	9.86181
36.3672	9.70899
36.384	9.61288
36.4009	9.50947
36.4177	9.37093
36.4345	9.10893
36.4514	8.88473
36.4682	8.59754
36.485	8.2714
36.5019	8.20776
36.5187	9.23318
36.5355	10.4879
36.5524	11.6178
36.5692	12.6276
36.586	13.4852
36.6029	14.1409
36.6197	14.2891
36.6365	14.2499
36.6534	15.2345
36.6702	16.2395
36.687	17.1118
36.7039	17.6554
36.7207	17.8732
36.7375	18.1011
36.7544	20.1051
36.7712	21.8299
36.7881	23.2991
36.8049	24.3063
36.8217	24.1459
36.8386	24.0714
36.8554	23.965
36.8722	24.0014
36.8891	24.7696
36.9059	25.3844
36.9227	25.8351
36.9396	26.0538
36.9564	26.2321
36.9732	26.3394
36.9901	26.3244
37.0069	26.6787
37.0237	27.2534
37.0406	27.9012
37.0574	28.6316
37.0742	29.2269
37.0911	29.7436
37.1079	30.4913
37.1247	31.9527
37.1416	33.8179
37.1584	35.6853
37.1752	37.2211
37.1921	38.5787
37.2089	40.2102
37.2258	41.7467
37.2426	43.2849
37.2594	45.2367
37.2763	47.6506
37.2931	50.3539
37.3099	52.8186
37.3268	55.1139
37.3436	56.9994
37.3604	57.9158
37.3773	58.0522
37.3941	57.9739
37.4109	58.6201
37.4278	60.2055
37.4446	62.4297
37.4614	64.6925
37.4783	66.5766
37.4951	67.618
37.5119	68.0266
37.5288	68.4462
37.5456	69.3076
37.5624	70.1378
37.5793	70.7794
37.5961	71.4129
37.6129	72.7488
37.6298	74.6955
37.6466	77.0389
37.6635	79.2211
37.6803	81.6571
37.6971	84.4782
37.714	88.116
37.7308	91.2705
37.7476	94.0492
37.7645	96.6448
37.7813	98.7259
37.7981	100.308
37.815	101.472
37.8318	103.318
37.8486	105.142
37.8655	106.943
37.8823	109.075
37.8991	112.829
37.916	116.61
37.9328	120.09
37.9496	123.164
37.9665	125.972
37.9833	128.809
38.0001	131.086
38.017	132.784
38.0338	133.816
38.0506	135.507
38.0675	138.109
38.0843	140.887
38.1011	144.008
38.118	148.024
38.1348	151.44
38.1517	154.035
38.1685	155.918
38.1853	157.187
38.2022	157.991
38.219	158.853
38.2358	160.638
38.2527	163.449
38.2695	166.195
38.2863	168.854
38.3032	171.503
38.32	174.855
38.3368	178.213
38.3537	181.806
38.3705	185.845
38.3873	189.108
38.4042	191.629
38.421	193.267
38.4378	194.599
38.4547	196.431
38.4715	198.609
38.4883	200.707
38.5052	202.81
38.522	204.595
38.5388	205.952
38.5557	206.744
38.5725	208.999
38.5894	211.25
38.6062	213.486
38.623	216.726
38.6399	220.119
38.6567	224.33
38.6735	228.597
38.6904	232.439
38.7072	236.058
38.724	239.997
38.7409	243.498
38.7577	246.821
38.7745	250.683
38.7914	253.982
38.8082	256.745
38.825	258.721
38.8419	259.72
38.8587	260.975
38.8755	262.833
38.8924	265.697
38.9092	268.95
38.926	272.903
38.9429	276.835
38.9597	280.44
38.9765	283.533
38.9934	286.188
39.0102	288.475
39.027	290.406
39.0439	292.229
39.0607	294.763
39.0776	297.426
39.0944	300.249
39.1112	303.343
39.1281	306.168
39.1449	308.974
39.1617	312.478
39.1786	315.354
39.1954	317.652
39.2122	319.5
39.2291	321.916
39.2459	325.374
39.2627	329.14
39.2796	332.666
39.2964	336.085
39.3132	339.757
39.3301	343.097
39.3469	346.108
39.3637	348.664
39.3806	350.798
39.3974	352.757
39.4142	355.922
39.4311	359.661
39.4479	363.034
39.4647	366.086
39.4816	368.942
39.4984	372.046
39.5153	375.454
39.5321	379.444
39.5489	383.569
39.5658	387.704
39.5826	391.373
39.5994	394.632
39.6163	397.688
39.6331	401.373
39.6499	405.537
39.6668	409.697
39.6836	413.341
39.7004	416.492
39.7173	419.608
39.7341	424.145
39.7509	428.458
39.7678	432.533
39.7846	436.188
39.8014	439.309
39.8183	442.289
39.8351	446.483
39.8519	451.023
39.8688	455.06
39.8856	458.392
39.9024	461.134
39.9193	463.804
39.9361	467.778
39.9529	471.818
39.9698	475.934
39.9866	480.151
40.0035	484.109
40.0203	487.862
40.0371	491.604
40.054	495.645
40.0708	500.053
40.0876	505.013
40.1045	509.323
40.1213	513.176
40.1381	517.049
40.155	520.518
40.1718	523.994
40.1886	528.791
40.2055	533.226
40.2223	537.186
40.2391	540.933
40.256	545.262
40.2728	549.434
40.2896	553.158
40.3065	556.608
40.3233	560.446
40.3401	564.942
40.357	569.588
40.3738	574.665
40.3906	579.312
40.4075	583.56
40.4243	587.384
40.4412	590.884
40.458	593.801
40.4748	596.404
40.4917	599.563
40.5085	603.016
40.5253	606.749
40.5422	611.028
40.559	616.278
40.5758	620.839
40.5927	624.756
40.6095	628.287
40.6263	632.215
40.6432	636.371
40.66	641.467
40.6768	647.552
40.6937	652.932
40.7105	657.393
40.7273	661.297
40.7442	665.724
40.761	670.131
40.7778	674.126
40.7947	677.405
40.8115	680.435
40.8283	684.764
40.8452	689.408
40.862	694.202
40.8789	698.584
40.8957	702.612
40.9125	706.294
40.9294	709.778
40.9462	714.188
40.963	718.29
40.9799	722.269
40.9967	726.496
41.0135	730.361
41.0304	734.127
41.0472	738.767
41.064	743.781
41.0809	748.124
41.0977	751.907
41.1145	755.677
41.1314	760.936
41.1482	766.694
41.165	771.984
41.1819	776.451
41.1987	780.264
41.2155	783.749
41.2324	786.84
41.2492	789.869
41.266	794.227
41.2829	800.173
41.2997	806.806
41.3165	812.432
41.3334	817.148
41.3502	821.106
41.3671	825.188
41.3839	829.425
41.4007	833.265
41.4176	836.567
41.4344	839.392
41.4512	841.872
41.4681	844.548
41.4849	847.17
41.5017	849.521
41.5186	851.797
41.5354	854.627
41.5522	857.419
41.5691	860.445
41.5859	864.653
41.6027	868.65
41.6196	872.089
41.6364	874.917
41.6532	877.275
41.6701	879.624
41.6869	882.616
41.7037	886.311
41.7206	890.023
41.7374	894.421
41.7542	899.053
41.7711	903.176
41.7879	905.612
41.8048	906.649
41.8216	907.45
41.8384	910.653
41.8553	913.652
41.8721	916.479
41.8889	919.207
41.9058	921.723
41.9226	924.35
41.9394	928.369
41.9563	931.9
41.9731	934.804
41.9899	937.184
42.0068	939.168
42.0236	940.694
42.0404	941.785
42.0573	942.512
42.0741	943.813
42.0909	945.628
42.1078	947.905
42.1246	950.667
42.1414	953.718
42.1583	956.41
42.1751	958.718
42.1919	960.811
42.2088	963.145
42.2256	965.191
42.2424	966.94
42.2593	968.459
42.2761	970.025
42.293	972.009
42.3098	973.76
42.3266	975.435
42.3435	977.548
42.3603	979.615
42.3771	981.551
42.394	982.956
42.4108	983.793
42.4276	984.231
42.4445	986.696
42.4613	989.376
42.4781	991.844
42.495	993.532
42.5118	994.484
42.5286	994.874
42.5455	996.177
42.5623	997.489
42.5791	998.5
42.596	999.136
42.6128	998.984
42.6296	998.357
42.6465	997.339
42.6633	996.29
42.6801	996.119
42.697	996.058
42.7138	996.019
42.7307	995.969
42.7475	995.861
42.7643	995.486
42.7812	994.828
42.798	993.912
42.8148	993.765
42.8317	993.954
42.8485	994.407
42.8653	994.971
42.8822	995.812
42.899	997.483
42.9158	998.794
42.9327	999.742
42.9495	1000
42.9663	999.063
42.9832	997.982
43	997.34
43.0168	996.754
43.0337	995.395
43.0505	993.562
43.0673	992.181
43.0842	990.98
43.101	990.008
43.1178	989.556
43.1347	989.464
43.1515	989.705
43.1684	990.322
43.1852	991.13
43.202	991.978
43.2189	992.571
43.2357	992.616
43.2525	990.837
43.2694	988.279
43.2862	985.735
43.303	983.412
43.3199	981.299
43.3367	979.112
43.3535	976.871
43.3704	974.375
43.3872	971.957
43.404	970.768
43.4209	969.734
43.4377	968.777
43.4545	967.587
43.4714	966.002
43.4882	964.423
43.505	962.813
43.5219	961.14
43.5387	959.473
43.5555	958.717
43.5724	958.096
43.5892	957.547
43.606	956.877
43.6229	956.008
43.6397	954.392
43.6566	951.726
43.6734	949.259
43.6902	946.936
43.7071	944.732
43.7239	943.207
43.7407	941.828
43.7576	940.182
43.7744	937.899
43.7912	933.783
43.8081	930.581
43.8249	927.835
43.8417	925.344
43.8586	923.288
43.8754	922.381
43.8922	921.516
43.9091	920.656
43.9259	919.599
43.9427	918
43.9596	915.866
43.9764	912.819
43.9932	909.974
44.0101	907.061
44.0269	904.166
44.0437	901.874
44.0606	900.044
44.0774	898.333
44.0943	896.652
44.1111	894.836
44.1279	893.491
44.1448	891.891
44.1616	889.963
44.1784	887.198
44.1953	883.552
44.2121	880.183
44.2289	877.332
44.2458	874.762
44.2626	872.348
44.2794	869.687
44.2963	866.699
44.3131	862.82
44.3299	858.45
44.3468	854.94
44.3636	852.184
44.3804	850.21
44.3973	849.37
44.4141	848.779
44.4309	847.87
44.4478	846.62
44.4646	844.76
44.4814	842.267
44.4983	839.246
44.5151	835.99
44.5319	833.111
44.5488	830.481
44.5656	827.774
44.5825	825.444
44.5993	823.977
44.6161	822.859
44.633	821.448
44.6498	819.604
44.6666	816.611
44.6835	813.177
44.7003	811.182
44.7171	809.734
44.734	808.442
44.7508	807.213
44.7676	805.483
44.7845	802.554
44.8013	800.115
44.8181	798.008
44.835	796.197
44.8518	794.67
44.8686	793.303
44.8855	791.75
44.9023	789.13
44.9191	787.867
44.936	786.312
44.9528	784.339
44.9696	781.452
44.9865	778.6
45.0033	775.978
45.0202	773.129
45.037	770.612
45.0538	768.297
45.0707	765.671
45.0875	762.559
45.1043	759.595
45.1212	756.772
45.138	753.889
45.1548	751.653
45.1717	749.618
45.1885	747.557
45.2053	744.64
45.2222	741.499
45.239	739.093
45.2558	736.966
45.2727	734.873
45.2895	732.281
45.3063	730.989
45.3232	730.281
45.34	729.498
45.3568	728.188
45.3737	725.039
45.3905	723.284
45.4073	721.667
45.4242	720.026
45.441	717.755
45.4578	715.253
45.4747	713.574
45.4915	712.471
45.5084	711.488
45.5252	710.345
45.542	708.067
45.5589	705.696
45.5757	703.388
45.5925	700.932
45.6094	698.102
45.6262	694.256
45.643	691.401
45.6599	689.089
45.6767	686.979
45.6935	685.067
45.7104	683.392
45.7272	681.626
45.744	679.694
45.7609	677.517
45.7777	676.356
45.7945	675.599
45.8114	674.896
45.8282	674.174
45.845	673.093
45.8619	671.59
45.8787	670.205
45.8955	668.644
45.9124	666.861
45.9292	664.537
45.9461	661.739
45.9629	659.357
45.9797	657.335
45.9966	655.417
46.0134	653.608
46.0302	651.978
46.0471	650.401
46.0639	648.473
46.0807	646.582
46.0976	644.93
46.1144	643.26
46.1312	640.841
46.1481	639.046
46.1649	637.523
46.1817	636.112
46.1986	634.715
46.2154	632.895
46.2322	630.492
46.2491	628.068
46.2659	626.135
46.2827	624.052
46.2996	621.856
46.3164	619.601
46.3332	617.085
46.3501	614.369
46.3669	611.773
46.3838	609.983
46.4006	608.532
46.4174	607.138
46.4343	605.872
46.4511	605.03
46.4679	604.108
46.4848	602.142
46.5016	599.348
46.5184	596.556
46.5353	595.088
46.5521	593.592
46.5689	592.017
46.5858	590.223
46.6026	588.591
46.6194	587.064
46.6363	585.598
46.6531	583.881
46.6699	581.377
46.6868	579.092
46.7036	577.36
46.7204	575.836
46.7373	574.457
46.7541	573.044
46.7709	571.555
46.7878	569.623
46.8046	566.907
46.8214	564.968
46.8383	563.386
46.8551	561.505
46.872	559.216
46.8888	556.382
46.9056	555.004
46.9225	553.85
46.9393	552.897
46.9561	552.152
46.973	551.508
46.9898	550.796
47.0066	549.387
47.0235	547.579
47.0403	545.291
47.0571	542.909
47.074	540.812
47.0908	538.901
47.1076	536.781
47.1245	534.083
47.1413	531.145
47.1581	529.162
47.175	527.439
47.1918	525.925
47.2086	524.922
47.2255	525.659
47.2423	525.693
47.2591	524.973
47.276	522.853
47.2928	519.307
47.3097	516.321
47.3265	513.947
47.3433	511.871
47.3602	509.727
47.377	506.458
47.3938	504.032
47.4107	501.942
47.4275	500.014
47.4443	498.178
47.4612	496.208
47.478	494.17
47.4948	492.037
47.5117	489.481
47.5285	485.38
47.5453	481.691
47.5622	478.63
47.579	476.145
47.5958	474.355
47.6127	473.285
47.6295	472.544
47.6463	471.787
47.6632	470.942
47.68	469.78
47.6968	468.73
47.7137	467.542
47.7305	465.361
47.7473	463.263
47.7642	460.963
47.781	457.559
47.7979	454.742
47.8147	452.156
47.8315	448.993
47.8484	445.371
47.8652	441.691
47.882	438.861
47.8989	437.65
47.9157	436.475
47.9325	435.154
47.9494	433.029
47.9662	430.717
47.983	428.622
47.9999	426.662
48.0167	424.184
48.0335	419.976
48.0504	416.338
48.0672	413.246
48.084	410.702
48.1009	408.912
48.1177	407.471
48.1345	406.446
48.1514	406.166
48.1682	405.912
48.185	405.665
48.2019	405.351
48.2187	404.915
48.2356	404.249
48.2524	402.709
48.2692	399.965
48.2861	396.572
48.3029	393.122
48.3197	390.133
48.3366	387.491
48.3534	384.876
48.3702	382.147
48.3871	379.373
48.4039	376.796
48.4207	374.275
48.4376	371.765
48.4544	371.141
48.4712	370.554
48.4881	369.931
48.5049	369.053
48.5217	368.105
48.5386	366.865
48.5554	364.868
48.5722	363.131
48.5891	362.045
48.6059	361.031
48.6227	359.682
48.6396	356.626
48.6564	353.852
48.6733	351.286
48.6901	348.756
48.7069	346.436
48.7238	343.928
48.7406	341.307
48.7574	339.089
48.7743	338.305
48.7911	337.865
48.8079	336.83
48.8248	335.677
48.8416	335.903
48.8584	335.72
48.8753	335.066
48.8921	333.52
48.9089	331.507
48.9258	330.43
48.9426	330.115
48.9594	329.948
48.9763	329.232
48.9931	327.889
49.0099	325.211
49.0268	321.402
49.0436	319.074
49.0604	317.519
49.0773	316.543
49.0941	315.67
49.1109	314.867
49.1278	314.165
49.1446	314.038
49.1615	313.792
49.1783	312.725
49.1951	310.942
49.212	308.774
49.2288	307.327
49.2456	306.205
49.2625	305.214
49.2793	304.266
49.2961	303.129
49.313	302.404
49.3298	302.53
49.3466	302.61
49.3635	302.583
49.3803	301.987
49.3971	300.293
49.414	298.891
49.4308	297.775
49.4476	297.256
49.4645	297.995
49.4813	298.415
49.4981	298.505
49.515	298.146
49.5318	297.565
49.5486	296.544
49.5655	295.245
49.5823	293.628
49.5992	291.579
49.616	290.03
49.6328	288.692
49.6497	287.281
49.6665	285.677
49.6833	283.71
49.7002	282.93
49.717	282.101
49.7338	281.18
49.7507	279.992
49.7675	278.568
49.7843	276.996
49.8012	275.625
49.818	274.455
49.8348	273.544
49.8517	272.733
49.8685	272.026
49.8853	271.457
49.9022	270.853
49.919	270.103
49.9358	268.73
49.9527	267.25
49.9695	267.11
49.9863	267.625
50.0032	268.438
50.02	269.558
50.0368	270.585
50.0537	270.768
50.0705	270.133
50.0874	268.458
50.1042	266.265
50.121	264.353
50.1379	263.448
50.1547	262.927
50.1715	262.201
50.1884	261.211
50.2052	259.726
50.222	258.277
50.2389	256.638
50.2557	254.952
50.2725	253.484
50.2894	252.614
50.3062	251.944
50.323	251.036
50.3399	249.845
50.3567	248.129
50.3735	246.256
50.3904	244.405
50.4072	242.845
50.424	241.506
50.4409	240.28
50.4577	239.257
50.4745	238.799
50.4914	238.406
50.5082	238.094
50.5251	238.251
50.5419	239.753
50.5587	241.037
50.5756	241.968
50.5924	241.864
50.6092	240.92
50.6261	239.872
50.6429	238.623
50.6597	237.077
50.6766	236.844
50.6934	236.823
50.7102	236.652
50.7271	236.278
50.7439	235.377
50.7607	234.005
50.7776	232.699
50.7944	231.649
50.8112	230.833
50.8281	230.41
50.8449	230.7
50.8617	230.525
50.8786	229.822
50.8954	228.064
50.9122	225.562
50.9291	224.135
50.9459	223.255
50.9628	222.536
50.9796	221.803
50.9964	221.045
51.0133	220.165
51.0301	219.085
51.0469	218.415
51.0638	218.431
51.0806	218.721
51.0974	218.957
51.1143	218.883
51.1311	218.403
51.1479	217.094
51.1648	215.827
51.1816	215.199
51.1984	215.124
51.2153	215.5
51.2321	215.802
51.2489	215.991
51.2658	215.878
51.2826	215.556
51.2994	214.951
51.3163	213.441
51.3331	211.883
51.3499	210.909
51.3668	210.184
51.3836	209.679
51.4004	209.345
51.4173	208.917
51.4341	208.333
51.451	207.351
51.4678	206.172
51.4846	203.93
51.5015	201.751
51.5183	201.401
51.5351	200.997
51.552	200.485
51.5688	199.675
51.5856	198.746
51.6025	197.499
51.6193	195.218
51.6361	193.145
51.653	191.704
51.6698	190.559
51.6866	189.554
51.7035	188.562
51.7203	187.282
51.7371	186.548
51.754	185.931
51.7708	185.453
51.7876	185.279
51.8045	185.331
51.8213	185.392
51.8381	185.291
51.855	184.923
51.8718	183.748
51.8887	182.057
51.9055	180.811
51.9223	180.042
51.9392	179.239
51.956	178.275
51.9728	176.738
51.9897	175.499
52.0065	174.752
52.0233	174.271
52.0402	174.01
52.057	174.111
52.0738	175.285
52.0907	176.421
52.1075	177.189
52.1243	177.558
52.1412	177.16
52.158	176.062
52.1748	175.34
52.1917	174.807
52.2085	174.45
52.2253	174.327
52.2422	174.445
52.259	174.462
52.2758	174.272
52.2927	173.583
52.3095	173.482
52.3263	173.851
52.3432	174.357
52.36	174.443
52.3769	174.099
52.3937	173.113
52.4105	171.797
52.4274	170.772
52.4442	170.159
52.461	169.656
52.4779	169.117
52.4947	168.666
52.5115	168.737
52.5284	168.815
52.5452	168.786
52.562	168.673
52.5789	168.517
52.5957	168.331
52.6125	168.137
52.6294	167.722
52.6462	166.379
52.663	165.385
52.6799	164.871
52.6967	164.702
52.7135	164.65
52.7304	164.49
52.7472	164.166
52.764	163.39
52.7809	162.509
52.7977	162.614
52.8146	162.494
52.8314	162.088
52.8482	161.201
52.8651	160.592
52.8819	160.081
52.8987	159.649
52.9156	159.261
52.9324	158.861
52.9492	158.142
52.9661	156.838
52.9829	155.503
52.9997	155.814
53.0166	157.533
53.0334	158.698
53.0502	159.29
53.0671	158.946
53.0839	157.859
53.1007	157.248
53.1176	156.695
53.1344	156.11
53.1512	155.412
53.1681	155.638
53.1849	155.688
53.2017	155.528
53.2186	155.029
53.2354	154.578
53.2522	154.123
53.2691	153.484
53.2859	152.854
53.3028	152.364
53.3196	151.925
53.3364	151.736
53.3533	152.433
53.3701	152.7
53.3869	152.461
53.4038	151.282
53.4206	149.963
53.4374	149.781
53.4543	150.359
53.4711	151.046
53.4879	150.916
53.5048	150.359
53.5216	150.622
53.5384	151.107
53.5553	151.701
53.5721	152.521
53.5889	152.918
53.6058	152.88
53.6226	152.108
53.6394	150.579
53.6563	149.443
53.6731	149.108
53.6899	148.982
53.7068	148.84
53.7236	148.716
53.7405	148.839
53.7573	149.464
53.7741	150.158
53.791	150.481
53.8078	150.599
53.8246	150.995
53.8415	151.215
53.8583	151.169
53.8751	150.525
53.892	149.99
53.9088	149.451
53.9256	148.961
53.9425	148.726
53.9593	148.605
53.9761	148.569
53.993	148.54
54.0098	148.503
54.0266	148.487
54.0435	148.566
54.0603	148.542
54.0771	148.439
54.094	148.477
54.1108	149.247
54.1276	150.089
54.1445	150.795
54.1613	151.127
54.1782	150.344
54.195	150.212
54.2118	150.209
54.2287	150.218
54.2455	150.068
54.2623	149.917
54.2792	150.357
54.296	151.038
54.3128	151.458
54.3297	151.572
54.3465	151.184
54.3633	150.923
54.3802	151.031
54.397	151.158
54.4138	150.948
54.4307	150.497
54.4475	150.084
54.4643	149.675
54.4812	149.21
54.498	148.451
54.5148	147.593
54.5317	146.929
54.5485	146.67
54.5653	147.098
54.5822	147.852
54.599	148.543
54.6158	149.116
54.6327	149.423
54.6495	149.652
54.6664	150.498
54.6832	151.771
54.7	153.327
54.7169	154.683
54.7337	155.606
54.7505	156.128
54.7674	156.258
54.7842	156.348
54.801	156.244
54.8179	155.264
54.8347	153.726
54.8515	152.002
54.8684	150.278
54.8852	150.256
54.902	152.088
54.9189	153.442
54.9357	154.264
54.9525	154.067
54.9694	153.017
54.9862	152.547
55.003	152.236
55.0199	151.952
55.0367	151.616
55.0535	150.98
55.0704	150.472
55.0872	149.975
55.1041	149.498
55.1209	149.061
55.1377	148.553
55.1546	148.021
55.1714	147.612
55.1882	147.15
55.2051	146.679
55.2219	146.351
55.2387	146.042
55.2556	145.934
55.2724	146.661
55.2892	147.29
55.3061	147.805
55.3229	148.114
55.3397	147.829
55.3566	147.356
55.3734	146.78
55.3902	146.127
55.4071	145.716
55.4239	145.13
55.4407	144.252
55.4576	142.91
55.4744	142.873
55.4912	143.103
55.5081	143.299
55.5249	143.314
55.5417	143.276
55.5586	143.614
55.5754	144.029
55.5923	144.373
55.6091	144.582
55.6259	144.699
55.6428	144.846
55.6596	145.024
55.6764	145.273
55.6933	145.692
55.7101	145.986
55.7269	146.047
55.7438	145.393
55.7606	144.359
55.7774	143.485
55.7943	143.69
55.8111	144.122
55.8279	144.491
55.8448	144.689
55.8616	144.542
55.8784	143.411
55.8953	142.417
55.9121	141.524
55.9289	140.677
55.9458	140.182
55.9626	139.823
55.9794	139.499
55.9963	139.146
56.0131	138.492
56.03	137.446
56.0468	135.658
56.0636	134.116
56.0805	132.635
56.0973	131.154
56.1141	129.726
56.131	129.474
56.1478	129.359
56.1646	129.349
56.1815	129.338
56.1983	129.083
56.2151	128.657
56.232	128.276
56.2488	127.91
56.2656	127.564
56.2825	127.729
56.2993	127.946
56.3161	127.975
56.333	127.808
56.3498	127.373
56.3666	126.953
56.3835	126.457
56.4003	125.545
56.4171	124.937
56.434	125.995
56.4508	127.013
56.4677	127.661
56.4845	127.975
56.5013	128.057
56.5182	128.434
56.535	129.023
56.5518	129.548
56.5687	129.849
56.5855	129.974
56.6023	130.018
56.6192	129.95
56.636	129.584
56.6528	128.927
56.6697	127.938
56.6865	126.592
56.7033	125.093
56.7202	125.331
56.737	125.831
56.7538	126.317
56.7707	126.685
56.7875	126.944
56.8043	127.214
56.8212	127.971
56.838	128.589
56.8548	128.772
56.8717	128.579
56.8885	128.078
56.9053	127.374
56.9222	126.62
56.939	125.79
56.9559	124.893
56.9727	124.688
56.9895	124.987
57.0064	125.343
57.0232	126.046
57.04	126.735
57.0569	127.269
57.0737	127.633
57.0905	127.65
57.1074	127.022
57.1242	125.597
57.141	124.782
57.1579	124.579
57.1747	124.813
57.1915	125.113
57.2084	125.277
57.2252	124.772
57.242	123.783
57.2589	122.998
57.2757	123.127
57.2925	123.626
57.3094	124.284
57.3262	124.696
57.343	124.786
57.3599	124.272
57.3767	123.975
57.3936	123.695
57.4104	123.182
57.4272	122.521
57.4441	121.979
57.4609	121.5
57.4777	120.957
57.4946	120.44
57.5114	120.237
57.5282	119.958
57.5451	119.561
57.5619	118.909
57.5787	118.346
57.5956	117.951
57.6124	118.019
57.6292	118.104
57.6461	118.223
57.6629	118.437
57.6797	118.557
57.6966	118.552
57.7134	118.443
57.7302	119.074
57.7471	119.902
57.7639	120.684
57.7807	121.203
57.7976	121.226
57.8144	119.849
57.8312	118.482
57.8481	117.599
57.8649	116.806
57.8818	115.667
57.8986	114.254
57.9154	113.045
57.9323	113.142
57.9491	113.071
57.9659	112.804
57.9828	112.184
57.9996	111.421
58.0164	111.201
58.0333	111.41
58.0501	111.859
58.0669	112.79
58.0838	113.888
58.1006	114.876
58.1174	115.595
58.1343	116.036
58.1511	116.115
58.1679	116.183
58.1848	116.027
58.2016	115.6
58.2184	114.622
58.2353	113.403
58.2521	112.391
58.2689	111.664
58.2858	111.021
58.3026	110.43
58.3195	109.902
58.3363	109.853
58.3531	109.842
58.37	109.717
58.3868	109.459
58.4036	108.963
58.4205	108.417
58.4373	108.137
58.4541	108.034
58.471	107.837
58.4878	107.536
58.5046	107.144
58.5215	107.108
58.5383	107.444
58.5551	108.472
58.572	109.891
58.5888	111.547
58.6056	113.131
58.6225	114.455
58.6393	115.145
58.6561	115.366
58.673	115.543
58.6898	115.67
58.7066	115.64
58.7235	115.209
58.7403	114.359
58.7571	112.97
58.774	110.824
58.7908	110.185
58.8077	109.844
58.8245	109.643
58.8413	109.577
58.8582	109.756
58.875	110.217
58.8918	110.17
58.9087	109.593
58.9255	108.345
58.9423	107.33
58.9592	106.432
58.976	105.574
58.9928	104.465
59.0097	103.048
59.0265	101.405
59.0433	101.276
59.0602	101.201
59.077	101.182
59.0938	101.263
59.1107	101.298
59.1275	101.12
59.1443	100.721
59.1612	100.035
59.178	99.4912
59.1948	99.342
59.2117	99.4944
59.2285	99.698
59.2454	99.8293
59.2622	99.835
59.279	99.5397
59.2959	99.4701
59.3127	99.7988
59.3295	100.141
59.3464	100.448
59.3632	100.701
59.38	100.882
59.3969	100.871
59.4137	100.641
59.4305	99.8493
59.4474	98.2338
59.4642	96.9971
59.481	96.1874
59.4979	95.915
59.5147	96.6079
59.5315	96.9369
59.5484	96.8658
59.5652	96.4772
59.582	97.3477
59.5989	98.0818
59.6157	98.061
59.6325	97.5407
59.6494	97.3345
59.6662	97.451
59.6831	97.3443
59.6999	96.8921
59.7167	95.6775
59.7336	94.7926
59.7504	94.0921
59.7672	93.5047
59.7841	92.9946
59.8009	92.4658
59.8177	91.6112
59.8346	90.9639
59.8514	90.9853
59.8682	91.001
59.8851	90.6906
59.9019	90.0807
59.9187	89.1074
59.9356	87.8858
59.9524	87.3466
59.9692	86.9806
59.9861	86.4313
60.0029	86.1037
60.0197	87.3726
60.0366	88.4962
60.0534	89.4481
60.0702	90.0571
60.0871	89.5371
60.1039	88.3524
60.1207	87.0689
60.1376	86.3343
60.1544	86.4445
60.1713	86.6992
60.1881	86.9015
60.2049	86.9669
60.2218	86.5544
60.2386	85.9714
60.2554	85.16
60.2723	83.7007
60.2891	81.7225
60.3059	81.062
60.3228	81.4735
60.3396	81.9507
60.3564	82.2819
60.3733	82.3933
60.3901	81.8927
60.4069	80.9047
60.4238	79.9367
60.4406	79.9209
60.4574	79.972
60.4743	79.9397
60.4911	79.8475
60.5079	79.7589
60.5248	79.6457
60.5416	79.3269
60.5584	78.5729
60.5753	77.5021
60.5921	76.5523
60.609	76.1807
60.6258	75.8384
60.6426	74.9066
60.6595	73.6942
60.6763	73.1852
60.6931	72.7604
60.71	72.3019
60.7268	71.7908
60.7436	71.2547
60.7605	71.3197
60.7773	72.1262
60.7941	73.3461
60.811	74.5581
60.8278	75.5944
60.8446	76.2774
60.8615	76.0749
60.8783	76.4963
60.8951	76.8699
60.912	77.019
60.9288	76.9039
60.9456	76.552
60.9625	77.1935
60.9793	77.6852
60.9961	78.0274
61.013	78.1264
61.0298	77.8324
61.0466	77.3737
61.0635	76.7345
61.0803	75.8131
61.0972	74.8951
61.114	73.9433
61.1308	72.971
61.1477	72.7178
61.1645	72.6199
61.1813	72.4833
61.1982	72.2891
61.215	71.9188
61.2318	71.3375
61.2487	70.8265
61.2655	70.3762
61.2823	69.9768
61.2992	69.64
61.316	69.3362
61.3328	69.0803
61.3497	69.0648
61.3665	69.6036
61.3833	69.9575
61.4002	70.1265
61.417	69.9824
61.4338	69.3568
61.4507	68.5302
61.4675	67.7431
61.4843	67.8056
61.5012	67.903
61.518	67.9635
61.5349	67.8837
61.5517	67.3276
61.5685	66.9898
61.5854	66.8705
61.6022	67.0261
61.619	67.3155
61.6359	67.8952
61.6527	68.5019
61.6695	68.8608
61.6864	68.9412
61.7032	68.4942
61.72	67.7911
61.7369	67.7107
61.7537	67.8449
61.7705	68.2045
61.7874	68.9005
61.8042	69.6305
61.821	70.2392
61.8379	70.3438
61.8547	70.0197
61.8715	69.3698
61.8884	68.3414
61.9052	66.6021
61.922	64.9048
61.9389	64.831
61.9557	65.3023
61.9726	65.8976
61.9894	66.4435
62.0062	67.0183
62.0231	67.9004
62.0399	68.6109
62.0567	68.1537
62.0736	66.8986
62.0904	66.0984
62.1072	66.2316
62.1241	66.309
62.1409	66.2621
62.1577	66.012
62.1746	66.4986
62.1914	66.9756
62.2082	67.2519
62.2251	67.071
62.2419	65.357
62.2587	63.4293
62.2756	63.0778
62.2924	63.1261
62.3092	63.2629
62.3261	63.3616
62.3429	63.1794
62.3597	61.9039
62.3766	60.9866
62.3934	60.5494
62.4102	60.2489
62.4271	59.9951
62.4439	59.7501
62.4608	59.451
62.4776	58.8262
62.4944	58.1421
62.5113	58.2972
62.5281	58.5689
62.5449	58.821
62.5618	59.1634
62.5786	59.9749
62.5954	60.7358
62.6123	61.382
62.6291	61.6161
62.6459	61.3949
62.6628	60.4778
62.6796	59.6666
62.6964	59.1615
62.7133	58.7186
62.7301	58.2429
62.7469	57.6197
62.7638	57.9527
62.7806	58.3647
62.7974	58.6448
62.8143	58.7404
62.8311	58.4835
62.8479	58.6043
62.8648	59.5127
62.8816	60.6732
62.8985	61.5305
62.9153	62.0183
62.9321	61.8838
62.949	61.9432
62.9658	61.8879
62.9826	61.6924
62.9995	61.3843
63.0163	61.7558
63.0331	62.3157
63.05	62.712
63.0668	62.8218
63.0836	61.8868
63.1005	59.9508
63.1173	59.5278
63.1341	59.4606
63.151	59.4798
63.1678	59.4744
63.1846	59.3906
63.2015	59.0479
63.2183	58.7486
63.2351	58.2773
63.252	57.5887
63.2688	56.3298
63.2856	54.4809
63.3025	53.5641
63.3193	54.8042
63.3361	55.3934
63.353	55.2845
63.3698	54.2481
63.3867	53.7414
63.4035	54.8529
63.4203	56.7809
63.4372	58.5354
63.454	59.8375
63.4708	60.6843
63.4877	60.8321
63.5045	60.4087
63.5213	60.1804
63.5382	60.5638
63.555	61.2065
63.5718	61.7552
63.5887	62.1352
63.6055	62.3592
63.6223	62.4037
63.6392	62.1182
63.656	61.0582
63.6728	60.6627
63.6897	60.4938
63.7065	60.3416
63.7233	60.123
63.7402	59.7002
63.757	58.6424
63.7738	57.9467
63.7907	57.4126
63.8075	57.0365
63.8244	56.8862
63.8412	56.9083
63.858	56.9772
63.8749	57.0377
63.8917	56.8706
63.9085	56.4503
63.9254	55.5005
63.9422	54.0632
63.959	53.2003
63.9759	52.2515
63.9927	51.1847
64.0095	49.8709
64.0264	48.9794
64.0432	50.0751
64.06	51.1941
64.0769	52.0808
64.0937	52.7123
64.1105	52.7321
64.1274	51.8258
64.1442	51.3789
64.161	51.3802
64.1779	51.7367
64.1947	51.7907
64.2115	51.4777
64.2284	50.5967
64.2452	50.1062
64.262	49.6212
64.2789	49.0788
64.2957	48.4092
64.3126	48.5079
64.3294	49.1034
64.3462	49.5565
64.3631	49.8288
64.3799	49.6164
64.3967	48.9783
64.4136	49.4342
64.4304	49.9586
64.4472	50.2693
64.4641	50.3531
64.4809	50.2223
64.4977	50.6978
64.5146	51.6146
64.5314	51.9909
64.5482	51.737
64.5651	50.4573
64.5819	49.4402
64.5987	48.8258
64.6156	48.3756
64.6324	47.9834
64.6492	47.5835
64.6661	47.1405
64.6829	47.5399
64.6997	47.9336
64.7166	48.1004
64.7334	48.0273
64.7503	47.6871
64.7671	47.6998
64.7839	47.8623
64.8008	48.2472
64.8176	49.1611
64.8344	50.0944
64.8513	50.8738
64.8681	51.2764
64.8849	51.4031
64.9018	51.8047
64.9186	53.4653
64.9354	54.9251
64.9523	55.707
64.9691	55.8132
64.9859	54.926
65.0028	53.4107
65.0196	52.5916
65.0364	52.1519
65.0533	51.7901
65.0701	51.4966
65.0869	51.2653
65.1038	51.0506
65.1206	50.6536
65.1374	49.4625
65.1543	48.7275
65.1711	48.1713
65.188	47.6271
65.2048	47.2325
65.2216	47.5979
65.2385	48.4656
65.2553	49.2061
65.2721	49.6887
65.289	49.9161
65.3058	49.7072
65.3226	49.0313
65.3395	48.8797
65.3563	48.6817
65.3731	48.3352
65.39	47.5105
65.4068	46.9643
65.4236	46.8988
65.4405	46.4825
65.4573	45.7483
65.4741	44.9047
65.491	44.8753
65.5078	45.1875
65.5246	45.8416
65.5415	46.9178
65.5583	47.923
65.5751	48.837
65.592	49.5503
65.6088	49.9932
65.6256	49.7897
65.6425	49.1354
65.6593	48.2402
65.6762	48.1251
65.693	48.8701
65.7098	49.3765
65.7267	49.6354
65.7435	49.2386
65.7603	47.2269
65.7772	45.1107
65.794	44.3052
65.8108	43.8838
65.8277	43.6276
65.8445	43.6779
65.8613	44.6784
65.8782	46.1319
65.895	47.483
65.9118	48.1152
65.9287	48.0811
65.9455	47.4099
65.9623	46.7895
65.9792	46.2389
65.996	45.7381
66.0128	45.3422
66.0297	45.509
66.0465	45.9562
66.0633	46.3741
66.0802	46.7214
66.097	47.0055
66.1139	47.0521
66.1307	46.3062
66.1475	45.822
66.1644	45.6843
66.1812	45.6299
66.198	45.5711
66.2149	45.4907
66.2317	45.3797
66.2485	45.5195
66.2654	45.6784
66.2822	45.7045
66.299	45.6166
66.3159	45.4075
66.3327	44.9878
66.3495	44.4277
66.3664	43.3751
66.3832	42.5152
66.4	41.7749
66.4169	41.1076
66.4337	40.6059
66.4505	40.6431
66.4674	40.7344
66.4842	40.5213
66.501	39.9735
66.5179	38.8625
66.5347	37.686
66.5515	37.4352
66.5684	37.7842
66.5852	38.3384
66.6021	38.8855
66.6189	39.2316
66.6357	39.4317
[truncated: 911 more rows]
