# Supplementary material for: Moringa oleifera leaf polysaccharide alleviates experimental colitis by inhibiting inflammation and maintaining intestinal barrier
Source: Front Nutr. 2022 Nov 10;9:1055791. doi: 10.3389/fnut.2022.1055791 (PMC9686441; doi:10.3389/fnut.2022.1055791)
Supplement: Supplementary file 1 [file Data_Sheet_1.zip › Figure 2/Fig 2B/Fig 2B.xlsx]

## Sheet: Sheet1
Figure 2B
min	Nc
0.000167	0.00025
0.0085	0.00645
0.016833	0.00635
0.025167	0.0063
0.0335	0.00715
0.041833	0.00665
0.050167	0.00675
0.0585	0.00695
0.066833	0.00735
0.075167	0.0066
0.0835	0.00595
0.091833	0.00505
0.100167	0.00405
0.1085	0.0041
0.116833	0.0028
0.125167	-0.0016
0.1335	-0.00145
0.141833	-0.0016
0.150167	-0.0015
0.1585	-0.00305
0.166833	-0.00535
0.175167	-0.00955
0.1835	-0.01225
0.191833	-0.0146
0.200167	-0.0163
0.2085	-0.01695
0.216833	-0.01715
0.225167	-0.01795
0.2335	-0.01925
0.241833	-0.018
0.250167	-0.01705
0.2585	-0.0155
0.266833	-0.01555
0.275167	-0.0166
0.2835	-0.0157
0.291833	-0.0142
0.300167	-0.0145
0.3085	-0.01815
0.316833	-0.0178
0.325167	-0.01615
0.3335	-0.01575
0.341833	-0.01595
0.350167	-0.0164
0.3585	-0.02045
0.366833	-0.0233
0.375167	-0.0237
0.3835	-0.02435
0.391833	-0.02375
0.400167	-0.02305
0.4085	-0.0227
0.416833	-0.0221
0.425167	-0.0207
0.4335	-0.01935
0.441833	-0.0178
0.450167	-0.0167
0.4585	-0.01485
0.466833	-0.0135
0.475167	-0.0139
0.4835	-0.01185
0.491833	-0.012
0.500167	-0.0139
0.5085	-0.0117
0.516833	-0.01045
0.525167	-0.0098
0.5335	-0.00955
0.541833	-0.01235
0.550167	-0.0144
0.5585	-0.0165
0.566833	-0.0167
0.575167	-0.01635
0.5835	-0.01565
0.591833	-0.01605
0.600167	-0.01525
0.6085	-0.0142
0.616833	-0.0118
0.625167	-0.0104
0.6335	-0.00745
0.641833	-0.00625
0.650167	-0.0063
0.6585	-0.0059
0.666833	-0.00445
0.675167	-0.00475
0.6835	-0.00825
0.691833	-0.00805
0.700167	-0.00645
0.7085	-0.0056
0.716833	-0.00515
0.725167	-0.0069
0.7335	-0.01045
0.741833	-0.01345
0.750167	-0.01545
0.7585	-0.0163
0.766833	-0.0174
0.775167	-0.01745
0.7835	-0.0179
0.791833	-0.01815
0.800167	-0.01795
0.8085	-0.0168
0.816833	-0.01755
0.825167	-0.0171
0.8335	-0.01635
0.841833	-0.01625
0.850167	-0.01645
0.8585	-0.0161
0.866833	-0.0193
0.875167	-0.02115
0.8835	-0.01985
0.891833	-0.01965
0.900167	-0.0201
0.9085	-0.021
0.916833	-0.025
0.925167	-0.02835
0.9335	-0.03045
0.941833	-0.0313
0.950167	-0.03225
0.9585	-0.0326
0.966833	-0.0332
0.975167	-0.0337
0.9835	-0.03335
0.991833	-0.03315
1.00017	-0.03165
1.0085	-0.02905
1.01683	-0.0287
1.02517	-0.02915
1.0335	-0.0294
1.04183	-0.0293
1.05017	-0.03025
1.0585	-0.0339
1.06683	-0.0342
1.07517	-0.03345
1.0835	-0.03345
1.09183	-0.03335
1.10017	-0.03465
1.1085	-0.03735
1.11683	-0.03855
1.12517	-0.0403
1.1335	-0.04085
1.14183	-0.04125
1.15017	-0.04085
1.1585	-0.0412
1.16683	-0.04085
1.17517	-0.0389
1.1835	-0.0334
1.19183	-0.01995
1.20017	0.0097
1.2085	0.05895
1.21683	0.1298
1.22517	0.2194
1.2335	0.31
1.24183	0.37745
1.25017	0.4186
1.2585	0.436
1.26683	0.44055
1.27517	0.44425
1.2835	0.4524
1.29183	0.4603
1.30017	0.46555
1.3085	0.464
1.31683	0.45385
1.32517	0.44345
1.3335	0.439
1.34183	0.44135
1.35017	0.4481
1.3585	0.4704
1.36683	0.569
1.37517	0.94
1.3835	1.798
1.39183	3.0127
1.40017	4.0847
1.4085	4.62405
1.41683	4.5802
1.42517	4.12295
1.4335	3.47675
1.44183	2.83755
1.45017	2.3089
1.4585	1.92785
1.46683	1.6861
1.47517	1.5624
1.4835	1.5467
1.49183	1.63805
1.50017	1.8182
1.5085	2.04025
1.51683	2.25065
1.52517	2.42625
1.5335	2.57805
1.54183	2.73125
1.55017	2.90455
1.5585	3.09545
1.56683	3.29635
1.57517	3.4967
1.5835	3.69135
1.59183	3.883
1.60017	4.07455
1.6085	4.2656
1.61683	4.4556
1.62517	4.6491
1.6335	4.8424
1.64183	5.0325
1.65017	5.21825
1.6585	5.3967
1.66683	5.56575
1.67517	5.726
1.6835	5.87715
1.69183	6.01855
1.70017	6.15375
1.7085	6.28605
1.71683	6.42215
1.72517	6.56935
1.7335	6.72925
1.74183	6.8973
1.75017	7.0655
1.7585	7.2239
1.76683	7.3682
1.77517	7.49235
1.7835	7.5973
1.79183	7.689
1.80017	7.7713
1.8085	7.84875
1.81683	7.91985
1.82517	7.9748
1.8335	8.0057
1.84183	8.0103
1.85017	7.98905
1.8585	7.94935
1.86683	7.89515
1.87517	7.8302
1.8835	7.75545
1.89183	7.675
1.90017	7.5904
1.9085	7.50485
1.91683	7.41915
1.92517	7.33525
1.9335	7.2516
1.94183	7.17075
1.95017	7.09855
1.9585	7.0513
1.96683	7.0556
1.97517	7.1424
1.9835	7.3309
1.99183	7.61415
2.00017	7.95675
2.0085	8.2944
2.01683	8.56425
2.02517	8.7221
2.0335	8.74695
2.04183	8.64615
2.05017	8.44605
2.0585	8.1804
2.06683	7.8839
2.07517	7.5865
2.0835	7.3118
2.09183	7.07125
2.10017	6.86665
2.1085	6.6875
2.11683	6.5191
2.12517	6.3481
2.1335	6.1707
2.14183	5.9881
2.15017	5.8054
2.1585	5.62995
2.16683	5.46455
2.17517	5.3092
2.1835	5.16975
2.19183	5.0425
2.20017	4.92595
2.2085	4.81555
2.21683	4.7128
2.22517	4.6122
2.2335	4.51695
2.24183	4.42655
2.25017	4.3403
2.2585	4.2587
2.26683	4.17925
2.27517	4.1024
2.2835	4.0274
2.29183	3.95575
2.30017	3.8849
2.3085	3.81615
2.31683	3.74855
2.32517	3.6833
2.3335	3.6197
2.34183	3.5578
2.35017	3.49795
2.3585	3.4387
2.36683	3.37985
2.37517	3.3253
2.3835	3.27165
2.39183	3.218
2.40017	3.1652
2.4085	3.11185
2.41683	3.0586
2.42517	3.00885
2.4335	2.9593
2.44183	2.91285
2.45017	2.86935
2.4585	2.8281
2.46683	2.79
2.47517	2.7563
2.4835	2.72805
2.49183	2.704
2.50017	2.6827
2.5085	2.6643
2.51683	2.64325
2.52517	2.61875
2.5335	2.5923
2.54183	2.5614
2.55017	2.5229
2.5585	2.4884
2.56683	2.4555
2.57517	2.42655
2.5835	2.40075
2.59183	2.37765
2.60017	2.35725
2.6085	2.34135
2.61683	2.33275
2.62517	2.3284
2.6335	2.33035
2.64183	2.3353
2.65017	2.3444
2.6585	2.35585
2.66683	2.3708
2.67517	2.38715
2.6835	2.40335
2.69183	2.41715
2.70017	2.43055
2.7085	2.44275
2.71683	2.4522
2.72517	2.45845
2.7335	2.4603
2.74183	2.4583
2.75017	2.45585
2.7585	2.44885
2.76683	2.4389
2.77517	2.4248
2.7835	2.40525
2.79183	2.38335
2.80017	2.3598
2.8085	2.3354
2.81683	2.3093
2.82517	2.28305
2.8335	2.2552
2.84183	2.22855
2.85017	2.19995
2.8585	2.17275
2.86683	2.14585
2.87517	2.12075
2.8835	2.09575
2.89183	2.06935
2.90017	2.0439
2.9085	2.0205
2.91683	1.99715
2.92517	1.97175
2.9335	1.95065
2.94183	1.93025
2.95017	1.91005
2.9585	1.89145
2.96683	1.87155
2.97517	1.8512
2.9835	1.83205
2.99183	1.8148
3.00017	1.7995
3.0085	1.78485
3.01683	1.77095
3.02517	1.7579
3.0335	1.746
3.04183	1.73495
3.05017	1.7252
3.0585	1.714
3.06683	1.7035
3.07517	1.69325
3.0835	1.68245
3.09183	1.67295
3.10017	1.66365
3.1085	1.65015
3.11683	1.6393
3.12517	1.62985
3.1335	1.62065
3.14183	1.61195
3.15017	1.6032
3.1585	1.59255
3.16683	1.5831
3.17517	1.5751
3.1835	1.56945
3.19183	1.5641
3.20017	1.5584
3.2085	1.55255
3.21683	1.5465
3.22517	1.5391
3.2335	1.5315
3.24183	1.5251
3.25017	1.518
3.2585	1.5107
3.26683	1.5048
3.27517	1.5017
3.2835	1.50055
3.29183	1.50185
3.30017	1.50815
3.3085	1.5205
3.31683	1.53495
3.32517	1.551
3.3335	1.5668
3.34183	1.57895
3.35017	1.58705
3.3585	1.5922
3.36683	1.5918
3.37517	1.58855
3.3835	1.57985
3.39183	1.5687
3.40017	1.5535
3.4085	1.53765
3.41683	1.52095
3.42517	1.50445
3.4335	1.48875
3.44183	1.4754
3.45017	1.46265
3.4585	1.4504
3.46683	1.44075
3.47517	1.43305
3.4835	1.4208
3.49183	1.41445
3.50017	1.40855
3.5085	1.40425
3.51683	1.4006
3.52517	1.3968
3.5335	1.3905
3.54183	1.3858
3.55017	1.38285
3.5585	1.38085
3.56683	1.3807
3.57517	1.38205
3.5835	1.3874
3.59183	1.39615
3.60017	1.41175
3.6085	1.43495
3.61683	1.4687
3.62517	1.5081
3.6335	1.5534
3.64183	1.60235
3.65017	1.65005
3.6585	1.6895
3.66683	1.7147
3.67517	1.7248
3.6835	1.72
3.69183	1.7001
3.70017	1.66835
3.7085	1.62815
3.71683	1.58275
3.72517	1.5372
3.7335	1.49745
3.74183	1.46265
3.75017	1.4347
3.7585	1.4126
3.76683	1.3944
3.77517	1.3792
3.7835	1.3659
3.79183	1.35445
3.80017	1.34295
3.8085	1.3319
3.81683	1.32315
3.82517	1.3133
3.8335	1.30285
3.84183	1.2938
3.85017	1.2863
3.8585	1.27565
3.86683	1.2697
3.87517	1.2653
3.8835	1.25955
3.89183	1.2538
3.90017	1.2472
3.9085	1.23935
3.91683	1.23095
3.92517	1.22565
3.9335	1.21885
3.94183	1.21355
3.95017	1.20745
3.9585	1.20245
3.96683	1.1978
3.97517	1.19405
3.9835	1.19105
3.99183	1.1902
4.00017	1.1877
4.0085	1.18465
4.01683	1.1824
4.02517	1.18025
4.0335	1.1783
4.04183	1.1732
4.05017	1.1695
4.0585	1.1683
4.06683	1.16725
4.07517	1.165
4.0835	1.1631
4.09183	1.15765
4.10017	1.1519
4.1085	1.14725
4.11683	1.144
4.12517	1.14065
4.1335	1.13915
4.14183	1.13675
4.15017	1.1351
4.1585	1.13325
4.16683	1.1321
4.17517	1.13005
4.1835	1.12795
4.19183	1.126
4.20017	1.12405
4.2085	1.1223
4.21683	1.12085
4.22517	1.11725
4.2335	1.11215
4.24183	1.1102
4.25017	1.10895
4.2585	1.1062
4.26683	1.1033
4.27517	1.098
4.2835	1.0925
4.29183	1.08775
4.30017	1.0838
4.3085	1.08045
4.31683	1.07785
4.32517	1.07595
4.3335	1.07295
4.34183	1.0705
4.35017	1.06855
4.3585	1.068
4.36683	1.06715
4.37517	1.0658
4.3835	1.0646
4.39183	1.0618
4.40017	1.0593
4.4085	1.05865
4.41683	1.05245
4.42517	1.04915
4.4335	1.04685
4.44183	1.04515
4.45017	1.0427
4.4585	1.0405
4.46683	1.03645
4.47517	1.0333
4.4835	1.0334
4.49183	1.0382
4.50017	1.04625
4.5085	1.0614
4.51683	1.08235
4.52517	1.1136
4.5335	1.15585
4.54183	1.2105
4.55017	1.2766
4.5585	1.3535
4.56683	1.43725
4.57517	1.52765
4.5835	1.61815
4.59183	1.70295
4.60017	1.77435
4.6085	1.8311
4.61683	1.86895
4.62517	1.8846
4.6335	1.8764
4.64183	1.8457
4.65017	1.7939
4.6585	1.7247
4.66683	1.6468
4.67517	1.56325
4.6835	1.48005
4.69183	1.3984
4.70017	1.324
4.7085	1.2554
4.71683	1.19685
4.72517	1.1464
4.7335	1.10455
4.74183	1.06885
4.75017	1.0416
4.7585	1.01955
4.76683	1.00065
4.77517	0.9854
4.7835	0.9746
4.79183	0.96085
4.80017	0.95295
4.8085	0.9451
4.81683	0.93925
4.82517	0.9328
4.8335	0.92665
4.84183	0.9187
4.85017	0.9119
4.8585	0.9065
4.86683	0.90215
4.87517	0.89875
4.8835	0.89455
4.89183	0.89155
4.90017	0.8882
4.9085	0.8867
4.91683	0.8837
4.92517	0.8823
4.9335	0.88015
4.94183	0.8765
4.95017	0.87405
4.9585	0.872
4.96683	0.8692
4.97517	0.8629
4.9835	0.8581
4.99183	0.8558
5.00017	0.85345
5.0085	0.8506
5.01683	0.84665
5.02517	0.84145
5.0335	0.83505
5.04183	0.8297
5.05017	0.82515
5.0585	0.82155
5.06683	0.8187
5.07517	0.8156
5.0835	0.81295
5.09183	0.8102
5.10017	0.80885
5.1085	0.80465
5.11683	0.8008
5.12517	0.79855
5.1335	0.79615
5.14183	0.794
5.15017	0.7909
5.1585	0.7874
5.16683	0.78175
5.17517	0.77985
5.1835	0.7786
5.19183	0.77725
5.20017	0.77465
5.2085	0.77005
5.21683	0.7642
5.22517	0.75925
5.2335	0.75565
5.24183	0.7523
5.25017	0.7496
5.2585	0.74725
5.26683	0.7447
5.27517	0.7429
5.2835	0.7413
5.29183	0.74095
5.30017	0.74
5.3085	0.7384
5.31683	0.73675
5.32517	0.73465
5.3335	0.7338
5.34183	0.7329
5.35017	0.7275
5.3585	0.72505
5.36683	0.72395
5.37517	0.7218
5.3835	0.72005
5.39183	0.71715
5.40017	0.7122
5.4085	0.7076
5.41683	0.70305
5.42517	0.7003
5.4335	0.69705
5.44183	0.6954
5.45017	0.6925
5.4585	0.6907
5.46683	0.68905
5.47517	0.68795
5.4835	0.6879
5.49183	0.6869
5.50017	0.68395
5.5085	0.68135
5.51683	0.67975
5.52517	0.6781
5.5335	0.6725
5.54183	0.6686
5.55017	0.6665
5.5585	0.66535
5.56683	0.6626
5.57517	0.66075
5.5835	0.6558
5.59183	0.6495
5.60017	0.6452
5.6085	0.641
5.61683	0.6383
5.62517	0.6356
5.6335	0.6338
5.64183	0.6315
5.65017	0.6301
5.6585	0.6281
5.66683	0.6275
5.67517	0.62605
5.6835	0.62445
5.69183	0.62515
5.70017	0.6227
5.7085	0.621
5.71683	0.62195
5.72517	0.6152
5.7335	0.614
5.74183	0.6129
5.75017	0.61285
5.7585	0.61045
5.76683	0.6074
5.77517	0.60245
5.7835	0.5992
5.79183	0.59595
5.80017	0.59375
5.8085	0.59235
5.81683	0.5914
5.82517	0.58975
5.8335	0.5876
5.84183	0.58735
5.85017	0.587
5.8585	0.58825
5.86683	0.5889
5.87517	0.5871
5.8835	0.586
5.89183	0.5863
5.90017	0.58585
5.9085	0.58085
5.91683	0.57815
5.92517	0.5772
5.9335	0.5768
5.94183	0.576
5.95017	0.5745
5.9585	0.5711
5.96683	0.56585
5.97517	0.56295
5.9835	0.5603
5.99183	0.5588
6.00017	0.5573
6.0085	0.55695
6.01683	0.55505
6.02517	0.55425
6.0335	0.554
6.04183	0.55355
6.05017	0.55225
6.0585	0.5509
6.06683	0.54995
6.07517	0.5484
6.0835	0.54785
6.09183	0.54595
6.10017	0.5414
6.1085	0.54035
6.11683	0.53905
6.12517	0.53805
6.1335	0.53605
6.14183	0.53225
6.15017	0.5272
6.1585	0.52265
6.16683	0.5195
6.17517	0.51665
6.1835	0.51555
6.19183	0.5131
6.20017	0.5116
6.2085	0.5088
6.21683	0.5071
6.22517	0.50625
6.2335	0.5062
6.24183	0.5056
6.25017	0.504
6.2585	0.50195
6.26683	0.50005
6.27517	0.49875
6.2835	0.49355
6.29183	0.49
6.30017	0.48815
6.3085	0.48675
6.31683	0.4849
6.32517	0.482
6.3335	0.47745
6.34183	0.4718
6.35017	0.46795
6.3585	0.4648
6.36683	0.46175
6.37517	0.4601
6.3835	0.4576
6.39183	0.45605
6.40017	0.4542
6.4085	0.45375
6.41683	0.45245
6.42517	0.45165
6.4335	0.4504
6.44183	0.44755
6.45017	0.44605
6.4585	0.44575
6.46683	0.44165
6.47517	0.4379
6.4835	0.43585
6.49183	0.4356
6.50017	0.4337
6.5085	0.4323
6.51683	0.42825
6.52517	0.4228
6.5335	0.41805
6.54183	0.4149
6.55017	0.4118
6.5585	0.41075
6.56683	0.40925
6.57517	0.40735
6.5835	0.40575
6.59183	0.4045
6.60017	0.4042
6.6085	0.4052
6.61683	0.4035
6.62517	0.40285
6.6335	0.4025
6.64183	0.3997
6.65017	0.39805
6.6585	0.39295
6.66683	0.3913
6.67517	0.3907
6.6835	0.3894
6.69183	0.3871
6.70017	0.38445
6.7085	0.3785
6.71683	0.3744
6.72517	0.3704
6.7335	0.36805
6.74183	0.36525
6.75017	0.36365
6.7585	0.36165
6.76683	0.35965
6.77517	0.3582
6.7835	0.35795
6.79183	0.35705
6.80017	0.3572
6.8085	0.35655
6.81683	0.3535
6.82517	0.35315
6.8335	0.3538
6.84183	0.3497
6.85017	0.34705
6.8585	0.34695
6.86683	0.3477
6.87517	0.34745
6.8835	0.34705
6.89183	0.3447
6.90017	0.3417
6.9085	0.34165
6.91683	0.34155
6.92517	0.34345
6.9335	0.3456
6.94183	0.34875
6.95017	0.35115
6.9585	0.35645
6.96683	0.3609
6.97517	0.366
6.9835	0.369
6.99183	0.37325
7.00017	0.3791
7.0085	0.38385
7.01683	0.38795
7.02517	0.39225
7.0335	0.39185
7.04183	0.39495
7.05017	0.39815
7.0585	0.40055
7.06683	0.4004
7.07517	0.3984
7.0835	0.39325
7.09183	0.3894
7.10017	0.3855
7.1085	0.3817
7.11683	0.3777
7.12517	0.37405
7.1335	0.36975
7.14183	0.3648
7.15017	0.36035
7.1585	0.3563
7.16683	0.3522
7.17517	0.34885
7.1835	0.345
7.19183	0.3415
7.20017	0.338
7.2085	0.33515
7.21683	0.3292
7.22517	0.32595
7.2335	0.3246
7.24183	0.3236
7.25017	0.3223
7.2585	0.32005
7.26683	0.3162
7.27517	0.312
7.2835	0.30955
7.29183	0.30745
7.30017	0.30665
7.3085	0.3044
7.31683	0.3029
7.32517	0.30095
7.3335	0.3004
7.34183	0.29985
7.35017	0.29825
7.3585	0.29625
7.36683	0.2946
7.37517	0.29395
7.3835	0.2929
7.39183	0.2921
7.40017	0.28905
7.4085	0.2847
7.41683	0.2843
7.42517	0.28425
7.4335	0.28385
7.44183	0.28325
7.45017	0.28025
7.4585	0.27635
7.46683	0.2725
7.47517	0.2711
7.4835	0.2699
7.49183	0.27015
7.50017	0.2694
7.5085	0.2696
7.51683	0.2698
7.52517	0.27075
7.5335	0.27155
7.54183	0.27195
7.55017	0.27135
7.5585	0.2707
7.56683	0.2708
7.57517	0.26955
7.5835	0.26855
7.59183	0.26585
7.60017	0.26445
7.6085	0.26455
7.61683	0.2638
7.62517	0.26205
7.6335	0.2599
7.64183	0.2553
7.65017	0.2518
7.6585	0.2488
7.66683	0.24715
7.67517	0.2452
7.6835	0.2441
7.69183	0.2426
7.70017	0.24145
7.7085	0.23995
7.71683	0.2403
7.72517	0.23785
7.7335	0.2374
7.74183	0.23655
7.75017	0.23595
7.7585	0.2349
7.76683	0.2352
7.77517	0.2307
7.7835	0.22855
7.79183	0.2272
7.80017	0.2272
7.8085	0.22595
7.81683	0.22415
7.82517	0.22055
7.8335	0.21565
7.84183	0.2118
7.85017	0.20875
7.8585	0.2067
7.86683	0.20555
7.87517	0.2038
7.8835	0.2022
7.89183	0.2015
7.90017	0.2015
7.9085	0.20195
7.91683	0.2006
7.92517	0.19895
7.9335	0.19795
7.94183	0.198
7.95017	0.1968
7.9585	0.19545
7.96683	0.19175
7.97517	0.1902
7.9835	0.18945
7.99183	0.189
8.00017	0.18705
8.0085	0.18405
8.01683	0.17875
8.02517	0.17535
8.0335	0.1716
8.04183	0.17
8.05017	0.16805
8.0585	0.16705
8.06683	0.16585
8.07517	0.16435
8.0835	0.16355
8.09183	0.1628
8.10017	0.1599
8.1085	0.16025
8.11683	0.1588
8.12517	0.1569
8.1335	0.15565
8.14183	0.15545
8.15017	0.1514
8.1585	0.1488
8.16683	0.1482
8.17517	0.14815
8.1835	0.1466
8.19183	0.14475
8.20017	0.14015
8.2085	0.13625
8.21683	0.1337
8.22517	0.13095
8.2335	0.1299
8.24183	0.12805
8.25017	0.1275
8.2585	0.1258
8.26683	0.12595
8.27517	0.12635
8.2835	0.12635
8.29183	0.12645
8.30017	0.12715
8.3085	0.12715
8.31683	0.12735
8.32517	0.1288
8.3335	0.12985
8.34183	0.1274
8.35017	0.13
8.3585	0.134
8.36683	0.1384
8.37517	0.14215
8.3835	0.145
8.39183	0.14725
8.40017	0.1506
8.4085	0.1569
8.41683	0.16415
8.42517	0.17335
8.4335	0.1825
8.44183	0.19265
8.45017	0.20365
8.4585	0.2158
8.46683	0.22845
8.47517	0.24215
8.4835	0.25465
8.49183	0.2649
8.50017	0.2777
8.5085	0.28745
8.51683	0.29535
8.52517	0.3006
8.5335	0.30765
8.54183	0.31535
8.55017	0.32115
8.5585	0.32415
8.56683	0.32535
8.57517	0.3228
8.5835	0.32075
8.59183	0.3185
8.60017	0.3161
8.6085	0.3137
8.61683	0.3105
8.62517	0.3062
8.6335	0.30185
8.64183	0.2971
8.65017	0.2941
8.6585	0.2893
8.66683	0.28435
8.67517	0.28135
8.6835	0.27645
8.69183	0.2708
8.70017	0.26655
8.7085	0.2604
8.71683	0.25335
8.72517	0.24885
8.7335	0.2462
8.74183	0.2419
8.75017	0.2386
8.7585	0.233
8.76683	0.2267
8.77517	0.22145
8.7835	0.2183
8.79183	0.21425
8.80017	0.21265
8.8085	0.2099
8.81683	0.2087
8.82517	0.2068
8.8335	0.2059
8.84183	0.2067
8.85017	0.20775
8.8585	0.2056
8.86683	0.2038
8.87517	0.2034
8.8835	0.20315
8.89183	0.20105
8.90017	0.1967
8.9085	0.1948
8.91683	0.19515
8.92517	0.19395
8.9335	0.1931
8.94183	0.19085
8.95017	0.1847
8.9585	0.18175
8.96683	0.1785
8.97517	0.1775
8.9835	0.1761
8.99183	0.1757
9.00017	0.17435
9.0085	0.17335
9.01683	0.1731
9.02517	0.17365
9.0335	0.1726
9.04183	0.1725
9.05017	0.1729
9.0585	0.17285
9.06683	0.17265
9.07517	0.1733
9.0835	0.17015
9.09183	0.16785
9.10017	0.16775
9.1085	0.1685
9.11683	0.1673
9.12517	0.1667
9.1335	0.16275
9.14183	0.16
9.15017	0.15805
9.1585	0.1565
9.16683	0.1557
9.17517	0.15465
9.1835	0.15435
9.19183	0.1529
9.20017	0.15385
9.2085	0.15465
9.21683	0.15655
9.22517	0.1583
9.2335	0.15815
9.24183	0.15795
9.25017	0.15785
9.2585	0.15835
9.26683	0.15805
9.27517	0.15415
9.2835	0.15455
9.29183	0.1554
9.30017	0.1553
9.3085	0.1545
9.31683	0.1532
9.32517	0.1496
9.3335	0.1467
9.34183	0.14425
9.35017	0.1437
9.3585	0.14265
9.36683	0.1422
9.37517	0.14185
9.3835	0.14165
9.39183	0.1426
9.40017	0.14275
9.4085	0.14285
9.41683	0.143
9.42517	0.1416
9.4335	0.1416
9.44183	0.1429
9.45017	0.14225
9.4585	0.1382
9.46683	0.137
9.47517	0.1384
9.4835	0.13875
9.49183	0.13885
9.50017	0.1384
9.5085	0.1363
9.51683	0.1336
9.52517	0.13505
9.5335	0.13725
9.54183	0.14145
9.55017	0.14785
9.5585	0.15715
9.56683	0.1686
9.57517	0.18475
9.5835	0.2063
9.59183	0.2312
9.60017	0.2626
9.6085	0.30395
9.61683	0.3547
9.62517	0.4151
9.6335	0.4904
9.64183	0.5797
9.65017	0.68285
9.6585	0.8086
9.66683	0.9535
9.67517	1.12175
9.6835	1.3146
9.69183	1.53045
9.70017	1.77265
9.7085	2.04095
9.71683	2.33575
9.72517	2.65565
9.7335	2.9994
9.74183	3.3618
9.75017	3.74105
9.7585	4.1298
9.76683	4.5255
9.77517	4.9199
9.7835	5.3094
9.79183	5.686
9.80017	6.04205
9.8085	6.3718
9.81683	6.6708
9.82517	6.9362
9.8335	7.1552
9.84183	7.32965
9.85017	7.45785
9.8585	7.5348
9.86683	7.56445
9.87517	7.54345
9.8835	7.47085
9.89183	7.34995
9.90017	7.18635
9.9085	6.98225
9.91683	6.7438
9.92517	6.4766
9.9335	6.1857
9.94183	5.87745
9.95017	5.55705
9.9585	5.2354
9.96683	4.91155
9.97517	4.59465
9.9835	4.2917
9.99183	4.0066
10.0002	3.7413
10.0085	3.5006
10.0168	3.28555
10.0252	3.09975
10.0335	2.94705
10.0418	2.8253
10.0502	2.73325
10.0585	2.6714
10.0668	2.63495
10.0752	2.6258
10.0835	2.64055
10.0918	2.6785
10.1002	2.7339
10.1085	2.805
10.1168	2.88555
10.1252	2.9731
10.1335	3.06545
10.1418	3.15765
10.1502	3.24555
10.1585	3.3272
10.1668	3.3986
10.1752	3.45755
10.1835	3.50085
10.1918	3.52805
10.2002	3.54025
10.2085	3.5284
10.2168	3.5011
10.2252	3.4563
10.2335	3.39335
10.2418	3.31295
10.2502	3.21585
10.2585	3.10235
10.2668	2.9771
10.2752	2.84045
10.2835	2.69685
10.2918	2.546
10.3002	2.3929
10.3085	2.23565
10.3168	2.07895
10.3252	1.92465
10.3335	1.7738
10.3418	1.62475
10.3502	1.4833
10.3585	1.34725
10.3668	1.22045
10.3752	1.1027
10.3835	0.9918
10.3918	0.88515
10.4002	0.791
10.4085	0.70685
10.4168	0.6312
10.4252	0.5612
10.4335	0.4987
10.4418	0.4397
10.4502	0.38695
10.4585	0.3427
10.4668	0.30325
10.4752	0.2699
10.4835	0.2409
10.4918	0.21535
10.5002	0.19235
10.5085	0.17415
10.5168	0.1587
10.5252	0.1462
10.5335	0.13375
10.5418	0.12365
10.5502	0.11675
10.5585	0.10755
10.5668	0.0999
10.5752	0.09305
10.5835	0.0849
10.5918	0.0809
10.6002	0.0765
10.6085	0.07385
10.6168	0.0684
10.6252	0.0619
10.6335	0.05565
10.6418	0.0508
10.6502	0.0456
10.6585	0.04185
10.6668	0.0392
10.6752	0.0359
10.6835	0.0334
10.6918	0.0307
10.7002	0.0297
10.7085	0.02775
10.7168	0.02515
10.7252	0.0242
10.7335	0.01995
10.7418	0.01705
10.7502	0.0165
10.7585	0.01485
10.7668	0.0094
10.7752	0.0072
10.7835	0.00545
10.7918	0.00305
10.8002	0.00205
10.8085	-0.00185
10.8168	-0.0073
10.8252	-0.01285
10.8335	-0.0158
10.8418	-0.0181
10.8502	-0.02085
10.8585	-0.02265
10.8668	-0.0239
10.8752	-0.02475
10.8835	-0.02445
10.8918	-0.02525
10.9002	-0.026
10.9085	-0.027
10.9168	-0.0271
10.9252	-0.027
10.9335	-0.02715
10.9418	-0.0273
10.9502	-0.02955
10.9585	-0.0298
10.9668	-0.0301
10.9752	-0.0291
10.9835	-0.0285
10.9918	-0.028
11.0002	-0.03085
11.0085	-0.03245
11.0168	-0.03445
11.0252	-0.0338
11.0335	-0.03275
11.0418	-0.0312
11.0502	-0.0301
11.0585	-0.0287
11.0668	-0.02635
11.0752	-0.02355
11.0835	-0.021
11.0918	-0.0164
11.1002	-0.01295
11.1085	-0.0099
11.1168	-0.0074
11.1252	-0.00595
11.1335	-0.00495
11.1418	-0.00415
11.1502	-0.00345
11.1585	-0.00075
11.1668	0.0009
11.1752	0.00205
11.1835	0.0017
11.1918	-0.0005
11.2002	-0.00155
11.2085	-0.0024
11.2168	-0.0021
11.2252	-0.0028
11.2335	-0.00235
11.2418	-0.0017
11.2502	-0.0016
11.2585	-0.0015
11.2668	0
11.2752	-0.00025
11.2835	0.0003
11.2918	-0.00085
11.3002	-0.00195
11.3085	-0.00245
11.3168	-0.00305
11.3252	-0.0088
11.3335	-0.01015
11.3418	-0.01055
11.3502	-0.01045
11.3585	-0.0116
11.3668	-0.01425
11.3752	-0.01935
11.3835	-0.0238
11.3918	-0.0271
11.4002	-0.02885
11.4085	-0.0301
11.4168	-0.0304
11.4252	-0.03145
11.4335	-0.032
11.4418	-0.03215
11.4502	-0.0324
11.4585	-0.03055
11.4668	-0.02935
11.4752	-0.02925
11.4835	-0.02865
11.4918	-0.02885
11.5002	-0.0287
11.5085	-0.02995
11.5168	-0.03355
11.5252	-0.0332
11.5335	-0.0337
11.5418	-0.03365
11.5502	-0.03505
11.5585	-0.0383
11.5668	-0.04255
11.5752	-0.0449
11.5835	-0.0484
11.5918	-0.0505
11.6002	-0.05315
11.6085	-0.0552
11.6168	-0.0573
11.6252	-0.0596
11.6335	-0.06095
11.6418	-0.06345
11.6502	-0.06645
11.6585	-0.0688
11.6668	-0.07255
11.6752	-0.0763
11.6835	-0.07945
11.6918	-0.08295
11.7002	-0.0919
11.7085	-0.0962
11.7168	-0.10055
11.7252	-0.10425
11.7335	-0.11
11.7418	-0.1171
11.7502	-0.12595
11.7585	-0.13535
11.7668	-0.1422
11.7752	-0.14925
11.7835	-0.15385
11.7918	-0.15935
11.8002	-0.1639
11.8085	-0.16845
11.8168	-0.1714
11.8252	-0.17455
11.8335	-0.1744
11.8418	-0.17585
11.8502	-0.1769
11.8585	-0.17355
11.8668	-0.17095
11.8752	-0.16715
11.8835	-0.16225
11.8918	-0.15385
11.9002	-0.13885
11.9085	-0.1208
11.9168	-0.09725
11.9252	-0.0689
11.9335	-0.03735
11.9418	0.003
11.9502	0.05115
11.9585	0.11005
11.9668	0.1802
11.9752	0.2627
11.9835	0.3579
11.9918	0.46775
12.0002	0.5925
12.0085	0.73525
12.0168	0.8937
12.0252	1.07095
12.0335	1.2667
12.0418	1.4806
12.0502	1.7146
12.0585	1.96895
12.0668	2.24355
12.0752	2.5326
12.0835	2.84325
12.0918	3.16905
12.1002	3.5113
12.1085	3.86725
12.1168	4.23255
12.1252	4.60455
12.1335	4.97865
12.1418	5.3561
12.1502	5.72925
12.1585	6.09775
12.1668	6.4563
12.1752	6.7999
12.1835	7.1231
12.1918	7.42475
12.2002	7.70065
12.2085	7.9481
12.2168	8.16335
12.2252	8.34335
12.2335	8.4864
12.2418	8.58985
12.2502	8.6583
12.2585	8.6844
12.2668	8.66775
12.2752	8.6132
12.2835	8.5214
12.2918	8.3925
12.3002	8.22885
12.3085	8.02975
12.3168	7.79795
12.3252	7.53795
12.3335	7.2533
12.3418	6.946
12.3502	6.6222
12.3585	6.282
12.3668	5.9309
12.3752	5.5718
12.3835	5.2103
12.3918	4.84675
12.4002	4.48525
12.4085	4.12785
12.4168	3.7792
12.4252	3.4405
12.4335	3.11175
12.4418	2.79445
12.4502	2.49035
12.4585	2.2051
12.4668	1.9365
12.4752	1.6831
12.4835	1.44495
12.4918	1.22195
12.5002	1.01315
12.5085	0.8233
12.5168	0.6492
12.5252	0.4915
12.5335	0.3468
12.5418	0.21605
12.5502	0.0967
12.5585	-0.0099
12.5668	-0.10415
12.5752	-0.1892
12.5835	-0.26765
12.5918	-0.3352
12.6002	-0.39565
12.6085	-0.4518
12.6168	-0.50065
12.6252	-0.5417
12.6335	-0.5858
12.6418	-0.6208
12.6502	-0.65205
12.6585	-0.67915
12.6668	-0.70435
12.6752	-0.7284
12.6835	-0.75355
12.6918	-0.777
12.7002	-0.79705
12.7085	-0.81425
12.7168	-0.8294
12.7252	-0.84295
12.7335	-0.85495
12.7418	-0.86715
12.7502	-0.87655
12.7585	-0.88615
12.7668	-0.89435
12.7752	-0.9033
12.7835	-0.9126
12.7918	-0.9204
12.8002	-0.9268
12.8085	-0.9348
12.8168	-0.94405
12.8252	-0.95235
12.8335	-0.9577
12.8418	-0.96265
12.8502	-0.9673
12.8585	-0.9742
12.8668	-0.9839
12.8752	-0.99305
12.8835	-0.9993
12.8918	-1.00605
12.9002	-1.01065
12.9085	-1.01525
12.9168	-1.0197
12.9252	-1.0239
12.9335	-1.02805
12.9418	-1.02985
12.9502	-1.03405
12.9585	-1.0394
12.9668	-1.0415
12.9752	-1.04335
12.9835	-1.04615
12.9918	-1.0486
13.0002	-1.0516
13.0085	-1.0595
13.0168	-1.0623
13.0252	-1.06565
13.0335	-1.06735
13.0418	-1.0711
13.0502	-1.0763
13.0585	-1.0824
13.0668	-1.089
13.0752	-1.09305
13.0835	-1.09805
13.0918	-1.10085
13.1002	-1.10455
13.1085	-1.1075
13.1168	-1.1109
13.1252	-1.11265
13.1335	-1.1145
13.1418	-1.11745
13.1502	-1.12055
13.1585	-1.124
13.1668	-1.12795
13.1752	-1.1305
13.1835	-1.1328
13.1918	-1.13935
13.2002	-1.1446
13.2085	-1.1466
13.2168	-1.14865
13.2252	-1.1517
13.2335	-1.15535
13.2418	-1.16225
13.2502	-1.16915
13.2585	-1.17535
13.2668	-1.1796
13.2752	-1.18285
13.2835	-1.1851
13.2918	-1.18835
13.3002	-1.191
13.3085	-1.1944
13.3168	-1.19525
13.3252	-1.1964
13.3335	-1.1966
13.3418	-1.1989
13.3502	-1.20095
13.3585	-1.2025
13.3668	-1.20395
13.3752	-1.2082
13.3835	-1.21365
13.3918	-1.21545
13.4002	-1.21675
13.4085	-1.2185
13.4168	-1.2204
13.4252	-1.2254
13.4335	-1.23165
13.4418	-1.2364
13.4502	-1.2398
13.4585	-1.2427
13.4668	-1.24515
13.4752	-1.2472
13.4835	-1.24895
13.4918	-1.2507
13.5002	-1.25105
13.5085	-1.2506
13.5168	-1.2531
13.5252	-1.2532
13.5335	-1.2525
13.5418	-1.2547
13.5502	-1.2554
13.5585	-1.25465
13.5668	-1.2604
13.5752	-1.2621
13.5835	-1.26295
13.5918	-1.26215
13.6002	-1.2634
13.6085	-1.2644
13.6168	-1.2702
13.6252	-1.2747
13.6335	-1.278
13.6418	-1.2792
13.6502	-1.28005
13.6585	-1.28005
13.6668	-1.27985
13.6752	-1.2799
13.6835	-1.27985
13.6918	-1.27865
13.7002	-1.2768
13.7085	-1.27475
13.7168	-1.2758
13.7252	-1.27575
13.7335	-1.27385
13.7418	-1.27405
13.7502	-1.2774
13.7585	-1.2784
13.7668	-1.2778
13.7752	-1.27625
13.7835	-1.2754
13.7918	-1.27585
13.8002	-1.27805
13.8085	-1.28215
13.8168	-1.28355
13.8252	-1.2851
13.8335	-1.28525
13.8418	-1.2848
13.8502	-1.28335
13.8585	-1.2828
13.8668	-1.2816
13.8752	-1.279
13.8835	-1.2759
13.8918	-1.2745
13.9002	-1.27085
13.9085	-1.26715
13.9168	-1.26475
13.9252	-1.26175
13.9335	-1.2566
13.9418	-1.2572
13.9502	-1.2528
13.9585	-1.2468
13.9668	-1.2389
13.9752	-1.2313
13.9835	-1.2234
13.9918	-1.21715
14.0002	-1.20785
14.0085	-1.19495
14.0168	-1.1796
14.0252	-1.15965
14.0335	-1.13715
14.0418	-1.11065
14.0502	-1.0813
14.0585	-1.04525
14.0668	-1.0054
14.0752	-0.95815
14.0835	-0.9065
14.0918	-0.85135
14.1002	-0.7891
14.1085	-0.71885
14.1168	-0.64035
14.1252	-0.55655
14.1335	-0.4633
14.1418	-0.3586
14.1502	-0.24305
14.1585	-0.11815
14.1668	0.0161
14.1752	0.1594
14.1835	0.3115
14.1918	0.47625
14.2002	0.65155
14.2085	0.83885
14.2168	1.03645
14.2252	1.2445
14.2335	1.46055
14.2418	1.6834
14.2502	1.9133
14.2585	2.14865
14.2668	2.38835
14.2752	2.6298
14.2835	2.87185
14.2918	3.1137
14.3002	3.3534
14.3085	3.58965
14.3168	3.815
14.3252	4.03535
14.3335	4.2449
14.3418	4.4453
14.3502	4.6332
14.3585	4.80585
14.3668	4.9599
14.3752	5.0954
14.3835	5.21365
14.3918	5.3104
14.4002	5.3882
14.4085	5.44445
14.4168	5.47875
14.4252	5.48975
14.4335	5.4799
14.4418	5.4481
14.4502	5.3954
14.4585	5.32205
14.4668	5.228
14.4752	5.1163
14.4835	4.9846
14.4918	4.83925
14.5002	4.67595
14.5085	4.49675
14.5168	4.31045
14.5252	4.11335
14.5335	3.9063
14.5418	3.69255
14.5502	3.47185
14.5585	3.2463
14.5668	3.01915
14.5752	2.7926
14.5835	2.56645
14.5918	2.34375
14.6002	2.12375
14.6085	1.9094
14.6168	1.70015
14.6252	1.4995
14.6335	1.30495
14.6418	1.1192
14.6502	0.94085
14.6585	0.77035
14.6668	0.6113
14.6752	0.463
14.6835	0.31995
14.6918	0.18365
14.7002	0.0606
14.7085	-0.05185
14.7168	-0.1578
14.7252	-0.25555
14.7335	-0.3476
14.7418	-0.4339
14.7502	-0.51135
14.7585	-0.5804
14.7668	-0.6427
14.7752	-0.69835
14.7835	-0.7476
14.7918	-0.79355
14.8002	-0.83295
14.8085	-0.8681
14.8168	-0.89815
14.8252	-0.9247
14.8335	-0.94925
14.8418	-0.9709
14.8502	-0.9898
14.8585	-1.00635
14.8668	-1.0213
14.8752	-1.0382
14.8835	-1.0508
14.8918	-1.0601
14.9002	-1.068
14.9085	-1.0762
14.9168	-1.0837
14.9252	-1.0943
14.9335	-1.1013
14.9418	-1.10785
14.9502	-1.112
14.9585	-1.1159
14.9668	-1.11785
14.9752	-1.1211
14.9835	-1.12285
14.9918	-1.1231
15.0002	-1.1228
15.0085	-1.12345
15.0168	-1.12235
15.0252	-1.1221
15.0335	-1.1231
15.0418	-1.1225
15.0502	-1.1218
15.0585	-1.1234
15.0668	-1.12375
15.0752	-1.1226
15.0835	-1.12025
15.0918	-1.1191
15.1002	-1.11865
15.1085	-1.12095
15.1168	-1.1238
15.1252	-1.12495
15.1335	-1.1256
15.1418	-1.1244
15.1502	-1.12395
15.1585	-1.12245
15.1668	-1.1211
15.1752	-1.11875
15.1835	-1.11685
15.1918	-1.115
15.2002	-1.1147
15.2085	-1.11295
15.2168	-1.1105
15.2252	-1.1081
15.2335	-1.10665
15.2418	-1.10545
15.2502	-1.1075
15.2585	-1.10515
15.2668	-1.1015
15.2752	-1.09875
15.2835	-1.09795
15.2918	-1.09735
15.3002	-1.1002
15.3085	-1.10115
15.3168	-1.10075
15.3252	-1.1004
15.3335	-1.09725
15.3418	-1.0962
15.3502	-1.0939
15.3585	-1.0927
15.3668	-1.08925
15.3752	-1.0865
15.3835	-1.0842
15.3918	-1.08175
15.4002	-1.0789
15.4085	-1.07585
15.4168	-1.07275
15.4252	-1.07165
15.4335	-1.07335
15.4418	-1.073
15.4502	-1.06985
15.4585	-1.0672
15.4668	-1.06515
15.4752	-1.06375
15.4835	-1.0655
15.4918	-1.0668
15.5002	-1.06655
15.5085	-1.0675
15.5168	-1.0663
15.5252	-1.06475
15.5335	-1.0632
15.5418	-1.06135
15.5502	-1.0588
15.5585	-1.05485
15.5668	-1.05445
15.5752	-1.0533
15.5835	-1.05095
15.5918	-1.05005
15.6002	-1.0483
15.6085	-1.04465
15.6168	-1.044
15.6252	-1.0456
15.6335	-1.04325
15.6418	-1.0393
15.6502	-1.038
15.6585	-1.03675
15.6668	-1.03835
15.6752	-1.04165
15.6835	-1.0442
15.6918	-1.04375
15.7002	-1.0433
15.7085	-1.0415
15.7168	-1.0406
15.7252	-1.03915
15.7335	-1.03805
15.7418	-1.03515
15.7502	-1.03225
15.7585	-1.0301
15.7668	-1.02955
15.7752	-1.02925
15.7835	-1.0267
15.7918	-1.0248
15.8002	-1.0236
15.8085	-1.0256
15.8168	-1.02575
15.8252	-1.02325
15.8335	-1.0211
15.8418	-1.0202
15.8502	-1.0199
15.8585	-1.023
15.8668	-1.0241
15.8752	-1.02525
15.8835	-1.0247
15.8918	-1.02475
15.9002	-1.0226
15.9085	-1.0218
15.9168	-1.0199
15.9252	-1.01765
15.9335	-1.0138
15.9418	-1.01405
15.9502	-1.01215
15.9585	-1.00975
15.9668	-1.00835
15.9752	-1.00645
15.9835	-1.00455
15.9918	-1.0037
16.0002	-1.00305
16.0085	-0.9997
16.0168	-0.99585
16.0252	-0.994
16.0335	-0.99165
16.0418	-0.9938
16.0502	-0.99525
16.0585	-0.9953
16.0668	-0.995
16.0752	-0.9929
16.0835	-0.9913
16.0918	-0.9882
16.1002	-0.98655
16.1085	-0.98275
16.1168	-0.97975
16.1252	-0.9765
16.1335	-0.9745
16.1418	-0.9714
16.1502	-0.9686
16.1585	-0.9665
16.1668	-0.96275
16.1752	-0.96025
16.1835	-0.9624
16.1918	-0.96085
16.2002	-0.95775
16.2085	-0.95485
16.2168	-0.9538
16.2252	-0.9534
16.2335	-0.9563
16.2418	-0.9579
16.2502	-0.95855
16.2585	-0.95705
16.2668	-0.9555
16.2752	-0.9538
16.2835	-0.95215
16.2918	-0.95065
16.3002	-0.94845
16.3085	-0.94655
16.3168	-0.94305
16.3252	-0.94045
16.3335	-0.93895
16.3418	-0.93615
16.3502	-0.93415
16.3585	-0.93465
16.3668	-0.93675
16.3752	-0.9364
16.3835	-0.9341
16.3918	-0.93235
16.4002	-0.9307
16.4085	-0.9303
16.4168	-0.93345
16.4252	-0.9357
16.4335	-0.9359
16.4418	-0.93675
16.4502	-0.93615
16.4585	-0.93605
16.4668	-0.9346
16.4752	-0.9335
16.4835	-0.93075
16.4918	-0.9275
16.5002	-0.9259
16.5085	-0.9242
16.5168	-0.92135
16.5252	-0.91805
16.5335	-0.9167
16.5418	-0.91365
16.5502	-0.9107
16.5585	-0.91135
16.5668	-0.90735
16.5752	-0.902
16.5835	-0.89725
16.5918	-0.89345
16.6002	-0.89155
16.6085	-0.8902
16.6168	-0.88695
16.6252	-0.88115
16.6335	-0.88105
16.6418	-0.865
[truncated: 5,203 more rows]
