# Supplementary material for: Moringa oleifera leaf polysaccharide alleviates experimental colitis by inhibiting inflammation and maintaining intestinal barrier
Source: Front Nutr. 2022 Nov 10;9:1055791. doi: 10.3389/fnut.2022.1055791 (PMC9686441; doi:10.3389/fnut.2022.1055791)
Supplement: Supplementary file 1 [file Data_Sheet_1.zip › Figure 2/Fig 2B/mono13mix_0.5_ED_1.txt]

文件路径	chrom://dew-pc/2022/20220719-MONO.seq/164.smp/ED_1.channel/ED_1.chm
通道	ED_1

进样信息:
数据仓	2022
进样	mono13mix_0.5
进样序号	4
位置	RA1
注释	
处理方法	Mono
仪器方法	Mono13-20-2201-1
类型	校正标准品
状态	已完成
进样日期	2022/7/19
进样时间	12:34:58
进样量 (µl)	5.0
稀释因子	1.0000
重量	1.0000

色谱数据信息:
时间最小值 (min)	0.000167
时间最大值 (min)	60.000167
数据点	7201
检测器	EDet1
正在生成数据系统	Chromeleon 7.2.5.9507
正在导出数据系统	Chromeleon 7.2.5.0
操作者	仪器控制器
信号数量	
信号单位	nC
信号最小值	-3.362700
信号最大值	133.685052
通道	ED_1
驱动名称	DC-5000
通道类型	评估
最小步长 (s)	0.5
最大步长 (s)	0.5
平均步长 (s)	0.5

信号参数信息:
信号信息	

色谱数据:
时间 (min)	步长 (s)	值 (nC)
0.000167	n.a.	0.006300
0.008500	0.5	0.010750
0.016833	0.5	0.011200
0.025167	0.5	0.012100
0.033500	0.5	0.013550
0.041833	0.5	0.013450
0.050167	0.5	0.012300
0.058500	0.5	0.010950
0.066833	0.5	0.009550
0.075167	0.5	0.009700
0.083500	0.5	0.008100
0.091833	0.5	0.003050
0.100167	0.5	0.002050
0.108500	0.5	0.001350
0.116833	0.5	0.000350
0.125167	0.5	-0.001500
0.133500	0.5	-0.004450
0.141833	0.5	-0.009300
0.150167	0.5	-0.013200
0.158500	0.5	-0.016200
0.166833	0.5	-0.018000
0.175167	0.5	-0.019750
0.183500	0.5	-0.020700
0.191833	0.5	-0.021950
0.200167	0.5	-0.023450
0.208500	0.5	-0.023500
0.216833	0.5	-0.023650
0.225167	0.5	-0.021800
0.233500	0.5	-0.021850
0.241833	0.5	-0.022900
0.250167	0.5	-0.023000
0.258500	0.5	-0.023950
0.266833	0.5	-0.026100
0.275167	0.5	-0.030200
0.283500	0.5	-0.031250
0.291833	0.5	-0.031100
0.300167	0.5	-0.030350
0.308500	0.5	-0.030900
0.316833	0.5	-0.032250
0.325167	0.5	-0.036750
0.333500	0.5	-0.040350
0.341833	0.5	-0.041950
0.350167	0.5	-0.044200
0.358500	0.5	-0.045100
0.366833	0.5	-0.046700
0.375167	0.5	-0.047550
0.383500	0.5	-0.048750
0.391833	0.5	-0.048550
0.400167	0.5	-0.048750
0.408500	0.5	-0.048750
0.416833	0.5	-0.048750
0.425167	0.5	-0.048150
0.433500	0.5	-0.048550
0.441833	0.5	-0.050500
0.450167	0.5	-0.050450
0.458500	0.5	-0.050700
0.466833	0.5	-0.054500
0.475167	0.5	-0.053800
0.483500	0.5	-0.053750
0.491833	0.5	-0.054500
0.500167	0.5	-0.055350
0.508500	0.5	-0.058400
0.516833	0.5	-0.062050
0.525167	0.5	-0.065700
0.533500	0.5	-0.067000
0.541833	0.5	-0.068700
0.550167	0.5	-0.068600
0.558500	0.5	-0.069800
0.566833	0.5	-0.069900
0.575167	0.5	-0.070800
0.583500	0.5	-0.069800
0.591833	0.5	-0.068450
0.600167	0.5	-0.065900
0.608500	0.5	-0.065300
0.616833	0.5	-0.065950
0.625167	0.5	-0.065550
0.633500	0.5	-0.064600
0.641833	0.5	-0.065850
0.650167	0.5	-0.069800
0.658500	0.5	-0.070900
0.666833	0.5	-0.070300
0.675167	0.5	-0.069900
0.683500	0.5	-0.070300
0.691833	0.5	-0.072050
0.700167	0.5	-0.075700
0.708500	0.5	-0.079250
0.716833	0.5	-0.081650
0.725167	0.5	-0.083650
0.733500	0.5	-0.084650
0.741833	0.5	-0.085500
0.750167	0.5	-0.086200
0.758500	0.5	-0.086650
0.766833	0.5	-0.086950
0.775167	0.5	-0.086150
0.783500	0.5	-0.086900
0.791833	0.5	-0.087650
0.800167	0.5	-0.086950
0.808500	0.5	-0.087700
0.816833	0.5	-0.089000
0.825167	0.5	-0.089350
0.833500	0.5	-0.091400
0.841833	0.5	-0.095450
0.850167	0.5	-0.095650
0.858500	0.5	-0.095350
0.866833	0.5	-0.096300
0.875167	0.5	-0.097250
0.883500	0.5	-0.101600
0.891833	0.5	-0.105450
0.900167	0.5	-0.109250
0.908500	0.5	-0.111500
0.916833	0.5	-0.114100
0.925167	0.5	-0.114350
0.933500	0.5	-0.116000
0.941833	0.5	-0.117200
0.950167	0.5	-0.118150
0.958500	0.5	-0.118550
0.966833	0.5	-0.117800
0.975167	0.5	-0.115900
0.983500	0.5	-0.116200
0.991833	0.5	-0.117600
1.000167	0.5	-0.118050
1.008500	0.5	-0.118300
1.016833	0.5	-0.119650
1.025167	0.5	-0.124200
1.033500	0.5	-0.125800
1.041833	0.5	-0.125500
1.050167	0.5	-0.126650
1.058500	0.5	-0.127500
1.066833	0.5	-0.129450
1.075167	0.5	-0.133950
1.083500	0.5	-0.137300
1.091833	0.5	-0.139450
1.100167	0.5	-0.140200
1.108500	0.5	-0.141300
1.116833	0.5	-0.140950
1.125167	0.5	-0.141500
1.133500	0.5	-0.140750
1.141833	0.5	-0.140550
1.150167	0.5	-0.139050
1.158500	0.5	-0.137750
1.166833	0.5	-0.137150
1.175167	0.5	-0.136850
1.183500	0.5	-0.135200
1.191833	0.5	-0.127800
1.200167	0.5	-0.110100
1.208500	0.5	-0.080750
1.216833	0.5	-0.035750
1.225167	0.5	0.024000
1.233500	0.5	0.092650
1.241833	0.5	0.172750
1.250167	0.5	0.275050
1.258500	0.5	0.388300
1.266833	0.5	0.488200
1.275167	0.5	0.563800
1.283500	0.5	0.617100
1.291833	0.5	0.642950
1.300167	0.5	0.632400
1.308500	0.5	0.587300
1.316833	0.5	0.521950
1.325167	0.5	0.457150
1.333500	0.5	0.401650
1.341833	0.5	0.357150
1.350167	0.5	0.327050
1.358500	0.5	0.336700
1.366833	0.5	0.415650
1.375167	0.5	0.556950
1.383500	0.5	0.716400
1.391833	0.5	0.833400
1.400167	0.5	0.864250
1.408500	0.5	0.815950
1.416833	0.5	0.710850
1.425167	0.5	0.584500
1.433500	0.5	0.464050
1.441833	0.5	0.367050
1.450167	0.5	0.297450
1.458500	0.5	0.256900
1.466833	0.5	0.241200
1.475167	0.5	0.246750
1.483500	0.5	0.268700
1.491833	0.5	0.306400
1.500167	0.5	0.357850
1.508500	0.5	0.421450
1.516833	0.5	0.496500
1.525167	0.5	0.580150
1.533500	0.5	0.673100
1.541833	0.5	0.774450
1.550167	0.5	0.883450
1.558500	0.5	1.002750
1.566833	0.5	1.131750
1.575167	0.5	1.267100
1.583500	0.5	1.405500
1.591833	0.5	1.552050
1.600167	0.5	1.703350
1.608500	0.5	1.858350
1.616833	0.5	2.014750
1.625167	0.5	2.172150
1.633500	0.5	2.327650
1.641833	0.5	2.481650
1.650167	0.5	2.635700
1.658500	0.5	2.785000
1.666833	0.5	2.932400
1.675167	0.5	3.074700
1.683500	0.5	3.212800
1.691833	0.5	3.344300
1.700167	0.5	3.470250
1.708500	0.5	3.590000
1.716833	0.5	3.701700
1.725167	0.5	3.804900
1.733500	0.5	3.902600
1.741833	0.5	3.993200
1.750167	0.5	4.075250
1.758500	0.5	4.149750
1.766833	0.5	4.217250
1.775167	0.5	4.269500
1.783500	0.5	4.318050
1.791833	0.5	4.357050
1.800167	0.5	4.387550
1.808500	0.5	4.409850
1.816833	0.5	4.419150
1.825167	0.5	4.420500
1.833500	0.5	4.413750
1.841833	0.5	4.402050
1.850167	0.5	4.385050
1.858500	0.5	4.363800
1.866833	0.5	4.337400
1.875167	0.5	4.306050
1.883500	0.5	4.269550
1.891833	0.5	4.229800
1.900167	0.5	4.185950
1.908500	0.5	4.138850
1.916833	0.5	4.086750
1.925167	0.5	4.031100
1.933500	0.5	3.972200
1.941833	0.5	3.912100
1.950167	0.5	3.849050
1.958500	0.5	3.780250
1.966833	0.5	3.713100
1.975167	0.5	3.645550
1.983500	0.5	3.577850
1.991833	0.5	3.508900
2.000167	0.5	3.437500
2.008500	0.5	3.362700
2.016833	0.5	3.285650
2.025167	0.5	3.209100
2.033500	0.5	3.132150
2.041833	0.5	3.054500
2.050167	0.5	2.976700
2.058500	0.5	2.899150
2.066833	0.5	2.822450
2.075167	0.5	2.746550
2.083500	0.5	2.672100
2.091833	0.5	2.597300
2.100167	0.5	2.523400
2.108500	0.5	2.450950
2.116833	0.5	2.378900
2.125167	0.5	2.308450
2.133500	0.5	2.239650
2.141833	0.5	2.168950
2.150167	0.5	2.098050
2.158500	0.5	2.031000
2.166833	0.5	1.964850
2.175167	0.5	1.899650
2.183500	0.5	1.834650
2.191833	0.5	1.768800
2.200167	0.5	1.704200
2.208500	0.5	1.641450
2.216833	0.5	1.581850
2.225167	0.5	1.523000
2.233500	0.5	1.467200
2.241833	0.5	1.410650
2.250167	0.5	1.356550
2.258500	0.5	1.303650
2.266833	0.5	1.252500
2.275167	0.5	1.203000
2.283500	0.5	1.155050
2.291833	0.5	1.107700
2.300167	0.5	1.062400
2.308500	0.5	1.018600
2.316833	0.5	0.975400
2.325167	0.5	0.934150
2.333500	0.5	0.890700
2.341833	0.5	0.851050
2.350167	0.5	0.814700
2.358500	0.5	0.779450
2.366833	0.5	0.744950
2.375167	0.5	0.710400
2.383500	0.5	0.674700
2.391833	0.5	0.640200
2.400167	0.5	0.605800
2.408500	0.5	0.573600
2.416833	0.5	0.541900
2.425167	0.5	0.512300
2.433500	0.5	0.483400
2.441833	0.5	0.456550
2.450167	0.5	0.430900
2.458500	0.5	0.408400
2.466833	0.5	0.384100
2.475167	0.5	0.362400
2.483500	0.5	0.341100
2.491833	0.5	0.319950
2.500167	0.5	0.301500
2.508500	0.5	0.284900
2.516833	0.5	0.265500
2.525167	0.5	0.248950
2.533500	0.5	0.236650
2.541833	0.5	0.228450
2.550167	0.5	0.221700
2.558500	0.5	0.219300
2.566833	0.5	0.218850
2.575167	0.5	0.223550
2.583500	0.5	0.235250
2.591833	0.5	0.254450
2.600167	0.5	0.281450
2.608500	0.5	0.282000
2.616833	0.5	0.360250
2.625167	0.5	0.408800
2.633500	0.5	0.464950
2.641833	0.5	0.525100
2.650167	0.5	0.589050
2.658500	0.5	0.652450
2.666833	0.5	0.716000
2.675167	0.5	0.779050
2.683500	0.5	0.838200
2.691833	0.5	0.892350
2.700167	0.5	0.941150
2.708500	0.5	0.980650
2.716833	0.5	1.015150
2.725167	0.5	1.043200
2.733500	0.5	1.063400
2.741833	0.5	1.073050
2.750167	0.5	1.075350
2.758500	0.5	1.066350
2.766833	0.5	1.052500
2.775167	0.5	1.032050
2.783500	0.5	1.007650
2.791833	0.5	0.978500
2.800167	0.5	0.946750
2.808500	0.5	0.911300
2.816833	0.5	0.873850
2.825167	0.5	0.835500
2.833500	0.5	0.796400
2.841833	0.5	0.755750
2.850167	0.5	0.715900
2.858500	0.5	0.675750
2.866833	0.5	0.635800
2.875167	0.5	0.598750
2.883500	0.5	0.563200
2.891833	0.5	0.525750
2.900167	0.5	0.491250
2.908500	0.5	0.460150
2.916833	0.5	0.430850
2.925167	0.5	0.402250
2.933500	0.5	0.374600
2.941833	0.5	0.347300
2.950167	0.5	0.319350
2.958500	0.5	0.295950
2.966833	0.5	0.272950
2.975167	0.5	0.252250
2.983500	0.5	0.232000
2.991833	0.5	0.214300
3.000167	0.5	0.196750
3.008500	0.5	0.181600
3.016833	0.5	0.167900
3.025167	0.5	0.155200
3.033500	0.5	0.142400
3.041833	0.5	0.130400
3.050167	0.5	0.119700
3.058500	0.5	0.109100
3.066833	0.5	0.098500
3.075167	0.5	0.087750
3.083500	0.5	0.075300
3.091833	0.5	0.066200
3.100167	0.5	0.058400
3.108500	0.5	0.051350
3.116833	0.5	0.042900
3.125167	0.5	0.033650
3.133500	0.5	0.022950
3.141833	0.5	0.013400
3.150167	0.5	0.005450
3.158500	0.5	-0.001950
3.166833	0.5	-0.007750
3.175167	0.5	-0.013250
3.183500	0.5	-0.018600
3.191833	0.5	-0.023750
3.200167	0.5	-0.026950
3.208500	0.5	-0.030550
3.216833	0.5	-0.032700
3.225167	0.5	-0.035500
3.233500	0.5	-0.039500
3.241833	0.5	-0.042900
3.250167	0.5	-0.047100
3.258500	0.5	-0.050500
3.266833	0.5	-0.055900
3.275167	0.5	-0.060400
3.283500	0.5	-0.063750
3.291833	0.5	-0.066250
3.300167	0.5	-0.069750
3.308500	0.5	-0.073850
3.316833	0.5	-0.079650
3.325167	0.5	-0.085050
3.333500	0.5	-0.089350
3.341833	0.5	-0.092900
3.350167	0.5	-0.095750
3.358500	0.5	-0.097950
3.366833	0.5	-0.100900
3.375167	0.5	-0.103150
3.383500	0.5	-0.105350
3.391833	0.5	-0.106200
3.400167	0.5	-0.107800
3.408500	0.5	-0.109350
3.416833	0.5	-0.110550
3.425167	0.5	-0.113100
3.433500	0.5	-0.114450
3.441833	0.5	-0.114500
3.450167	0.5	-0.117250
3.458500	0.5	-0.122050
3.466833	0.5	-0.123700
3.475167	0.5	-0.124200
3.483500	0.5	-0.125950
3.491833	0.5	-0.127600
3.500167	0.5	-0.131250
3.508500	0.5	-0.135850
3.516833	0.5	-0.139750
3.525167	0.5	-0.142050
3.533500	0.5	-0.145300
3.541833	0.5	-0.146750
3.550167	0.5	-0.148650
3.558500	0.5	-0.149900
3.566833	0.5	-0.150650
3.575167	0.5	-0.150850
3.583500	0.5	-0.150150
3.591833	0.5	-0.149350
3.600167	0.5	-0.150200
3.608500	0.5	-0.151000
3.616833	0.5	-0.151100
3.625167	0.5	-0.153100
3.633500	0.5	-0.154450
3.641833	0.5	-0.157900
3.650167	0.5	-0.159250
3.658500	0.5	-0.159150
3.666833	0.5	-0.159900
3.675167	0.5	-0.161400
3.683500	0.5	-0.163350
3.691833	0.5	-0.168450
3.700167	0.5	-0.172100
3.708500	0.5	-0.174900
3.716833	0.5	-0.176650
3.725167	0.5	-0.178300
3.733500	0.5	-0.178700
3.741833	0.5	-0.180100
3.750167	0.5	-0.180600
3.758500	0.5	-0.181350
3.766833	0.5	-0.181050
3.775167	0.5	-0.181600
3.783500	0.5	-0.181050
3.791833	0.5	-0.180900
3.800167	0.5	-0.182850
3.808500	0.5	-0.184050
3.816833	0.5	-0.183900
3.825167	0.5	-0.186400
3.833500	0.5	-0.189400
3.841833	0.5	-0.189700
3.850167	0.5	-0.189450
3.858500	0.5	-0.191400
3.866833	0.5	-0.192150
3.875167	0.5	-0.195600
3.883500	0.5	-0.200450
3.891833	0.5	-0.203850
3.900167	0.5	-0.206300
3.908500	0.5	-0.207550
3.916833	0.5	-0.208700
3.925167	0.5	-0.209900
3.933500	0.5	-0.210900
3.941833	0.5	-0.211550
3.950167	0.5	-0.211800
3.958500	0.5	-0.210500
3.966833	0.5	-0.209550
3.975167	0.5	-0.210450
3.983500	0.5	-0.210650
3.991833	0.5	-0.211150
4.000167	0.5	-0.212000
4.008500	0.5	-0.212900
4.016833	0.5	-0.217500
4.025167	0.5	-0.219150
4.033500	0.5	-0.219100
4.041833	0.5	-0.219450
4.050167	0.5	-0.220850
4.058500	0.5	-0.222100
4.066833	0.5	-0.227100
4.075167	0.5	-0.230450
4.083500	0.5	-0.233550
4.091833	0.5	-0.234900
4.100167	0.5	-0.236350
4.108500	0.5	-0.236850
4.116833	0.5	-0.238150
4.125167	0.5	-0.239000
4.133500	0.5	-0.238550
4.141833	0.5	-0.238250
4.150167	0.5	-0.238550
4.158500	0.5	-0.237650
4.166833	0.5	-0.237750
4.175167	0.5	-0.238000
4.183500	0.5	-0.238150
4.191833	0.5	-0.238050
4.200167	0.5	-0.240300
4.208500	0.5	-0.240900
4.216833	0.5	-0.239650
4.225167	0.5	-0.238200
4.233500	0.5	-0.238550
4.241833	0.5	-0.239200
4.250167	0.5	-0.242750
4.258500	0.5	-0.246850
4.266833	0.5	-0.249100
4.275167	0.5	-0.251650
4.283500	0.5	-0.252150
4.291833	0.5	-0.253550
4.300167	0.5	-0.253850
4.308500	0.5	-0.255300
4.316833	0.5	-0.255000
4.325167	0.5	-0.255150
4.333500	0.5	-0.254900
4.341833	0.5	-0.255050
4.350167	0.5	-0.254950
4.358500	0.5	-0.254300
4.366833	0.5	-0.254000
4.375167	0.5	-0.253900
4.383500	0.5	-0.253500
4.391833	0.5	-0.257200
4.400167	0.5	-0.256550
4.408500	0.5	-0.255300
4.416833	0.5	-0.253100
4.425167	0.5	-0.250700
4.433500	0.5	-0.247200
4.441833	0.5	-0.242550
4.450167	0.5	-0.231200
4.458500	0.5	-0.211800
4.466833	0.5	-0.180850
4.475167	0.5	-0.135450
4.483500	0.5	-0.072950
4.491833	0.5	0.010600
4.500167	0.5	0.115500
4.508500	0.5	0.244400
4.516833	0.5	0.393300
4.525167	0.5	0.558150
4.533500	0.5	0.731250
4.541833	0.5	0.903750
4.550167	0.5	1.065500
4.558500	0.5	1.206050
4.566833	0.5	1.314900
4.575167	0.5	1.384150
4.583500	0.5	1.409850
4.591833	0.5	1.394800
4.600167	0.5	1.338100
4.608500	0.5	1.246100
4.616833	0.5	1.125500
4.625167	0.5	0.983700
4.633500	0.5	0.831850
4.641833	0.5	0.680550
4.650167	0.5	0.534400
4.658500	0.5	0.399950
4.666833	0.5	0.280850
4.675167	0.5	0.177500
4.683500	0.5	0.089800
4.691833	0.5	0.017400
4.700167	0.5	-0.040400
4.708500	0.5	-0.088200
4.716833	0.5	-0.125300
4.725167	0.5	-0.153250
4.733500	0.5	-0.176050
4.741833	0.5	-0.194450
4.750167	0.5	-0.206550
4.758500	0.5	-0.217350
4.766833	0.5	-0.230650
4.775167	0.5	-0.237050
4.783500	0.5	-0.241950
4.791833	0.5	-0.247350
4.800167	0.5	-0.251250
4.808500	0.5	-0.257200
4.816833	0.5	-0.263350
4.825167	0.5	-0.269400
4.833500	0.5	-0.272350
4.841833	0.5	-0.276150
4.850167	0.5	-0.278000
4.858500	0.5	-0.280350
4.866833	0.5	-0.282200
4.875167	0.5	-0.283350
4.883500	0.5	-0.283250
4.891833	0.5	-0.283450
4.900167	0.5	-0.282650
4.908500	0.5	-0.283750
4.916833	0.5	-0.284950
4.925167	0.5	-0.284200
4.933500	0.5	-0.283900
4.941833	0.5	-0.285500
4.950167	0.5	-0.289050
4.958500	0.5	-0.290550
4.966833	0.5	-0.289800
4.975167	0.5	-0.290000
4.983500	0.5	-0.290700
4.991833	0.5	-0.291500
5.000167	0.5	-0.296100
5.008500	0.5	-0.299450
5.016833	0.5	-0.302350
5.025167	0.5	-0.304200
5.033500	0.5	-0.305150
5.041833	0.5	-0.305650
5.050167	0.5	-0.306500
5.058500	0.5	-0.306300
5.066833	0.5	-0.306550
5.075167	0.5	-0.305300
5.083500	0.5	-0.306600
5.091833	0.5	-0.306550
5.100167	0.5	-0.305950
5.108500	0.5	-0.306500
5.116833	0.5	-0.306900
5.125167	0.5	-0.306400
5.133500	0.5	-0.307400
5.141833	0.5	-0.310550
5.150167	0.5	-0.309600
5.158500	0.5	-0.308850
5.166833	0.5	-0.308750
5.175167	0.5	-0.308800
5.183500	0.5	-0.312250
5.191833	0.5	-0.315600
5.200167	0.5	-0.318100
5.208500	0.5	-0.319350
5.216833	0.5	-0.320050
5.225167	0.5	-0.320450
5.233500	0.5	-0.320350
5.241833	0.5	-0.321000
5.250167	0.5	-0.320800
5.258500	0.5	-0.320200
5.266833	0.5	-0.319350
5.275167	0.5	-0.319100
5.283500	0.5	-0.318900
5.291833	0.5	-0.318600
5.300167	0.5	-0.318700
5.308500	0.5	-0.317350
5.316833	0.5	-0.316200
5.325167	0.5	-0.320400
5.333500	0.5	-0.321000
5.341833	0.5	-0.320750
5.350167	0.5	-0.319850
5.358500	0.5	-0.320200
5.366833	0.5	-0.321200
5.375167	0.5	-0.325100
5.383500	0.5	-0.328350
5.391833	0.5	-0.330900
5.400167	0.5	-0.331950
5.408500	0.5	-0.332900
5.416833	0.5	-0.333100
5.425167	0.5	-0.334100
5.433500	0.5	-0.334850
5.441833	0.5	-0.334250
5.450167	0.5	-0.333550
5.458500	0.5	-0.331050
5.466833	0.5	-0.330100
5.475167	0.5	-0.330050
5.483500	0.5	-0.329700
5.491833	0.5	-0.329450
5.500167	0.5	-0.329800
5.508500	0.5	-0.332600
5.516833	0.5	-0.334750
5.525167	0.5	-0.334300
5.533500	0.5	-0.333600
5.541833	0.5	-0.333650
5.550167	0.5	-0.334750
5.558500	0.5	-0.338600
5.566833	0.5	-0.341950
5.575167	0.5	-0.343500
5.583500	0.5	-0.345550
5.591833	0.5	-0.345950
5.600167	0.5	-0.347300
5.608500	0.5	-0.346600
5.616833	0.5	-0.347550
5.625167	0.5	-0.347400
5.633500	0.5	-0.346900
5.641833	0.5	-0.345900
5.650167	0.5	-0.345350
5.658500	0.5	-0.343800
5.666833	0.5	-0.343400
5.675167	0.5	-0.344350
5.683500	0.5	-0.344550
5.691833	0.5	-0.343000
5.700167	0.5	-0.347600
5.708500	0.5	-0.346500
5.716833	0.5	-0.346050
5.725167	0.5	-0.345350
5.733500	0.5	-0.345550
5.741833	0.5	-0.347250
5.750167	0.5	-0.350750
5.758500	0.5	-0.353600
5.766833	0.5	-0.355250
5.775167	0.5	-0.356200
5.783500	0.5	-0.356150
5.791833	0.5	-0.356200
5.800167	0.5	-0.356750
5.808500	0.5	-0.357600
5.816833	0.5	-0.356700
5.825167	0.5	-0.356050
5.833500	0.5	-0.352900
5.841833	0.5	-0.351700
5.850167	0.5	-0.352650
5.858500	0.5	-0.352150
5.866833	0.5	-0.351050
5.875167	0.5	-0.351600
5.883500	0.5	-0.354600
5.891833	0.5	-0.356300
5.900167	0.5	-0.355700
5.908500	0.5	-0.355150
5.916833	0.5	-0.354700
5.925167	0.5	-0.356300
5.933500	0.5	-0.358900
5.941833	0.5	-0.362500
5.950167	0.5	-0.364850
5.958500	0.5	-0.366850
5.966833	0.5	-0.368100
5.975167	0.5	-0.368400
5.983500	0.5	-0.368650
5.991833	0.5	-0.369300
6.000167	0.5	-0.369450
6.008500	0.5	-0.367900
6.016833	0.5	-0.368250
6.025167	0.5	-0.368100
6.033500	0.5	-0.367000
6.041833	0.5	-0.366750
6.050167	0.5	-0.367900
6.058500	0.5	-0.367150
6.066833	0.5	-0.366900
6.075167	0.5	-0.373150
6.083500	0.5	-0.372900
6.091833	0.5	-0.372750
6.100167	0.5	-0.372800
6.108500	0.5	-0.370200
6.116833	0.5	-0.373700
6.125167	0.5	-0.377500
6.133500	0.5	-0.381350
6.141833	0.5	-0.382700
6.150167	0.5	-0.384850
6.158500	0.5	-0.384900
6.166833	0.5	-0.385950
6.175167	0.5	-0.386450
6.183500	0.5	-0.387500
6.191833	0.5	-0.387050
6.200167	0.5	-0.386600
6.208500	0.5	-0.384100
6.216833	0.5	-0.384100
6.225167	0.5	-0.384600
6.233500	0.5	-0.385350
6.241833	0.5	-0.385350
6.250167	0.5	-0.385100
6.258500	0.5	-0.388500
6.266833	0.5	-0.390100
6.275167	0.5	-0.390350
6.283500	0.5	-0.390250
6.291833	0.5	-0.394200
6.300167	0.5	-0.392100
6.308500	0.5	-0.395300
6.316833	0.5	-0.398900
6.325167	0.5	-0.401200
6.333500	0.5	-0.402600
6.341833	0.5	-0.403550
6.350167	0.5	-0.403750
6.358500	0.5	-0.404600
6.366833	0.5	-0.404550
6.375167	0.5	-0.404600
6.383500	0.5	-0.404100
6.391833	0.5	-0.403500
6.400167	0.5	-0.402650
6.408500	0.5	-0.402750
6.416833	0.5	-0.403300
6.425167	0.5	-0.403550
6.433500	0.5	-0.402800
6.441833	0.5	-0.404600
6.450167	0.5	-0.407800
6.458500	0.5	-0.407550
6.466833	0.5	-0.406600
6.475167	0.5	-0.406650
6.483500	0.5	-0.406550
6.491833	0.5	-0.409600
6.500167	0.5	-0.413300
6.508500	0.5	-0.415600
6.516833	0.5	-0.417450
6.525167	0.5	-0.418200
6.533500	0.5	-0.419250
6.541833	0.5	-0.419400
6.550167	0.5	-0.420300
6.558500	0.5	-0.419900
6.566833	0.5	-0.419450
6.575167	0.5	-0.419350
6.583500	0.5	-0.421050
6.591833	0.5	-0.420100
6.600167	0.5	-0.419650
6.608500	0.5	-0.420200
6.616833	0.5	-0.420300
6.625167	0.5	-0.418850
6.633500	0.5	-0.422650
6.641833	0.5	-0.423200
6.650167	0.5	-0.422800
6.658500	0.5	-0.421850
6.666833	0.5	-0.422950
6.675167	0.5	-0.424300
6.683500	0.5	-0.428500
6.691833	0.5	-0.431750
6.700167	0.5	-0.434500
6.708500	0.5	-0.435100
6.716833	0.5	-0.435650
6.725167	0.5	-0.435850
6.733500	0.5	-0.436100
6.741833	0.5	-0.436900
6.750167	0.5	-0.436200
6.758500	0.5	-0.435150
6.766833	0.5	-0.433500
6.775167	0.5	-0.432650
6.783500	0.5	-0.432900
6.791833	0.5	-0.432600
6.800167	0.5	-0.432200
6.808500	0.5	-0.431800
6.816833	0.5	-0.434950
6.825167	0.5	-0.437150
6.833500	0.5	-0.436900
6.841833	0.5	-0.435800
6.850167	0.5	-0.435650
6.858500	0.5	-0.436250
6.866833	0.5	-0.438850
6.875167	0.5	-0.442500
6.883500	0.5	-0.444450
6.891833	0.5	-0.446200
6.900167	0.5	-0.446700
6.908500	0.5	-0.447400
6.916833	0.5	-0.447300
6.925167	0.5	-0.447650
6.933500	0.5	-0.446900
6.941833	0.5	-0.445700
6.950167	0.5	-0.445150
6.958500	0.5	-0.445850
6.966833	0.5	-0.445600
6.975167	0.5	-0.444800
6.983500	0.5	-0.445450
6.991833	0.5	-0.445600
7.000167	0.5	-0.444350
7.008500	0.5	-0.448650
7.016833	0.5	-0.448500
7.025167	0.5	-0.448150
7.033500	0.5	-0.446650
7.041833	0.5	-0.447400
7.050167	0.5	-0.448950
7.058500	0.5	-0.452700
7.066833	0.5	-0.456050
7.075167	0.5	-0.457300
7.083500	0.5	-0.458400
7.091833	0.5	-0.458050
7.100167	0.5	-0.458700
7.108500	0.5	-0.458600
7.116833	0.5	-0.459150
7.125167	0.5	-0.458700
7.133500	0.5	-0.458150
7.141833	0.5	-0.456600
7.150167	0.5	-0.456350
7.158500	0.5	-0.456900
7.166833	0.5	-0.457150
7.175167	0.5	-0.456850
7.183500	0.5	-0.456150
7.191833	0.5	-0.458500
7.200167	0.5	-0.460550
7.208500	0.5	-0.459900
7.216833	0.5	-0.459200
7.225167	0.5	-0.459300
7.233500	0.5	-0.460700
7.241833	0.5	-0.463500
7.250167	0.5	-0.467850
7.258500	0.5	-0.469350
7.266833	0.5	-0.471000
7.275167	0.5	-0.471950
7.283500	0.5	-0.472850
7.291833	0.5	-0.473100
7.300167	0.5	-0.473500
7.308500	0.5	-0.473150
7.316833	0.5	-0.471500
7.325167	0.5	-0.471650
7.333500	0.5	-0.472050
7.341833	0.5	-0.471700
7.350167	0.5	-0.471450
7.358500	0.5	-0.470950
7.366833	0.5	-0.470250
7.375167	0.5	-0.470800
7.383500	0.5	-0.474150
7.391833	0.5	-0.474050
7.400167	0.5	-0.472550
7.408500	0.5	-0.471450
7.416833	0.5	-0.471200
7.425167	0.5	-0.473250
7.433500	0.5	-0.476100
7.441833	0.5	-0.478800
7.450167	0.5	-0.479350
7.458500	0.5	-0.481000
7.466833	0.5	-0.480700
7.475167	0.5	-0.480850
7.483500	0.5	-0.480800
7.491833	0.5	-0.480050
7.500167	0.5	-0.478850
7.508500	0.5	-0.477500
7.516833	0.5	-0.477100
7.525167	0.5	-0.476850
7.533500	0.5	-0.476300
7.541833	0.5	-0.476250
7.550167	0.5	-0.475700
7.558500	0.5	-0.474800
7.566833	0.5	-0.477050
7.575167	0.5	-0.477900
7.583500	0.5	-0.477000
7.591833	0.5	-0.475950
7.600167	0.5	-0.476250
7.608500	0.5	-0.476800
7.616833	0.5	-0.479700
7.625167	0.5	-0.482600
7.633500	0.5	-0.484950
7.641833	0.5	-0.485350
7.650167	0.5	-0.485500
7.658500	0.5	-0.485550
7.666833	0.5	-0.486050
7.675167	0.5	-0.485950
7.683500	0.5	-0.486050
7.691833	0.5	-0.484800
7.700167	0.5	-0.485050
7.708500	0.5	-0.484550
7.716833	0.5	-0.484800
7.725167	0.5	-0.485450
7.733500	0.5	-0.484400
7.741833	0.5	-0.482950
7.750167	0.5	-0.485250
7.758500	0.5	-0.487950
7.766833	0.5	-0.487700
7.775167	0.5	-0.486150
7.783500	0.5	-0.486450
7.791833	0.5	-0.487200
7.800167	0.5	-0.489300
7.808500	0.5	-0.493250
7.816833	0.5	-0.495750
7.825167	0.5	-0.497550
7.833500	0.5	-0.498500
7.841833	0.5	-0.498800
7.850167	0.5	-0.498600
7.858500	0.5	-0.498950
7.866833	0.5	-0.498550
7.875167	0.5	-0.497550
7.883500	0.5	-0.495800
7.891833	0.5	-0.495650
7.900167	0.5	-0.495650
7.908500	0.5	-0.495050
7.916833	0.5	-0.494850
7.925167	0.5	-0.495050
7.933500	0.5	-0.494500
7.941833	0.5	-0.498050
7.950167	0.5	-0.499250
7.958500	0.5	-0.499300
7.966833	0.5	-0.498500
7.975167	0.5	-0.499450
7.983500	0.5	-0.500350
7.991833	0.5	-0.504550
8.000167	0.5	-0.507400
8.008500	0.5	-0.510250
8.016833	0.5	-0.511350
8.025167	0.5	-0.512100
8.033500	0.5	-0.512000
8.041833	0.5	-0.512650
8.050167	0.5	-0.512600
8.058500	0.5	-0.512600
8.066833	0.5	-0.511700
8.075167	0.5	-0.509650
8.083500	0.5	-0.507900
8.091833	0.5	-0.507900
8.100167	0.5	-0.508750
8.108500	0.5	-0.508150
8.116833	0.5	-0.507700
8.125167	0.5	-0.509650
8.133500	0.5	-0.511350
8.141833	0.5	-0.510900
8.150167	0.5	-0.509650
8.158500	0.5	-0.510450
8.166833	0.5	-0.510400
8.175167	0.5	-0.512900
8.183500	0.5	-0.516800
8.191833	0.5	-0.518850
8.200167	0.5	-0.520300
8.208500	0.5	-0.520650
8.216833	0.5	-0.521350
8.225167	0.5	-0.521400
8.233500	0.5	-0.522300
8.241833	0.5	-0.522200
8.250167	0.5	-0.521050
8.258500	0.5	-0.519750
8.266833	0.5	-0.519200
8.275167	0.5	-0.518400
8.283500	0.5	-0.518400
8.291833	0.5	-0.518200
8.300167	0.5	-0.518050
8.308500	0.5	-0.518300
8.316833	0.5	-0.521650
8.325167	0.5	-0.521450
8.333500	0.5	-0.521550
8.341833	0.5	-0.520400
8.350167	0.5	-0.521050
8.358500	0.5	-0.521550
8.366833	0.5	-0.526000
8.375167	0.5	-0.529150
8.383500	0.5	-0.531300
8.391833	0.5	-0.532800
8.400167	0.5	-0.533200
8.408500	0.5	-0.533550
8.416833	0.5	-0.533400
8.425167	0.5	-0.533750
8.433500	0.5	-0.533050
8.441833	0.5	-0.532400
8.450167	0.5	-0.530500
8.458500	0.5	-0.529400
8.466833	0.5	-0.529050
8.475167	0.5	-0.528950
8.483500	0.5	-0.530100
8.491833	0.5	-0.530800
8.500167	0.5	-0.532900
8.508500	0.5	-0.535900
8.516833	0.5	-0.535450
8.525167	0.5	-0.535000
8.533500	0.5	-0.535100
8.541833	0.5	-0.537000
8.550167	0.5	-0.540150
8.558500	0.5	-0.544450
8.566833	0.5	-0.546850
8.575167	0.5	-0.548400
8.583500	0.5	-0.549350
8.591833	0.5	-0.550000
8.600167	0.5	-0.550800
8.608500	0.5	-0.551950
8.616833	0.5	-0.552400
8.625167	0.5	-0.551700
8.633500	0.5	-0.552200
8.641833	0.5	-0.552100
8.650167	0.5	-0.552000
8.658500	0.5	-0.553050
8.666833	0.5	-0.552750
8.675167	0.5	-0.551900
8.683500	0.5	-0.553300
8.691833	0.5	-0.558050
8.700167	0.5	-0.558800
8.708500	0.5	-0.558300
8.716833	0.5	-0.558300
8.725167	0.5	-0.559450
8.733500	0.5	-0.561200
8.741833	0.5	-0.565550
8.750167	0.5	-0.569150
8.758500	0.5	-0.570550
8.766833	0.5	-0.572950
8.775167	0.5	-0.573300
8.783500	0.5	-0.575400
8.791833	0.5	-0.575500
8.800167	0.5	-0.576400
8.808500	0.5	-0.575800
8.816833	0.5	-0.574400
8.825167	0.5	-0.572050
8.833500	0.5	-0.572350
8.841833	0.5	-0.572450
8.850167	0.5	-0.571850
8.858500	0.5	-0.571700
8.866833	0.5	-0.572200
8.875167	0.5	-0.574250
8.883500	0.5	-0.576350
8.891833	0.5	-0.574850
8.900167	0.5	-0.574800
8.908500	0.5	-0.574350
8.916833	0.5	-0.575300
8.925167	0.5	-0.579250
8.933500	0.5	-0.582000
8.941833	0.5	-0.584650
8.950167	0.5	-0.585600
8.958500	0.5	-0.586550
8.966833	0.5	-0.586100
8.975167	0.5	-0.586400
8.983500	0.5	-0.585200
8.991833	0.5	-0.585500
9.000167	0.5	-0.583800
9.008500	0.5	-0.583350
9.016833	0.5	-0.581400
9.025167	0.5	-0.579800
9.033500	0.5	-0.580550
9.041833	0.5	-0.579600
9.050167	0.5	-0.577950
9.058500	0.5	-0.577550
9.066833	0.5	-0.580400
9.075167	0.5	-0.579750
9.083500	0.5	-0.578250
9.091833	0.5	-0.578200
9.100167	0.5	-0.577400
9.108500	0.5	-0.578950
9.116833	0.5	-0.582250
9.125167	0.5	-0.584250
9.133500	0.5	-0.584250
9.141833	0.5	-0.584800
9.150167	0.5	-0.583950
9.158500	0.5	-0.583650
9.166833	0.5	-0.583550
9.175167	0.5	-0.581700
9.183500	0.5	-0.580050
9.191833	0.5	-0.577400
9.200167	0.5	-0.574000
9.208500	0.5	-0.572400
9.216833	0.5	-0.571250
9.225167	0.5	-0.570250
9.233500	0.5	-0.568650
9.241833	0.5	-0.568100
9.250167	0.5	-0.570450
9.258500	0.5	-0.571600
9.266833	0.5	-0.570100
9.275167	0.5	-0.569050
9.283500	0.5	-0.568600
9.291833	0.5	-0.569200
9.300167	0.5	-0.573000
9.308500	0.5	-0.575450
9.316833	0.5	-0.578150
9.325167	0.5	-0.579050
9.333500	0.5	-0.579450
9.341833	0.5	-0.579100
9.350167	0.5	-0.579950
9.358500	0.5	-0.579400
9.366833	0.5	-0.579150
9.375167	0.5	-0.578000
9.383500	0.5	-0.578050
9.391833	0.5	-0.577550
9.400167	0.5	-0.576550
9.408500	0.5	-0.576100
9.416833	0.5	-0.574950
9.425167	0.5	-0.574350
9.433500	0.5	-0.573650
9.441833	0.5	-0.574050
9.450167	0.5	-0.570200
9.458500	0.5	-0.565850
9.466833	0.5	-0.561100
9.475167	0.5	-0.555750
9.483500	0.5	-0.551750
9.491833	0.5	-0.546400
9.500167	0.5	-0.538050
9.508500	0.5	-0.526100
9.516833	0.5	-0.511100
9.525167	0.5	-0.494000
9.533500	0.5	-0.472600
9.541833	0.5	-0.448400
9.550167	0.5	-0.419350
9.558500	0.5	-0.386050
9.566833	0.5	-0.347750
9.575167	0.5	-0.306850
9.583500	0.5	-0.261200
9.591833	0.5	-0.211200
9.600167	0.5	-0.157650
9.608500	0.5	-0.100100
9.616833	0.5	-0.039000
9.625167	0.5	0.020050
9.633500	0.5	0.083750
9.641833	0.5	0.148750
9.650167	0.5	0.214200
9.658500	0.5	0.277450
9.666833	0.5	0.338350
9.675167	0.5	0.392700
9.683500	0.5	0.443050
9.691833	0.5	0.488300
9.700167	0.5	0.528650
9.708500	0.5	0.561750
9.716833	0.5	0.588250
9.725167	0.5	0.605750
9.733500	0.5	0.614600
9.741833	0.5	0.616350
9.750167	0.5	0.609200
9.758500	0.5	0.594100
9.766833	0.5	0.570850
9.775167	0.5	0.539300
9.783500	0.5	0.502450
9.791833	0.5	0.460050
9.800167	0.5	0.413300
9.808500	0.5	0.361650
9.816833	0.5	0.306450
9.825167	0.5	0.253200
9.833500	0.5	0.199950
9.841833	0.5	0.146850
9.850167	0.5	0.095350
9.858500	0.5	0.043350
9.866833	0.5	-0.006400
9.875167	0.5	-0.049950
9.883500	0.5	-0.089800
9.891833	0.5	-0.122950
9.900167	0.5	-0.151050
9.908500	0.5	-0.173150
9.916833	0.5	-0.190750
9.925167	0.5	-0.201900
9.933500	0.5	-0.207500
9.941833	0.5	-0.208400
9.950167	0.5	-0.204900
9.958500	0.5	-0.195100
9.966833	0.5	-0.182250
9.975167	0.5	-0.167300
9.983500	0.5	-0.146350
9.991833	0.5	-0.122750
10.000167	0.5	-0.102250
10.008500	0.5	-0.075250
10.016833	0.5	-0.047850
10.025167	0.5	-0.019900
10.033500	0.5	0.006800
10.041833	0.5	0.031550
10.050167	0.5	0.052000
10.058500	0.5	0.070700
10.066833	0.5	0.088500
10.075167	0.5	0.103150
10.083500	0.5	0.115450
10.091833	0.5	0.123200
10.100167	0.5	0.127500
10.108500	0.5	0.126800
10.116833	0.5	0.123250
10.125167	0.5	0.115400
10.133500	0.5	0.104650
10.141833	0.5	0.088400
10.150167	0.5	0.067950
10.158500	0.5	0.045800
10.166833	0.5	0.022100
10.175167	0.5	-0.006350
10.183500	0.5	-0.038750
10.191833	0.5	-0.071050
10.200167	0.5	-0.101700
10.208500	0.5	-0.133550
10.216833	0.5	-0.164750
10.225167	0.5	-0.197300
10.233500	0.5	-0.231250
10.241833	0.5	-0.264700
10.250167	0.5	-0.295000
10.258500	0.5	-0.324100
10.266833	0.5	-0.350500
10.275167	0.5	-0.374500
10.283500	0.5	-0.397200
10.291833	0.5	-0.417700
10.300167	0.5	-0.436050
10.308500	0.5	-0.450750
10.316833	0.5	-0.466150
10.325167	0.5	-0.479650
10.333500	0.5	-0.490600
10.341833	0.5	-0.501400
10.350167	0.5	-0.510400
10.358500	0.5	-0.516900
10.366833	0.5	-0.523150
10.375167	0.5	-0.532150
10.383500	0.5	-0.535800
10.391833	0.5	-0.538500
10.400167	0.5	-0.540600
10.408500	0.5	-0.543200
10.416833	0.5	-0.547800
10.425167	0.5	-0.552250
10.433500	0.5	-0.556000
10.441833	0.5	-0.557600
10.450167	0.5	-0.559050
10.458500	0.5	-0.558600
10.466833	0.5	-0.558550
10.475167	0.5	-0.558000
10.483500	0.5	-0.557350
10.491833	0.5	-0.555450
10.500167	0.5	-0.553400
10.508500	0.5	-0.551500
10.516833	0.5	-0.550100
10.525167	0.5	-0.549200
10.533500	0.5	-0.547600
10.541833	0.5	-0.545500
10.550167	0.5	-0.543150
10.558500	0.5	-0.545550
10.566833	0.5	-0.546300
10.575167	0.5	-0.545550
10.583500	0.5	-0.544550
10.591833	0.5	-0.544600
10.600167	0.5	-0.545400
10.608500	0.5	-0.549100
10.616833	0.5	-0.552650
10.625167	0.5	-0.555750
10.633500	0.5	-0.557050
10.641833	0.5	-0.558950
10.650167	0.5	-0.559850
10.658500	0.5	-0.561400
10.666833	0.5	-0.563000
10.675167	0.5	-0.564100
10.683500	0.5	-0.563750
10.691833	0.5	-0.562900
10.700167	0.5	-0.562250
10.708500	0.5	-0.563150
10.716833	0.5	-0.564600
10.725167	0.5	-0.565400
10.733500	0.5	-0.567450
10.741833	0.5	-0.570250
10.750167	0.5	-0.574250
10.758500	0.5	-0.575000
10.766833	0.5	-0.575300
10.775167	0.5	-0.576300
10.783500	0.5	-0.577700
10.791833	0.5	-0.580850
10.800167	0.5	-0.585600
10.808500	0.5	-0.588300
10.816833	0.5	-0.590350
10.825167	0.5	-0.591950
10.833500	0.5	-0.593600
10.841833	0.5	-0.594150
10.850167	0.5	-0.595200
10.858500	0.5	-0.595850
10.866833	0.5	-0.596100
10.875167	0.5	-0.595800
10.883500	0.5	-0.596300
10.891833	0.5	-0.596000
10.900167	0.5	-0.595350
10.908500	0.5	-0.596300
10.916833	0.5	-0.597300
10.925167	0.5	-0.596300
10.933500	0.5	-0.599900
10.941833	0.5	-0.600500
10.950167	0.5	-0.600550
10.958500	0.5	-0.599400
10.966833	0.5	-0.600800
10.975167	0.5	-0.601450
10.983500	0.5	-0.605000
10.991833	0.5	-0.608100
11.000167	0.5	-0.610600
11.008500	0.5	-0.611500
11.016833	0.5	-0.612650
11.025167	0.5	-0.612450
11.033500	0.5	-0.613400
11.041833	0.5	-0.613500
11.050167	0.5	-0.612950
11.058500	0.5	-0.611700
11.066833	0.5	-0.608450
11.075167	0.5	-0.606250
11.083500	0.5	-0.606300
11.091833	0.5	-0.605950
11.100167	0.5	-0.604700
11.108500	0.5	-0.603850
11.116833	0.5	-0.605600
11.125167	0.5	-0.607350
11.133500	0.5	-0.606700
11.141833	0.5	-0.605200
11.150167	0.5	-0.604250
11.158500	0.5	-0.604500
11.166833	0.5	-0.606650
11.175167	0.5	-0.609300
11.183500	0.5	-0.610600
11.191833	0.5	-0.611700
11.200167	0.5	-0.611500
11.208500	0.5	-0.611800
11.216833	0.5	-0.610700
11.225167	0.5	-0.610400
11.233500	0.5	-0.609100
11.241833	0.5	-0.606850
11.250167	0.5	-0.605150
11.258500	0.5	-0.604900
11.266833	0.5	-0.603100
11.275167	0.5	-0.601650
11.283500	0.5	-0.600500
11.291833	0.5	-0.600150
11.300167	0.5	-0.599200
11.308500	0.5	-0.602450
11.316833	0.5	-0.601450
11.325167	0.5	-0.600300
11.333500	0.5	-0.598000
11.341833	0.5	-0.598100
11.350167	0.5	-0.598350
11.358500	0.5	-0.601650
11.366833	0.5	-0.604050
11.375167	0.5	-0.605100
11.383500	0.5	-0.605950
11.391833	0.5	-0.605950
11.400167	0.5	-0.605750
11.408500	0.5	-0.605250
11.416833	0.5	-0.605800
11.425167	0.5	-0.604550
11.433500	0.5	-0.604000
11.441833	0.5	-0.601450
11.450167	0.5	-0.600500
11.458500	0.5	-0.601250
11.466833	0.5	-0.601950
11.475167	0.5	-0.602000
11.483500	0.5	-0.602900
11.491833	0.5	-0.605250
11.500167	0.5	-0.607450
11.508500	0.5	-0.608000
11.516833	0.5	-0.608200
11.525167	0.5	-0.609500
11.533500	0.5	-0.612000
11.541833	0.5	-0.616200
11.550167	0.5	-0.621500
11.558500	0.5	-0.625400
11.566833	0.5	-0.629100
11.575167	0.5	-0.632600
11.583500	0.5	-0.636100
11.591833	0.5	-0.638950
11.600167	0.5	-0.642150
11.608500	0.5	-0.645550
11.616833	0.5	-0.647550
11.625167	0.5	-0.650000
11.633500	0.5	-0.653100
11.641833	0.5	-0.656050
11.650167	0.5	-0.659600
11.658500	0.5	-0.663500
11.666833	0.5	-0.666650
11.675167	0.5	-0.670900
11.683500	0.5	-0.678300
11.691833	0.5	-0.681450
11.700167	0.5	-0.684100
11.708500	0.5	-0.686850
11.716833	0.5	-0.690700
11.725167	0.5	-0.695100
11.733500	0.5	-0.700950
11.741833	0.5	-0.705850
11.750167	0.5	-0.708600
11.758500	0.5	-0.711050
11.766833	0.5	-0.710750
11.775167	0.5	-0.710050
11.783500	0.5	-0.707450
11.791833	0.5	-0.704600
11.800167	0.5	-0.698700
11.808500	0.5	-0.692050
11.816833	0.5	-0.682400
11.825167	0.5	-0.672650
11.833500	0.5	-0.661300
11.841833	0.5	-0.648050
11.850167	0.5	-0.633600
11.858500	0.5	-0.615600
11.866833	0.5	-0.598750
11.875167	0.5	-0.579350
11.883500	0.5	-0.556100
11.891833	0.5	-0.530750
11.900167	0.5	-0.504400
11.908500	0.5	-0.476550
11.916833	0.5	-0.449550
11.925167	0.5	-0.422150
11.933500	0.5	-0.392150
11.941833	0.5	-0.360250
11.950167	0.5	-0.327750
11.958500	0.5	-0.294050
11.966833	0.5	-0.262200
11.975167	0.5	-0.230200
11.983500	0.5	-0.199750
11.991833	0.5	-0.169100
12.000167	0.5	-0.141750
12.008500	0.5	-0.116700
12.016833	0.5	-0.094650
12.025167	0.5	-0.076400
12.033500	0.5	-0.060800
12.041833	0.5	-0.049500
12.050167	0.5	-0.044650
12.058500	0.5	-0.045100
12.066833	0.5	-0.047100
12.075167	0.5	-0.052750
12.083500	0.5	-0.063800
12.091833	0.5	-0.078300
12.100167	0.5	-0.098700
12.108500	0.5	-0.126250
12.116833	0.5	-0.156900
12.125167	0.5	-0.189600
12.133500	0.5	-0.225650
12.141833	0.5	-0.263650
12.150167	0.5	-0.304000
12.158500	0.5	-0.346300
12.166833	0.5	-0.389800
12.175167	0.5	-0.434150
12.183500	0.5	-0.477400
12.191833	0.5	-0.521550
12.200167	0.5	-0.567300
12.208500	0.5	-0.612150
12.216833	0.5	-0.657250
12.225167	0.5	-0.702950
12.233500	0.5	-0.745250
12.241833	0.5	-0.789250
12.250167	0.5	-0.831200
12.258500	0.5	-0.869550
12.266833	0.5	-0.906300
12.275167	0.5	-0.942550
12.283500	0.5	-0.976700
12.291833	0.5	-1.012550
12.300167	0.5	-1.045600
12.308500	0.5	-1.076150
12.316833	0.5	-1.103750
12.325167	0.5	-1.129450
12.333500	0.5	-1.152250
12.341833	0.5	-1.174350
12.350167	0.5	-1.194400
12.358500	0.5	-1.212850
12.366833	0.5	-1.229150
12.375167	0.5	-1.244400
12.383500	0.5	-1.258300
12.391833	0.5	-1.272450
12.400167	0.5	-1.286400
12.408500	0.5	-1.298100
12.416833	0.5	-1.309350
12.425167	0.5	-1.322950
12.433500	0.5	-1.336500
12.441833	0.5	-1.346750
12.450167	0.5	-1.354600
12.458500	0.5	-1.364000
12.466833	0.5	-1.372700
12.475167	0.5	-1.383050
12.483500	0.5	-1.395400
12.491833	0.5	-1.405450
12.500167	0.5	-1.414450
12.508500	0.5	-1.422450
12.516833	0.5	-1.429750
12.525167	0.5	-1.436400
12.533500	0.5	-1.443150
12.541833	0.5	-1.448700
12.550167	0.5	-1.453950
12.558500	0.5	-1.458900
12.566833	0.5	-1.467000
12.575167	0.5	-1.472700
12.583500	0.5	-1.476650
12.591833	0.5	-1.481200
12.600167	0.5	-1.486750
12.608500	0.5	-1.491900
12.616833	0.5	-1.501000
12.625167	0.5	-1.506400
12.633500	0.5	-1.510150
12.641833	0.5	-1.513100
12.650167	0.5	-1.518700
12.658500	0.5	-1.523200
12.666833	0.5	-1.532100
12.675167	0.5	-1.539450
12.683500	0.5	-1.545900
12.691833	0.5	-1.551550
12.700167	0.5	-1.556000
12.708500	0.5	-1.560250
12.716833	0.5	-1.564750
12.725167	0.5	-1.568750
12.733500	0.5	-1.571550
12.741833	0.5	-1.574950
12.750167	0.5	-1.578650
12.758500	0.5	-1.581350
12.766833	0.5	-1.584750
12.775167	0.5	-1.588950
12.783500	0.5	-1.591850
12.791833	0.5	-1.595150
12.800167	0.5	-1.600900
12.808500	0.5	-1.606700
12.816833	0.5	-1.609000
12.825167	0.5	-1.611000
12.833500	0.5	-1.614550
12.841833	0.5	-1.619050
12.850167	0.5	-1.625300
12.858500	0.5	-1.633300
12.866833	0.5	-1.639200
12.875167	0.5	-1.644050
12.883500	0.5	-1.648100
12.891833	0.5	-1.651650
12.900167	0.5	-1.654750
12.908500	0.5	-1.658250
12.916833	0.5	-1.661050
12.925167	0.5	-1.663150
12.933500	0.5	-1.665000
12.941833	0.5	-1.669050
12.950167	0.5	-1.671700
12.958500	0.5	-1.674700
12.966833	0.5	-1.677400
12.975167	0.5	-1.678650
12.983500	0.5	-1.681800
12.991833	0.5	-1.689100
13.000167	0.5	-1.691500
13.008500	0.5	-1.693000
13.016833	0.5	-1.695500
13.025167	0.5	-1.698650
13.033500	0.5	-1.702450
13.041833	0.5	-1.709400
13.050167	0.5	-1.715500
13.058500	0.5	-1.718800
13.066833	0.5	-1.722700
13.075167	0.5	-1.725550
13.083500	0.5	-1.728250
13.091833	0.5	-1.730350
13.100167	0.5	-1.733250
13.108500	0.5	-1.733550
13.116833	0.5	-1.734650
13.125167	0.5	-1.735900
13.133500	0.5	-1.738150
13.141833	0.5	-1.739750
13.150167	0.5	-1.741050
13.158500	0.5	-1.744050
13.166833	0.5	-1.745250
13.175167	0.5	-1.748850
13.183500	0.5	-1.753500
13.191833	0.5	-1.753800
13.200167	0.5	-1.754650
13.208500	0.5	-1.756450
13.216833	0.5	-1.759500
13.225167	0.5	-1.765100
13.233500	0.5	-1.770100
13.241833	0.5	-1.774400
13.250167	0.5	-1.776950
13.258500	0.5	-1.779300
13.266833	0.5	-1.780500
13.275167	0.5	-1.782450
13.283500	0.5	-1.783600
13.291833	0.5	-1.784850
13.300167	0.5	-1.784700
13.308500	0.5	-1.785450
13.316833	0.5	-1.784900
13.325167	0.5	-1.785150
13.333500	0.5	-1.787450
13.341833	0.5	-1.787850
13.350167	0.5	-1.788150
13.358500	0.5	-1.790400
13.366833	0.5	-1.795450
13.375167	0.5	-1.795950
13.383500	0.5	-1.795900
13.391833	0.5	-1.797500
13.400167	0.5	-1.798700
13.408500	0.5	-1.801750
13.416833	0.5	-1.807100
13.425167	0.5	-1.811500
13.433500	0.5	-1.813700
13.441833	0.5	-1.815750
13.450167	0.5	-1.816850
13.458500	0.5	-1.819250
13.466833	0.5	-1.820800
13.475167	0.5	-1.821350
13.483500	0.5	-1.821650
13.491833	0.5	-1.821050
13.500167	0.5	-1.821950
13.508500	0.5	-1.823250
13.516833	0.5	-1.822750
13.525167	0.5	-1.822150
13.533500	0.5	-1.823200
13.541833	0.5	-1.824350
13.550167	0.5	-1.828200
13.558500	0.5	-1.831250
13.566833	0.5	-1.831000
13.575167	0.5	-1.830700
13.583500	0.5	-1.831500
13.591833	0.5	-1.832600
13.600167	0.5	-1.837850
13.608500	0.5	-1.842150
13.616833	0.5	-1.846150
13.625167	0.5	-1.848150
13.633500	0.5	-1.850300
13.641833	0.5	-1.850600
13.650167	0.5	-1.851900
13.658500	0.5	-1.852700
13.666833	0.5	-1.853100
13.675167	0.5	-1.851850
13.683500	0.5	-1.851700
13.691833	0.5	-1.849750
13.700167	0.5	-1.849850
13.708500	0.5	-1.850900
13.716833	0.5	-1.851100
13.725167	0.5	-1.850300
13.733500	0.5	-1.851250
13.741833	0.5	-1.856100
13.750167	0.5	-1.855400
13.758500	0.5	-1.854200
13.766833	0.5	-1.854200
13.775167	0.5	-1.854350
13.783500	0.5	-1.855950
13.791833	0.5	-1.859450
13.800167	0.5	-1.861350
13.808500	0.5	-1.861500
13.816833	0.5	-1.860100
13.825167	0.5	-1.858250
13.833500	0.5	-1.854700
13.841833	0.5	-1.852150
13.850167	0.5	-1.847950
13.858500	0.5	-1.843050
13.866833	0.5	-1.835700
13.875167	0.5	-1.829650
13.883500	0.5	-1.822350
13.891833	0.5	-1.813800
13.900167	0.5	-1.804700
13.908500	0.5	-1.793400
13.916833	0.5	-1.781550
13.925167	0.5	-1.773800
13.933500	0.5	-1.761150
13.941833	0.5	-1.745650
13.950167	0.5	-1.728500
13.958500	0.5	-1.710700
13.966833	0.5	-1.691550
13.975167	0.5	-1.675100
13.983500	0.5	-1.654950
13.991833	0.5	-1.632950
14.000167	0.5	-1.608150
14.008500	0.5	-1.581950
14.016833	0.5	-1.553250
14.025167	0.5	-1.523350
14.033500	0.5	-1.491800
14.041833	0.5	-1.458000
14.050167	0.5	-1.422650
14.058500	0.5	-1.385700
14.066833	0.5	-1.348400
14.075167	0.5	-1.312750
14.083500	0.5	-1.275900
14.091833	0.5	-1.240300
14.100167	0.5	-1.204500
14.108500	0.5	-1.170350
14.116833	0.5	-1.140100
14.125167	0.5	-1.106300
14.133500	0.5	-1.074600
14.141833	0.5	-1.044350
14.150167	0.5	-1.016300
14.158500	0.5	-0.993200
14.166833	0.5	-0.974350
14.175167	0.5	-0.955550
14.183500	0.5	-0.940650
14.191833	0.5	-0.927000
14.200167	0.5	-0.916400
14.208500	0.5	-0.907700
14.216833	0.5	-0.903050
14.225167	0.5	-0.901550
14.233500	0.5	-0.903900
14.241833	0.5	-0.908500
14.250167	0.5	-0.916900
14.258500	0.5	-0.927850
14.266833	0.5	-0.943950
14.275167	0.5	-0.963500
14.283500	0.5	-0.982650
14.291833	0.5	-1.004750
14.300167	0.5	-1.035350
14.308500	0.5	-1.062550
14.316833	0.5	-1.091100
14.325167	0.5	-1.120600
14.333500	0.5	-1.152650
14.341833	0.5	-1.186800
14.350167	0.5	-1.224700
14.358500	0.5	-1.262400
14.366833	0.5	-1.298350
14.375167	0.5	-1.333350
14.383500	0.5	-1.367050
14.391833	0.5	-1.401250
14.400167	0.5	-1.433750
14.408500	0.5	-1.466300
14.416833	0.5	-1.496250
14.425167	0.5	-1.525300
14.433500	0.5	-1.551050
14.441833	0.5	-1.577550
14.450167	0.5	-1.603500
14.458500	0.5	-1.626750
14.466833	0.5	-1.648850
14.475167	0.5	-1.670750
14.483500	0.5	-1.693050
14.491833	0.5	-1.715000
14.500167	0.5	-1.730750
14.508500	0.5	-1.745600
14.516833	0.5	-1.759700
14.525167	0.5	-1.774450
14.533500	0.5	-1.790200
14.541833	0.5	-1.804500
14.550167	0.5	-1.816550
14.558500	0.5	-1.827800
14.566833	0.5	-1.836700
14.575167	0.5	-1.844700
14.583500	0.5	-1.851950
14.591833	0.5	-1.858100
14.600167	0.5	-1.863150
14.608500	0.5	-1.865850
14.616833	0.5	-1.870250
14.625167	0.5	-1.873700
14.633500	0.5	-1.875700
14.641833	0.5	-1.878050
14.650167	0.5	-1.880750
14.658500	0.5	-1.882100
14.666833	0.5	-1.883900
14.675167	0.5	-1.890550
14.683500	0.5	-1.890800
14.691833	0.5	-1.891000
14.700167	0.5	-1.891500
14.708500	0.5	-1.892850
14.716833	0.5	-1.896100
14.725167	0.5	-1.901200
14.733500	0.5	-1.905700
14.741833	0.5	-1.907350
14.750167	0.5	-1.909500
14.758500	0.5	-1.909850
14.766833	0.5	-1.910450
14.775167	0.5	-1.910900
14.783500	0.5	-1.911600
14.791833	0.5	-1.911150
14.800167	0.5	-1.909850
14.808500	0.5	-1.907250
14.816833	0.5	-1.906700
14.825167	0.5	-1.906700
14.833500	0.5	-1.906050
14.841833	0.5	-1.905750
14.850167	0.5	-1.905600
14.858500	0.5	-1.907800
14.866833	0.5	-1.909700
14.875167	0.5	-1.908700
14.883500	0.5	-1.907550
14.891833	0.5	-1.907150
14.900167	0.5	-1.908050
14.908500	0.5	-1.910450
14.916833	0.5	-1.913600
14.925167	0.5	-1.915550
14.933500	0.5	-1.916200
14.941833	0.5	-1.917050
14.950167	0.5	-1.916300
14.958500	0.5	-1.915900
14.966833	0.5	-1.914550
14.975167	0.5	-1.913800
14.983500	0.5	-1.910800
14.991833	0.5	-1.909050
15.000167	0.5	-1.907100
15.008500	0.5	-1.905900
15.016833	0.5	-1.904900
15.025167	0.5	-1.904050
15.033500	0.5	-1.902400
15.041833	0.5	-1.902650
15.050167	0.5	-1.905550
15.058500	0.5	-1.904350
15.066833	0.5	-1.902150
15.075167	0.5	-1.900550
15.083500	0.5	-1.899200
15.091833	0.5	-1.900700
15.100167	0.5	-1.903950
15.108500	0.5	-1.905600
15.116833	0.5	-1.906300
15.125167	0.5	-1.906450
15.133500	0.5	-1.905700
15.141833	0.5	-1.904850
15.150167	0.5	-1.904500
15.158500	0.5	-1.903250
15.166833	0.5	-1.901950
15.175167	0.5	-1.900800
15.183500	0.5	-1.901750
15.191833	0.5	-1.900900
15.200167	0.5	-1.899500
15.208500	0.5	-1.899400
15.216833	0.5	-1.898400
15.225167	0.5	-1.895850
15.233500	0.5	-1.899800
15.241833	0.5	-1.899600
15.250167	0.5	-1.899100
15.258500	0.5	-1.897000
15.266833	0.5	-1.896800
15.275167	0.5	-1.896700
15.283500	0.5	-1.900850
15.291833	0.5	-1.904650
15.300167	0.5	-1.907900
15.308500	0.5	-1.908350
15.316833	0.5	-1.909400
15.325167	0.5	-1.909300
15.333500	0.5	-1.910200
15.341833	0.5	-1.910300
15.350167	0.5	-1.909350
15.358500	0.5	-1.907750
15.366833	0.5	-1.906400
15.375167	0.5	-1.905850
15.383500	0.5	-1.906650
15.391833	0.5	-1.906000
15.400167	0.5	-1.903750
15.408500	0.5	-1.904300
15.416833	0.5	-1.907050
15.425167	0.5	-1.909800
15.433500	0.5	-1.909750
15.441833	0.5	-1.908100
15.450167	0.5	-1.908350
15.458500	0.5	-1.908600
15.466833	0.5	-1.911300
15.475167	0.5	-1.915250
15.483500	0.5	-1.917250
15.491833	0.5	-1.919650
15.500167	0.5	-1.920850
15.508500	0.5	-1.921600
15.516833	0.5	-1.921100
15.525167	0.5	-1.921600
15.533500	0.5	-1.920500
15.541833	0.5	-1.919850
15.550167	0.5	-1.918800
15.558500	0.5	-1.920850
15.566833	0.5	-1.920650
15.575167	0.5	-1.919450
15.583500	0.5	-1.920700
15.591833	0.5	-1.920750
15.600167	0.5	-1.919250
15.608500	0.5	-1.923700
15.616833	0.5	-1.923650
15.625167	0.5	-1.922600
15.633500	0.5	-1.920550
15.641833	0.5	-1.921350
15.650167	0.5	-1.922600
15.658500	0.5	-1.926350
15.666833	0.5	-1.929450
15.675167	0.5	-1.931500
15.683500	0.5	-1.932100
15.691833	0.5	-1.932300
15.700167	0.5	-1.932300
15.708500	0.5	-1.932250
15.716833	0.5	-1.932400
15.725167	0.5	-1.930750
15.733500	0.5	-1.930150
15.741833	0.5	-1.927900
15.750167	0.5	-1.926700
15.758500	0.5	-1.926850
15.766833	0.5	-1.925950
15.775167	0.5	-1.924350
15.783500	0.5	-1.922700
15.791833	0.5	-1.924150
15.800167	0.5	-1.925550
15.808500	0.5	-1.924550
15.816833	0.5	-1.922900
15.825167	0.5	-1.921950
15.833500	0.5	-1.922600
15.841833	0.5	-1.924150
15.850167	0.5	-1.928550
15.858500	0.5	-1.929400
15.866833	0.5	-1.930500
15.875167	0.5	-1.929800
15.883500	0.5	-1.929300
15.891833	0.5	-1.928900
15.900167	0.5	-1.928300
15.908500	0.5	-1.926900
15.916833	0.5	-1.923900
15.925167	0.5	-1.922750
15.933500	0.5	-1.923250
15.941833	0.5	-1.922000
15.950167	0.5	-1.919600
15.958500	0.5	-1.918600
15.966833	0.5	-1.918300
15.975167	0.5	-1.917850
15.983500	0.5	-1.920850
15.991833	0.5	-1.918700
16.000167	0.5	-1.916150
16.008500	0.5	-1.914250
16.016833	0.5	-1.913750
16.025167	0.5	-1.914750
16.033500	0.5	-1.917500
16.041833	0.5	-1.920450
16.050167	0.5	-1.920750
16.058500	0.5	-1.921700
16.066833	0.5	-1.920700
16.075167	0.5	-1.920500
16.083500	0.5	-1.919600
16.091833	0.5	-1.919400
16.100167	0.5	-1.917650
16.108500	0.5	-1.916550
16.116833	0.5	-1.915100
16.125167	0.5	-1.914150
16.133500	0.5	-1.912650
16.141833	0.5	-1.912300
16.150167	0.5	-1.911600
16.158500	0.5	-1.910800
16.166833	0.5	-1.912050
16.175167	0.5	-1.913100
16.183500	0.5	-1.911400
16.191833	0.5	-1.909600
16.200167	0.5	-1.908700
16.208500	0.5	-1.909100
16.216833	0.5	-1.911150
16.225167	0.5	-1.914950
16.233500	0.5	-1.917150
16.241833	0.5	-1.918000
16.250167	0.5	-1.917700
16.258500	0.5	-1.916400
16.266833	0.5	-1.916700
16.275167	0.5	-1.915750
16.283500	0.5	-1.914450
16.291833	0.5	-1.911500
16.300167	0.5	-1.910400
16.308500	0.5	-1.909500
16.316833	0.5	-1.908800
16.325167	0.5	-1.907900
16.333500	0.5	-1.905000
16.341833	0.5	-1.901950
16.350167	0.5	-1.901450
16.358500	0.5	-1.904650
16.366833	0.5	-1.903100
16.375167	0.5	-1.899600
16.383500	0.5	-1.897200
16.391833	0.5	-1.895350
16.400167	0.5	-1.895000
16.408500	0.5	-1.896350
16.416833	0.5	-1.895750
16.425167	0.5	-1.894400
16.433500	0.5	-1.891950
16.441833	0.5	-1.888550
16.450167	0.5	-1.884550
16.458500	0.5	-1.880150
16.466833	0.5	-1.874950
16.475167	0.5	-1.868350
16.483500	0.5	-1.860100
16.491833	0.5	-1.854300
16.500167	0.5	-1.846350
16.508500	0.5	-1.836600
16.516833	0.5	-1.827450
16.525167	0.5	-1.818350
16.533500	0.5	-1.806700
16.541833	0.5	-1.798250
16.550167	0.5	-1.787500
16.558500	0.5	-1.772950
16.566833	0.5	-1.756550
16.575167	0.5	-1.741500
16.583500	0.5	-1.725150
16.591833	0.5	-1.711050
16.600167	0.5	-1.694950
16.608500	0.5	-1.677450
16.616833	0.5	-1.657200
16.625167	0.5	-1.635400
16.633500	0.5	-1.611250
16.641833	0.5	-1.586600
16.650167	0.5	-1.561050
16.658500	0.5	-1.533800
16.666833	0.5	-1.505250
16.675167	0.5	-1.474200
16.683500	0.5	-1.443400
16.691833	0.5	-1.414250
16.700167	0.5	-1.384200
16.708500	0.5	-1.353150
16.716833	0.5	-1.322550
16.725167	0.5	-1.293300
16.733500	0.5	-1.266900
16.741833	0.5	-1.238050
16.750167	0.5	-1.207800
16.758500	0.5	-1.180000
16.766833	0.5	-1.153700
16.775167	0.5	-1.130150
16.783500	0.5	-1.110350
16.791833	0.5	-1.089550
16.800167	0.5	-1.071250
16.808500	0.5	-1.052650
16.816833	0.5	-1.036750
16.825167	0.5	-1.022000
16.833500	0.5	-1.009900
16.841833	0.5	-0.999350
16.850167	0.5	-0.991000
16.858500	0.5	-0.984150
16.866833	0.5	-0.981700
16.875167	0.5	-0.980550
16.883500	0.5	-0.981950
16.891833	0.5	-0.987300
16.900167	0.5	-0.994750
16.908500	0.5	-1.003400
16.916833	0.5	-1.019500
16.925167	0.5	-1.034650
16.933500	0.5	-1.050150
16.941833	0.5	-1.066400
16.950167	0.5	-1.086250
16.958500	0.5	-1.108200
16.966833	0.5	-1.135250
16.975167	0.5	-1.162750
16.983500	0.5	-1.189450
16.991833	0.5	-1.217350
17.000167	0.5	-1.244450
17.008500	0.5	-1.271650
17.016833	0.5	-1.299250
17.025167	0.5	-1.327750
17.033500	0.5	-1.354500
17.041833	0.5	-1.381550
17.050167	0.5	-1.406700
17.058500	0.5	-1.432800
17.066833	0.5	-1.460150
17.075167	0.5	-1.486800
17.083500	0.5	-1.511700
17.091833	0.5	-1.535500
17.100167	0.5	-1.560100
17.108500	0.5	-1.586850
17.116833	0.5	-1.607750
17.125167	0.5	-1.627200
17.133500	0.5	-1.646400
17.141833	0.5	-1.666700
17.150167	0.5	-1.687250
17.158500	0.5	-1.708700
17.166833	0.5	-1.726550
17.175167	0.5	-1.743400
17.183500	0.5	-1.756750
17.191833	0.5	-1.769900
17.200167	0.5	-1.781850
17.208500	0.5	-1.793250
17.216833	0.5	-1.803550
17.225167	0.5	-1.810950
17.233500	0.5	-1.818300
17.241833	0.5	-1.825300
17.250167	0.5	-1.831450
17.258500	0.5	-1.837150
17.266833	0.5	-1.842100
17.275167	0.5	-1.845300
17.283500	0.5	-1.849950
17.291833	0.5	-1.857650
17.300167	0.5	-1.861450
17.308500	0.5	-1.863250
17.316833	0.5	-1.864600
17.325167	0.5	-1.867300
17.333500	0.5	-1.870400
17.341833	0.5	-1.876600
17.350167	0.5	-1.881750
17.358500	0.5	-1.883600
17.366833	0.5	-1.886300
17.375167	0.5	-1.887450
17.383500	0.5	-1.889250
17.391833	0.5	-1.889750
17.400167	0.5	-1.890450
17.408500	0.5	-1.889350
17.416833	0.5	-1.888250
17.425167	0.5	-1.889200
17.433500	0.5	-1.890700
17.441833	0.5	-1.889650
17.450167	0.5	-1.888700
17.458500	0.5	-1.889300
17.466833	0.5	-1.888700
17.475167	0.5	-1.889350
17.483500	0.5	-1.892650
17.491833	0.5	-1.890850
17.500167	0.5	-1.890300
17.508500	0.5	-1.889800
17.516833	0.5	-1.890750
17.525167	0.5	-1.893950
17.533500	0.5	-1.897150
17.541833	0.5	-1.899600
17.550167	0.5	-1.901150
17.558500	0.5	-1.901400
17.566833	0.5	-1.900250
17.575167	0.5	-1.900350
17.583500	0.5	-1.899100
17.591833	0.5	-1.899400
17.600167	0.5	-1.896800
17.608500	0.5	-1.895950
17.616833	0.5	-1.894000
17.625167	0.5	-1.893500
17.633500	0.5	-1.893300
17.641833	0.5	-1.891850
17.650167	0.5	-1.889300
17.658500	0.5	-1.889050
17.666833	0.5	-1.892500
17.675167	0.5	-1.891450
17.683500	0.5	-1.888750
17.691833	0.5	-1.887800
17.700167	0.5	-1.886550
17.708500	0.5	-1.886600
17.716833	0.5	-1.889200
17.725167	0.5	-1.890200
17.733500	0.5	-1.889850
17.741833	0.5	-1.888900
17.750167	0.5	-1.886700
17.758500	0.5	-1.884700
17.766833	0.5	-1.882550
17.775167	0.5	-1.878750
17.783500	0.5	-1.874100
17.791833	0.5	-1.869050
17.800167	0.5	-1.867400
17.808500	0.5	-1.863550
17.816833	0.5	-1.857500
17.825167	0.5	-1.851550
17.833500	0.5	-1.846000
17.841833	0.5	-1.839500
17.850167	0.5	-1.834650
17.858500	0.5	-1.829200
17.866833	0.5	-1.820100
17.875167	0.5	-1.810350
17.883500	0.5	-1.801250
17.891833	0.5	-1.791600
17.900167	0.5	-1.784850
17.908500	0.5	-1.776800
17.916833	0.5	-1.768200
17.925167	0.5	-1.756150
17.933500	0.5	-1.744450
17.941833	0.5	-1.730150
17.950167	0.5	-1.716050
17.958500	0.5	-1.700150
17.966833	0.5	-1.682950
17.975167	0.5	-1.664500
17.983500	0.5	-1.645900
17.991833	0.5	-1.625850
18.000167	0.5	-1.606450
18.008500	0.5	-1.586750
18.016833	0.5	-1.566150
18.025167	0.5	-1.544450
18.033500	0.5	-1.522800
18.041833	0.5	-1.504600
18.050167	0.5	-1.481950
18.058500	0.5	-1.458850
18.066833	0.5	-1.436600
18.075167	0.5	-1.414150
18.083500	0.5	-1.393850
18.091833	0.5	-1.376450
18.100167	0.5	-1.357700
18.108500	0.5	-1.339200
18.116833	0.5	-1.318700
18.125167	0.5	-1.299700
18.133500	0.5	-1.280400
18.141833	0.5	-1.262600
18.150167	0.5	-1.245200
18.158500	0.5	-1.228700
18.166833	0.5	-1.212400
18.175167	0.5	-1.199800
18.183500	0.5	-1.187250
18.191833	0.5	-1.177200
18.200167	0.5	-1.168050
18.208500	0.5	-1.159250
18.216833	0.5	-1.152400
18.225167	0.5	-1.151750
18.233500	0.5	-1.149900
18.241833	0.5	-1.148150
18.250167	0.5	-1.148250
18.258500	0.5	-1.150850
18.266833	0.5	-1.155200
18.275167	0.5	-1.164100
18.283500	0.5	-1.174500
18.291833	0.5	-1.184850
18.300167	0.5	-1.196400
18.308500	0.5	-1.208300
18.316833	0.5	-1.220750
18.325167	0.5	-1.234900
18.333500	0.5	-1.250250
18.341833	0.5	-1.265300
18.350167	0.5	-1.280950
18.358500	0.5	-1.297600
18.366833	0.5	-1.316050
18.375167	0.5	-1.334550
18.383500	0.5	-1.352750
18.391833	0.5	-1.372550
18.400167	0.5	-1.392500
18.408500	0.5	-1.412850
18.416833	0.5	-1.436850
18.425167	0.5	-1.456000
18.433500	0.5	-1.475200
18.441833	0.5	-1.493300
18.450167	0.5	-1.514050
18.458500	0.5	-1.535900
18.466833	0.5	-1.558850
18.475167	0.5	-1.579150
18.483500	0.5	-1.598950
18.491833	0.5	-1.616400
18.500167	0.5	-1.633350
18.508500	0.5	-1.648700
18.516833	0.5	-1.664900
18.525167	0.5	-1.680050
18.533500	0.5	-1.693050
18.541833	0.5	-1.706200
18.550167	0.5	-1.719600
18.558500	0.5	-1.730900
18.566833	0.5	-1.742950
18.575167	0.5	-1.754150
18.583500	0.5	-1.762100
18.591833	0.5	-1.769900
18.600167	0.5	-1.784000
18.608500	0.5	-1.790900
18.616833	0.5	-1.797550
18.625167	0.5	-1.803600
18.633500	0.5	-1.809500
18.641833	0.5	-1.816500
18.650167	0.5	-1.825800
18.658500	0.5	-1.834500
18.666833	0.5	-1.839800
18.675167	0.5	-1.845500
18.683500	0.5	-1.849700
18.691833	0.5	-1.854100
18.700167	0.5	-1.857450
18.708500	0.5	-1.860800
18.716833	0.5	-1.862000
18.725167	0.5	-1.863200
18.733500	0.5	-1.863600
18.741833	0.5	-1.865650
18.750167	0.5	-1.867300
18.758500	0.5	-1.867150
18.766833	0.5	-1.867800
18.775167	0.5	-1.869850
18.783500	0.5	-1.872850
18.791833	0.5	-1.877350
18.800167	0.5	-1.876500
18.808500	0.5	-1.876500
18.816833	0.5	-1.876400
18.825167	0.5	-1.877900
18.833500	0.5	-1.881850
18.841833	0.5	-1.885950
18.850167	0.5	-1.889450
18.858500	0.5	-1.891500
18.866833	0.5	-1.892650
18.875167	0.5	-1.892850
18.883500	0.5	-1.893750
18.891833	0.5	-1.894150
18.900167	0.5	-1.894700
18.908500	0.5	-1.893050
18.916833	0.5	-1.894400
18.925167	0.5	-1.895450
18.933500	0.5	-1.895100
18.941833	0.5	-1.895900
18.950167	0.5	-1.896350
18.958500	0.5	-1.895800
18.966833	0.5	-1.896200
18.975167	0.5	-1.900900
18.983500	0.5	-1.900650
18.991833	0.5	-1.900550
19.000167	0.5	-1.900400
19.008500	0.5	-1.900650
19.016833	0.5	-1.903500
19.025167	0.5	-1.907550
19.033500	0.5	-1.910800
19.041833	0.5	-1.912950
19.050167	0.5	-1.914450
19.058500	0.5	-1.914900
19.066833	0.5	-1.915300
19.075167	0.5	-1.915950
19.083500	0.5	-1.916000
19.091833	0.5	-1.915750
19.100167	0.5	-1.914050
19.108500	0.5	-1.913200
19.116833	0.5	-1.913000
19.125167	0.5	-1.912650
19.133500	0.5	-1.912900
19.141833	0.5	-1.912000
19.150167	0.5	-1.910700
19.158500	0.5	-1.913300
19.166833	0.5	-1.915650
19.175167	0.5	-1.914450
19.183500	0.5	-1.913450
19.191833	0.5	-1.912750
19.200167	0.5	-1.913150
19.208500	0.5	-1.916700
19.216833	0.5	-1.919400
19.225167	0.5	-1.921550
19.233500	0.5	-1.921500
19.241833	0.5	-1.922350
19.250167	0.5	-1.921250
19.258500	0.5	-1.921250
19.266833	0.5	-1.919650
19.275167	0.5	-1.918100
19.283500	0.5	-1.915850
19.291833	0.5	-1.912900
19.300167	0.5	-1.910650
19.308500	0.5	-1.910000
19.316833	0.5	-1.908500
19.325167	0.5	-1.906500
19.333500	0.5	-1.905900
19.341833	0.5	-1.906000
19.350167	0.5	-1.908150
19.358500	0.5	-1.907050
19.366833	0.5	-1.905200
19.375167	0.5	-1.903550
19.383500	0.5	-1.902750
19.391833	0.5	-1.904350
19.400167	0.5	-1.907800
19.408500	0.5	-1.909150
19.416833	0.5	-1.910400
19.425167	0.5	-1.910500
19.433500	0.5	-1.910800
19.441833	0.5	-1.910100
19.450167	0.5	-1.909450
19.458500	0.5	-1.908250
19.466833	0.5	-1.906700
19.475167	0.5	-1.905200
19.483500	0.5	-1.904700
19.491833	0.5	-1.902450
19.500167	0.5	-1.901500
19.508500	0.5	-1.901800
19.516833	0.5	-1.900700
19.525167	0.5	-1.897950
19.533500	0.5	-1.901850
19.541833	0.5	-1.902000
19.550167	0.5	-1.900950
19.558500	0.5	-1.898950
19.566833	0.5	-1.898700
19.575167	0.5	-1.899500
19.583500	0.5	-1.902900
19.591833	0.5	-1.906950
19.600167	0.5	-1.908700
19.608500	0.5	-1.909400
19.616833	0.5	-1.909350
19.625167	0.5	-1.909250
19.633500	0.5	-1.909250
19.641833	0.5	-1.909000
19.650167	0.5	-1.907600
19.658500	0.5	-1.905800
19.666833	0.5	-1.903150
19.675167	0.5	-1.901650
19.683500	0.5	-1.901150
19.691833	0.5	-1.899000
19.700167	0.5	-1.897750
19.708500	0.5	-1.897200
19.716833	0.5	-1.897800
19.725167	0.5	-1.901200
19.733500	0.5	-1.899550
19.741833	0.5	-1.898250
19.750167	0.5	-1.896900
19.758500	0.5	-1.896800
19.766833	0.5	-1.898050
19.775167	0.5	-1.901050
19.783500	0.5	-1.902250
19.791833	0.5	-1.903700
19.800167	0.5	-1.902900
19.808500	0.5	-1.902350
19.816833	0.5	-1.900900
19.825167	0.5	-1.900100
19.833500	0.5	-1.898500
19.841833	0.5	-1.895200
19.850167	0.5	-1.893050
19.858500	0.5	-1.891800
19.866833	0.5	-1.889200
19.875167	0.5	-1.887550
19.883500	0.5	-1.887350
19.891833	0.5	-1.884800
19.900167	0.5	-1.882450
19.908500	0.5	-1.885100
19.916833	0.5	-1.883200
19.925167	0.5	-1.879950
19.933500	0.5	-1.876900
19.941833	0.5	-1.875950
19.950167	0.5	-1.875000
19.958500	0.5	-1.876600
19.966833	0.5	-1.878200
19.975167	0.5	-1.876850
19.983500	0.5	-1.876200
19.991833	0.5	-1.872850
20.000167	0.5	-1.870850
20.008500	0.5	-1.867450
20.016833	0.5	-1.865950
20.025167	0.5	-1.861900
20.033500	0.5	-1.857150
20.041833	0.5	-1.851300
20.050167	0.5	-1.846200
20.058500	0.5	-1.841700
20.066833	0.5	-1.836950
20.075167	0.5	-1.832200
20.083500	0.5	-1.827500
20.091833	0.5	-1.823650
20.100167	0.5	-1.821050
20.108500	0.5	-1.814450
20.116833	0.5	-1.807500
20.125167	0.5	-1.801200
20.133500	0.5	-1.795500
20.141833	0.5	-1.791350
20.150167	0.5	-1.789150
20.158500	0.5	-1.784950
20.166833	0.5	-1.779600
20.175167	0.5	-1.773700
20.183500	0.5	-1.765950
20.191833	0.5	-1.758700
20.200167	0.5	-1.750600
20.208500	0.5	-1.743050
20.216833	0.5	-1.733050
20.225167	0.5	-1.723900
20.233500	0.5	-1.714650
20.241833	0.5	-1.706350
20.250167	0.5	-1.698250
20.258500	0.5	-1.690100
20.266833	0.5	-1.681500
20.275167	0.5	-1.673900
20.283500	0.5	-1.669700
20.291833	0.5	-1.662550
20.300167	0.5	-1.654900
20.308500	0.5	-1.646600
20.316833	0.5	-1.640100
20.325167	0.5	-1.635350
20.333500	0.5	-1.632900
20.341833	0.5	-1.630550
20.350167	0.5	-1.626750
20.358500	0.5	-1.623250
20.366833	0.5	-1.619200
20.375167	0.5	-1.615250
20.383500	0.5	-1.611500
20.391833	0.5	-1.607800
20.400167	0.5	-1.604750
20.408500	0.5	-1.601550
20.416833	0.5	-1.601650
20.425167	0.5	-1.600700
20.433500	0.5	-1.598900
20.441833	0.5	-1.598950
20.450167	0.5	-1.598950
20.458500	0.5	-1.597800
20.466833	0.5	-1.601200
20.475167	0.5	-1.604950
20.483500	0.5	-1.605350
20.491833	0.5	-1.606150
20.500167	0.5	-1.609600
20.508500	0.5	-1.613300
20.516833	0.5	-1.619750
20.525167	0.5	-1.627600
20.533500	0.5	-1.634300
20.541833	0.5	-1.639050
20.550167	0.5	-1.645100
20.558500	0.5	-1.650000
20.566833	0.5	-1.656650
20.575167	0.5	-1.662500
20.583500	0.5	-1.667850
20.591833	0.5	-1.672000
20.600167	0.5	-1.676900
20.608500	0.5	-1.682400
20.616833	0.5	-1.689050
20.625167	0.5	-1.695750
20.633500	0.5	-1.700300
20.641833	0.5	-1.705450
20.650167	0.5	-1.713000
20.658500	0.5	-1.722950
20.666833	0.5	-1.729300
20.675167	0.5	-1.734150
20.683500	0.5	-1.739550
20.691833	0.5	-1.745950
20.700167	0.5	-1.753300
20.708500	0.5	-1.763550
20.716833	0.5	-1.771500
20.725167	0.5	-1.779450
20.733500	0.5	-1.785800
20.741833	0.5	-1.791800
20.750167	0.5	-1.797000
20.758500	0.5	-1.802150
20.766833	0.5	-1.806100
20.775167	0.5	-1.810350
20.783500	0.5	-1.812850
20.791833	0.5	-1.819500
20.800167	0.5	-1.823250
20.808500	0.5	-1.825600
20.816833	0.5	-1.829950
20.825167	0.5	-1.833750
20.833500	0.5	-1.835850
20.841833	0.5	-1.841850
20.850167	0.5	-1.845800
20.858500	0.5	-1.847350
20.866833	0.5	-1.848450
20.875167	0.5	-1.851500
20.883500	0.5	-1.853900
20.891833	0.5	-1.860200
20.900167	0.5	-1.866100
20.908500	0.5	-1.870200
20.916833	0.5	-1.873250
20.925167	0.5	-1.875250
20.933500	0.5	-1.877050
20.941833	0.5	-1.878400
20.950167	0.5	-1.880400
20.958500	0.5	-1.881250
20.966833	0.5	-1.881400
20.975167	0.5	-1.880950
20.983500	0.5	-1.880700
20.991833	0.5	-1.882150
21.000167	0.5	-1.883300
21.008500	0.5	-1.882900
21.016833	0.5	-1.882350
21.025167	0.5	-1.883600
21.033500	0.5	-1.887600
21.041833	0.5	-1.887850
21.050167	0.5	-1.887550
21.058500	0.5	-1.887650
21.066833	0.5	-1.888500
21.075167	0.5	-1.890600
21.083500	0.5	-1.895500
21.091833	0.5	-1.898100
21.100167	0.5	-1.900800
21.108500	0.5	-1.901350
21.116833	0.5	-1.902450
21.125167	0.5	-1.902350
21.133500	0.5	-1.902850
21.141833	0.5	-1.902450
21.150167	0.5	-1.901650
21.158500	0.5	-1.900000
21.166833	0.5	-1.900650
21.175167	0.5	-1.900250
21.183500	0.5	-1.899200
21.191833	0.5	-1.898750
21.200167	0.5	-1.898100
21.208500	0.5	-1.897900
21.216833	0.5	-1.901100
21.225167	0.5	-1.899900
21.233500	0.5	-1.897850
21.241833	0.5	-1.896350
21.250167	0.5	-1.896150
21.258500	0.5	-1.896300
21.266833	0.5	-1.899900
21.275167	0.5	-1.903050
21.283500	0.5	-1.903350
21.291833	0.5	-1.904000
21.300167	0.5	-1.902950
21.308500	0.5	-1.902850
21.316833	0.5	-1.901250
21.325167	0.5	-1.900150
21.333500	0.5	-1.897650
21.341833	0.5	-1.894950
21.350167	0.5	-1.892500
21.358500	0.5	-1.890750
21.366833	0.5	-1.887650
21.375167	0.5	-1.883950
21.383500	0.5	-1.882400
21.391833	0.5	-1.879900
21.400167	0.5	-1.878150
21.408500	0.5	-1.878950
21.416833	0.5	-1.874500
21.425167	0.5	-1.870050
21.433500	0.5	-1.866600
21.441833	0.5	-1.862850
21.450167	0.5	-1.861350
21.458500	0.5	-1.860900
21.466833	0.5	-1.859050
21.475167	0.5	-1.854850
21.483500	0.5	-1.850450
21.491833	0.5	-1.844300
21.500167	0.5	-1.838400
21.508500	0.5	-1.831700
21.516833	0.5	-1.824800
21.525167	0.5	-1.815450
21.533500	0.5	-1.806450
21.541833	0.5	-1.795600
21.550167	0.5	-1.786100
21.558500	0.5	-1.778050
21.566833	0.5	-1.767550
21.575167	0.5	-1.755900
21.583500	0.5	-1.746250
21.591833	0.5	-1.739600
21.600167	0.5	-1.729000
21.608500	0.5	-1.716350
21.616833	0.5	-1.704300
21.625167	0.5	-1.691750
21.633500	0.5	-1.680100
21.641833	0.5	-1.670700
21.650167	0.5	-1.660200
21.658500	0.5	-1.648100
21.666833	0.5	-1.636500
21.675167	0.5	-1.622500
21.683500	0.5	-1.608900
21.691833	0.5	-1.594100
21.700167	0.5	-1.579600
21.708500	0.5	-1.564050
21.716833	0.5	-1.547650
21.725167	0.5	-1.532550
21.733500	0.5	-1.518500
21.741833	0.5	-1.502500
21.750167	0.5	-1.487800
21.758500	0.5	-1.474450
21.766833	0.5	-1.459600
21.775167	0.5	-1.447050
21.783500	0.5	-1.437600
21.791833	0.5	-1.422900
21.800167	0.5	-1.410250
21.808500	0.5	-1.398500
21.816833	0.5	-1.388300
21.825167	0.5	-1.381600
21.833500	0.5	-1.375100
21.841833	0.5	-1.369150
21.850167	0.5	-1.361850
21.858500	0.5	-1.355650
21.866833	0.5	-1.348150
21.875167	0.5	-1.342600
21.883500	0.5	-1.337100
21.891833	0.5	-1.332850
21.900167	0.5	-1.328150
21.908500	0.5	-1.324350
21.916833	0.5	-1.319850
21.925167	0.5	-1.318300
21.933500	0.5	-1.319050
21.941833	0.5	-1.319400
21.950167	0.5	-1.320100
21.958500	0.5	-1.322900
21.966833	0.5	-1.329800
21.975167	0.5	-1.333150
21.983500	0.5	-1.337300
21.991833	0.5	-1.342200
22.000167	0.5	-1.348000
22.008500	0.5	-1.355900
22.016833	0.5	-1.366850
22.025167	0.5	-1.377500
22.033500	0.5	-1.386950
22.041833	0.5	-1.396550
22.050167	0.5	-1.405800
22.058500	0.5	-1.414850
22.066833	0.5	-1.425100
22.075167	0.5	-1.434950
22.083500	0.5	-1.444300
22.091833	0.5	-1.453000
22.100167	0.5	-1.462900
22.108500	0.5	-1.473100
22.116833	0.5	-1.482550
22.125167	0.5	-1.492950
22.133500	0.5	-1.503700
22.141833	0.5	-1.513250
22.150167	0.5	-1.526050
22.158500	0.5	-1.538800
22.166833	0.5	-1.547500
22.175167	0.5	-1.557350
22.183500	0.5	-1.567100
22.191833	0.5	-1.576450
22.200167	0.5	-1.590050
22.208500	0.5	-1.602700
22.216833	0.5	-1.615000
22.225167	0.5	-1.625200
22.233500	0.5	-1.634850
22.241833	0.5	-1.643450
22.250167	0.5	-1.651600
22.258500	0.5	-1.659400
22.266833	0.5	-1.666200
22.275167	0.5	-1.672750
22.283500	0.5	-1.678150
22.291833	0.5	-1.683500
22.300167	0.5	-1.689150
22.308500	0.5	-1.695400
22.316833	0.5	-1.701300
22.325167	0.5	-1.706400
22.333500	0.5	-1.711300
22.341833	0.5	-1.721250
22.350167	0.5	-1.726400
22.358500	0.5	-1.730800
22.366833	0.5	-1.735150
22.375167	0.5	-1.740400
22.383500	0.5	-1.747000
22.391833	0.5	-1.755800
22.400167	0.5	-1.762750
22.408500	0.5	-1.768900
22.416833	0.5	-1.772850
22.425167	0.5	-1.776950
22.433500	0.5	-1.779900
22.441833	0.5	-1.783600
22.450167	0.5	-1.786950
22.458500	0.5	-1.789700
22.466833	0.5	-1.791000
22.475167	0.5	-1.793300
22.483500	0.5	-1.794350
22.491833	0.5	-1.797500
22.500167	0.5	-1.800250
22.508500	0.5	-1.802000
22.516833	0.5	-1.804650
22.525167	0.5	-1.810400
22.533500	0.5	-1.813300
22.541833	0.5	-1.814000
22.550167	0.5	-1.814900
22.558500	0.5	-1.817000
22.566833	0.5	-1.819750
22.575167	0.5	-1.825050
22.583500	0.5	-1.829900
22.591833	0.5	-1.832750
22.600167	0.5	-1.836250
22.608500	0.5	-1.837800
22.616833	0.5	-1.839850
22.625167	0.5	-1.840950
22.633500	0.5	-1.842450
22.641833	0.5	-1.842350
22.650167	0.5	-1.842450
22.658500	0.5	-1.841450
22.666833	0.5	-1.841850
22.675167	0.5	-1.841700
22.683500	0.5	-1.841600
22.691833	0.5	-1.843000
22.700167	0.5	-1.844600
22.708500	0.5	-1.845050
22.716833	0.5	-1.849600
22.725167	0.5	-1.848800
22.733500	0.5	-1.848500
22.741833	0.5	-1.848150
22.750167	0.5	-1.849450
22.758500	0.5	-1.852600
22.766833	0.5	-1.857500
22.775167	0.5	-1.861150
22.783500	0.5	-1.863900
22.791833	0.5	-1.865250
22.800167	0.5	-1.865900
22.808500	0.5	-1.866700
22.816833	0.5	-1.866800
22.825167	0.5	-1.867600
22.833500	0.5	-1.866850
22.841833	0.5	-1.866500
22.850167	0.5	-1.865250
22.858500	0.5	-1.864600
22.866833	0.5	-1.866500
22.875167	0.5	-1.866000
22.883500	0.5	-1.864200
22.891833	0.5	-1.864600
22.900167	0.5	-1.869450
22.908500	0.5	-1.870250
22.916833	0.5	-1.869100
22.925167	0.5	-1.869050
22.933500	0.5	-1.869600
22.941833	0.5	-1.871500
22.950167	0.5	-1.875550
22.958500	0.5	-1.880200
22.966833	0.5	-1.882050
22.975167	0.5	-1.884200
22.983500	0.5	-1.884750
22.991833	0.5	-1.885400
23.000167	0.5	-1.885550
23.008500	0.5	-1.886600
23.016833	0.5	-1.885900
23.025167	0.5	-1.884400
23.033500	0.5	-1.885450
23.041833	0.5	-1.886350
23.050167	0.5	-1.885750
23.058500	0.5	-1.884350
23.066833	0.5	-1.884900
23.075167	0.5	-1.884500
23.083500	0.5	-1.885700
23.091833	0.5	-1.889950
23.100167	0.5	-1.888500
23.108500	0.5	-1.888100
23.116833	0.5	-1.887250
23.125167	0.5	-1.887750
23.133500	0.5	-1.891100
23.141833	0.5	-1.894900
23.150167	0.5	-1.898200
23.158500	0.5	-1.899350
23.166833	0.5	-1.900850
23.175167	0.5	-1.900500
23.183500	0.5	-1.900650
23.191833	0.5	-1.900750
23.200167	0.5	-1.900450
23.208500	0.5	-1.898850
23.216833	0.5	-1.899000
23.225167	0.5	-1.898500
23.233500	0.5	-1.898300
23.241833	0.5	-1.899800
23.250167	0.5	-1.899950
23.258500	0.5	-1.898650
23.266833	0.5	-1.899050
23.275167	0.5	-1.903100
23.283500	0.5	-1.903250
23.291833	0.5	-1.902700
23.300167	0.5	-1.905350
23.308500	0.5	-1.904700
23.316833	0.5	-1.906000
23.325167	0.5	-1.910400
23.333500	0.5	-1.914150
23.341833	0.5	-1.916350
23.350167	0.5	-1.918000
23.358500	0.5	-1.918400
23.366833	0.5	-1.918850
23.375167	0.5	-1.919200
23.383500	0.5	-1.919350
23.391833	0.5	-1.919000
23.400167	0.5	-1.917300
23.408500	0.5	-1.918700
23.416833	0.5	-1.919000
23.425167	0.5	-1.919100
23.433500	0.5	-1.919300
23.441833	0.5	-1.918250
23.450167	0.5	-1.916450
23.458500	0.5	-1.919050
23.466833	0.5	-1.921300
23.475167	0.5	-1.920700
23.483500	0.5	-1.919550
23.491833	0.5	-1.919850
23.500167	0.5	-1.920250
23.508500	0.5	-1.925650
23.516833	0.5	-1.925700
23.525167	0.5	-1.928150
23.533500	0.5	-1.929300
23.541833	0.5	-1.930500
23.550167	0.5	-1.930050
23.558500	0.5	-1.930100
23.566833	0.5	-1.929950
23.575167	0.5	-1.928650
23.583500	0.5	-1.926800
23.591833	0.5	-1.925900
23.600167	0.5	-1.925500
23.608500	0.5	-1.924900
23.616833	0.5	-1.923750
23.625167	0.5	-1.923300
23.633500	0.5	-1.923250
23.641833	0.5	-1.921800
23.650167	0.5	-1.925150
23.658500	0.5	-1.924900
23.666833	0.5	-1.923050
23.675167	0.5	-1.921550
23.683500	0.5	-1.922100
23.691833	0.5	-1.923550
23.700167	0.5	-1.927800
23.708500	0.5	-1.929750
23.716833	0.5	-1.931400
23.725167	0.5	-1.931450
23.733500	0.5	-1.932050
23.741833	0.5	-1.930650
23.750167	0.5	-1.931300
23.758500	0.5	-1.930200
23.766833	0.5	-1.929850
23.775167	0.5	-1.929100
23.783500	0.5	-1.930400
23.791833	0.5	-1.929200
23.800167	0.5	-1.928700
23.808500	0.5	-1.929250
23.816833	0.5	-1.927250
23.825167	0.5	-1.925400
23.833500	0.5	-1.928900
23.841833	0.5	-1.929550
23.850167	0.5	-1.928000
23.858500	0.5	-1.925950
23.866833	0.5	-1.926500
23.875167	0.5	-1.926650
23.883500	0.5	-1.930000
23.891833	0.5	-1.934000
23.900167	0.5	-1.935600
23.908500	0.5	-1.936550
23.916833	0.5	-1.937100
23.925167	0.5	-1.937400
23.933500	0.5	-1.936850
23.941833	0.5	-1.937550
23.950167	0.5	-1.936600
23.958500	0.5	-1.935050
23.966833	0.5	-1.933400
23.975167	0.5	-1.932600
23.983500	0.5	-1.932100
23.991833	0.5	-1.930350
24.000167	0.5	-1.929400
24.008500	0.5	-1.929450
24.016833	0.5	-1.929700
24.025167	0.5	-1.933400
24.033500	0.5	-1.932400
24.041833	0.5	-1.931450
24.050167	0.5	-1.930200
24.058500	0.5	-1.930950
24.066833	0.5	-1.932050
24.075167	0.5	-1.936150
24.083500	0.5	-1.938600
24.091833	0.5	-1.939900
24.100167	0.5	-1.940450
24.108500	0.5	-1.940150
24.116833	0.5	-1.939500
24.125167	0.5	-1.939250
24.133500	0.5	-1.938250
24.141833	0.5	-1.935700
24.150167	0.5	-1.934850
24.158500	0.5	-1.935200
24.166833	0.5	-1.934000
24.175167	0.5	-1.933200
24.183500	0.5	-1.933100
24.191833	0.5	-1.931700
24.200167	0.5	-1.930600
24.208500	0.5	-1.934100
24.216833	0.5	-1.933650
24.225167	0.5	-1.931700
24.233500	0.5	-1.929600
24.241833	0.5	-1.929250
24.250167	0.5	-1.929700
24.258500	0.5	-1.932500
24.266833	0.5	-1.935150
24.275167	0.5	-1.936500
24.283500	0.5	-1.937400
24.291833	0.5	-1.936500
24.300167	0.5	-1.935700
24.308500	0.5	-1.934500
24.316833	0.5	-1.934200
24.325167	0.5	-1.932500
24.333500	0.5	-1.930000
24.341833	0.5	-1.929400
24.350167	0.5	-1.928150
24.358500	0.5	-1.926800
24.366833	0.5	-1.926050
24.375167	0.5	-1.924650
24.383500	0.5	-1.923050
24.391833	0.5	-1.923300
24.400167	0.5	-1.926400
24.408500	0.5	-1.924900
24.416833	0.5	-1.923050
24.425167	0.5	-1.921350
24.433500	0.5	-1.921450
24.441833	0.5	-1.923250
24.450167	0.5	-1.926450
24.458500	0.5	-1.929250
24.466833	0.5	-1.929500
24.475167	0.5	-1.931250
24.483500	0.5	-1.930750
24.491833	0.5	-1.930600
24.500167	0.5	-1.929750
24.508500	0.5	-1.928800
24.516833	0.5	-1.926950
24.525167	0.5	-1.924650
24.533500	0.5	-1.921500
24.541833	0.5	-1.921300
24.550167	0.5	-1.920250
24.558500	0.5	-1.918850
24.566833	0.5	-1.918500
24.575167	0.5	-1.918750
24.583500	0.5	-1.922200
24.591833	0.5	-1.923050
24.600167	0.5	-1.920900
24.608500	0.5	-1.920450
24.616833	0.5	-1.920250
24.625167	0.5	-1.920850
24.633500	0.5	-1.925100
24.641833	0.5	-1.927700
24.650167	0.5	-1.929850
24.658500	0.5	-1.931250
24.666833	0.5	-1.931350
24.675167	0.5	-1.930900
24.683500	0.5	-1.930650
24.691833	0.5	-1.930050
24.700167	0.5	-1.930100
24.708500	0.5	-1.928400
24.716833	0.5	-1.928600
24.725167	0.5	-1.927350
24.733500	0.5	-1.926250
24.741833	0.5	-1.926850
24.750167	0.5	-1.927500
24.758500	0.5	-1.925150
24.766833	0.5	-1.926450
24.775167	0.5	-1.928950
24.783500	0.5	-1.927750
24.791833	0.5	-1.926000
24.800167	0.5	-1.925800
24.808500	0.5	-1.926400
24.816833	0.5	-1.929850
24.825167	0.5	-1.933350
24.833500	0.5	-1.935750
24.841833	0.5	-1.936900
24.850167	0.5	-1.937450
24.858500	0.5	-1.936950
24.866833	0.5	-1.937500
24.875167	0.5	-1.938100
24.883500	0.5	-1.937000
24.891833	0.5	-1.935950
24.900167	0.5	-1.933850
24.908500	0.5	-1.931450
24.916833	0.5	-1.930800
24.925167	0.5	-1.929800
24.933500	0.5	-1.928950
24.941833	0.5	-1.927400
24.950167	0.5	-1.927300
24.958500	0.5	-1.931000
24.966833	0.5	-1.930800
24.975167	0.5	-1.929300
24.983500	0.5	-1.928550
24.991833	0.5	-1.928300
25.000167	0.5	-1.928400
25.008500	0.5	-1.932700
25.016833	0.5	-1.934600
25.025167	0.5	-1.936500
25.033500	0.5	-1.937350
25.041833	0.5	-1.937250
25.050167	0.5	-1.936800
25.058500	0.5	-1.936800
25.066833	0.5	-1.935800
25.075167	0.5	-1.934350
25.083500	0.5	-1.931950
25.091833	0.5	-1.931350
25.100167	0.5	-1.929800
25.108500	0.5	-1.928200
25.116833	0.5	-1.928500
25.125167	0.5	-1.927900
25.133500	0.5	-1.925800
25.141833	0.5	-1.928250
25.150167	0.5	-1.930600
25.158500	0.5	-1.927750
25.166833	0.5	-1.925600
25.175167	0.5	-1.926450
25.183500	0.5	-1.926250
25.191833	0.5	-1.930000
25.200167	0.5	-1.933400
25.208500	0.5	-1.935000
25.216833	0.5	-1.935950
25.225167	0.5	-1.936150
25.233500	0.5	-1.936500
25.241833	0.5	-1.936050
25.250167	0.5	-1.936750
25.258500	0.5	-1.936000
25.266833	0.5	-1.935050
25.275167	0.5	-1.932200
25.283500	0.5	-1.930500
25.291833	0.5	-1.929900
25.300167	0.5	-1.929300
25.308500	0.5	-1.929750
25.316833	0.5	-1.929800
25.325167	0.5	-1.929200
25.333500	0.5	-1.933200
25.341833	0.5	-1.932850
25.350167	0.5	-1.932450
25.358500	0.5	-1.931400
25.366833	0.5	-1.931600
25.375167	0.5	-1.933600
25.383500	0.5	-1.938200
25.391833	0.5	-1.941050
25.400167	0.5	-1.942600
25.408500	0.5	-1.942950
25.416833	0.5	-1.943700
25.425167	0.5	-1.943800
25.433500	0.5	-1.943650
25.441833	0.5	-1.943900
25.450167	0.5	-1.942400
25.458500	0.5	-1.940400
25.466833	0.5	-1.938800
25.475167	0.5	-1.937950
25.483500	0.5	-1.938150
25.491833	0.5	-1.937050
25.500167	0.5	-1.935300
25.508500	0.5	-1.934950
25.516833	0.5	-1.937850
25.525167	0.5	-1.938400
25.533500	0.5	-1.936200
25.541833	0.5	-1.934800
25.550167	0.5	-1.933400
25.558500	0.5	-1.933250
25.566833	0.5	-1.936900
25.575167	0.5	-1.939650
25.583500	0.5	-1.940450
25.591833	0.5	-1.941800
25.600167	0.5	-1.941650
25.608500	0.5	-1.941400
25.616833	0.5	-1.940150
25.625167	0.5	-1.939700
25.633500	0.5	-1.938450
25.641833	0.5	-1.936950
25.650167	0.5	-1.937050
25.658500	0.5	-1.937100
25.666833	0.5	-1.934850
25.675167	0.5	-1.934050
25.683500	0.5	-1.934100
25.691833	0.5	-1.931700
25.700167	0.5	-1.930650
25.708500	0.5	-1.934100
25.716833	0.5	-1.932000
25.725167	0.5	-1.930700
25.733500	0.5	-1.929800
25.741833	0.5	-1.929900
25.750167	0.5	-1.932100
25.758500	0.5	-1.935300
25.766833	0.5	-1.937950
25.775167	0.5	-1.938850
25.783500	0.5	-1.939300
25.791833	0.5	-1.938050
25.800167	0.5	-1.938850
25.808500	0.5	-1.938400
25.816833	0.5	-1.938350
25.825167	0.5	-1.936300
25.833500	0.5	-1.935150
25.841833	0.5	-1.933850
25.850167	0.5	-1.933950
25.858500	0.5	-1.934500
25.866833	0.5	-1.933700
25.875167	0.5	-1.931750
25.883500	0.5	-1.932600
25.891833	0.5	-1.936350
25.900167	0.5	-1.937150
25.908500	0.5	-1.935250
25.916833	0.5	-1.934950
25.925167	0.5	-1.934400
25.933500	0.5	-1.935550
25.941833	0.5	-1.939700
25.950167	0.5	-1.942500
25.958500	0.5	-1.944300
25.966833	0.5	-1.945750
25.975167	0.5	-1.946650
25.983500	0.5	-1.947050
25.991833	0.5	-1.947350
26.000167	0.5	-1.947300
26.008500	0.5	-1.947050
26.016833	0.5	-1.944800
26.025167	0.5	-1.946850
26.033500	0.5	-1.947950
26.041833	0.5	-1.946350
26.050167	0.5	-1.946500
26.058500	0.5	-1.947100
26.066833	0.5	-1.946300
26.075167	0.5	-1.947450
26.083500	0.5	-1.950500
26.091833	0.5	-1.948750
26.100167	0.5	-1.947700
26.108500	0.5	-1.947050
26.116833	0.5	-1.946900
26.125167	0.5	-1.951750
26.133500	0.5	-1.955400
26.141833	0.5	-1.958150
26.150167	0.5	-1.959450
26.158500	0.5	-1.960300
26.166833	0.5	-1.959800
26.175167	0.5	-1.959750
26.183500	0.5	-1.959850
26.191833	0.5	-1.959900
26.200167	0.5	-1.958500
26.208500	0.5	-1.958050
26.216833	0.5	-1.957400
26.225167	0.5	-1.957450
26.233500	0.5	-1.957700
26.241833	0.5	-1.956550
26.250167	0.5	-1.954950
26.258500	0.5	-1.954100
26.266833	0.5	-1.957700
26.275167	0.5	-1.958300
26.283500	0.5	-1.957500
26.291833	0.5	-1.956800
26.300167	0.5	-1.956850
26.308500	0.5	-1.958500
26.316833	0.5	-1.962950
26.325167	0.5	-1.965050
26.333500	0.5	-1.967050
26.341833	0.5	-1.966800
26.350167	0.5	-1.967400
26.358500	0.5	-1.966750
26.366833	0.5	-1.966800
26.375167	0.5	-1.966150
26.383500	0.5	-1.964750
26.391833	0.5	-1.962400
26.400167	0.5	-1.960000
26.408500	0.5	-1.957750
26.416833	0.5	-1.957250
26.425167	0.5	-1.956600
26.433500	0.5	-1.955600
26.441833	0.5	-1.954750
26.450167	0.5	-1.957400
26.458500	0.5	-1.958400
26.466833	0.5	-1.956700
26.475167	0.5	-1.954200
26.483500	0.5	-1.953350
26.491833	0.5	-1.952700
26.500167	0.5	-1.955550
26.508500	0.5	-1.957800
26.516833	0.5	-1.958450
26.525167	0.5	-1.958750
26.533500	0.5	-1.958450
26.541833	0.5	-1.957950
26.550167	0.5	-1.956300
26.558500	0.5	-1.956100
26.566833	0.5	-1.954300
26.575167	0.5	-1.953250
26.583500	0.5	-1.952200
26.591833	0.5	-1.951650
26.600167	0.5	-1.950500
26.608500	0.5	-1.948800
26.616833	0.5	-1.948650
26.625167	0.5	-1.947800
26.633500	0.5	-1.945400
26.641833	0.5	-1.948500
26.650167	0.5	-1.947550
26.658500	0.5	-1.946350
26.666833	0.5	-1.944400
26.675167	0.5	-1.944650
26.683500	0.5	-1.946100
26.691833	0.5	-1.950000
26.700167	0.5	-1.952700
26.708500	0.5	-1.955050
26.716833	0.5	-1.954900
26.725167	0.5	-1.955050
26.733500	0.5	-1.954400
26.741833	0.5	-1.954800
26.750167	0.5	-1.954850
26.758500	0.5	-1.953050
26.766833	0.5	-1.951800
26.775167	0.5	-1.950200
26.783500	0.5	-1.948400
26.791833	0.5	-1.949000
26.800167	0.5	-1.949000
26.808500	0.5	-1.947050
26.816833	0.5	-1.946250
26.825167	0.5	-1.949800
26.833500	0.5	-1.951650
26.841833	0.5	-1.951000
26.850167	0.5	-1.950400
26.858500	0.5	-1.950300
26.866833	0.5	-1.951350
26.875167	0.5	-1.954450
26.883500	0.5	-1.958800
26.891833	0.5	-1.960550
26.900167	0.5	-1.962600
26.908500	0.5	-1.963350
26.916833	0.5	-1.963150
26.925167	0.5	-1.962650
26.933500	0.5	-1.962850
26.941833	0.5	-1.961450
26.950167	0.5	-1.959850
26.958500	0.5	-1.960300
26.966833	0.5	-1.962250
26.975167	0.5	-1.961100
26.983500	0.5	-1.960550
26.991833	0.5	-1.960900
27.000167	0.5	-1.960400
27.008500	0.5	-1.960000
27.016833	0.5	-1.964150
27.025167	0.5	-1.962350
27.033500	0.5	-1.960550
27.041833	0.5	-1.958950
27.050167	0.5	-1.959250
27.058500	0.5	-1.961300
27.066833	0.5	-1.964800
27.075167	0.5	-1.967250
27.083500	0.5	-1.968000
27.091833	0.5	-1.968950
27.100167	0.5	-1.968650
27.108500	0.5	-1.968450
27.116833	0.5	-1.967400
27.125167	0.5	-1.967050
27.133500	0.5	-1.965100
27.141833	0.5	-1.964500
27.150167	0.5	-1.963750
27.158500	0.5	-1.963300
27.166833	0.5	-1.964000
27.175167	0.5	-1.963000
27.183500	0.5	-1.961200
27.191833	0.5	-1.960650
27.200167	0.5	-1.963850
27.208500	0.5	-1.964100
27.216833	0.5	-1.961950
27.225167	0.5	-1.960800
27.233500	0.5	-1.960950
27.241833	0.5	-1.962800
27.250167	0.5	-1.966400
27.258500	0.5	-1.970900
27.266833	0.5	-1.971900
27.275167	0.5	-1.973850
27.283500	0.5	-1.975250
27.291833	0.5	-1.976450
27.300167	0.5	-1.977850
27.308500	0.5	-1.979300
27.316833	0.5	-1.981250
27.325167	0.5	-1.981700
27.333500	0.5	-1.987650
27.341833	0.5	-1.993800
27.350167	0.5	-1.997950
27.358500	0.5	-2.002700
27.366833	0.5	-2.008900
27.375167	0.5	-2.015450
27.383500	0.5	-2.025550
27.391833	0.5	-2.039650
27.400167	0.5	-2.050450
27.408500	0.5	-2.063200
27.416833	0.5	-2.079300
27.425167	0.5	-2.099000
27.433500	0.5	-2.125300
27.441833	0.5	-2.155500
27.450167	0.5	-2.188250
27.458500	0.5	-2.223200
27.466833	0.5	-2.262750
27.475167	0.5	-2.304550
27.483500	0.5	-2.352000
27.491833	0.5	-2.402650
27.500167	0.5	-2.457400
27.508500	0.5	-2.514900
27.516833	0.5	-2.579250
27.525167	0.5	-2.650650
27.533500	0.5	-2.721550
27.541833	0.5	-2.792600
27.550167	0.5	-2.864050
27.558500	0.5	-2.935150
27.566833	0.5	-3.004400
27.575167	0.5	-3.077950
27.583500	0.5	-3.142750
27.591833	0.5	-3.200150
27.600167	0.5	-3.249800
27.608500	0.5	-3.292850
27.616833	0.5	-3.327350
27.625167	0.5	-3.352500
27.633500	0.5	-3.362700
27.641833	0.5	-3.355500
27.650167	0.5	-3.330150
27.658500	0.5	-3.286200
27.666833	0.5	-3.223800
27.675167	0.5	-3.145000
27.683500	0.5	-3.047200
27.691833	0.5	-2.929300
27.700167	0.5	-2.793100
27.708500	0.5	-2.647900
27.716833	0.5	-2.480800
27.725167	0.5	-2.295850
27.733500	0.5	-2.094250
27.741833	0.5	-1.876900
27.750167	0.5	-1.647050
27.758500	0.5	-1.407900
27.766833	0.5	-1.152850
27.775167	0.5	-0.880350
27.783500	0.5	-0.591550
27.791833	0.5	-0.285800
27.800167	0.5	0.042800
27.808500	0.5	0.388300
27.816833	0.5	0.741900
27.825167	0.5	1.096900
27.833500	0.5	1.439050
27.841833	0.5	1.768100
27.850167	0.5	2.082500
27.858500	0.5	2.389400
27.866833	0.5	2.689750
27.875167	0.5	2.989400
27.883500	0.5	3.290200
27.891833	0.5	3.585150
27.900167	0.5	3.877350
27.908500	0.5	4.170400
27.916833	0.5	4.464950
27.925167	0.5	4.752850
27.933500	0.5	5.037600
27.941833	0.5	5.317200
27.950167	0.5	5.586150
27.958500	0.5	5.854550
27.966833	0.5	6.118800
27.975167	0.5	6.376400
27.983500	0.5	6.624350
27.991833	0.5	6.865300
28.000167	0.5	7.094400
28.008500	0.5	7.320250
28.016833	0.5	7.538900
28.025167	0.5	7.751800
28.033500	0.5	7.957350
28.041833	0.5	8.156050
28.050167	0.5	8.345900
28.058500	0.5	8.529200
28.066833	0.5	8.705800
28.075167	0.5	8.873550
28.083500	0.5	9.032900
28.091833	0.5	9.188750
28.100167	0.5	9.334700
28.108500	0.5	9.473950
28.116833	0.5	9.610200
28.125167	0.5	9.739650
28.133500	0.5	9.862300
28.141833	0.5	9.977900
28.150167	0.5	10.091650
28.158500	0.5	10.202350
28.166833	0.5	10.305850
28.175167	0.5	10.407150
28.183500	0.5	10.500900
28.191833	0.5	10.591800
28.200167	0.5	10.680800
28.208500	0.5	10.771200
28.216833	0.5	10.854050
28.225167	0.5	10.938100
28.233500	0.5	11.016400
28.241833	0.5	11.093750
28.250167	0.5	11.169050
28.258500	0.5	11.242750
28.266833	0.5	11.313100
28.275167	0.5	11.384350
28.283500	0.5	11.452850
28.291833	0.5	11.518900
28.300167	0.5	11.582350
28.308500	0.5	11.644100
28.316833	0.5	11.704750
28.325167	0.5	11.761500
28.333500	0.5	11.818350
28.341833	0.5	11.872350
28.350167	0.5	11.928750
28.358500	0.5	11.982900
28.366833	0.5	12.034350
28.375167	0.5	12.085500
28.383500	0.5	12.135000
28.391833	0.5	12.185600
28.400167	0.5	12.234500
28.408500	0.5	12.281150
28.416833	0.5	12.328850
28.425167	0.5	12.375100
28.433500	0.5	12.423700
28.441833	0.5	12.470100
28.450167	0.5	12.514700
28.458500	0.5	12.561250
28.466833	0.5	12.608450
28.475167	0.5	12.647700
28.483500	0.5	12.695150
28.491833	0.5	12.740300
28.500167	0.5	12.783350
28.508500	0.5	12.822350
28.516833	0.5	12.857100
28.525167	0.5	12.889700
28.533500	0.5	12.924100
28.541833	0.5	12.961000
28.550167	0.5	12.996700
28.558500	0.5	13.033550
28.566833	0.5	13.068000
28.575167	0.5	13.102350
28.583500	0.5	13.135900
28.591833	0.5	13.167250
28.600167	0.5	13.200400
28.608500	0.5	13.232300
28.616833	0.5	13.265050
28.625167	0.5	13.295350
28.633500	0.5	13.326200
28.641833	0.5	13.357700
28.650167	0.5	13.388650
28.658500	0.5	13.414700
28.666833	0.5	13.443200
28.675167	0.5	13.471650
28.683500	0.5	13.498250
28.691833	0.5	13.528750
28.700167	0.5	13.556800
28.708500	0.5	13.580950
28.716833	0.5	13.613850
28.725167	0.5	13.634050
28.733500	0.5	13.665400
28.741833	0.5	13.694750
28.750167	0.5	13.725400
28.758500	0.5	13.754300
28.766833	0.5	13.781950
28.775167	0.5	13.808800
28.783500	0.5	13.837650
28.791833	0.5	13.865050
28.800167	0.5	13.893500
28.808500	0.5	13.921850
28.816833	0.5	13.951500
28.825167	0.5	13.977200
28.833500	0.5	14.007200
28.841833	0.5	14.035750
28.850167	0.5	14.066400
28.858500	0.5	14.097150
28.866833	0.5	14.129100
28.875167	0.5	14.158350
28.883500	0.5	14.194550
28.891833	0.5	14.223450
28.900167	0.5	14.254300
28.908500	0.5	14.284750
28.916833	0.5	14.317350
28.925167	0.5	14.355700
28.933500	0.5	14.387250
28.941833	0.5	14.418750
28.950167	0.5	14.448500
28.958500	0.5	14.478100
28.966833	0.5	14.507750
28.975167	0.5	14.539150
28.983500	0.5	14.568850
28.991833	0.5	14.602450
29.000167	0.5	14.627700
29.008500	0.5	14.656950
29.016833	0.5	14.687400
29.025167	0.5	14.714650
29.033500	0.5	14.746200
29.041833	0.5	14.775250
29.050167	0.5	14.801500
29.058500	0.5	14.827750
29.066833	0.5	14.858900
29.075167	0.5	14.888400
29.083500	0.5	14.920200
29.091833	0.5	14.948000
29.100167	0.5	14.976300
29.108500	0.5	15.005600
29.116833	0.5	15.038450
29.125167	0.5	15.072300
29.133500	0.5	15.102200
29.141833	0.5	15.131350
29.150167	0.5	15.162550
29.158500	0.5	15.194800
29.166833	0.5	15.225500
29.175167	0.5	15.256250
29.183500	0.5	15.286000
29.191833	0.5	15.316900
29.200167	0.5	15.344400
29.208500	0.5	15.374650
29.216833	0.5	15.404400
29.225167	0.5	15.431450
29.233500	0.5	15.464150
29.241833	0.5	15.491950
29.250167	0.5	15.521600
29.258500	0.5	15.558450
29.266833	0.5	15.590550
29.275167	0.5	15.618100
29.283500	0.5	15.650450
29.291833	0.5	15.684250
29.300167	0.5	15.719850
29.308500	0.5	15.758700
29.316833	0.5	15.796000
29.325167	0.5	15.832600
29.333500	0.5	15.868850
29.341833	0.5	15.902700
29.350167	0.5	15.933800
29.358500	0.5	15.964550
29.366833	0.5	15.993050
29.375167	0.5	16.019450
29.383500	0.5	16.043600
29.391833	0.5	16.071450
29.400167	0.5	16.093950
29.408500	0.5	16.121500
29.416833	0.5	16.143350
29.425167	0.5	16.165950
29.433500	0.5	16.190150
29.441833	0.5	16.216050
29.450167	0.5	16.244950
29.458500	0.5	16.268300
29.466833	0.5	16.293000
29.475167	0.5	16.316050
29.483500	0.5	16.342050
29.491833	0.5	16.374050
29.500167	0.5	16.403000
29.508500	0.5	16.432700
29.516833	0.5	16.464850
29.525167	0.5	16.487050
29.533500	0.5	16.514600
29.541833	0.5	16.540950
29.550167	0.5	16.571500
29.558500	0.5	16.598950
29.566833	0.5	16.626700
29.575167	0.5	16.657950
29.583500	0.5	16.687300
29.591833	0.5	16.723950
29.600167	0.5	16.740550
29.608500	0.5	16.778500
29.616833	0.5	16.820600
29.625167	0.5	16.870650
29.633500	0.5	16.930400
29.641833	0.5	16.985800
29.650167	0.5	17.047900
29.658500	0.5	17.108400
29.666833	0.5	17.175600
29.675167	0.5	17.244600
29.683500	0.5	17.313600
29.691833	0.5	17.374000
29.700167	0.5	17.434400
29.708500	0.5	17.494000
29.716833	0.5	17.541800
29.725167	0.5	17.588950
29.733500	0.5	17.634250
29.741833	0.5	17.685350
29.750167	0.5	17.723700
29.758500	0.5	17.762500
29.766833	0.5	17.802350
29.775167	0.5	17.841550
29.783500	0.5	17.880400
29.791833	0.5	17.914800
29.800167	0.5	17.947550
29.808500	0.5	17.979150
29.816833	0.5	18.014300
29.825167	0.5	18.042150
29.833500	0.5	18.056050
29.841833	0.5	18.079650
29.850167	0.5	18.102000
29.858500	0.5	18.116550
29.866833	0.5	18.143000
29.875167	0.5	18.160550
29.883500	0.5	18.180200
29.891833	0.5	18.190250
29.900167	0.5	18.201800
29.908500	0.5	18.215500
29.916833	0.5	18.220550
29.925167	0.5	18.223900
29.933500	0.5	18.223900
29.941833	0.5	18.220450
29.950167	0.5	18.214250
29.958500	0.5	18.204200
29.966833	0.5	18.191850
29.975167	0.5	18.185950
29.983500	0.5	18.173150
29.991833	0.5	18.164000
30.000167	0.5	18.154050
30.008500	0.5	18.158000
30.016833	0.5	18.144350
30.025167	0.5	18.139250
30.033500	0.5	18.139600
30.041833	0.5	18.137850
30.050167	0.5	18.141550
30.058500	0.5	18.148950
30.066833	0.5	18.154400
30.075167	0.5	18.157350
30.083500	0.5	18.157300
30.091833	0.5	18.154750
30.100167	0.5	18.153000
30.108500	0.5	18.153300
30.116833	0.5	18.191450
30.125167	0.5	20.440600
30.133500	0.5	25.609100
30.141833	0.5	67.758951
30.150167	0.5	107.048352
30.158500	0.5	122.751652
30.166833	0.5	133.685052
30.175167	0.5	133.364752
30.183500	0.5	129.676052
30.191833	0.5	110.502452
30.200167	0.5	86.147551
30.208500	0.5	65.811001
30.216833	0.5	50.444401
30.225167	0.5	39.479801
30.233500	0.5	32.320350
30.241833	0.5	28.033500
30.250167	0.5	25.603800
30.258500	0.5	24.237300
30.266833	0.5	23.435850
30.275167	0.5	22.887750
30.283500	0.5	22.418450
30.291833	0.5	21.936850
30.300167	0.5	21.405750
30.308500	0.5	20.824900
30.316833	0.5	20.211500
30.325167	0.5	19.601900
30.333500	0.5	19.022600
30.341833	0.5	18.489700
30.350167	0.5	18.019150
30.358500	0.5	17.607650
30.366833	0.5	17.253650
30.375167	0.5	16.946100
30.383500	0.5	16.684600
30.391833	0.5	16.446000
30.400167	0.5	16.240600
30.408500	0.5	16.058600
30.416833	0.5	15.897800
30.425167	0.5	15.757050
30.433500	0.5	15.633300
30.441833	0.5	15.521250
30.450167	0.5	15.421900
30.458500	0.5	15.332700
30.466833	0.5	15.249700
30.475167	0.5	15.173850
30.483500	0.5	15.102600
30.491833	0.5	15.038300
30.500167	0.5	14.977550
30.508500	0.5	14.923450
30.516833	0.5	14.873550
30.525167	0.5	14.827000
30.533500	0.5	14.781400
30.541833	0.5	14.735250
30.550167	0.5	14.692000
30.558500	0.5	14.651350
30.566833	0.5	14.610300
30.575167	0.5	14.571600
30.583500	0.5	14.531250
30.591833	0.5	14.495650
30.600167	0.5	14.461850
30.608500	0.5	14.428450
30.616833	0.5	14.397000
30.625167	0.5	14.368050
30.633500	0.5	14.336050
30.641833	0.5	14.307200
30.650167	0.5	14.281200
30.658500	0.5	14.255600
30.666833	0.5	14.230950
30.675167	0.5	14.206950
30.683500	0.5	14.187850
30.691833	0.5	14.165500
30.700167	0.5	14.148800
30.708500	0.5	14.131600
30.716833	0.5	14.115650
30.725167	0.5	14.100200
30.733500	0.5	14.089350
30.741833	0.5	14.074550
30.750167	0.5	14.063200
30.758500	0.5	14.052400
30.766833	0.5	14.039750
30.775167	0.5	14.027800
30.783500	0.5	14.019300
30.791833	0.5	14.011550
30.800167	0.5	14.002400
30.808500	0.5	13.996150
30.816833	0.5	13.986800
30.825167	0.5	13.979600
30.833500	0.5	13.969000
30.841833	0.5	13.958200
30.850167	0.5	13.944700
30.858500	0.5	13.933650
30.866833	0.5	13.922450
30.875167	0.5	13.909000
30.883500	0.5	13.891800
30.891833	0.5	13.879250
30.900167	0.5	13.862300
30.908500	0.5	13.845200
30.916833	0.5	13.832050
30.925167	0.5	13.815650
30.933500	0.5	13.801650
30.941833	0.5	13.789450
30.950167	0.5	13.776750
30.958500	0.5	13.763750
30.966833	0.5	13.750500
30.975167	0.5	13.740750
30.983500	0.5	13.730900
30.991833	0.5	13.724100
31.000167	0.5	13.715750
31.008500	0.5	13.708350
31.016833	0.5	13.699000
31.025167	0.5	13.692100
31.033500	0.5	13.685250
31.041833	0.5	13.680950
31.050167	0.5	13.674200
31.058500	0.5	13.670150
31.066833	0.5	13.664700
31.075167	0.5	13.660300
31.083500	0.5	13.655300
31.091833	0.5	13.650450
31.100167	0.5	13.645400
31.108500	0.5	13.639000
31.116833	0.5	13.632850
31.125167	0.5	13.628650
31.133500	0.5	13.623700
31.141833	0.5	13.615700
31.150167	0.5	13.610300
31.158500	0.5	13.604100
31.166833	0.5	13.599500
31.175167	0.5	13.596750
31.183500	0.5	13.597650
31.191833	0.5	13.593850
31.200167	0.5	13.592850
31.208500	0.5	13.590750
31.216833	0.5	13.588800
31.225167	0.5	13.589250
31.233500	0.5	13.588900
31.241833	0.5	13.589600
31.250167	0.5	13.588950
31.258500	0.5	13.589400
31.266833	0.5	13.592800
31.275167	0.5	13.591750
31.283500	0.5	13.592700
31.291833	0.5	13.594450
31.300167	0.5	13.595650
31.308500	0.5	13.597050
31.316833	0.5	13.597150
31.325167	0.5	13.600900
31.333500	0.5	13.599600
31.341833	0.5	13.600600
31.350167	0.5	13.601950
31.358500	0.5	13.599450
31.366833	0.5	13.600250
31.375167	0.5	13.598000
31.383500	0.5	13.593700
31.391833	0.5	13.586700
31.400167	0.5	13.576950
31.408500	0.5	13.567300
31.416833	0.5	13.555750
31.425167	0.5	13.548850
31.433500	0.5	13.538300
31.441833	0.5	13.530700
31.450167	0.5	13.520500
31.458500	0.5	13.515200
31.466833	0.5	13.510050
31.475167	0.5	13.509700
31.483500	0.5	13.504750
31.491833	0.5	13.501100
31.500167	0.5	13.496600
31.508500	0.5	13.499650
31.516833	0.5	13.495450
31.525167	0.5	13.493950
31.533500	0.5	13.491650
31.541833	0.5	13.488450
31.550167	0.5	13.487950
31.558500	0.5	13.486400
31.566833	0.5	13.487200
31.575167	0.5	13.484150
31.583500	0.5	13.484250
31.591833	0.5	13.484850
31.600167	0.5	13.483700
31.608500	0.5	13.489800
31.616833	0.5	13.495300
31.625167	0.5	13.500150
31.633500	0.5	13.507200
31.641833	0.5	13.514000
31.650167	0.5	13.519800
31.658500	0.5	13.525300
31.666833	0.5	13.526600
31.675167	0.5	13.528550
31.683500	0.5	13.526650
31.691833	0.5	13.520500
31.700167	0.5	13.511400
31.708500	0.5	13.499350
31.716833	0.5	13.483700
31.725167	0.5	13.468000
31.733500	0.5	13.451600
31.741833	0.5	13.435650
31.750167	0.5	13.419600
31.758500	0.5	13.403550
31.766833	0.5	13.390200
31.775167	0.5	13.376450
31.783500	0.5	13.364150
31.791833	0.5	13.354150
31.800167	0.5	13.347550
31.808500	0.5	13.343350
31.816833	0.5	13.332550
31.825167	0.5	13.327050
31.833500	0.5	13.322700
31.841833	0.5	13.317800
31.850167	0.5	13.312900
31.858500	0.5	13.308850
31.866833	0.5	13.304400
31.875167	0.5	13.299100
31.883500	0.5	13.297650
31.891833	0.5	13.289950
31.900167	0.5	13.283950
31.908500	0.5	13.281000
31.916833	0.5	13.277050
31.925167	0.5	13.272700
31.933500	0.5	13.269850
31.941833	0.5	13.267300
31.950167	0.5	13.265450
31.958500	0.5	13.261250
31.966833	0.5	13.257600
31.975167	0.5	13.254500
31.983500	0.5	13.250900
31.991833	0.5	13.246700
32.000167	0.5	13.243050
32.008500	0.5	13.236850
32.016833	0.5	13.231100
32.025167	0.5	13.225350
32.033500	0.5	13.219300
32.041833	0.5	13.213100
32.050167	0.5	13.208500
32.058500	0.5	13.202150
32.066833	0.5	13.197650
32.075167	0.5	13.193800
32.083500	0.5	13.186750
32.091833	0.5	13.184850
32.100167	0.5	13.181200
32.108500	0.5	13.178200
32.116833	0.5	13.175000
32.125167	0.5	13.177200
32.133500	0.5	13.171350
32.141833	0.5	13.168500
32.150167	0.5	13.167150
32.158500	0.5	13.164800
32.166833	0.5	13.160600
32.175167	0.5	13.161550
32.183500	0.5	13.159200
32.191833	0.5	13.160250
32.200167	0.5	13.160700
32.208500	0.5	13.156350
32.216833	0.5	13.158700
32.225167	0.5	13.158150
32.233500	0.5	13.156300
32.241833	0.5	13.155450
32.250167	0.5	13.153350
32.258500	0.5	13.154350
32.266833	0.5	13.152300
32.275167	0.5	13.149250
32.283500	0.5	13.145500
32.291833	0.5	13.143200
32.300167	0.5	13.142250
32.308500	0.5	13.136750
32.316833	0.5	13.133900
32.325167	0.5	13.128850
32.333500	0.5	13.124600
32.341833	0.5	13.121950
32.350167	0.5	13.115700
32.358500	0.5	13.112600
32.366833	0.5	13.108450
32.375167	0.5	13.107100
32.383500	0.5	13.104950
32.391833	0.5	13.100700
32.400167	0.5	13.099400
32.408500	0.5	13.098700
32.416833	0.5	13.097600
32.425167	0.5	13.094750
32.433500	0.5	13.096700
32.441833	0.5	13.092600
32.450167	0.5	13.092850
32.458500	0.5	13.090750
32.466833	0.5	13.090400
32.475167	0.5	13.090200
32.483500	0.5	13.089450
32.491833	0.5	13.089750
32.500167	0.5	13.094350
32.508500	0.5	13.089450
32.516833	0.5	13.088050
32.525167	0.5	13.087150
32.533500	0.5	13.085300
32.541833	0.5	13.085850
32.550167	0.5	13.082500
32.558500	0.5	13.082450
32.566833	0.5	13.078750
32.575167	0.5	13.078850
32.583500	0.5	13.078600
32.591833	0.5	13.080050
32.600167	0.5	13.076900
32.608500	0.5	13.075100
32.616833	0.5	13.074950
32.625167	0.5	13.074350
32.633500	0.5	13.076350
32.641833	0.5	13.071600
32.650167	0.5	13.068650
32.658500	0.5	13.065550
32.666833	0.5	13.064500
32.675167	0.5	13.063400
32.683500	0.5	13.064300
32.691833	0.5	13.060550
32.700167	0.5	13.059600
32.708500	0.5	13.058150
32.716833	0.5	13.056550
32.725167	0.5	13.054000
32.733500	0.5	13.054350
32.741833	0.5	13.053550
32.750167	0.5	13.052400
32.758500	0.5	13.048900
32.766833	0.5	13.047000
32.775167	0.5	13.044850
32.783500	0.5	13.045650
32.791833	0.5	13.046100
32.800167	0.5	13.045100
32.808500	0.5	13.043650
32.816833	0.5	13.041850
32.825167	0.5	13.045000
32.833500	0.5	13.040250
32.841833	0.5	13.039550
32.850167	0.5	13.039200
32.858500	0.5	13.041700
32.866833	0.5	13.039300
32.875167	0.5	13.042450
32.883500	0.5	13.040950
32.891833	0.5	13.042100
32.900167	0.5	13.038450
32.908500	0.5	13.038400
32.916833	0.5	13.037550
32.925167	0.5	13.038800
32.933500	0.5	13.039050
32.941833	0.5	13.040400
32.950167	0.5	13.039100
32.958500	0.5	13.040150
32.966833	0.5	13.039450
32.975167	0.5	13.043000
32.983500	0.5	13.043000
32.991833	0.5	13.042550
33.000167	0.5	13.043650
33.008500	0.5	13.045550
33.016833	0.5	13.045750
33.025167	0.5	13.045450
33.033500	0.5	13.045250
33.041833	0.5	13.046950
33.050167	0.5	13.045000
33.058500	0.5	13.045200
33.066833	0.5	13.045800
33.075167	0.5	13.043650
33.083500	0.5	13.043400
33.091833	0.5	13.042350
33.100167	0.5	13.042200
33.108500	0.5	13.041300
33.116833	0.5	13.042400
33.125167	0.5	13.040100
33.133500	0.5	13.038100
33.141833	0.5	13.038250
33.150167	0.5	13.038550
33.158500	0.5	13.037750
33.166833	0.5	13.036250
33.175167	0.5	13.039450
33.183500	0.5	13.035900
33.191833	0.5	13.035500
33.200167	0.5	13.038850
33.208500	0.5	13.035650
33.216833	0.5	13.035750
33.225167	0.5	13.033100
33.233500	0.5	13.035750
33.241833	0.5	13.035400
33.250167	0.5	13.036350
33.258500	0.5	13.036000
33.266833	0.5	13.035950
33.275167	0.5	13.034600
33.283500	0.5	13.034500
33.291833	0.5	13.035400
33.300167	0.5	13.033550
33.308500	0.5	13.033850
33.316833	0.5	13.034100
33.325167	0.5	13.035900
33.333500	0.5	13.034500
33.341833	0.5	13.034600
33.350167	0.5	13.035100
33.358500	0.5	13.035100
33.366833	0.5	13.034950
33.375167	0.5	13.036850
33.383500	0.5	13.038450
33.391833	0.5	13.037950
33.400167	0.5	13.038500
33.408500	0.5	13.038800
33.416833	0.5	13.039750
33.425167	0.5	13.040450
33.433500	0.5	13.041850
33.441833	0.5	13.044050
33.450167	0.5	13.041500
33.458500	0.5	13.043450
33.466833	0.5	13.045300
33.475167	0.5	13.046850
33.483500	0.5	13.051300
33.491833	0.5	13.047950
33.500167	0.5	13.051050
33.508500	0.5	13.048500
33.516833	0.5	13.049950
33.525167	0.5	13.050450
33.533500	0.5	13.050700
33.541833	0.5	13.052250
33.550167	0.5	13.052450
33.558500	0.5	13.053550
33.566833	0.5	13.053650
33.575167	0.5	13.056750
33.583500	0.5	13.055750
33.591833	0.5	13.056650
33.600167	0.5	13.057100
33.608500	0.5	13.059950
33.616833	0.5	13.061800
33.625167	0.5	13.063600
33.633500	0.5	13.064850
33.641833	0.5	13.065450
33.650167	0.5	13.070300
33.658500	0.5	13.069150
33.666833	0.5	13.070350
33.675167	0.5	13.073400
33.683500	0.5	13.075450
33.691833	0.5	13.079200
33.700167	0.5	13.076900
33.708500	0.5	13.080050
33.716833	0.5	13.081600
33.725167	0.5	13.082850
33.733500	0.5	13.085200
33.741833	0.5	13.087950
33.750167	0.5	13.089450
33.758500	0.5	13.091150
33.766833	0.5	13.093900
33.775167	0.5	13.091850
33.783500	0.5	13.093350
33.791833	0.5	13.095400
33.800167	0.5	13.095950
33.808500	0.5	13.098650
33.816833	0.5	13.101850
33.825167	0.5	13.101750
33.833500	0.5	13.104450
33.841833	0.5	13.101800
33.850167	0.5	13.103950
33.858500	0.5	13.102650
33.866833	0.5	13.104750
33.875167	0.5	13.105450
33.883500	0.5	13.104550
33.891833	0.5	13.104100
33.900167	0.5	13.104850
33.908500	0.5	13.106350
33.916833	0.5	13.105950
33.925167	0.5	13.107150
33.933500	0.5	13.111300
33.941833	0.5	13.109700
33.950167	0.5	13.110750
33.958500	0.5	13.108550
33.966833	0.5	13.109400
33.975167	0.5	13.110000
33.983500	0.5	13.111500
33.991833	0.5	13.111900
34.000167	0.5	13.114300
34.008500	0.5	13.114850
34.016833	0.5	13.115700
34.025167	0.5	13.116550
34.033500	0.5	13.115950
34.041833	0.5	13.116350
34.050167	0.5	13.119100
34.058500	0.5	13.117700
34.066833	0.5	13.114100
34.075167	0.5	13.116550
34.083500	0.5	13.116250
34.091833	0.5	13.116800
34.100167	0.5	13.116750
34.108500	0.5	13.117650
34.116833	0.5	13.118200
34.125167	0.5	13.118850
34.133500	0.5	13.122000
34.141833	0.5	13.121700
34.150167	0.5	13.121500
34.158500	0.5	13.121650
34.166833	0.5	13.121750
34.175167	0.5	13.122750
34.183500	0.5	13.123850
34.191833	0.5	13.126700
34.200167	0.5	13.126700
34.208500	0.5	13.127900
34.216833	0.5	13.128100
34.225167	0.5	13.130050
34.233500	0.5	13.130750
34.241833	0.5	13.132500
34.250167	0.5	13.136950
34.258500	0.5	13.131050
34.266833	0.5	13.132150
34.275167	0.5	13.133650
34.283500	0.5	13.133700
34.291833	0.5	13.135350
34.300167	0.5	13.134900
34.308500	0.5	13.134850
34.316833	0.5	13.135650
34.325167	0.5	13.136850
34.333500	0.5	13.134950
34.341833	0.5	13.134550
34.350167	0.5	13.132100
34.358500	0.5	13.133750
34.366833	0.5	13.134700
34.375167	0.5	13.133950
34.383500	0.5	13.133550
34.391833	0.5	13.131500
34.400167	0.5	13.131150
34.408500	0.5	13.131200
34.416833	0.5	13.130700
34.425167	0.5	13.129150
34.433500	0.5	13.133200
34.441833	0.5	13.128550
34.450167	0.5	13.126750
34.458500	0.5	13.127550
34.466833	0.5	13.128450
34.475167	0.5	13.126400
34.483500	0.5	13.126500
34.491833	0.5	13.126600
34.500167	0.5	13.127400
34.508500	0.5	13.125950
34.516833	0.5	13.129200
34.525167	0.5	13.125950
34.533500	0.5	13.126000
34.541833	0.5	13.126900
34.550167	0.5	13.125900
34.558500	0.5	13.130100
34.566833	0.5	13.133550
34.575167	0.5	13.134900
34.583500	0.5	13.136450
34.591833	0.5	13.143400
34.600167	0.5	13.144600
34.608500	0.5	13.153100
34.616833	0.5	13.159900
34.625167	0.5	13.169950
34.633500	0.5	13.182600
34.641833	0.5	13.199300
34.650167	0.5	13.214200
34.658500	0.5	13.234600
34.666833	0.5	13.255850
34.675167	0.5	13.281800
34.683500	0.5	13.308050
34.691833	0.5	13.341300
34.700167	0.5	13.378000
34.708500	0.5	13.411250
34.716833	0.5	13.445500
34.725167	0.5	13.481950
34.733500	0.5	13.519750
34.741833	0.5	13.553750
34.750167	0.5	13.587500
34.758500	0.5	13.617400
34.766833	0.5	13.642250
34.775167	0.5	13.662450
34.783500	0.5	13.678650
34.791833	0.5	13.685350
34.800167	0.5	13.691300
34.808500	0.5	13.689550
34.816833	0.5	13.676350
34.825167	0.5	13.661400
34.833500	0.5	13.641750
34.841833	0.5	13.614400
34.850167	0.5	13.585550
34.858500	0.5	13.557400
34.866833	0.5	13.522950
34.875167	0.5	13.491500
34.883500	0.5	13.459650
34.891833	0.5	13.429600
34.900167	0.5	13.393950
34.908500	0.5	13.365650
34.916833	0.5	13.338100
34.925167	0.5	13.309500
34.933500	0.5	13.287200
34.941833	0.5	13.268350
34.950167	0.5	13.251050
34.958500	0.5	13.232050
34.966833	0.5	13.218750
34.975167	0.5	13.205200
34.983500	0.5	13.195050
34.991833	0.5	13.188050
35.000167	0.5	13.179600
35.008500	0.5	13.172450
35.016833	0.5	13.169200
35.025167	0.5	13.165700
35.033500	0.5	13.163800
35.041833	0.5	13.165800
35.050167	0.5	13.161400
35.058500	0.5	13.168350
35.066833	0.5	13.160800
35.075167	0.5	13.161950
35.083500	0.5	13.164800
35.091833	0.5	13.163600
35.100167	0.5	13.164250
35.108500	0.5	13.164300
35.116833	0.5	13.164850
35.125167	0.5	13.166600
35.133500	0.5	13.173000
35.141833	0.5	13.170650
35.150167	0.5	13.169300
35.158500	0.5	13.171000
35.166833	0.5	13.175750
35.175167	0.5	13.177750
35.183500	0.5	13.181300
35.191833	0.5	13.184450
35.200167	0.5	13.188900
35.208500	0.5	13.197350
35.216833	0.5	13.201800
35.225167	0.5	13.213600
35.233500	0.5	13.223400
35.241833	0.5	13.233650
35.250167	0.5	13.244750
35.258500	0.5	13.267800
35.266833	0.5	13.281500
35.275167	0.5	13.295200
35.283500	0.5	13.311050
35.291833	0.5	13.327950
35.300167	0.5	13.342600
35.308500	0.5	13.358600
35.316833	0.5	13.374200
35.325167	0.5	13.387500
35.333500	0.5	13.399350
35.341833	0.5	13.408350
35.350167	0.5	13.416300
35.358500	0.5	13.419350
35.366833	0.5	13.421200
35.375167	0.5	13.420350
35.383500	0.5	13.416250
35.391833	0.5	13.411050
35.400167	0.5	13.402850
35.408500	0.5	13.394150
35.416833	0.5	13.382400
35.425167	0.5	13.369000
35.433500	0.5	13.361600
35.441833	0.5	13.343650
35.450167	0.5	13.331350
35.458500	0.5	13.316600
35.466833	0.5	13.301350
35.475167	0.5	13.287600
35.483500	0.5	13.275600
35.491833	0.5	13.263250
35.500167	0.5	13.255350
35.508500	0.5	13.242400
35.516833	0.5	13.235150
35.525167	0.5	13.226350
35.533500	0.5	13.220350
35.541833	0.5	13.212850
35.550167	0.5	13.208650
35.558500	0.5	13.204000
35.566833	0.5	13.200250
35.575167	0.5	13.196050
35.583500	0.5	13.193400
35.591833	0.5	13.191300
35.600167	0.5	13.189250
35.608500	0.5	13.187600
35.616833	0.5	13.187000
35.625167	0.5	13.186200
35.633500	0.5	13.186650
35.641833	0.5	13.188600
35.650167	0.5	13.185800
35.658500	0.5	13.186450
35.666833	0.5	13.186300
35.675167	0.5	13.187850
35.683500	0.5	13.188800
35.691833	0.5	13.190550
35.700167	0.5	13.191400
35.708500	0.5	13.191050
35.716833	0.5	13.190950
35.725167	0.5	13.195450
35.733500	0.5	13.197550
35.741833	0.5	13.197850
35.750167	0.5	13.199850
35.758500	0.5	13.202000
35.766833	0.5	13.202700
35.775167	0.5	13.204550
35.783500	0.5	13.206850
35.791833	0.5	13.206400
35.800167	0.5	13.210700
35.808500	0.5	13.211850
35.816833	0.5	13.212050
35.825167	0.5	13.215300
35.833500	0.5	13.213000
35.841833	0.5	13.213750
35.850167	0.5	13.214400
35.858500	0.5	13.216300
35.866833	0.5	13.217350
35.875167	0.5	13.219150
35.883500	0.5	13.218100
35.891833	0.5	13.218500
35.900167	0.5	13.218200
35.908500	0.5	13.218200
35.916833	0.5	13.216500
35.925167	0.5	13.216800
35.933500	0.5	13.214400
35.941833	0.5	13.214850
35.950167	0.5	13.216000
35.958500	0.5	13.213050
35.966833	0.5	13.212350
35.975167	0.5	13.211550
35.983500	0.5	13.211100
35.991833	0.5	13.215150
36.000167	0.5	13.211200
36.008500	0.5	13.211000
36.016833	0.5	13.211650
36.025167	0.5	13.208250
36.033500	0.5	13.207050
36.041833	0.5	13.207950
36.050167	0.5	13.208200
36.058500	0.5	13.208300
36.066833	0.5	13.209350
36.075167	0.5	13.207950
36.083500	0.5	13.209550
36.091833	0.5	13.208900
36.100167	0.5	13.207800
36.108500	0.5	13.207350
36.116833	0.5	13.209950
36.125167	0.5	13.209450
36.133500	0.5	13.210050
36.141833	0.5	13.211850
36.150167	0.5	13.212550
36.158500	0.5	13.211900
36.166833	0.5	13.215650
36.175167	0.5	13.213250
36.183500	0.5	13.214350
36.191833	0.5	13.211750
36.200167	0.5	13.215850
36.208500	0.5	13.215650
36.216833	0.5	13.215150
36.225167	0.5	13.214050
36.233500	0.5	13.216300
36.241833	0.5	13.214300
36.250167	0.5	13.217000
36.258500	0.5	13.218650
36.266833	0.5	13.220250
36.275167	0.5	13.219950
36.283500	0.5	13.217850
36.291833	0.5	13.220400
36.300167	0.5	13.218250
36.308500	0.5	13.219250
36.316833	0.5	13.217850
36.325167	0.5	13.219500
36.333500	0.5	13.220350
36.341833	0.5	13.220700
36.350167	0.5	13.222650
36.358500	0.5	13.221000
36.366833	0.5	13.221250
36.375167	0.5	13.221500
36.383500	0.5	13.222000
36.391833	0.5	13.224150
36.400167	0.5	13.223250
36.408500	0.5	13.223950
36.416833	0.5	13.224350
36.425167	0.5	13.224350
36.433500	0.5	13.227000
36.441833	0.5	13.228600
36.450167	0.5	13.229900
36.458500	0.5	13.230000
36.466833	0.5	13.231150
36.475167	0.5	13.229850
36.483500	0.5	13.232450
36.491833	0.5	13.230100
36.500167	0.5	13.234000
36.508500	0.5	13.233100
36.516833	0.5	13.236200
36.525167	0.5	13.235050
36.533500	0.5	13.238300
36.541833	0.5	13.238050
36.550167	0.5	13.238150
36.558500	0.5	13.238000
36.566833	0.5	13.238100
36.575167	0.5	13.239400
36.583500	0.5	13.242050
36.591833	0.5	13.239200
36.600167	0.5	13.241150
36.608500	0.5	13.240450
36.616833	0.5	13.240700
36.625167	0.5	13.242550
36.633500	0.5	13.244100
36.641833	0.5	13.244050
36.650167	0.5	13.245250
36.658500	0.5	13.244300
36.666833	0.5	13.246250
36.675167	0.5	13.248100
36.683500	0.5	13.248050
36.691833	0.5	13.247950
36.700167	0.5	13.247450
36.708500	0.5	13.248650
36.716833	0.5	13.250250
36.725167	0.5	13.249950
36.733500	0.5	13.250700
36.741833	0.5	13.249900
36.750167	0.5	13.251100
36.758500	0.5	13.252900
36.766833	0.5	13.258500
36.775167	0.5	13.255000
36.783500	0.5	13.260850
36.791833	0.5	13.258400
36.800167	0.5	13.260900
36.808500	0.5	13.263850
36.816833	0.5	13.266700
36.825167	0.5	13.266200
36.833500	0.5	13.270050
36.841833	0.5	13.268550
36.850167	0.5	13.271100
36.858500	0.5	13.271850
36.866833	0.5	13.273550
36.875167	0.5	13.275500
36.883500	0.5	13.276700
36.891833	0.5	13.277300
36.900167	0.5	13.277400
36.908500	0.5	13.280150
36.916833	0.5	13.281150
36.925167	0.5	13.283100
36.933500	0.5	13.282200
36.941833	0.5	13.283400
36.950167	0.5	13.284050
36.958500	0.5	13.285350
36.966833	0.5	13.283400
36.975167	0.5	13.283900
36.983500	0.5	13.282850
36.991833	0.5	13.283750
37.000167	0.5	13.284600
37.008500	0.5	13.287300
37.016833	0.5	13.283550
37.025167	0.5	13.285100
37.033500	0.5	13.287100
37.041833	0.5	13.284750
37.050167	0.5	13.282550
37.058500	0.5	13.286900
37.066833	0.5	13.285450
37.075167	0.5	13.285350
37.083500	0.5	13.285500
37.091833	0.5	13.287350
37.100167	0.5	13.287550
37.108500	0.5	13.290700
37.116833	0.5	13.294450
37.125167	0.5	13.296750
37.133500	0.5	13.301050
37.141833	0.5	13.306950
37.150167	0.5	13.309850
37.158500	0.5	13.316700
37.166833	0.5	13.324100
37.175167	0.5	13.334350
37.183500	0.5	13.343900
37.191833	0.5	13.359050
37.200167	0.5	13.371350
37.208500	0.5	13.387400
37.216833	0.5	13.405050
37.225167	0.5	13.421350
37.233500	0.5	13.445950
37.241833	0.5	13.466100
37.250167	0.5	13.494950
37.258500	0.5	13.521150
37.266833	0.5	13.551600
37.275167	0.5	13.583350
37.283500	0.5	13.616700
37.291833	0.5	13.656800
37.300167	0.5	13.691550
37.308500	0.5	13.728650
37.316833	0.5	13.765750
37.325167	0.5	13.807100
37.333500	0.5	13.840100
37.341833	0.5	13.875450
37.350167	0.5	13.911900
37.358500	0.5	13.943850
37.366833	0.5	13.971800
37.375167	0.5	13.999900
37.383500	0.5	14.025700
37.391833	0.5	14.043300
37.400167	0.5	14.057450
37.408500	0.5	14.065050
37.416833	0.5	14.071100
37.425167	0.5	14.072300
37.433500	0.5	14.068200
37.441833	0.5	14.057450
37.450167	0.5	14.045350
37.458500	0.5	14.029500
37.466833	0.5	14.009350
37.475167	0.5	13.981850
37.483500	0.5	13.958150
37.491833	0.5	13.929350
37.500167	0.5	13.896800
37.508500	0.5	13.865950
37.516833	0.5	13.836500
37.525167	0.5	13.799700
37.533500	0.5	13.765150
37.541833	0.5	13.731600
37.550167	0.5	13.699700
37.558500	0.5	13.669250
37.566833	0.5	13.640900
37.575167	0.5	13.611000
37.583500	0.5	13.582100
37.591833	0.5	13.556150
37.600167	0.5	13.533700
37.608500	0.5	13.512600
37.616833	0.5	13.493400
37.625167	0.5	13.476350
37.633500	0.5	13.458650
37.641833	0.5	13.443450
37.650167	0.5	13.429400
37.658500	0.5	13.417500
37.666833	0.5	13.410150
37.675167	0.5	13.401350
37.683500	0.5	13.394200
37.691833	0.5	13.387050
37.700167	0.5	13.384350
37.708500	0.5	13.377950
37.716833	0.5	13.374500
37.725167	0.5	13.371850
37.733500	0.5	13.368550
37.741833	0.5	13.366950
37.750167	0.5	13.366500
37.758500	0.5	13.365500
37.766833	0.5	13.364900
37.775167	0.5	13.362750
37.783500	0.5	13.368400
37.791833	0.5	13.362150
37.800167	0.5	13.363000
37.808500	0.5	13.362550
37.816833	0.5	13.362450
37.825167	0.5	13.360400
37.833500	0.5	13.360600
37.841833	0.5	13.360450
37.850167	0.5	13.360400
37.858500	0.5	13.360450
37.866833	0.5	13.360450
37.875167	0.5	13.359600
37.883500	0.5	13.361050
37.891833	0.5	13.362900
37.900167	0.5	13.362150
37.908500	0.5	13.360700
37.916833	0.5	13.363100
37.925167	0.5	13.361100
37.933500	0.5	13.362550
37.941833	0.5	13.362000
37.950167	0.5	13.362850
37.958500	0.5	13.363400
37.966833	0.5	13.361950
37.975167	0.5	13.360900
37.983500	0.5	13.360800
37.991833	0.5	13.360850
38.000167	0.5	13.361300
38.008500	0.5	13.358300
38.016833	0.5	13.360350
38.025167	0.5	13.359200
38.033500	0.5	13.359150
38.041833	0.5	13.358050
38.050167	0.5	13.360550
38.058500	0.5	13.357250
38.066833	0.5	13.357900
38.075167	0.5	13.359150
38.083500	0.5	13.362200
38.091833	0.5	13.361950
38.100167	0.5	13.361450
38.108500	0.5	13.360300
38.116833	0.5	13.361200
38.125167	0.5	13.361750
38.133500	0.5	13.363200
38.141833	0.5	13.364200
38.150167	0.5	13.365300
38.158500	0.5	13.365500
38.166833	0.5	13.362600
38.175167	0.5	13.367000
38.183500	0.5	13.364000
38.191833	0.5	13.368250
38.200167	0.5	13.366300
38.208500	0.5	13.366050
38.216833	0.5	13.366600
38.225167	0.5	13.368650
38.233500	0.5	13.370200
38.241833	0.5	13.368500
38.250167	0.5	13.366600
38.258500	0.5	13.369100
38.266833	0.5	13.371400
38.275167	0.5	13.370300
38.283500	0.5	13.367800
38.291833	0.5	13.370450
38.300167	0.5	13.370550
38.308500	0.5	13.371050
38.316833	0.5	13.373250
38.325167	0.5	13.374400
38.333500	0.5	13.373150
38.341833	0.5	13.371500
38.350167	0.5	13.372100
38.358500	0.5	13.372800
38.366833	0.5	13.373100
38.375167	0.5	13.371350
38.383500	0.5	13.371950
38.391833	0.5	13.371600
38.400167	0.5	13.372650
38.408500	0.5	13.371550
38.416833	0.5	13.372250
38.425167	0.5	13.372350
38.433500	0.5	13.372550
38.441833	0.5	13.372550
38.450167	0.5	13.373650
38.458500	0.5	13.373700
38.466833	0.5	13.371700
38.475167	0.5	13.374650
38.483500	0.5	13.373750
38.491833	0.5	13.374700
38.500167	0.5	13.376400
38.508500	0.5	13.378550
38.516833	0.5	13.376850
38.525167	0.5	13.376500
38.533500	0.5	13.378400
38.541833	0.5	13.376250
38.550167	0.5	13.375600
38.558500	0.5	13.376200
38.566833	0.5	13.378900
38.575167	0.5	13.377000
38.583500	0.5	13.377700
38.591833	0.5	13.379050
38.600167	0.5	13.379400
38.608500	0.5	13.380550
38.616833	0.5	13.382750
38.625167	0.5	13.380650
38.633500	0.5	13.381100
38.641833	0.5	13.383800
38.650167	0.5	13.382300
38.658500	0.5	13.382000
38.666833	0.5	13.381800
38.675167	0.5	13.383100
38.683500	0.5	13.383650
38.691833	0.5	13.385200
38.700167	0.5	13.386750
38.708500	0.5	13.385650
38.716833	0.5	13.387200
38.725167	0.5	13.387950
38.733500	0.5	13.389600
38.741833	0.5	13.389750
38.750167	0.5	13.391300
38.758500	0.5	13.390450
38.766833	0.5	13.390550
38.775167	0.5	13.393300
38.783500	0.5	13.392850
38.791833	0.5	13.392850
38.800167	0.5	13.394300
38.808500	0.5	13.394750
38.816833	0.5	13.394050
38.825167	0.5	13.397450
38.833500	0.5	13.396900
38.841833	0.5	13.398300
38.850167	0.5	13.396300
38.858500	0.5	13.396250
38.866833	0.5	13.394750
38.875167	0.5	13.398500
38.883500	0.5	13.396600
38.891833	0.5	13.398750
38.900167	0.5	13.398350
38.908500	0.5	13.398050
38.916833	0.5	13.397200
38.925167	0.5	13.397650
38.933500	0.5	13.398350
38.941833	0.5	13.397600
38.950167	0.5	13.396950
38.958500	0.5	13.396850
38.966833	0.5	13.400350
38.975167	0.5	13.399000
38.983500	0.5	13.401400
38.991833	0.5	13.400800
39.000167	0.5	13.400950
39.008500	0.5	13.402000
39.016833	0.5	13.405050
39.025167	0.5	13.403800
39.033500	0.5	13.405350
39.041833	0.5	13.405000
39.050167	0.5	13.406250
39.058500	0.5	13.409450
39.066833	0.5	13.412150
39.075167	0.5	13.413300
39.083500	0.5	13.417250
39.091833	0.5	13.416000
39.100167	0.5	13.421100
39.108500	0.5	13.422400
39.116833	0.5	13.426350
39.125167	0.5	13.429800
39.133500	0.5	13.433050
39.141833	0.5	13.437700
39.150167	0.5	13.440450
39.158500	0.5	13.447500
39.166833	0.5	13.453800
39.175167	0.5	13.457300
39.183500	0.5	13.464400
39.191833	0.5	13.468450
39.200167	0.5	13.477450
39.208500	0.5	13.483950
39.216833	0.5	13.489500
39.225167	0.5	13.495400
39.233500	0.5	13.502300
39.241833	0.5	13.509650
39.250167	0.5	13.519150
39.258500	0.5	13.527200
39.266833	0.5	13.534550
39.275167	0.5	13.542400
39.283500	0.5	13.548450
39.291833	0.5	13.554750
39.300167	0.5	13.559400
39.308500	0.5	13.566700
39.316833	0.5	13.569000
39.325167	0.5	13.570200
39.333500	0.5	13.575050
39.341833	0.5	13.577650
39.350167	0.5	13.579050
39.358500	0.5	13.580150
39.366833	0.5	13.581250
39.375167	0.5	13.581050
39.383500	0.5	13.578600
39.391833	0.5	13.577850
39.400167	0.5	13.576350
39.408500	0.5	13.571200
39.416833	0.5	13.565650
39.425167	0.5	13.563900
39.433500	0.5	13.557750
39.441833	0.5	13.554000
39.450167	0.5	13.546050
39.458500	0.5	13.539550
39.466833	0.5	13.531750
39.475167	0.5	13.523650
39.483500	0.5	13.514950
39.491833	0.5	13.508950
39.500167	0.5	13.500600
39.508500	0.5	13.491700
39.516833	0.5	13.484250
39.525167	0.5	13.480000
39.533500	0.5	13.472600
39.541833	0.5	13.465150
39.550167	0.5	13.457300
39.558500	0.5	13.451450
39.566833	0.5	13.445400
39.575167	0.5	13.442800
39.583500	0.5	13.442000
39.591833	0.5	13.432600
39.600167	0.5	13.429850
39.608500	0.5	13.430350
39.616833	0.5	13.425950
39.625167	0.5	13.423450
39.633500	0.5	13.422950
39.641833	0.5	13.427300
39.650167	0.5	13.420350
39.658500	0.5	13.422650
39.666833	0.5	13.424750
39.675167	0.5	13.424400
39.683500	0.5	13.427300
39.691833	0.5	13.430850
39.700167	0.5	13.429050
39.708500	0.5	13.431650
39.716833	0.5	13.432700
39.725167	0.5	13.440950
39.733500	0.5	13.439250
39.741833	0.5	13.443450
39.750167	0.5	13.445200
39.758500	0.5	13.447050
39.766833	0.5	13.450350
39.775167	0.5	13.452700
39.783500	0.5	13.453400
39.791833	0.5	13.454550
39.800167	0.5	13.458500
39.808500	0.5	13.457100
39.816833	0.5	13.460300
39.825167	0.5	13.464500
39.833500	0.5	13.457650
39.841833	0.5	13.455650
39.850167	0.5	13.453900
39.858500	0.5	13.453900
39.866833	0.5	13.451550
39.875167	0.5	13.448300
39.883500	0.5	13.446450
39.891833	0.5	13.440250
39.900167	0.5	13.435900
39.908500	0.5	13.433700
39.916833	0.5	13.431100
39.925167	0.5	13.428700
39.933500	0.5	13.419700
39.941833	0.5	13.414200
39.950167	0.5	13.411200
39.958500	0.5	13.409750
39.966833	0.5	13.403300
39.975167	0.5	13.404550
39.983500	0.5	13.394750
39.991833	0.5	13.392150
40.000167	0.5	13.390200
40.008500	0.5	13.387100
40.016833	0.5	13.383450
40.025167	0.5	13.381700
40.033500	0.5	13.377400
40.041833	0.5	13.373200
40.050167	0.5	13.370750
40.058500	0.5	13.366550
40.066833	0.5	13.362750
40.075167	0.5	13.360350
40.083500	0.5	13.359050
40.091833	0.5	13.356250
40.100167	0.5	13.354600
40.108500	0.5	13.352300
40.116833	0.5	13.352700
40.125167	0.5	13.350900
40.133500	0.5	13.350150
40.141833	0.5	13.349050
40.150167	0.5	13.348850
40.158500	0.5	13.345000
40.166833	0.5	13.344350
40.175167	0.5	13.347000
40.183500	0.5	13.345300
40.191833	0.5	13.345000
40.200167	0.5	13.343050
40.208500	0.5	13.348300
40.216833	0.5	13.346950
40.225167	0.5	13.341700
40.233500	0.5	13.340850
40.241833	0.5	13.340200
40.250167	0.5	13.339900
40.258500	0.5	13.339200
40.266833	0.5	13.338100
40.275167	0.5	13.337600
40.283500	0.5	13.337600
40.291833	0.5	13.340700
40.300167	0.5	13.338900
40.308500	0.5	13.338050
40.316833	0.5	13.337100
40.325167	0.5	13.338350
40.333500	0.5	13.339600
40.341833	0.5	13.336300
40.350167	0.5	13.337200
40.358500	0.5	13.336950
40.366833	0.5	13.336550
40.375167	0.5	13.337200
40.383500	0.5	13.338200
40.391833	0.5	13.339550
40.400167	0.5	13.345150
40.408500	0.5	13.341250
40.416833	0.5	13.337600
40.425167	0.5	13.336550
40.433500	0.5	13.338350
40.441833	0.5	13.338950
40.450167	0.5	13.340150
40.458500	0.5	13.336400
40.466833	0.5	13.337100
40.475167	0.5	13.339200
40.483500	0.5	13.338900
40.491833	0.5	13.341200
40.500167	0.5	13.339200
40.508500	0.5	13.337800
40.516833	0.5	13.343750
40.525167	0.5	13.338100
40.533500	0.5	13.341500
40.541833	0.5	13.340850
40.550167	0.5	13.339000
40.558500	0.5	13.340750
40.566833	0.5	13.342500
40.575167	0.5	13.343850
40.583500	0.5	13.342950
40.591833	0.5	13.344750
40.600167	0.5	13.340700
40.608500	0.5	13.342050
40.616833	0.5	13.340250
40.625167	0.5	13.343950
40.633500	0.5	13.343350
40.641833	0.5	13.340450
40.650167	0.5	13.340550
40.658500	0.5	13.343250
40.666833	0.5	13.342550
40.675167	0.5	13.343400
40.683500	0.5	13.343050
40.691833	0.5	13.346250
40.700167	0.5	13.346800
40.708500	0.5	13.346750
40.716833	0.5	13.344200
40.725167	0.5	13.344250
40.733500	0.5	13.343450
40.741833	0.5	13.345500
40.750167	0.5	13.347050
40.758500	0.5	13.355300
40.766833	0.5	13.347900
40.775167	0.5	13.347950
40.783500	0.5	13.347800
40.791833	0.5	13.346800
40.800167	0.5	13.345050
40.808500	0.5	13.347950
40.816833	0.5	13.347550
40.825167	0.5	13.348050
40.833500	0.5	13.346800
40.841833	0.5	13.349100
40.850167	0.5	13.346950
40.858500	0.5	13.346700
40.866833	0.5	13.347100
40.875167	0.5	13.348500
40.883500	0.5	13.347700
40.891833	0.5	13.350900
40.900167	0.5	13.349650
40.908500	0.5	13.347950
40.916833	0.5	13.349350
40.925167	0.5	13.347850
40.933500	0.5	13.351850
40.941833	0.5	13.351950
40.950167	0.5	13.353450
40.958500	0.5	13.351050
40.966833	0.5	13.352950
40.975167	0.5	13.352700
40.983500	0.5	13.352250
40.991833	0.5	13.352500
41.000167	0.5	13.354250
41.008500	0.5	13.354300
41.016833	0.5	13.352400
41.025167	0.5	13.353700
41.033500	0.5	13.353600
41.041833	0.5	13.355550
41.050167	0.5	13.353450
41.058500	0.5	13.355750
41.066833	0.5	13.353650
41.075167	0.5	13.356950
41.083500	0.5	13.366500
41.091833	0.5	13.356300
41.100167	0.5	13.358800
41.108500	0.5	13.357550
41.116833	0.5	13.357100
41.125167	0.5	13.361050
41.133500	0.5	13.360650
41.141833	0.5	13.363100
41.150167	0.5	13.361500
41.158500	0.5	13.360950
41.166833	0.5	13.361050
41.175167	0.5	13.360500
41.183500	0.5	13.359950
41.191833	0.5	13.359500
41.200167	0.5	13.361300
41.208500	0.5	13.361150
41.216833	0.5	13.353150
41.225167	0.5	13.357750
41.233500	0.5	13.362150
41.241833	0.5	13.361000
41.250167	0.5	13.363450
41.258500	0.5	13.365100
41.266833	0.5	13.365300
41.275167	0.5	13.364000
41.283500	0.5	13.363600
41.291833	0.5	13.362150
41.300167	0.5	13.363350
41.308500	0.5	13.366550
41.316833	0.5	13.365050
41.325167	0.5	13.366800
41.333500	0.5	13.364800
41.341833	0.5	13.368100
41.350167	0.5	13.366700
41.358500	0.5	13.365350
41.366833	0.5	13.366850
41.375167	0.5	13.366050
41.383500	0.5	13.370600
41.391833	0.5	13.367450
41.400167	0.5	13.369750
41.408500	0.5	13.368300
41.416833	0.5	13.369650
41.425167	0.5	13.369000
41.433500	0.5	13.369900
41.441833	0.5	13.367900
41.450167	0.5	13.366700
41.458500	0.5	13.372650
41.466833	0.5	13.371250
41.475167	0.5	13.366550
41.483500	0.5	13.368750
41.491833	0.5	13.369650
41.500167	0.5	13.374250
41.508500	0.5	13.372350
41.516833	0.5	13.372250
41.525167	0.5	13.371100
41.533500	0.5	13.371650
41.541833	0.5	13.371000
41.550167	0.5	13.370100
41.558500	0.5	13.369550
41.566833	0.5	13.372150
41.575167	0.5	13.369100
41.583500	0.5	13.369000
41.591833	0.5	13.369500
41.600167	0.5	13.372050
41.608500	0.5	13.369900
41.616833	0.5	13.371700
41.625167	0.5	13.371500
41.633500	0.5	13.370300
41.641833	0.5	13.373200
41.650167	0.5	13.371950
41.658500	0.5	13.370050
41.666833	0.5	13.370250
41.675167	0.5	13.369900
41.683500	0.5	13.371200
41.691833	0.5	13.371350
41.700167	0.5	13.372400
41.708500	0.5	13.371900
41.716833	0.5	13.371500
41.725167	0.5	13.369450
41.733500	0.5	13.370150
41.741833	0.5	13.370900
41.750167	0.5	13.360200
41.758500	0.5	13.372050
41.766833	0.5	13.370300
41.775167	0.5	13.371050
41.783500	0.5	13.369950
41.791833	0.5	13.367700
41.800167	0.5	13.368900
41.808500	0.5	13.369050
41.816833	0.5	13.369300
41.825167	0.5	13.369100
41.833500	0.5	13.372200
41.841833	0.5	13.367100
41.850167	0.5	13.369200
41.858500	0.5	13.369750
41.866833	0.5	13.368350
41.875167	0.5	13.369250
41.883500	0.5	13.367050
41.891833	0.5	13.365350
41.900167	0.5	13.365500
41.908500	0.5	13.365200
41.916833	0.5	13.367850
41.925167	0.5	13.364100
41.933500	0.5	13.368350
41.941833	0.5	13.365050
41.950167	0.5	13.362600
41.958500	0.5	13.360600
41.966833	0.5	13.362300
41.975167	0.5	13.363400
41.983500	0.5	13.361650
41.991833	0.5	13.362000
42.000167	0.5	13.360700
42.008500	0.5	13.357400
42.016833	0.5	13.359150
42.025167	0.5	13.360450
42.033500	0.5	13.363700
42.041833	0.5	13.364450
42.050167	0.5	13.356600
42.058500	0.5	13.354700
42.066833	0.5	13.356550
42.075167	0.5	13.359450
42.083500	0.5	13.360050
42.091833	0.5	13.361250
42.100167	0.5	13.354950
42.108500	0.5	13.355700
42.116833	0.5	13.353500
42.125167	0.5	13.355550
42.133500	0.5	13.355450
42.141833	0.5	13.361150
42.150167	0.5	13.359500
42.158500	0.5	13.358050
42.166833	0.5	13.358600
42.175167	0.5	13.358300
42.183500	0.5	13.358350
42.191833	0.5	13.357350
42.200167	0.5	13.356600
42.208500	0.5	13.357550
42.216833	0.5	13.356950
42.225167	0.5	13.356900
42.233500	0.5	13.358350
42.241833	0.5	13.360600
42.250167	0.5	13.359550
42.258500	0.5	13.363200
42.266833	0.5	13.363050
42.275167	0.5	13.364100
42.283500	0.5	13.367000
42.291833	0.5	13.367900
42.300167	0.5	13.368100
42.308500	0.5	13.371550
42.316833	0.5	13.371600
42.325167	0.5	13.377150
42.333500	0.5	13.382750
42.341833	0.5	13.383750
42.350167	0.5	13.389000
42.358500	0.5	13.393500
42.366833	0.5	13.397700
42.375167	0.5	13.403150
42.383500	0.5	13.409850
42.391833	0.5	13.417050
42.400167	0.5	13.423500
42.408500	0.5	13.429000
42.416833	0.5	13.436050
42.425167	0.5	13.445000
42.433500	0.5	13.453900
42.441833	0.5	13.470950
42.450167	0.5	13.481050
42.458500	0.5	13.484750
42.466833	0.5	13.496500
42.475167	0.5	13.507800
42.483500	0.5	13.519650
42.491833	0.5	13.537550
42.500167	0.5	13.543200
42.508500	0.5	13.561950
42.516833	0.5	13.569600
42.525167	0.5	13.583050
42.533500	0.5	13.598450
42.541833	0.5	13.614200
42.550167	0.5	13.630900
42.558500	0.5	13.650550
42.566833	0.5	13.665800
42.575167	0.5	13.684000
42.583500	0.5	13.704050
42.591833	0.5	13.721050
42.600167	0.5	13.739850
42.608500	0.5	13.757700
42.616833	0.5	13.782550
42.625167	0.5	13.798500
42.633500	0.5	13.822600
42.641833	0.5	13.843950
42.650167	0.5	13.865200
42.658500	0.5	13.884400
42.666833	0.5	13.910800
42.675167	0.5	13.931000
42.683500	0.5	13.956300
42.691833	0.5	13.978300
42.700167	0.5	14.002150
42.708500	0.5	14.026100
42.716833	0.5	14.050450
42.725167	0.5	14.074000
42.733500	0.5	14.100600
42.741833	0.5	14.124600
42.750167	0.5	14.149300
42.758500	0.5	14.173800
42.766833	0.5	14.201550
42.775167	0.5	14.228700
42.783500	0.5	14.251050
42.791833	0.5	14.275750
42.800167	0.5	14.301250
42.808500	0.5	14.331200
42.816833	0.5	14.354600
42.825167	0.5	14.378050
42.833500	0.5	14.402100
42.841833	0.5	14.428300
42.850167	0.5	14.448750
42.858500	0.5	14.473500
42.866833	0.5	14.499100
42.875167	0.5	14.519850
42.883500	0.5	14.543000
42.891833	0.5	14.565200
42.900167	0.5	14.585700
42.908500	0.5	14.613350
42.916833	0.5	14.627400
42.925167	0.5	14.647800
42.933500	0.5	14.670400
42.941833	0.5	14.691900
42.950167	0.5	14.709050
42.958500	0.5	14.727800
42.966833	0.5	14.743950
42.975167	0.5	14.764000
42.983500	0.5	14.779250
42.991833	0.5	14.795100
43.000167	0.5	14.810750
43.008500	0.5	14.829700
43.016833	0.5	14.844700
43.025167	0.5	14.860750
43.033500	0.5	14.871350
43.041833	0.5	14.887050
43.050167	0.5	14.900700
43.058500	0.5	14.916450
43.066833	0.5	14.921150
43.075167	0.5	14.936150
43.083500	0.5	14.955550
43.091833	0.5	14.962850
43.100167	0.5	14.979300
43.108500	0.5	14.998850
43.116833	0.5	15.003750
43.125167	0.5	15.021000
43.133500	0.5	15.033000
43.141833	0.5	15.051100
43.150167	0.5	15.069300
43.158500	0.5	15.083500
43.166833	0.5	15.099050
43.175167	0.5	15.123600
43.183500	0.5	15.137300
43.191833	0.5	15.156550
43.200167	0.5	15.178700
43.208500	0.5	15.197200
43.216833	0.5	15.215850
43.225167	0.5	15.240400
43.233500	0.5	15.258200
43.241833	0.5	15.279350
43.250167	0.5	15.305450
43.258500	0.5	15.321800
43.266833	0.5	15.341950
43.275167	0.5	15.366800
43.283500	0.5	15.390950
43.291833	0.5	15.406500
43.300167	0.5	15.431350
43.308500	0.5	15.448450
43.316833	0.5	15.470900
43.325167	0.5	15.489150
43.333500	0.5	15.515750
43.341833	0.5	15.529200
43.350167	0.5	15.545850
43.358500	0.5	15.560500
43.366833	0.5	15.574550
43.375167	0.5	15.592150
43.383500	0.5	15.608950
43.391833	0.5	15.625950
43.400167	0.5	15.640950
43.408500	0.5	15.663850
43.416833	0.5	15.666850
43.425167	0.5	15.678500
43.433500	0.5	15.693400
43.441833	0.5	15.699750
43.450167	0.5	15.712900
43.458500	0.5	15.724350
43.466833	0.5	15.729050
43.475167	0.5	15.742850
43.483500	0.5	15.746650
43.491833	0.5	15.762250
43.500167	0.5	15.763150
43.508500	0.5	15.777150
43.516833	0.5	15.784300
43.525167	0.5	15.793800
43.533500	0.5	15.803700
43.541833	0.5	15.813100
43.550167	0.5	15.814250
43.558500	0.5	15.827200
43.566833	0.5	15.834050
43.575167	0.5	15.849550
43.583500	0.5	15.853950
43.591833	0.5	15.856750
43.600167	0.5	15.865200
43.608500	0.5	15.877250
43.616833	0.5	15.879500
43.625167	0.5	15.888100
43.633500	0.5	15.891250
43.641833	0.5	15.894900
43.650167	0.5	15.906700
43.658500	0.5	15.910050
43.666833	0.5	15.922850
43.675167	0.5	15.917650
43.683500	0.5	15.924350
43.691833	0.5	15.926900
43.700167	0.5	15.933700
43.708500	0.5	15.939400
43.716833	0.5	15.945300
43.725167	0.5	15.945600
43.733500	0.5	15.956100
43.741833	0.5	15.956350
43.750167	0.5	15.955450
43.758500	0.5	15.968350
43.766833	0.5	15.967150
43.775167	0.5	15.971050
43.783500	0.5	15.970350
43.791833	0.5	15.973350
43.800167	0.5	15.978150
43.808500	0.5	15.981300
43.816833	0.5	15.984050
43.825167	0.5	15.982750
43.833500	0.5	15.983650
43.841833	0.5	15.985450
43.850167	0.5	15.989050
43.858500	0.5	15.989450
43.866833	0.5	15.992450
43.875167	0.5	15.988600
43.883500	0.5	15.992350
43.891833	0.5	16.000100
43.900167	0.5	16.001800
43.908500	0.5	16.003950
43.916833	0.5	16.000550
43.925167	0.5	15.998650
43.933500	0.5	16.004200
43.941833	0.5	16.005600
43.950167	0.5	16.010100
43.958500	0.5	16.015050
43.966833	0.5	16.015350
43.975167	0.5	16.027500
43.983500	0.5	16.025700
43.991833	0.5	16.026400
44.000167	0.5	16.028950
44.008500	0.5	16.035900
44.016833	0.5	16.032850
44.025167	0.5	16.038200
44.033500	0.5	16.045250
44.041833	0.5	16.039200
44.050167	0.5	16.041450
44.058500	0.5	16.045300
44.066833	0.5	16.046350
44.075167	0.5	16.048500
44.083500	0.5	16.051800
44.091833	0.5	16.053500
44.100167	0.5	16.046350
44.108500	0.5	16.049200
44.116833	0.5	16.054200
44.125167	0.5	16.047750
44.133500	0.5	16.050550
44.141833	0.5	16.048950
44.150167	0.5	16.054900
44.158500	0.5	16.053650
44.166833	0.5	16.058850
44.175167	0.5	16.057400
44.183500	0.5	16.056800
44.191833	0.5	16.059600
44.200167	0.5	16.051250
44.208500	0.5	16.052150
44.216833	0.5	16.055750
44.225167	0.5	16.056200
44.233500	0.5	16.052850
44.241833	0.5	16.055300
44.250167	0.5	16.054900
44.258500	0.5	16.053550
44.266833	0.5	16.055600
44.275167	0.5	16.061150
44.283500	0.5	16.053950
44.291833	0.5	16.057800
44.300167	0.5	16.055100
44.308500	0.5	16.059750
44.316833	0.5	16.066700
44.325167	0.5	16.064550
44.333500	0.5	16.063800
44.341833	0.5	16.067850
44.350167	0.5	16.069550
44.358500	0.5	16.074300
44.366833	0.5	16.069000
44.375167	0.5	16.070600
44.383500	0.5	16.075450
44.391833	0.5	16.075050
44.400167	0.5	16.077900
44.408500	0.5	16.075050
44.416833	0.5	16.079650
44.425167	0.5	16.080050
44.433500	0.5	16.082350
44.441833	0.5	16.080150
44.450167	0.5	16.084350
44.458500	0.5	16.089000
44.466833	0.5	16.092650
44.475167	0.5	16.097200
44.483500	0.5	16.094850
44.491833	0.5	16.097500
44.500167	0.5	16.103100
44.508500	0.5	16.108750
44.516833	0.5	16.109750
44.525167	0.5	16.115300
44.533500	0.5	16.115800
44.541833	0.5	16.117800
44.550167	0.5	16.121500
44.558500	0.5	16.122750
44.566833	0.5	16.123550
44.575167	0.5	16.127450
44.583500	0.5	16.128100
44.591833	0.5	16.130150
44.600167	0.5	16.136600
44.608500	0.5	16.137650
44.616833	0.5	16.139700
44.625167	0.5	16.145200
44.633500	0.5	16.142450
44.641833	0.5	16.147300
44.650167	0.5	16.154050
44.658500	0.5	16.151900
44.666833	0.5	16.155450
44.675167	0.5	16.156950
44.683500	0.5	16.163150
44.691833	0.5	16.168950
44.700167	0.5	16.169300
44.708500	0.5	16.180500
44.716833	0.5	16.176350
44.725167	0.5	16.182550
44.733500	0.5	16.184500
44.741833	0.5	16.185550
44.750167	0.5	16.197900
44.758500	0.5	16.195050
44.766833	0.5	16.194100
44.775167	0.5	16.197200
44.783500	0.5	16.200000
44.791833	0.5	16.203600
44.800167	0.5	16.206600
44.808500	0.5	16.212250
44.816833	0.5	16.210750
44.825167	0.5	16.213100
44.833500	0.5	16.222800
44.841833	0.5	16.228150
44.850167	0.5	16.234050
44.858500	0.5	16.233600
44.866833	0.5	16.239500
44.875167	0.5	16.241900
44.883500	0.5	16.246600
44.891833	0.5	16.254050
44.900167	0.5	16.254400
44.908500	0.5	16.261000
44.916833	0.5	16.257300
44.925167	0.5	16.262900
44.933500	0.5	16.265200
44.941833	0.5	16.276400
44.950167	0.5	16.272250
44.958500	0.5	16.271650
44.966833	0.5	16.278150
44.975167	0.5	16.285300
44.983500	0.5	16.280850
44.991833	0.5	16.285850
45.000167	0.5	16.288600
45.008500	0.5	16.291100
45.016833	0.5	16.294900
45.025167	0.5	16.301350
45.033500	0.5	16.304800
45.041833	0.5	16.304000
45.050167	0.5	16.309200
45.058500	0.5	16.314400
45.066833	0.5	16.313150
45.075167	0.5	16.321950
45.083500	0.5	16.329000
45.091833	0.5	16.329150
45.100167	0.5	16.334400
45.108500	0.5	16.335350
45.116833	0.5	16.340800
45.125167	0.5	16.346600
45.133500	0.5	16.347100
45.141833	0.5	16.350600
45.150167	0.5	16.349400
45.158500	0.5	16.352850
45.166833	0.5	16.357800
45.175167	0.5	16.356050
45.183500	0.5	16.360550
45.191833	0.5	16.364650
45.200167	0.5	16.365850
45.208500	0.5	16.372100
45.216833	0.5	16.377050
45.225167	0.5	16.380900
45.233500	0.5	16.380150
45.241833	0.5	16.384900
45.250167	0.5	16.386450
45.258500	0.5	16.394550
45.266833	0.5	16.398250
45.275167	0.5	16.400950
45.283500	0.5	16.406500
45.291833	0.5	16.408400
45.300167	0.5	16.410850
45.308500	0.5	16.412500
45.316833	0.5	16.418400
45.325167	0.5	16.419250
45.333500	0.5	16.424550
45.341833	0.5	16.423900
45.350167	0.5	16.423900
45.358500	0.5	16.428100
45.366833	0.5	16.431650
45.375167	0.5	16.435350
45.383500	0.5	16.434800
45.391833	0.5	16.441200
45.400167	0.5	16.443450
45.408500	0.5	16.448950
45.416833	0.5	16.454250
45.425167	0.5	16.451550
45.433500	0.5	16.458300
45.441833	0.5	16.462150
45.450167	0.5	16.468450
45.458500	0.5	16.475300
45.466833	0.5	16.476600
45.475167	0.5	16.481350
45.483500	0.5	16.482900
45.491833	0.5	16.489100
45.500167	0.5	16.491600
45.508500	0.5	16.489050
45.516833	0.5	16.491000
45.525167	0.5	16.492800
45.533500	0.5	16.497300
45.541833	0.5	16.498950
45.550167	0.5	16.504900
45.558500	0.5	16.503950
45.566833	0.5	16.507400
45.575167	0.5	16.506000
45.583500	0.5	16.514550
45.591833	0.5	16.517050
45.600167	0.5	16.517550
45.608500	0.5	16.524200
45.616833	0.5	16.522700
45.625167	0.5	16.523750
45.633500	0.5	16.533650
45.641833	0.5	16.537800
45.650167	0.5	16.541750
45.658500	0.5	16.548100
45.666833	0.5	16.549650
45.675167	0.5	16.553250
45.683500	0.5	16.552700
45.691833	0.5	16.561850
45.700167	0.5	16.559400
45.708500	0.5	16.561150
45.716833	0.5	16.570050
45.725167	0.5	16.569550
45.733500	0.5	16.571050
45.741833	0.5	16.571900
45.750167	0.5	16.578450
45.758500	0.5	16.579450
45.766833	0.5	16.584500
45.775167	0.5	16.587800
45.783500	0.5	16.587700
45.791833	0.5	16.588000
45.800167	0.5	16.593350
45.808500	0.5	16.600900
45.816833	0.5	16.601100
45.825167	0.5	16.610150
45.833500	0.5	16.611000
45.841833	0.5	16.613750
45.850167	0.5	16.621650
45.858500	0.5	16.622700
45.866833	0.5	16.620850
45.875167	0.5	16.622850
45.883500	0.5	16.618500
45.891833	0.5	16.624500
45.900167	0.5	16.623000
45.908500	0.5	16.630800
45.916833	0.5	16.630650
45.925167	0.5	16.635650
45.933500	0.5	16.635750
45.941833	0.5	16.639300
45.950167	0.5	16.637700
45.958500	0.5	16.646300
45.966833	0.5	16.648050
45.975167	0.5	16.656450
45.983500	0.5	16.648450
45.991833	0.5	16.655750
46.000167	0.5	16.655650
46.008500	0.5	16.662600
46.016833	0.5	16.666700
46.025167	0.5	16.674200
46.033500	0.5	16.674600
46.041833	0.5	16.672050
46.050167	0.5	16.679400
46.058500	0.5	16.681050
46.066833	0.5	16.684450
46.075167	0.5	16.680200
46.083500	0.5	16.684600
46.091833	0.5	16.693800
46.100167	0.5	16.685150
46.108500	0.5	16.687650
46.116833	0.5	16.688200
46.125167	0.5	16.690850
46.133500	0.5	16.692450
46.141833	0.5	16.696000
46.150167	0.5	16.705800
46.158500	0.5	16.704250
46.166833	0.5	16.707600
46.175167	0.5	16.706600
46.183500	0.5	16.708900
46.191833	0.5	16.711800
46.200167	0.5	16.721550
46.208500	0.5	16.720500
46.216833	0.5	16.727350
46.225167	0.5	16.728000
46.233500	0.5	16.728200
46.241833	0.5	16.728900
46.250167	0.5	16.731800
46.258500	0.5	16.736050
46.266833	0.5	16.734900
46.275167	0.5	16.739500
46.283500	0.5	16.741400
46.291833	0.5	16.735550
46.300167	0.5	16.744450
46.308500	0.5	16.741350
46.316833	0.5	16.737050
46.325167	0.5	16.741550
46.333500	0.5	16.746900
46.341833	0.5	16.747700
46.350167	0.5	16.752650
46.358500	0.5	16.754000
46.366833	0.5	16.754350
46.375167	0.5	16.765900
46.383500	0.5	16.766800
46.391833	0.5	16.766100
46.400167	0.5	16.765550
46.408500	0.5	16.769950
46.416833	0.5	16.775700
46.425167	0.5	16.771500
46.433500	0.5	16.783050
46.441833	0.5	16.795400
46.450167	0.5	16.786850
46.458500	0.5	16.778050
46.466833	0.5	16.782550
46.475167	0.5	16.785800
46.483500	0.5	16.779050
46.491833	0.5	16.787600
46.500167	0.5	16.785350
46.508500	0.5	16.788500
46.516833	0.5	16.788200
46.525167	0.5	16.796450
46.533500	0.5	16.796200
46.541833	0.5	16.799150
46.550167	0.5	16.807150
46.558500	0.5	16.799500
46.566833	0.5	16.805850
46.575167	0.5	16.814500
46.583500	0.5	16.816900
46.591833	0.5	16.815250
46.600167	0.5	16.819050
46.608500	0.5	16.822750
46.616833	0.5	16.818300
46.625167	0.5	16.819050
46.633500	0.5	16.822650
46.641833	0.5	16.819550
46.650167	0.5	16.819400
46.658500	0.5	16.819450
46.666833	0.5	16.826550
46.675167	0.5	16.829500
46.683500	0.5	16.827250
46.691833	0.5	16.824200
46.700167	0.5	16.828350
46.708500	0.5	16.830850
46.716833	0.5	16.835050
46.725167	0.5	16.838800
46.733500	0.5	16.831350
46.741833	0.5	16.835400
46.750167	0.5	16.842650
46.758500	0.5	16.843750
46.766833	0.5	16.855650
46.775167	0.5	16.853750
46.783500	0.5	16.860300
46.791833	0.5	16.859200
46.800167	0.5	16.859300
46.808500	0.5	16.856800
46.816833	0.5	16.862850
46.825167	0.5	16.859600
46.833500	0.5	16.863300
46.841833	0.5	16.864500
46.850167	0.5	16.865850
46.858500	0.5	16.865350
46.866833	0.5	16.865350
46.875167	0.5	16.867050
46.883500	0.5	16.866150
46.891833	0.5	16.866900
46.900167	0.5	16.877100
46.908500	0.5	16.871800
46.916833	0.5	16.872350
46.925167	0.5	16.876050
46.933500	0.5	16.877100
46.941833	0.5	16.881850
46.950167	0.5	16.896200
46.958500	0.5	16.895700
46.966833	0.5	16.890500
46.975167	0.5	16.894850
46.983500	0.5	16.896900
46.991833	0.5	16.902700
47.000167	0.5	16.898050
47.008500	0.5	16.905900
47.016833	0.5	16.899050
47.025167	0.5	16.900250
47.033500	0.5	16.905350
47.041833	0.5	16.903950
47.050167	0.5	16.901650
47.058500	0.5	16.900950
47.066833	0.5	16.908900
47.075167	0.5	16.908700
47.083500	0.5	16.912250
47.091833	0.5	16.913000
47.100167	0.5	16.913750
47.108500	0.5	16.914700
47.116833	0.5	16.912600
47.125167	0.5	16.916650
47.133500	0.5	16.921950
47.141833	0.5	16.922000
47.150167	0.5	16.926550
47.158500	0.5	16.927300
47.166833	0.5	16.927650
47.175167	0.5	16.930500
47.183500	0.5	16.930200
47.191833	0.5	16.928350
47.200167	0.5	16.932700
47.208500	0.5	16.932700
47.216833	0.5	16.934400
47.225167	0.5	16.931500
47.233500	0.5	16.936700
47.241833	0.5	16.936500
47.250167	0.5	16.937700
47.258500	0.5	16.934850
47.266833	0.5	16.946800
47.275167	0.5	16.952100
47.283500	0.5	16.944150
47.291833	0.5	16.946600
47.300167	0.5	16.948000
47.308500	0.5	16.946550
47.316833	0.5	16.950800
47.325167	0.5	16.960250
47.333500	0.5	16.957350
47.341833	0.5	16.953650
47.350167	0.5	16.959550
47.358500	0.5	16.959750
47.366833	0.5	16.960000
47.375167	0.5	16.963150
47.383500	0.5	16.958750
47.391833	0.5	16.963000
47.400167	0.5	16.961550
47.408500	0.5	16.963450
47.416833	0.5	16.967250
47.425167	0.5	16.962350
47.433500	0.5	16.965350
47.441833	0.5	16.963650
47.450167	0.5	16.967150
47.458500	0.5	16.977100
47.466833	0.5	16.975850
47.475167	0.5	16.973000
47.483500	0.5	16.977850
47.491833	0.5	16.972550
47.500167	0.5	16.977100
47.508500	0.5	16.979250
47.516833	0.5	16.986450
47.525167	0.5	16.983450
47.533500	0.5	16.983700
47.541833	0.5	16.989150
47.550167	0.5	16.985700
47.558500	0.5	16.990300
47.566833	0.5	16.992250
47.575167	0.5	16.990200
47.583500	0.5	16.988350
47.591833	0.5	16.991150
47.600167	0.5	16.987200
47.608500	0.5	16.997200
47.616833	0.5	16.994500
47.625167	0.5	16.997300
47.633500	0.5	16.993000
47.641833	0.5	16.999650
47.650167	0.5	17.002000
47.658500	0.5	17.002000
47.666833	0.5	17.003450
47.675167	0.5	17.004400
47.683500	0.5	16.997150
47.691833	0.5	17.005250
47.700167	0.5	17.007000
47.708500	0.5	17.017500
47.716833	0.5	17.012700
47.725167	0.5	17.013400
47.733500	0.5	17.010450
47.741833	0.5	17.013550
47.750167	0.5	17.018300
47.758500	0.5	17.019050
47.766833	0.5	17.014250
47.775167	0.5	17.015900
47.783500	0.5	17.012100
47.791833	0.5	17.018000
47.800167	0.5	17.015400
47.808500	0.5	17.012950
47.816833	0.5	17.014500
47.825167	0.5	17.017300
47.833500	0.5	17.019600
47.841833	0.5	17.023850
47.850167	0.5	17.020350
47.858500	0.5	17.022200
47.866833	0.5	17.024800
47.875167	0.5	17.025050
47.883500	0.5	17.028600
47.891833	0.5	17.032600
47.900167	0.5	17.030250
47.908500	0.5	17.033450
47.916833	0.5	17.035300
47.925167	0.5	17.035900
47.933500	0.5	17.034200
47.941833	0.5	17.039700
47.950167	0.5	17.037850
47.958500	0.5	17.036350
47.966833	0.5	17.039350
47.975167	0.5	17.040500
47.983500	0.5	17.052800
47.991833	0.5	17.039950
48.000167	0.5	17.047050
48.008500	0.5	17.039350
48.016833	0.5	17.038550
48.025167	0.5	17.050400
48.033500	0.5	17.050350
48.041833	0.5	17.043050
48.050167	0.5	17.040650
48.058500	0.5	17.045100
48.066833	0.5	17.048100
48.075167	0.5	17.055750
48.083500	0.5	17.055600
48.091833	0.5	17.060250
48.100167	0.5	17.056700
48.108500	0.5	17.055150
48.116833	0.5	17.056450
48.125167	0.5	17.063100
48.133500	0.5	17.056850
48.141833	0.5	17.055900
48.150167	0.5	17.057500
48.158500	0.5	17.057950
48.166833	0.5	17.063900
48.175167	0.5	17.056350
48.183500	0.5	17.056250
48.191833	0.5	17.060600
48.200167	0.5	17.058500
48.208500	0.5	17.061850
48.216833	0.5	17.065250
48.225167	0.5	17.063600
48.233500	0.5	17.062300
48.241833	0.5	17.061450
48.250167	0.5	17.069300
48.258500	0.5	17.065700
48.266833	0.5	17.068050
48.275167	0.5	17.073200
48.283500	0.5	17.075500
48.291833	0.5	17.081500
48.300167	0.5	17.072850
48.308500	0.5	17.079100
48.316833	0.5	17.079250
48.325167	0.5	17.083200
48.333500	0.5	17.081900
48.341833	0.5	17.077700
48.350167	0.5	17.075900
48.358500	0.5	17.075250
48.366833	0.5	17.077500
48.375167	0.5	17.077650
48.383500	0.5	17.080350
48.391833	0.5	17.080100
48.400167	0.5	17.085000
48.408500	0.5	17.082350
48.416833	0.5	17.079550
48.425167	0.5	17.080050
48.433500	0.5	17.079000
48.441833	0.5	17.088400
48.450167	0.5	17.087750
48.458500	0.5	17.088100
48.466833	0.5	17.092950
48.475167	0.5	17.092600
48.483500	0.5	17.092650
48.491833	0.5	17.098600
48.500167	0.5	17.094650
48.508500	0.5	17.093700
48.516833	0.5	17.093950
48.525167	0.5	17.092250
48.533500	0.5	17.094250
48.541833	0.5	17.092150
48.550167	0.5	17.092750
48.558500	0.5	17.091800
48.566833	0.5	17.099900
48.575167	0.5	17.091400
48.583500	0.5	17.093100
48.591833	0.5	17.096600
48.600167	0.5	17.096550
48.608500	0.5	17.096200
48.616833	0.5	17.092450
48.625167	0.5	17.093350
48.633500	0.5	17.098800
48.641833	0.5	17.100450
48.650167	0.5	17.103900
48.658500	0.5	17.105350
48.666833	0.5	17.105550
48.675167	0.5	17.099850
48.683500	0.5	17.102250
48.691833	0.5	17.101350
48.700167	0.5	17.101100
48.708500	0.5	17.099900
48.716833	0.5	17.102350
48.725167	0.5	17.097550
48.733500	0.5	17.104350
48.741833	0.5	17.094950
48.750167	0.5	17.098300
48.758500	0.5	17.089900
48.766833	0.5	17.093250
48.775167	0.5	17.098400
48.783500	0.5	17.098500
48.791833	0.5	17.102400
48.800167	0.5	17.096200
48.808500	0.5	17.099250
48.816833	0.5	17.100300
48.825167	0.5	17.106900
48.833500	0.5	17.103550
48.841833	0.5	17.111550
48.850167	0.5	17.109850
48.858500	0.5	17.107800
48.866833	0.5	17.104250
48.875167	0.5	17.112750
48.883500	0.5	17.102450
48.891833	0.5	17.095150
48.900167	0.5	17.106950
48.908500	0.5	17.109150
48.916833	0.5	17.100550
48.925167	0.5	17.100450
48.933500	0.5	17.099250
48.941833	0.5	17.101600
48.950167	0.5	17.099000
48.958500	0.5	17.098350
48.966833	0.5	17.104000
48.975167	0.5	17.104850
48.983500	0.5	17.101100
48.991833	0.5	17.103200
49.000167	0.5	17.100000
49.008500	0.5	17.105350
49.016833	0.5	17.108050
49.025167	0.5	17.112000
49.033500	0.5	17.116900
49.041833	0.5	17.113500
49.050167	0.5	17.112100
49.058500	0.5	17.108150
49.066833	0.5	17.106900
49.075167	0.5	17.105500
49.083500	0.5	17.105000
49.091833	0.5	17.106800
49.100167	0.5	17.110350
49.108500	0.5	17.100700
49.116833	0.5	17.106450
49.125167	0.5	17.103900
49.133500	0.5	17.108750
49.141833	0.5	17.105350
49.150167	0.5	17.109850
49.158500	0.5	17.110250
49.166833	0.5	17.111350
49.175167	0.5	17.109550
49.183500	0.5	17.108600
49.191833	0.5	17.108600
49.200167	0.5	17.112100
49.208500	0.5	17.110850
49.216833	0.5	17.115200
49.225167	0.5	17.113900
49.233500	0.5	17.112750
49.241833	0.5	17.109600
49.250167	0.5	17.111450
49.258500	0.5	17.110000
49.266833	0.5	17.106050
49.275167	0.5	17.117350
49.283500	0.5	17.119400
49.291833	0.5	17.107300
49.300167	0.5	17.114100
49.308500	0.5	17.107700
49.316833	0.5	17.108300
49.325167	0.5	17.105050
49.333500	0.5	17.120750
49.341833	0.5	17.110150
49.350167	0.5	17.108950
49.358500	0.5	17.111800
49.366833	0.5	17.116900
49.375167	0.5	17.109050
49.383500	0.5	17.119500
49.391833	0.5	17.126150
49.400167	0.5	17.119200
49.408500	0.5	17.116000
49.416833	0.5	17.118150
49.425167	0.5	17.131200
49.433500	0.5	17.129250
49.441833	0.5	17.129350
49.450167	0.5	17.129100
49.458500	0.5	17.127900
49.466833	0.5	17.128600
49.475167	0.5	17.120600
49.483500	0.5	17.124100
49.491833	0.5	17.124850
49.500167	0.5	17.128800
49.508500	0.5	17.125600
49.516833	0.5	17.126000
49.525167	0.5	17.125400
49.533500	0.5	17.122600
49.541833	0.5	17.124750
49.550167	0.5	17.123550
49.558500	0.5	17.125200
49.566833	0.5	17.125400
49.575167	0.5	17.128650
49.583500	0.5	17.128250
49.591833	0.5	17.132300
49.600167	0.5	17.133900
49.608500	0.5	17.125200
49.616833	0.5	17.131800
49.625167	0.5	17.103150
49.633500	0.5	17.126250
49.641833	0.5	17.123750
49.650167	0.5	17.125600
49.658500	0.5	17.125750
49.666833	0.5	17.124050
49.675167	0.5	17.126700
49.683500	0.5	17.124950
49.691833	0.5	17.123150
49.700167	0.5	17.126300
49.708500	0.5	17.124550
49.716833	0.5	17.123000
49.725167	0.5	17.120850
49.733500	0.5	17.122850
49.741833	0.5	17.124900
49.750167	0.5	17.128450
49.758500	0.5	17.126100
49.766833	0.5	17.133250
49.775167	0.5	17.128500
49.783500	0.5	17.131600
49.791833	0.5	17.131450
49.800167	0.5	17.131550
49.808500	0.5	17.130100
49.816833	0.5	17.127000
49.825167	0.5	17.128300
49.833500	0.5	17.129300
49.841833	0.5	17.131500
49.850167	0.5	17.128200
49.858500	0.5	17.127550
49.866833	0.5	17.127400
49.875167	0.5	17.124400
49.883500	0.5	17.128050
49.891833	0.5	17.122350
49.900167	0.5	17.128000
49.908500	0.5	17.133650
49.916833	0.5	17.125550
49.925167	0.5	17.125450
49.933500	0.5	17.125850
49.941833	0.5	17.127100
49.950167	0.5	17.132400
49.958500	0.5	17.134850
49.966833	0.5	17.134350
49.975167	0.5	17.136350
49.983500	0.5	17.133000
49.991833	0.5	17.135500
50.000167	0.5	17.136350
50.008500	0.5	17.136000
50.016833	0.5	17.129450
50.025167	0.5	17.132450
50.033500	0.5	17.133800
50.041833	0.5	17.130350
50.050167	0.5	17.131750
50.058500	0.5	17.134100
50.066833	0.5	17.131350
50.075167	0.5	17.130500
50.083500	0.5	17.131750
50.091833	0.5	17.135450
50.100167	0.5	17.133700
50.108500	0.5	17.132700
50.116833	0.5	17.134200
50.125167	0.5	17.135300
50.133500	0.5	17.138300
50.141833	0.5	17.139850
50.150167	0.5	17.142000
50.158500	0.5	17.129350
50.166833	0.5	17.141950
50.175167	0.5	17.144700
50.183500	0.5	17.141350
50.191833	0.5	17.144950
50.200167	0.5	17.142150
50.208500	0.5	17.139700
50.216833	0.5	17.142500
50.225167	0.5	17.140250
50.233500	0.5	17.137000
50.241833	0.5	17.137150
50.250167	0.5	17.132450
50.258500	0.5	17.128850
50.266833	0.5	17.133650
50.275167	0.5	17.137200
50.283500	0.5	17.134850
50.291833	0.5	17.134050
50.300167	0.5	17.137750
50.308500	0.5	17.133100
50.316833	0.5	17.135550
50.325167	0.5	17.139200
50.333500	0.5	17.142750
50.341833	0.5	17.145100
50.350167	0.5	17.142200
50.358500	0.5	17.141000
50.366833	0.5	17.137900
50.375167	0.5	17.146850
50.383500	0.5	17.142300
50.391833	0.5	17.139400
50.400167	0.5	17.139800
50.408500	0.5	17.136800
50.416833	0.5	17.141000
50.425167	0.5	17.139200
50.433500	0.5	17.137250
50.441833	0.5	17.138050
50.450167	0.5	17.133450
50.458500	0.5	17.137300
50.466833	0.5	17.145400
50.475167	0.5	17.143300
50.483500	0.5	17.137600
50.491833	0.5	17.140700
50.500167	0.5	17.138300
50.508500	0.5	17.145400
50.516833	0.5	17.151200
50.525167	0.5	17.147000
50.533500	0.5	17.148850
50.541833	0.5	17.149700
50.550167	0.5	17.149300
50.558500	0.5	17.153150
50.566833	0.5	17.147550
50.575167	0.5	17.151200
50.583500	0.5	17.148750
50.591833	0.5	17.148250
50.600167	0.5	17.142600
50.608500	0.5	17.144700
50.616833	0.5	17.154750
50.625167	0.5	17.144950
50.633500	0.5	17.141750
50.641833	0.5	17.146350
50.650167	0.5	17.145200
50.658500	0.5	17.149300
50.666833	0.5	17.143750
50.675167	0.5	17.144150
50.683500	0.5	17.143550
50.691833	0.5	17.146150
50.700167	0.5	17.148100
50.708500	0.5	17.148100
50.716833	0.5	17.149550
50.725167	0.5	17.151050
50.733500	0.5	17.149700
50.741833	0.5	17.149150
50.750167	0.5	17.151050
50.758500	0.5	17.150600
50.766833	0.5	17.147550
50.775167	0.5	17.153300
50.783500	0.5	17.148650
50.791833	0.5	17.148800
50.800167	0.5	17.155750
50.808500	0.5	17.141550
50.816833	0.5	17.146700
50.825167	0.5	17.147850
50.833500	0.5	17.146900
50.841833	0.5	17.143950
50.850167	0.5	17.146050
50.858500	0.5	17.143750
50.866833	0.5	17.148050
50.875167	0.5	17.146100
50.883500	0.5	17.154300
50.891833	0.5	17.146650
50.900167	0.5	17.155000
50.908500	0.5	17.153700
50.916833	0.5	17.154050
50.925167	0.5	17.153550
50.933500	0.5	17.156150
50.941833	0.5	17.150700
50.950167	0.5	17.153300
50.958500	0.5	17.151550
50.966833	0.5	17.151150
50.975167	0.5	17.148400
50.983500	0.5	17.166050
50.991833	0.5	17.168800
51.000167	0.5	17.168550
51.008500	0.5	17.161200
51.016833	0.5	17.167950
51.025167	0.5	17.171800
51.033500	0.5	17.170400
51.041833	0.5	17.168150
51.050167	0.5	17.165750
51.058500	0.5	17.166850
51.066833	0.5	17.166700
51.075167	0.5	17.168950
51.083500	0.5	17.172650
51.091833	0.5	17.171500
51.100167	0.5	17.176300
51.108500	0.5	17.166700
51.116833	0.5	17.169600
51.125167	0.5	17.171200
51.133500	0.5	17.171450
51.141833	0.5	17.173700
51.150167	0.5	17.176050
51.158500	0.5	17.169250
51.166833	0.5	17.169000
51.175167	0.5	17.168300
51.183500	0.5	17.164450
51.191833	0.5	17.166000
51.200167	0.5	17.166300
51.208500	0.5	17.168850
51.216833	0.5	17.171650
51.225167	0.5	17.172600
51.233500	0.5	17.169450
51.241833	0.5	17.169850
51.250167	0.5	17.165300
51.258500	0.5	17.177600
51.266833	0.5	17.181650
51.275167	0.5	17.178900
51.283500	0.5	17.179050
51.291833	0.5	17.176650
51.300167	0.5	17.176950
51.308500	0.5	17.176650
51.316833	0.5	17.182550
51.325167	0.5	17.184800
51.333500	0.5	17.163300
51.341833	0.5	17.172900
51.350167	0.5	17.177150
51.358500	0.5	17.173500
51.366833	0.5	17.182200
51.375167	0.5	17.177850
51.383500	0.5	17.177750
51.391833	0.5	17.180850
51.400167	0.5	17.183750
51.408500	0.5	17.179700
51.416833	0.5	17.183100
51.425167	0.5	17.182200
51.433500	0.5	17.183200
51.441833	0.5	17.182000
51.450167	0.5	17.183600
51.458500	0.5	17.187500
51.466833	0.5	17.191100
51.475167	0.5	17.191850
51.483500	0.5	17.192050
51.491833	0.5	17.190400
51.500167	0.5	17.191800
51.508500	0.5	17.190100
51.516833	0.5	17.193050
51.525167	0.5	17.192800
51.533500	0.5	17.190550
51.541833	0.5	17.199700
51.550167	0.5	17.196300
51.558500	0.5	17.193400
51.566833	0.5	17.191500
51.575167	0.5	17.197150
51.583500	0.5	17.200350
51.591833	0.5	17.199200
51.600167	0.5	17.202500
51.608500	0.5	17.198450
51.616833	0.5	17.201550
51.625167	0.5	17.197400
51.633500	0.5	17.199000
51.641833	0.5	17.204650
51.650167	0.5	17.207300
51.658500	0.5	17.204600
51.666833	0.5	17.205800
51.675167	0.5	17.209600
51.683500	0.5	17.209150
51.691833	0.5	17.208150
51.700167	0.5	17.209200
51.708500	0.5	17.205250
51.716833	0.5	17.206700
51.725167	0.5	17.203800
51.733500	0.5	17.204750
51.741833	0.5	17.204050
51.750167	0.5	17.202250
51.758500	0.5	17.205100
51.766833	0.5	17.202650
51.775167	0.5	17.212500
51.783500	0.5	17.208600
51.791833	0.5	17.207250
51.800167	0.5	17.208850
51.808500	0.5	17.209650
51.816833	0.5	17.210800
51.825167	0.5	17.213150
51.833500	0.5	17.219500
51.841833	0.5	17.218050
51.850167	0.5	17.220250
51.858500	0.5	17.220200
51.866833	0.5	17.221500
51.875167	0.5	17.220400
51.883500	0.5	17.223000
51.891833	0.5	17.215000
51.900167	0.5	17.217200
51.908500	0.5	17.219750
51.916833	0.5	17.220250
51.925167	0.5	17.217050
51.933500	0.5	17.223500
51.941833	0.5	17.218950
51.950167	0.5	17.213800
51.958500	0.5	17.220000
51.966833	0.5	17.223450
51.975167	0.5	17.219250
51.983500	0.5	17.216300
51.991833	0.5	17.209700
52.000167	0.5	17.216350
52.008500	0.5	17.228150
52.016833	0.5	17.227100
52.025167	0.5	17.229000
52.033500	0.5	17.227800
52.041833	0.5	17.229050
52.050167	0.5	17.226650
52.058500	0.5	17.231850
52.066833	0.5	17.231750
52.075167	0.5	17.228200
52.083500	0.5	17.231800
52.091833	0.5	17.225100
52.100167	0.5	17.224950
52.108500	0.5	17.224000
52.116833	0.5	17.224450
52.125167	0.5	17.223650
52.133500	0.5	17.217200
52.141833	0.5	17.221750
52.150167	0.5	17.226450
52.158500	0.5	17.228950
52.166833	0.5	17.221100
52.175167	0.5	17.214650
52.183500	0.5	17.225700
52.191833	0.5	17.213350
52.200167	0.5	17.217200
52.208500	0.5	17.213750
52.216833	0.5	17.221600
52.225167	0.5	17.221300
52.233500	0.5	17.207950
52.241833	0.5	17.202300
52.250167	0.5	17.201900
52.258500	0.5	17.199100
52.266833	0.5	17.187750
52.275167	0.5	17.183750
52.283500	0.5	17.172350
52.291833	0.5	17.163750
52.300167	0.5	17.161600
52.308500	0.5	17.152900
52.316833	0.5	17.143950
52.325167	0.5	17.141950
52.333500	0.5	17.130050
52.341833	0.5	17.125100
52.350167	0.5	17.116800
52.358500	0.5	17.103650
52.366833	0.5	17.096950
52.375167	0.5	17.078150
52.383500	0.5	17.075600
52.391833	0.5	17.062550
52.400167	0.5	17.052100
52.408500	0.5	17.036300
52.416833	0.5	17.023750
52.425167	0.5	17.008400
52.433500	0.5	16.988650
52.441833	0.5	16.972850
52.450167	0.5	16.955750
52.458500	0.5	16.936700
52.466833	0.5	16.912600
52.475167	0.5	16.894250
52.483500	0.5	16.872350
52.491833	0.5	16.849400
52.500167	0.5	16.825650
52.508500	0.5	16.804900
52.516833	0.5	16.779400
52.525167	0.5	16.765300
52.533500	0.5	16.739850
52.541833	0.5	16.711450
52.550167	0.5	16.685700
52.558500	0.5	16.685400
52.566833	0.5	16.631650
52.575167	0.5	16.606950
52.583500	0.5	16.582400
52.591833	0.5	16.555650
52.600167	0.5	16.525000
52.608500	0.5	16.496250
52.616833	0.5	16.460200
52.625167	0.5	16.430150
52.633500	0.5	16.402700
52.641833	0.5	16.366900
52.650167	0.5	16.339050
52.658500	0.5	16.295950
52.666833	0.5	16.263150
52.675167	0.5	16.228650
52.683500	0.5	16.189350
52.691833	0.5	16.155200
52.700167	0.5	16.126000
52.708500	0.5	16.086400
52.716833	0.5	16.051150
52.725167	0.5	16.014400
52.733500	0.5	15.977250
52.741833	0.5	15.939500
52.750167	0.5	15.898650
52.758500	0.5	15.860550
52.766833	0.5	15.837600
52.775167	0.5	15.793000
52.783500	0.5	15.762250
52.791833	0.5	15.717700
52.800167	0.5	15.682750
52.808500	0.5	15.642150
52.816833	0.5	15.608400
52.825167	0.5	15.572450
52.833500	0.5	15.528000
52.841833	0.5	15.497150
52.850167	0.5	15.456000
52.858500	0.5	15.414550
52.866833	0.5	15.378450
52.875167	0.5	15.342600
52.883500	0.5	15.301350
52.891833	0.5	15.266900
52.900167	0.5	15.242350
52.908500	0.5	15.197050
52.916833	0.5	15.159950
52.925167	0.5	15.125500
52.933500	0.5	15.089650
52.941833	0.5	15.058950
52.950167	0.5	15.029300
52.958500	0.5	14.989100
52.966833	0.5	14.960200
52.975167	0.5	14.925500
52.983500	0.5	14.891150
52.991833	0.5	14.863000
53.000167	0.5	14.825600
53.008500	0.5	14.791550
53.016833	0.5	14.761550
53.025167	0.5	14.726500
53.033500	0.5	14.696600
53.041833	0.5	14.671350
53.050167	0.5	14.638950
53.058500	0.5	14.607050
53.066833	0.5	14.584850
53.075167	0.5	14.554800
53.083500	0.5	14.527050
53.091833	0.5	14.505850
53.100167	0.5	14.478500
53.108500	0.5	14.451300
53.116833	0.5	14.423850
53.125167	0.5	14.402500
53.133500	0.5	14.377650
53.141833	0.5	14.358950
53.150167	0.5	14.344250
53.158500	0.5	14.318350
53.166833	0.5	14.300400
53.175167	0.5	14.278800
53.183500	0.5	14.257250
53.191833	0.5	14.240300
53.200167	0.5	14.218650
53.208500	0.5	14.198800
53.216833	0.5	14.182350
53.225167	0.5	14.162000
53.233500	0.5	14.146150
53.241833	0.5	14.131150
53.250167	0.5	14.113650
53.258500	0.5	14.098100
53.266833	0.5	14.087300
53.275167	0.5	14.075650
53.283500	0.5	14.061600
53.291833	0.5	14.041200
53.300167	0.5	14.027300
53.308500	0.5	14.014200
53.316833	0.5	14.002750
53.325167	0.5	13.987750
53.333500	0.5	13.976800
53.341833	0.5	13.966200
53.350167	0.5	13.949350
53.358500	0.5	13.935950
53.366833	0.5	13.924100
53.375167	0.5	13.914400
53.383500	0.5	13.902300
53.391833	0.5	13.891600
53.400167	0.5	13.877550
53.408500	0.5	13.867250
53.416833	0.5	13.857550
53.425167	0.5	13.844450
53.433500	0.5	13.832900
53.441833	0.5	13.824200
53.450167	0.5	13.813250
53.458500	0.5	13.802550
53.466833	0.5	13.793450
53.475167	0.5	13.779150
53.483500	0.5	13.767700
53.491833	0.5	13.754450
53.500167	0.5	13.742400
53.508500	0.5	13.732700
53.516833	0.5	13.714400
53.525167	0.5	13.700100
53.533500	0.5	13.682500
53.541833	0.5	13.667100
53.550167	0.5	13.649200
53.558500	0.5	13.632500
53.566833	0.5	13.614150
53.575167	0.5	13.596700
53.583500	0.5	13.574800
53.591833	0.5	13.553750
53.600167	0.5	13.532750
53.608500	0.5	13.511600
53.616833	0.5	13.489000
53.625167	0.5	13.462900
53.633500	0.5	13.438650
53.641833	0.5	13.411000
53.650167	0.5	13.382750
53.658500	0.5	13.353300
53.666833	0.5	13.321700
53.675167	0.5	13.291300
53.683500	0.5	13.254000
53.691833	0.5	13.226300
53.700167	0.5	13.191050
53.708500	0.5	13.147950
53.716833	0.5	13.107500
53.725167	0.5	13.067600
53.733500	0.5	13.028300
53.741833	0.5	12.985350
53.750167	0.5	12.943600
53.758500	0.5	12.898850
53.766833	0.5	12.853850
53.775167	0.5	12.808050
53.783500	0.5	12.762400
53.791833	0.5	12.714350
53.800167	0.5	12.665450
53.808500	0.5	12.612050
53.816833	0.5	12.563650
53.825167	0.5	12.506550
53.833500	0.5	12.455850
53.841833	0.5	12.406550
53.850167	0.5	12.345050
53.858500	0.5	12.286850
53.866833	0.5	12.236250
53.875167	0.5	12.176450
53.883500	0.5	12.117700
53.891833	0.5	12.054400
53.900167	0.5	11.990300
53.908500	0.5	11.926950
53.916833	0.5	11.865150
53.925167	0.5	11.799900
53.933500	0.5	11.733700
53.941833	0.5	11.669600
53.950167	0.5	11.600450
53.958500	0.5	11.533800
53.966833	0.5	11.465400
53.975167	0.5	11.400500
53.983500	0.5	11.334500
53.991833	0.5	11.265300
54.000167	0.5	11.194600
54.008500	0.5	11.125500
54.016833	0.5	11.053350
54.025167	0.5	10.889000
54.033500	0.5	10.802900
54.041833	0.5	10.726000
54.050167	0.5	10.652050
54.058500	0.5	10.578300
54.066833	0.5	10.501350
54.075167	0.5	10.424750
54.083500	0.5	10.342800
54.091833	0.5	10.262850
54.100167	0.5	10.182950
54.108500	0.5	10.103200
54.116833	0.5	10.021750
54.125167	0.5	9.942450
54.133500	0.5	9.860100
54.141833	0.5	9.778900
54.150167	0.5	9.695650
54.158500	0.5	9.617900
54.166833	0.5	9.535400
54.175167	0.5	9.455700
54.183500	0.5	9.373650
54.191833	0.5	9.289600
54.200167	0.5	9.204450
54.208500	0.5	9.121650
54.216833	0.5	9.031900
54.225167	0.5	8.946450
54.233500	0.5	8.861050
54.241833	0.5	8.779300
54.250167	0.5	8.693600
54.258500	0.5	8.609000
54.266833	0.5	8.518350
54.275167	0.5	8.427400
54.283500	0.5	8.338650
54.291833	0.5	8.249500
54.300167	0.5	8.162300
54.308500	0.5	8.076450
54.316833	0.5	7.989750
54.325167	0.5	7.902450
54.333500	0.5	7.818150
54.341833	0.5	7.732300
54.350167	0.5	7.648800
54.358500	0.5	7.563800
54.366833	0.5	7.477900
54.375167	0.5	7.393150
54.383500	0.5	7.308350
54.391833	0.5	7.224650
54.400167	0.5	7.140100
54.408500	0.5	7.050400
54.416833	0.5	6.967800
54.425167	0.5	6.885900
54.433500	0.5	6.804650
54.441833	0.5	6.719800
54.450167	0.5	6.635250
54.458500	0.5	6.547500
54.466833	0.5	6.461300
54.475167	0.5	6.377750
54.483500	0.5	6.295850
54.491833	0.5	6.214800
54.500167	0.5	6.134300
54.508500	0.5	6.054300
54.516833	0.5	5.974600
54.525167	0.5	5.897350
54.533500	0.5	5.820250
54.541833	0.5	5.742800
54.550167	0.5	5.666150
54.558500	0.5	5.590400
54.566833	0.5	5.515100
54.575167	0.5	5.439750
54.583500	0.5	5.363550
54.591833	0.5	5.284700
54.600167	0.5	5.210650
54.608500	0.5	5.140250
54.616833	0.5	5.068050
54.625167	0.5	4.996350
54.633500	0.5	4.924150
54.641833	0.5	4.848100
54.650167	0.5	4.773000
54.658500	0.5	4.701000
54.666833	0.5	4.628950
54.675167	0.5	4.559150
54.683500	0.5	4.490100
54.691833	0.5	4.422100
54.700167	0.5	4.353550
54.708500	0.5	4.288450
54.716833	0.5	4.222100
54.725167	0.5	4.159400
54.733500	0.5	4.094800
54.741833	0.5	4.030950
54.750167	0.5	3.966700
54.758500	0.5	3.902950
54.766833	0.5	3.840800
54.775167	0.5	3.778350
54.783500	0.5	3.710300
54.791833	0.5	3.652100
54.800167	0.5	3.592900
54.808500	0.5	3.534300
54.816833	0.5	3.473250
54.825167	0.5	3.410200
54.833500	0.5	3.346750
54.841833	0.5	3.285050
54.850167	0.5	3.226350
54.858500	0.5	3.167900
54.866833	0.5	3.111850
54.875167	0.5	3.055150
54.883500	0.5	3.000600
54.891833	0.5	2.945650
54.900167	0.5	2.893500
54.908500	0.5	2.840350
54.916833	0.5	2.788450
54.925167	0.5	2.735350
54.933500	0.5	2.682250
54.941833	0.5	2.632850
54.950167	0.5	2.584700
54.958500	0.5	2.533950
54.966833	0.5	2.479950
54.975167	0.5	2.430150
54.983500	0.5	2.384950
54.991833	0.5	2.336850
55.000167	0.5	2.289100
55.008500	0.5	2.242400
55.016833	0.5	2.190650
55.025167	0.5	2.143000
55.033500	0.5	2.097000
55.041833	0.5	2.050750
55.050167	0.5	2.005700
55.058500	0.5	1.962550
55.066833	0.5	1.919200
55.075167	0.5	1.877700
55.083500	0.5	1.836800
55.091833	0.5	1.798250
55.100167	0.5	1.756750
55.108500	0.5	1.716900
55.116833	0.5	1.679800
55.125167	0.5	1.641450
55.133500	0.5	1.601300
55.141833	0.5	1.565600
55.150167	0.5	1.529450
55.158500	0.5	1.488500
55.166833	0.5	1.454500
55.175167	0.5	1.421000
55.183500	0.5	1.387850
55.191833	0.5	1.353850
55.200167	0.5	1.315000
55.208500	0.5	1.277800
55.216833	0.5	1.241450
55.225167	0.5	1.208650
55.233500	0.5	1.176500
55.241833	0.5	1.146150
55.250167	0.5	1.115600
55.258500	0.5	1.086300
55.266833	0.5	1.056800
55.275167	0.5	1.029550
55.283500	0.5	1.002400
55.291833	0.5	0.977050
55.300167	0.5	0.949400
55.308500	0.5	0.922600
55.316833	0.5	0.898150
55.325167	0.5	0.874000
55.333500	0.5	0.848900
55.341833	0.5	0.819750
55.350167	0.5	0.796700
55.358500	0.5	0.774650
55.366833	0.5	0.751400
55.375167	0.5	0.729750
55.383500	0.5	0.705250
55.391833	0.5	0.678300
55.400167	0.5	0.655050
55.408500	0.5	0.632550
55.416833	0.5	0.612800
55.425167	0.5	0.591400
55.433500	0.5	0.573000
55.441833	0.5	0.552750
55.450167	0.5	0.534800
55.458500	0.5	0.517500
55.466833	0.5	0.502350
55.475167	0.5	0.484450
55.483500	0.5	0.469600
55.491833	0.5	0.454200
55.500167	0.5	0.438650
55.508500	0.5	0.424050
55.516833	0.5	0.410650
55.525167	0.5	0.393100
55.533500	0.5	0.376750
55.541833	0.5	0.365000
55.550167	0.5	0.353700
55.558500	0.5	0.340750
55.566833	0.5	0.329150
55.575167	0.5	0.314200
55.583500	0.5	0.300000
55.591833	0.5	0.286750
55.600167	0.5	0.274100
55.608500	0.5	0.263050
55.616833	0.5	0.252700
55.625167	0.5	0.243150
55.633500	0.5	0.233250
55.641833	0.5	0.225500
55.650167	0.5	0.218450
55.658500	0.5	0.212500
55.666833	0.5	0.205300
55.675167	0.5	0.198950
55.683500	0.5	0.191950
55.691833	0.5	0.184200
55.700167	0.5	0.178500
55.708500	0.5	0.173250
55.716833	0.5	0.161500
55.725167	0.5	0.156950
55.733500	0.5	0.151800
55.741833	0.5	0.148700
55.750167	0.5	0.143450
55.758500	0.5	0.136450
55.766833	0.5	0.127750
55.775167	0.5	0.119750
55.783500	0.5	0.114650
55.791833	0.5	0.110250
55.800167	0.5	0.106550
55.808500	0.5	0.104350
55.816833	0.5	0.101700
55.825167	0.5	0.098250
55.833500	0.5	0.097100
55.841833	0.5	0.095300
55.850167	0.5	0.094400
55.858500	0.5	0.092650
55.866833	0.5	0.090550
55.875167	0.5	0.089950
55.883500	0.5	0.091400
55.891833	0.5	0.090300
55.900167	0.5	0.086250
55.908500	0.5	0.085100
55.916833	0.5	0.085800
55.925167	0.5	0.086500
55.933500	0.5	0.085450
55.941833	0.5	0.085600
55.950167	0.5	0.083450
55.958500	0.5	0.079600
55.966833	0.5	0.079900
55.975167	0.5	0.079450
55.983500	0.5	0.080850
55.991833	0.5	0.080400
56.000167	0.5	0.082150
56.008500	0.5	0.083150
56.016833	0.5	0.086150
56.025167	0.5	0.088900
56.033500	0.5	0.091000
56.041833	0.5	0.091700
56.050167	0.5	0.094550
56.058500	0.5	0.098300
56.066833	0.5	0.099550
56.075167	0.5	0.102650
56.083500	0.5	0.106050
56.091833	0.5	0.103300
56.100167	0.5	0.108700
56.108500	0.5	0.112700
56.116833	0.5	0.115550
56.125167	0.5	0.119200
56.133500	0.5	0.120000
56.141833	0.5	0.120400
56.150167	0.5	0.121350
56.158500	0.5	0.123200
56.166833	0.5	0.126700
56.175167	0.5	0.129900
56.183500	0.5	0.133700
56.191833	0.5	0.138800
56.200167	0.5	0.142150
56.208500	0.5	0.147900
56.216833	0.5	0.152450
56.225167	0.5	0.157600
56.233500	0.5	0.161950
56.241833	0.5	0.165000
56.250167	0.5	0.170000
56.258500	0.5	0.176100
56.266833	0.5	0.179700
56.275167	0.5	0.180800
56.283500	0.5	0.184850
56.291833	0.5	0.191550
56.300167	0.5	0.196850
56.308500	0.5	0.202450
56.316833	0.5	0.207650
56.325167	0.5	0.207100
56.333500	0.5	0.208400
56.341833	0.5	0.212150
56.350167	0.5	0.215650
56.358500	0.5	0.220450
56.366833	0.5	0.225100
56.375167	0.5	0.229550
56.383500	0.5	0.234500
56.391833	0.5	0.240100
56.400167	0.5	0.246100
56.408500	0.5	0.250000
56.416833	0.5	0.254250
56.425167	0.5	0.260250
56.433500	0.5	0.265700
56.441833	0.5	0.269750
56.450167	0.5	0.275850
56.458500	0.5	0.280300
56.466833	0.5	0.281650
56.475167	0.5	0.287700
56.483500	0.5	0.293650
56.491833	0.5	0.297800
56.500167	0.5	0.302600
56.508500	0.5	0.304500
56.516833	0.5	0.307650
56.525167	0.5	0.309650
56.533500	0.5	0.313650
56.541833	0.5	0.317700
56.550167	0.5	0.322200
56.558500	0.5	0.326500
56.566833	0.5	0.330700
56.575167	0.5	0.335350
56.583500	0.5	0.341350
56.591833	0.5	0.347650
56.600167	0.5	0.352700
56.608500	0.5	0.357200
56.616833	0.5	0.361600
56.625167	0.5	0.366700
56.633500	0.5	0.371300
56.641833	0.5	0.376100
56.650167	0.5	0.377050
56.658500	0.5	0.381550
56.666833	0.5	0.387000
56.675167	0.5	0.392100
56.683500	0.5	0.396550
56.691833	0.5	0.400000
56.700167	0.5	0.401350
56.708500	0.5	0.403250
56.716833	0.5	0.405850
56.725167	0.5	0.409500
56.733500	0.5	0.413350
56.741833	0.5	0.418050
56.750167	0.5	0.421550
56.758500	0.5	0.426300
56.766833	0.5	0.430600
56.775167	0.5	0.436000
56.783500	0.5	0.439250
56.791833	0.5	0.444350
56.800167	0.5	0.448100
56.808500	0.5	0.452850
56.816833	0.5	0.458250
56.825167	0.5	0.463500
56.833500	0.5	0.464900
56.841833	0.5	0.468450
56.850167	0.5	0.472450
56.858500	0.5	0.477850
56.866833	0.5	0.481500
56.875167	0.5	0.485450
56.883500	0.5	0.486850
56.891833	0.5	0.488350
56.900167	0.5	0.490300
56.908500	0.5	0.493300
56.916833	0.5	0.496350
56.925167	0.5	0.501250
56.933500	0.5	0.504850
56.941833	0.5	0.508150
56.950167	0.5	0.512700
56.958500	0.5	0.516850
56.966833	0.5	0.522150
56.975167	0.5	0.526300
56.983500	0.5	0.530300
56.991833	0.5	0.535600
57.000167	0.5	0.538700
57.008500	0.5	0.540750
57.016833	0.5	0.546350
57.025167	0.5	0.545900
57.033500	0.5	0.549400
57.041833	0.5	0.553850
57.050167	0.5	0.557950
57.058500	0.5	0.560300
57.066833	0.5	0.563550
57.075167	0.5	0.564000
57.083500	0.5	0.565550
57.091833	0.5	0.566700
57.100167	0.5	0.569200
57.108500	0.5	0.572550
57.116833	0.5	0.576100
57.125167	0.5	0.579600
57.133500	0.5	0.583050
57.141833	0.5	0.586950
57.150167	0.5	0.590800
57.158500	0.5	0.593550
57.166833	0.5	0.598000
57.175167	0.5	0.600700
57.183500	0.5	0.604900
57.191833	0.5	0.608700
57.200167	0.5	0.613500
57.208500	0.5	0.613050
57.216833	0.5	0.616000
57.225167	0.5	0.619500
57.233500	0.5	0.624050
57.241833	0.5	0.627300
57.250167	0.5	0.629750
57.258500	0.5	0.630600
57.266833	0.5	0.630250
57.275167	0.5	0.632950
57.283500	0.5	0.633850
57.291833	0.5	0.637750
57.300167	0.5	0.640200
57.308500	0.5	0.643400
57.316833	0.5	0.646050
57.325167	0.5	0.649400
57.333500	0.5	0.653350
57.341833	0.5	0.657700
57.350167	0.5	0.660500
57.358500	0.5	0.663750
57.366833	0.5	0.667150
57.375167	0.5	0.670550
57.383500	0.5	0.672900
57.391833	0.5	0.675550
57.400167	0.5	0.675300
57.408500	0.5	0.678250
57.416833	0.5	0.681200
57.425167	0.5	0.684700
57.433500	0.5	0.686750
57.441833	0.5	0.687450
57.450167	0.5	0.687450
57.458500	0.5	0.688450
57.466833	0.5	0.689500
57.475167	0.5	0.690850
57.483500	0.5	0.693600
57.491833	0.5	0.695000
57.500167	0.5	0.697850
57.508500	0.5	0.699750
57.516833	0.5	0.703200
57.525167	0.5	0.705850
57.533500	0.5	0.708050
57.541833	0.5	0.710550
57.550167	0.5	0.712450
57.558500	0.5	0.714350
57.566833	0.5	0.716050
57.575167	0.5	0.718550
57.583500	0.5	0.717650
57.591833	0.5	0.718550
57.600167	0.5	0.721650
57.608500	0.5	0.724100
57.616833	0.5	0.725950
57.625167	0.5	0.726800
57.633500	0.5	0.726650
57.641833	0.5	0.724650
57.650167	0.5	0.725350
57.658500	0.5	0.725300
57.666833	0.5	0.727200
57.675167	0.5	0.728450
57.683500	0.5	0.730150
57.691833	0.5	0.731500
57.700167	0.5	0.733350
57.708500	0.5	0.736450
57.716833	0.5	0.736550
57.725167	0.5	0.736750
57.733500	0.5	0.738650
57.741833	0.5	0.739900
57.750167	0.5	0.741300
57.758500	0.5	0.745100
57.766833	0.5	0.745250
57.775167	0.5	0.744050
57.783500	0.5	0.747250
57.791833	0.5	0.748800
57.800167	0.5	0.750300
57.808500	0.5	0.751700
57.816833	0.5	0.750300
57.825167	0.5	0.749450
57.833500	0.5	0.748150
57.841833	0.5	0.748800
57.850167	0.5	0.749550
57.858500	0.5	0.750950
57.866833	0.5	0.751550
57.875167	0.5	0.753150
57.883500	0.5	0.754350
57.891833	0.5	0.756300
57.900167	0.5	0.757900
57.908500	0.5	0.759200
57.916833	0.5	0.760600
57.925167	0.5	0.761750
57.933500	0.5	0.763500
57.941833	0.5	0.764150
57.950167	0.5	0.765450
57.958500	0.5	0.764150
57.966833	0.5	0.765350
57.975167	0.5	0.767400
57.983500	0.5	0.769200
57.991833	0.5	0.770250
58.000167	0.5	0.770300
58.008500	0.5	0.769000
58.016833	0.5	0.767550
58.025167	0.5	0.767100
58.033500	0.5	0.767250
58.041833	0.5	0.767100
58.050167	0.5	0.768550
58.058500	0.5	0.768250
58.066833	0.5	0.769550
58.075167	0.5	0.770550
58.083500	0.5	0.773200
58.091833	0.5	0.771250
58.100167	0.5	0.772050
58.108500	0.5	0.773450
58.116833	0.5	0.773100
58.125167	0.5	0.774650
58.133500	0.5	0.777800
58.141833	0.5	0.776950
58.150167	0.5	0.775950
58.158500	0.5	0.776950
58.166833	0.5	0.779150
58.175167	0.5	0.778550
58.183500	0.5	0.779200
58.191833	0.5	0.777200
58.200167	0.5	0.775400
58.208500	0.5	0.773900
58.216833	0.5	0.773000
58.225167	0.5	0.773250
58.233500	0.5	0.774800
58.241833	0.5	0.774400
58.250167	0.5	0.774600
58.258500	0.5	0.775400
58.266833	0.5	0.776400
58.275167	0.5	0.778000
58.283500	0.5	0.778700
58.291833	0.5	0.778950
58.300167	0.5	0.779900
58.308500	0.5	0.781650
58.316833	0.5	0.782500
58.325167	0.5	0.782200
58.333500	0.5	0.779500
58.341833	0.5	0.780050
58.350167	0.5	0.780700
58.358500	0.5	0.781450
58.366833	0.5	0.781250
58.375167	0.5	0.781300
58.383500	0.5	0.778400
58.391833	0.5	0.777100
58.400167	0.5	0.775650
58.408500	0.5	0.774900
58.416833	0.5	0.774000
58.425167	0.5	0.774200
58.433500	0.5	0.774150
58.441833	0.5	0.773750
58.450167	0.5	0.774700
58.458500	0.5	0.775850
58.466833	0.5	0.773900
58.475167	0.5	0.773600
58.483500	0.5	0.774300
58.491833	0.5	0.774700
58.500167	0.5	0.774650
58.508500	0.5	0.775150
58.516833	0.5	0.772150
58.525167	0.5	0.771050
58.533500	0.5	0.771650
58.541833	0.5	0.773050
58.550167	0.5	0.772700
58.558500	0.5	0.772250
58.566833	0.5	0.769650
58.575167	0.5	0.766250
58.583500	0.5	0.764950
58.591833	0.5	0.763650
58.600167	0.5	0.762950
58.608500	0.5	0.762800
58.616833	0.5	0.763050
58.625167	0.5	0.761850
58.633500	0.5	0.762000
58.641833	0.5	0.762750
58.650167	0.5	0.763150
58.658500	0.5	0.762800
58.666833	0.5	0.763200
58.675167	0.5	0.762800
58.683500	0.5	0.762650
58.691833	0.5	0.763100
58.700167	0.5	0.762700
58.708500	0.5	0.760200
58.716833	0.5	0.760250
58.725167	0.5	0.761200
58.733500	0.5	0.761100
58.741833	0.5	0.759900
58.750167	0.5	0.758650
58.758500	0.5	0.754800
58.766833	0.5	0.752150
58.775167	0.5	0.751050
58.783500	0.5	0.750200
58.791833	0.5	0.750100
58.800167	0.5	0.749450
58.808500	0.5	0.750350
58.816833	0.5	0.749400
58.825167	0.5	0.750600
58.833500	0.5	0.751300
58.841833	0.5	0.753000
58.850167	0.5	0.752500
58.858500	0.5	0.752750
58.866833	0.5	0.753650
58.875167	0.5	0.753900
58.883500	0.5	0.753500
58.891833	0.5	0.749400
58.900167	0.5	0.749850
58.908500	0.5	0.751200
58.916833	0.5	0.751550
58.925167	0.5	0.751650
58.933500	0.5	0.751050
58.941833	0.5	0.748250
58.950167	0.5	0.745950
58.958500	0.5	0.745000
58.966833	0.5	0.743350
58.975167	0.5	0.743400
58.983500	0.5	0.742700
58.991833	0.5	0.742150
59.000167	0.5	0.742100
59.008500	0.5	0.742300
59.016833	0.5	0.744050
59.025167	0.5	0.742900
59.033500	0.5	0.742450
59.041833	0.5	0.743500
59.050167	0.5	0.743200
59.058500	0.5	0.742600
59.066833	0.5	0.744150
59.075167	0.5	0.743700
59.083500	0.5	0.740400
59.091833	0.5	0.741000
59.100167	0.5	0.742250
59.108500	0.5	0.741450
59.116833	0.5	0.741550
59.125167	0.5	0.739400
59.133500	0.5	0.736450
59.141833	0.5	0.733200
59.150167	0.5	0.732450
59.158500	0.5	0.731450
59.166833	0.5	0.731450
59.175167	0.5	0.730650
59.183500	0.5	0.731050
59.191833	0.5	0.730250
59.200167	0.5	0.731400
59.208500	0.5	0.732150
59.216833	0.5	0.733900
59.225167	0.5	0.733400
59.233500	0.5	0.733000
59.241833	0.5	0.734000
59.250167	0.5	0.735000
59.258500	0.5	0.734950
59.266833	0.5	0.730850
59.275167	0.5	0.730350
59.283500	0.5	0.731100
59.291833	0.5	0.730850
59.300167	0.5	0.730500
59.308500	0.5	0.729950
59.316833	0.5	0.726600
59.325167	0.5	0.724250
59.333500	0.5	0.722900
59.341833	0.5	0.721950
59.350167	0.5	0.720800
59.358500	0.5	0.720950
59.366833	0.5	0.720150
59.375167	0.5	0.720250
59.383500	0.5	0.720550
59.391833	0.5	0.722150
59.400167	0.5	0.721650
59.408500	0.5	0.722050
59.416833	0.5	0.723200
59.425167	0.5	0.722450
59.433500	0.5	0.722450
59.441833	0.5	0.723300
59.450167	0.5	0.721100
59.458500	0.5	0.719400
59.466833	0.5	0.719650
59.475167	0.5	0.720500
59.483500	0.5	0.720250
59.491833	0.5	0.720650
59.500167	0.5	0.717500
59.508500	0.5	0.715250
59.516833	0.5	0.713150
59.525167	0.5	0.711750
59.533500	0.5	0.710900
59.541833	0.5	0.710300
59.550167	0.5	0.710450
59.558500	0.5	0.709500
59.566833	0.5	0.709200
59.575167	0.5	0.709800
59.583500	0.5	0.710450
59.591833	0.5	0.711000
59.600167	0.5	0.711400
59.608500	0.5	0.710800
59.616833	0.5	0.710050
59.625167	0.5	0.709800
59.633500	0.5	0.710150
59.641833	0.5	0.706000
59.650167	0.5	0.705700
59.658500	0.5	0.705450
59.666833	0.5	0.705650
59.675167	0.5	0.704100
59.683500	0.5	0.702750
59.691833	0.5	0.698600
59.700167	0.5	0.696100
59.708500	0.5	0.693900
59.716833	0.5	0.692750
59.725167	0.5	0.691350
59.733500	0.5	0.690550
59.741833	0.5	0.689250
59.750167	0.5	0.688500
59.758500	0.5	0.688250
59.766833	0.5	0.688300
59.775167	0.5	0.687600
59.783500	0.5	0.687150
59.791833	0.5	0.686050
59.800167	0.5	0.685700
59.808500	0.5	0.686700
59.816833	0.5	0.685600
59.825167	0.5	0.681700
59.833500	0.5	0.680750
59.841833	0.5	0.679900
59.850167	0.5	0.680050
59.858500	0.5	0.679550
59.866833	0.5	0.678000
59.875167	0.5	0.674950
59.883500	0.5	0.670600
59.891833	0.5	0.669100
59.900167	0.5	0.664350
59.908500	0.5	0.665150
59.916833	0.5	0.663950
59.925167	0.5	0.663750
59.933500	0.5	0.662350
59.941833	0.5	0.662650
59.950167	0.5	0.663050
59.958500	0.5	0.663450
59.966833	0.5	0.662900
59.975167	0.5	0.663300
59.983500	0.5	0.663600
59.991833	0.5	0.662300
60.000167	0.5	0.661800
