# Supplementary material for: Moringa oleifera leaf polysaccharide alleviates experimental colitis by inhibiting inflammation and maintaining intestinal barrier
Source: Front Nutr. 2022 Nov 10;9:1055791. doi: 10.3389/fnut.2022.1055791 (PMC9686441; doi:10.3389/fnut.2022.1055791)
Supplement: Supplementary file 1 [file Data_Sheet_1.zip › Figure 2/Fig 2B/mono13mix_10.xlsx]

## Sheet: 积分
色谱图和结果
进样信息
进样名称：		mono13mix_10			运行时间 (min)：	60
瓶号：		RA4			进样量：	5
进样类型：		校正标准品			通道：	ED_1
校准级别：		4			波长：	n.a.
色谱图
积分结果
序号	峰名称	保留时间	峰面积	峰高	相对峰面积	相对峰高	样品量
		min	nC*min	nC	%	%
ED_1	ED_1	ED_1	ED_1	ED_1	ED_1	ED_1	ED_1
1		1.25033	0.0180691	0.271101	0.0233895	0.0809065	n.a.
2		1.40033	0.828401	10.5968	1.07232	3.16248	n.a.
3		1.82533	2.63799	4.8715	3.41474	1.45383	n.a.
4		2.767	0.276196	1.06818	0.357522	0.318785	n.a.
5	Fuc	4.62533	3.99919	27.3645	5.17673	8.16657	9.17008
6	Ara	9.85867	5.38597	20.2494	6.97185	6.04316	9.26717
7	Rha	10.2087	3.56085	12.7863	4.60934	3.81589	8.61955
8	Gal	12.2587	5.68828	17.4362	7.36318	5.20359	8.4691
9	Glc	14.4253	6.93207	18.3296	8.9732	5.47024	8.33946
10	Xyl	17.1087	7.14113	16.737	9.24381	4.99494	8.47111
11	Man	18.4837	6.56418	13.7004	8.49698	4.0887	10.6704
12	Fru	20.6837	3.06815	5.51531	3.97155	1.64597	12.1812
13	Rib	22.2003	7.83279	12.4906	10.1391	3.72766	11.9871
14		28.1587	6.64658	7.878	8.60364	2.35108	n.a.
15		29.3587	0.116896	0.516175	0.151316	0.154045	n.a.
16		29.9503	0.168725	0.465873	0.218405	0.139033	n.a.
17		30.2003	9.65447	139.756	12.4972	41.7084	n.a.
18		31.4337	0.00852833	0.0763955	0.0110395	0.0227992	n.a.
19		31.6837	0.0129596	0.0911471	0.0167755	0.0272016	n.a.
20	Gal-UA	34.9087	1.43387	6.36132	1.85607	1.89845	10.0474
21	Gul-UA	35.492	1.35142	5.10271	1.74934	1.52283	10.3333
22	Glc-UA	37.5503	3.22588	11.5109	4.17573	3.43528	10.4548
23	Man-UA	39.9503	0.700479	1.9039	0.906733	0.568193	11.0568
总和:			77.2531	335.08	100	100

## Sheet: 校正
校正
校正信息		Fuc
校正类型：		Lin			截距 (C0)：		0
评估类型：		峰面积			斜率 (C1)：		0.436113
校正点数：		7			曲率 (C2)：		0
禁用的校正点数：		0			R-平方：		0.994052
校正图		Fuc
校正结果		Fuc
序号	进样名称	校正	X 值	Y 值	Y 值	峰面积	峰高
		级别				nC*min	nC
			ED_1	ED_1	ED_1	ED_1	ED_1
			Fuc	Fuc	Fuc	Fuc	Fuc
4	mono13mix_0.5	1	0.4	0.224309	0.224309	0.224309	1.67742
5	mono13mix_1	2	0.8	0.44138	0.44138	0.44138	3.2154
6	mono13mix_5	3	4	2.16672	2.16672	2.16672	15.4627
7	mono13mix_10	4	8	3.99919	3.99919	3.99919	27.3645
9	mono13mix_20	6	16	7.08379	7.08379	7.08379	45.4944
10	mono13mix_25	7	20	8.74784	8.74784	8.74784	55.2263
11	mono13mix_30	8	24	10.1303	10.1303	10.1303	62.7257
校正
校正信息		Ara
校正类型：		Lin			截距 (C0)：		0
评估类型：		峰面积			斜率 (C1)：		0.581187
校正点数：		7			曲率 (C2)：		0
禁用的校正点数：		0			R-平方：		0.993275
校正图		Ara
校正结果		Ara
序号	进样名称	校正	X 值	Y 值	Y 值	峰面积	峰高
		级别				nC*min	nC
			ED_1	ED_1	ED_1	ED_1	ED_1
			Ara	Ara	Ara	Ara	Ara
4	mono13mix_0.5	1	0.4	0.281031	0.281031	0.281031	1.16255
5	mono13mix_1	2	0.8	0.557274	0.557274	0.557274	2.2504
6	mono13mix_5	3	4	2.84429	2.84429	2.84429	11.1983
7	mono13mix_10	4	8	5.38597	5.38597	5.38597	20.2494
9	mono13mix_20	6	16	9.49624	9.49624	9.49624	34.7456
10	mono13mix_25	7	20	11.7065	11.7065	11.7065	42.2453
11	mono13mix_30	8	24	13.4121	13.4121	13.4121	47.7116
校正
校正信息		Rha
校正类型：		Lin			截距 (C0)：		0
评估类型：		峰面积			斜率 (C1)：		0.413114
校正点数：		7			曲率 (C2)：		0
禁用的校正点数：		0			R-平方：		0.998407
校正图		Rha
校正结果		Rha
序号	进样名称	校正	X 值	Y 值	Y 值	峰面积	峰高
		级别				nC*min	nC
			ED_1	ED_1	ED_1	ED_1	ED_1
			Rha	Rha	Rha	Rha	Rha
4	mono13mix_0.5	1	0.4	0.169387	0.169387	0.169387	0.673415
5	mono13mix_1	2	0.8	0.336586	0.336586	0.336586	1.31536
6	mono13mix_5	3	4	1.80254	1.80254	1.80254	6.80575
7	mono13mix_10	4	8	3.56085	3.56085	3.56085	12.7863
9	mono13mix_20	6	16	6.42892	6.42892	6.42892	22.7262
10	mono13mix_25	7	20	8.38739	8.38739	8.38739	28.1178
11	mono13mix_30	8	24	9.82045	9.82045	9.82045	32.1107
校正
校正信息		Gal
校正类型：		Lin			截距 (C0)：		0
评估类型：		峰面积			斜率 (C1)：		0.671652
校正点数：		7			曲率 (C2)：		0
禁用的校正点数：		0			R-平方：		0.998854
校正图		Gal
校正结果		Gal
序号	进样名称	校正	X 值	Y 值	Y 值	峰面积	峰高
		级别				nC*min	nC
			ED_1	ED_1	ED_1	ED_1	ED_1
			Gal	Gal	Gal	Gal	Gal
4	mono13mix_0.5	1	0.4	0.275744	0.275744	0.275744	0.931228
5	mono13mix_1	2	0.8	0.588145	0.588145	0.588145	1.86548
6	mono13mix_5	3	4	2.94045	2.94045	2.94045	9.29048
7	mono13mix_10	4	8	5.68828	5.68828	5.68828	17.4362
9	mono13mix_20	6	16	10.6391	10.6391	10.6391	31.4114
10	mono13mix_25	7	20	13.6307	13.6307	13.6307	39.1348
11	mono13mix_30	8	24	15.8773	15.8773	15.8773	44.8025
校正
校正信息		Glc
校正类型：		Lin			截距 (C0)：		0
评估类型：		峰面积			斜率 (C1)：		0.831238
校正点数：		7			曲率 (C2)：		0
禁用的校正点数：		0			R-平方：		0.999566
校正图		Glc
校正结果		Glc
序号	进样名称	校正	X 值	Y 值	Y 值	峰面积	峰高
		级别				nC*min	nC
			ED_1	ED_1	ED_1	ED_1	ED_1
			Glc	Glc	Glc	Glc	Glc
4	mono13mix_0.5	1	0.4	0.349763	0.349763	0.349763	0.981399
5	mono13mix_1	2	0.8	0.68637	0.68637	0.68637	1.89154
6	mono13mix_5	3	4	3.55739	3.55739	3.55739	9.67746
7	mono13mix_10	4	8	6.93207	6.93207	6.93207	18.3296
9	mono13mix_20	6	16	13.1657	13.1657	13.1657	33.9222
10	mono13mix_25	7	20	16.6713	16.6713	16.6713	42.3786
11	mono13mix_30	8	24	19.8665	19.8665	19.8665	48.9479
校正
校正信息		Xyl
校正类型：		Lin			截距 (C0)：		0
评估类型：		峰面积			斜率 (C1)：		0.842998
校正点数：		7			曲率 (C2)：		0
禁用的校正点数：		0			R-平方：		0.999114
校正图		Xyl
校正结果		Xyl
序号	进样名称	校正	X 值	Y 值	Y 值	峰面积	峰高
		级别				nC*min	nC
			ED_1	ED_1	ED_1	ED_1	ED_1
			Xyl	Xyl	Xyl	Xyl	Xyl
4	mono13mix_0.5	1	0.4	0.37061	0.37061	0.37061	0.92206
5	mono13mix_1	2	0.8	0.708201	0.708201	0.708201	1.7206
6	mono13mix_5	3	4	3.68638	3.68638	3.68638	8.86709
7	mono13mix_10	4	8	7.14113	7.14113	7.14113	16.737
9	mono13mix_20	6	16	13.3798	13.3798	13.3798	30.8832
10	mono13mix_25	7	20	16.9883	16.9883	16.9883	38.587
11	mono13mix_30	8	24	20.0107	20.0107	20.0107	44.414
校正
校正信息		Man
校正类型：		Lin			截距 (C0)：		0
评估类型：		峰面积			斜率 (C1)：		0.615175
校正点数：		7			曲率 (C2)：		0
禁用的校正点数：		0			R-平方：		0.998991
校正图		Man
校正结果		Man
序号	进样名称	校正	X 值	Y 值	Y 值	峰面积	峰高
		级别				nC*min	nC
			ED_1	ED_1	ED_1	ED_1	ED_1
			Man	Man	Man	Man	Man
4	mono13mix_0.5	1	0.5	0.330311	0.330311	0.330311	0.74431
5	mono13mix_1	2	1	0.644984	0.644984	0.644984	1.43433
6	mono13mix_5	3	5	3.40172	3.40172	3.40172	7.31433
7	mono13mix_10	4	10	6.56418	6.56418	6.56418	13.7004
9	mono13mix_20	6	20	12.2801	12.2801	12.2801	25.012
10	mono13mix_25	7	25	15.402	15.402	15.402	30.9467
11	mono13mix_30	8	30	18.2588	18.2588	18.2588	35.5547
校正
校正信息		Fru
校正类型：		Lin			截距 (C0)：		0
评估类型：		峰面积			斜率 (C1)：		0.251876
校正点数：		7			曲率 (C2)：		0
禁用的校正点数：		0			R-平方：		0.999849
校正图		Fru
校正结果		Fru
序号	进样名称	校正	X 值	Y 值	Y 值	峰面积	峰高
		级别				nC*min	nC
			ED_1	ED_1	ED_1	ED_1	ED_1
			Fru	Fru	Fru	Fru	Fru
4	mono13mix_0.5	1	0.6	0.164664	0.164664	0.164664	0.305478
5	mono13mix_1	2	1.2	0.292509	0.292509	0.292509	0.554727
6	mono13mix_5	3	6	1.50463	1.50463	1.50463	2.85363
7	mono13mix_10	4	12	3.06815	3.06815	3.06815	5.51531
9	mono13mix_20	6	24	5.96522	5.96522	5.96522	10.395
10	mono13mix_25	7	30	7.61091	7.61091	7.61091	13.1665
11	mono13mix_30	8	36	9.06124	9.06124	9.06124	15.3745
校正
校正信息		Rib
校正类型：		Lin			截距 (C0)：		0
评估类型：		峰面积			斜率 (C1)：		0.653437
校正点数：		7			曲率 (C2)：		0
禁用的校正点数：		0			R-平方：		0.999866
校正图		Rib
校正结果		Rib
序号	进样名称	校正	X 值	Y 值	Y 值	峰面积	峰高
		级别				nC*min	nC
			ED_1	ED_1	ED_1	ED_1	ED_1
			Rib	Rib	Rib	Rib	Rib
4	mono13mix_0.5	1	0.6	0.330603	0.330603	0.330603	0.570218
5	mono13mix_1	2	1.2	0.628303	0.628303	0.628303	1.11883
6	mono13mix_5	3	6	3.78535	3.78535	3.78535	6.24643
7	mono13mix_10	4	12	7.83279	7.83279	7.83279	12.4906
9	mono13mix_20	6	24	15.565	15.565	15.565	24.0972
10	mono13mix_25	7	30	19.7065	19.7065	19.7065	30.512
11	mono13mix_30	8	36	23.5475	23.5475	23.5475	35.4879
校正
校正信息		Gal-UA
校正类型：		Lin			截距 (C0)：		0
评估类型：		峰面积			斜率 (C1)：		0.14271
校正点数：		7			曲率 (C2)：		0
禁用的校正点数：		0			R-平方：		0.991833
校正图		Gal-UA
校正结果		Gal-UA
序号	进样名称	校正	X 值	Y 值	Y 值	峰面积	峰高
		级别				nC*min	nC
			ED_1	ED_1	ED_1	ED_1	ED_1
			Gal-UA	Gal-UA	Gal-UA	Gal-UA	Gal-UA
4	mono13mix_0.5	1	0.6	0.108945	0.108945	0.108945	0.551786
5	mono13mix_1	2	1.2	0.088535	0.088535	0.088535	0.430622
6	mono13mix_5	3	6	0.655173	0.655173	0.655173	2.62758
7	mono13mix_10	4	12	1.43387	1.43387	1.43387	6.36132
9	mono13mix_20	6	24	3.25226	3.25226	3.25226	15.2239
10	mono13mix_25	7	30	4.2613	4.2613	4.2613	20.9731
11	mono13mix_30	8	36	5.39819	5.39819	5.39819	26.0903
校正
校正信息		Gul-UA
校正类型：		Lin			截距 (C0)：		0
评估类型：		峰面积			斜率 (C1)：		0.130783
校正点数：		7			曲率 (C2)：		0
禁用的校正点数：		0			R-平方：		0.992989
校正图		Gul-UA
校正结果		Gul-UA
序号	进样名称	校正	X 值	Y 值	Y 值	峰面积	峰高
		级别				nC*min	nC
			ED_1	ED_1	ED_1	ED_1	ED_1
			Gul-UA	Gul-UA	Gul-UA	Gul-UA	Gul-UA
4	mono13mix_0.5	1	0.6	0.0527957	0.0527957	0.0527957	0.250829
5	mono13mix_1	2	1.2	0.070805	0.070805	0.070805	0.272237
6	mono13mix_5	3	6	0.6119	0.6119	0.6119	2.06991
7	mono13mix_10	4	12	1.35142	1.35142	1.35142	5.10271
9	mono13mix_20	6	24	3.04649	3.04649	3.04649	12.4376
10	mono13mix_25	7	30	3.83158	3.83158	3.83158	17.1711
11	mono13mix_30	8	36	4.95103	4.95103	4.95103	21.3108
校正
校正信息		Glc-UA
校正类型：		Lin			截距 (C0)：		0
评估类型：		峰面积			斜率 (C1)：		0.308555
校正点数：		7			曲率 (C2)：		0
禁用的校正点数：		0			R-平方：		0.993776
校正图		Glc-UA
校正结果		Glc-UA
序号	进样名称	校正	X 值	Y 值	Y 值	峰面积	峰高
		级别				nC*min	nC
			ED_1	ED_1	ED_1	ED_1	ED_1
			Glc-UA	Glc-UA	Glc-UA	Glc-UA	Glc-UA
4	mono13mix_0.5	1	0.6	0.210714	0.210714	0.210714	0.761657
5	mono13mix_1	2	1.2	0.251635	0.251635	0.251635	0.860349
6	mono13mix_5	3	6	1.40571	1.40571	1.40571	4.9712
7	mono13mix_10	4	12	3.22588	3.22588	3.22588	11.5109
9	mono13mix_20	6	24	7.19199	7.19199	7.19199	25.6173
10	mono13mix_25	7	30	9.08597	9.08597	9.08597	34.1076
11	mono13mix_30	8	36	11.6291	11.6291	11.6291	42.0165
校正
校正信息		Man-UA
校正类型：		Lin			截距 (C0)：		0
评估类型：		峰面积			斜率 (C1)：		0.063353
校正点数：		7			曲率 (C2)：		0
禁用的校正点数：		0			R-平方：		0.992575
校正图		Man-UA
校正结果		Man-UA
序号	进样名称	校正	X 值	Y 值	Y 值	峰面积	峰高
		级别				nC*min	nC
			ED_1	ED_1	ED_1	ED_1	ED_1
			Man-UA	Man-UA	Man-UA	Man-UA	Man-UA
4	mono13mix_0.5	1	0.6	0.0700523	0.0700523	0.0700523	0.167136
5	mono13mix_1	2	1.2	0.0902342	0.0902342	0.0902342	0.190558
6	mono13mix_5	3	6	0.314103	0.314103	0.314103	0.794251
7	mono13mix_10	4	12	0.700479	0.700479	0.700479	1.9039
9	mono13mix_20	6	24	1.48891	1.48891	1.48891	4.23808
10	mono13mix_25	7	30	1.80077	1.80077	1.80077	5.97601
11	mono13mix_30	8	36	2.41485	2.41485	2.41485	7.82769

## Sheet: 色谱图
色谱图
