# Supplementary material for: Moringa oleifera leaf polysaccharide alleviates experimental colitis by inhibiting inflammation and maintaining intestinal barrier
Source: Front Nutr. 2022 Nov 10;9:1055791. doi: 10.3389/fnut.2022.1055791 (PMC9686441; doi:10.3389/fnut.2022.1055791)
Supplement: Supplementary file 1 [file Data_Sheet_1.zip › Figure 2/Fig 2B/mono13mix_10_ED_1.txt]

文件路径	chrom://dew-pc/2022/20220719-MONO.seq/624.smp/ED_1.channel/ED_1.chm
通道	ED_1

进样信息:
数据仓	2022
进样	mono13mix_10
进样序号	7
位置	RA4
注释	
处理方法	Mono
仪器方法	Mono13-20-2201-1
类型	校正标准品
状态	已完成
进样日期	2022/7/19
进样时间	15:44:38
进样量 (µl)	5.0
稀释因子	1.0000
重量	1.0000

色谱数据信息:
时间最小值 (min)	0.000333
时间最大值 (min)	60.000333
数据点	7201
检测器	EDet1
正在生成数据系统	Chromeleon 7.2.5.9507
正在导出数据系统	Chromeleon 7.2.5.0
操作者	仪器控制器
信号数量	
信号单位	nC
信号最小值	-2.895450
信号最大值	158.626052
通道	ED_1
驱动名称	DC-5000
通道类型	评估
最小步长 (s)	0.5
最大步长 (s)	0.5
平均步长 (s)	0.5

信号参数信息:
信号信息	

色谱数据:
时间 (min)	步长 (s)	值 (nC)
0.000333	n.a.	-0.003950
0.008667	0.5	0.006400
0.017000	0.5	0.007250
0.025333	0.5	0.007550
0.033667	0.5	0.007500
0.042000	0.5	0.007100
0.050333	0.5	0.006050
0.058667	0.5	0.004400
0.067000	0.5	0.001650
0.075333	0.5	-0.000150
0.083667	0.5	-0.004350
0.092000	0.5	-0.004800
0.100333	0.5	-0.006050
0.108667	0.5	-0.007200
0.117000	0.5	-0.008800
0.125333	0.5	-0.012350
0.133667	0.5	-0.016700
0.142000	0.5	-0.020250
0.150333	0.5	-0.023500
0.158667	0.5	-0.025050
0.167000	0.5	-0.027050
0.175333	0.5	-0.028150
0.183667	0.5	-0.029850
0.192000	0.5	-0.030750
0.200333	0.5	-0.031100
0.208667	0.5	-0.031400
0.217000	0.5	-0.030200
0.225333	0.5	-0.029750
0.233667	0.5	-0.031000
0.242000	0.5	-0.033000
0.250333	0.5	-0.032850
0.258667	0.5	-0.033100
0.267000	0.5	-0.038850
0.275333	0.5	-0.039800
0.283667	0.5	-0.039800
0.292000	0.5	-0.039650
0.300333	0.5	-0.040250
0.308667	0.5	-0.041900
0.317000	0.5	-0.045500
0.325333	0.5	-0.049150
0.333667	0.5	-0.050100
0.342000	0.5	-0.052050
0.350333	0.5	-0.052650
0.358667	0.5	-0.053700
0.367000	0.5	-0.054200
0.375333	0.5	-0.055400
0.383667	0.5	-0.054400
0.392000	0.5	-0.054400
0.400333	0.5	-0.053300
0.408667	0.5	-0.053250
0.417000	0.5	-0.053350
0.425333	0.5	-0.052300
0.433667	0.5	-0.053150
0.442000	0.5	-0.053350
0.450333	0.5	-0.053950
0.458667	0.5	-0.057600
0.467000	0.5	-0.056650
0.475333	0.5	-0.056750
0.483667	0.5	-0.056350
0.492000	0.5	-0.056550
0.500333	0.5	-0.059800
0.508667	0.5	-0.062300
0.517000	0.5	-0.064650
0.525333	0.5	-0.066050
0.533667	0.5	-0.066750
0.542000	0.5	-0.067000
0.550333	0.5	-0.067400
0.558667	0.5	-0.068000
0.567000	0.5	-0.068450
0.575333	0.5	-0.067100
0.583667	0.5	-0.066200
0.592000	0.5	-0.064600
0.600333	0.5	-0.063300
0.608667	0.5	-0.063600
0.617000	0.5	-0.064800
0.625333	0.5	-0.063500
0.633667	0.5	-0.063450
0.642000	0.5	-0.067400
0.650333	0.5	-0.067200
0.658667	0.5	-0.065900
0.667000	0.5	-0.065100
0.675333	0.5	-0.065800
0.683667	0.5	-0.067150
0.692000	0.5	-0.070150
0.700333	0.5	-0.073250
0.708667	0.5	-0.074600
0.717000	0.5	-0.075900
0.725333	0.5	-0.076050
0.733667	0.5	-0.076550
0.742000	0.5	-0.076850
0.750333	0.5	-0.077250
0.758667	0.5	-0.077400
0.767000	0.5	-0.076400
0.775333	0.5	-0.075650
0.783667	0.5	-0.075300
0.792000	0.5	-0.075700
0.800333	0.5	-0.073950
0.808667	0.5	-0.074150
0.817000	0.5	-0.074550
0.825333	0.5	-0.076900
0.833667	0.5	-0.078750
0.842000	0.5	-0.077850
0.850333	0.5	-0.078650
0.858667	0.5	-0.078950
0.867000	0.5	-0.079900
0.875333	0.5	-0.083000
0.883667	0.5	-0.085800
0.892000	0.5	-0.088850
0.900333	0.5	-0.089750
0.908667	0.5	-0.091700
0.917000	0.5	-0.091600
0.925333	0.5	-0.093000
0.933667	0.5	-0.093750
0.942000	0.5	-0.094250
0.950333	0.5	-0.093750
0.958667	0.5	-0.092650
0.967000	0.5	-0.091500
0.975333	0.5	-0.091900
0.983667	0.5	-0.093000
0.992000	0.5	-0.093950
1.000333	0.5	-0.094450
1.008667	0.5	-0.095150
1.017000	0.5	-0.099900
1.025333	0.5	-0.100850
1.033667	0.5	-0.101200
1.042000	0.5	-0.101600
1.050333	0.5	-0.102750
1.058667	0.5	-0.105050
1.067000	0.5	-0.108850
1.075333	0.5	-0.111350
1.083667	0.5	-0.113750
1.092000	0.5	-0.115650
1.100333	0.5	-0.115850
1.108667	0.5	-0.115700
1.117000	0.5	-0.116650
1.125333	0.5	-0.115850
1.133667	0.5	-0.116400
1.142000	0.5	-0.115650
1.150333	0.5	-0.115650
1.158667	0.5	-0.114200
1.167000	0.5	-0.114200
1.175333	0.5	-0.114300
1.183667	0.5	-0.112600
1.192000	0.5	-0.105650
1.200333	0.5	-0.095450
1.208667	0.5	-0.068400
1.217000	0.5	-0.025300
1.225333	0.5	0.032300
1.233667	0.5	0.095900
1.242000	0.5	0.151850
1.250333	0.5	0.179800
1.258667	0.5	0.175900
1.267000	0.5	0.150750
1.275333	0.5	0.125000
1.283667	0.5	0.112100
1.292000	0.5	0.115150
1.300333	0.5	0.130300
1.308667	0.5	0.177550
1.317000	0.5	0.321400
1.325333	0.5	0.617700
1.333667	0.5	1.041250
1.342000	0.5	1.477200
1.350333	0.5	1.879150
1.358667	0.5	2.490250
1.367000	0.5	3.830800
1.375333	0.5	6.053850
1.383667	0.5	8.469650
1.392000	0.5	10.122600
1.400333	0.5	10.553450
1.408667	0.5	9.878000
1.417000	0.5	8.511800
1.425333	0.5	6.912250
1.433667	0.5	5.422550
1.442000	0.5	4.212900
1.450333	0.5	3.320850
1.458667	0.5	2.699150
1.467000	0.5	2.281500
1.475333	0.5	2.005250
1.483667	0.5	1.826350
1.492000	0.5	1.714900
1.500333	0.5	1.654900
1.508667	0.5	1.633000
1.517000	0.5	1.635950
1.525333	0.5	1.655800
1.533667	0.5	1.689300
1.542000	0.5	1.734550
1.550333	0.5	1.792700
1.558667	0.5	1.868300
1.567000	0.5	1.959550
1.575333	0.5	2.059300
1.583667	0.5	2.174800
1.592000	0.5	2.299400
1.600333	0.5	2.432050
1.608667	0.5	2.569900
1.617000	0.5	2.711950
1.625333	0.5	2.855250
1.633667	0.5	3.000450
1.642000	0.5	3.147350
1.650333	0.5	3.293300
1.658667	0.5	3.438900
1.667000	0.5	3.581300
1.675333	0.5	3.719800
1.683667	0.5	3.852800
1.692000	0.5	3.981200
1.700333	0.5	4.102250
1.708667	0.5	4.217900
1.717000	0.5	4.324400
1.725333	0.5	4.421900
1.733667	0.5	4.511750
1.742000	0.5	4.594050
1.750333	0.5	4.668900
1.758667	0.5	4.731950
1.767000	0.5	4.786100
1.775333	0.5	4.834200
1.783667	0.5	4.874300
1.792000	0.5	4.907250
1.800333	0.5	4.933200
1.808667	0.5	4.951400
1.817000	0.5	4.961900
1.825333	0.5	4.963900
1.833667	0.5	4.957600
1.842000	0.5	4.944050
1.850333	0.5	4.925650
1.858667	0.5	4.900700
1.867000	0.5	4.872050
1.875333	0.5	4.839050
1.883667	0.5	4.801000
1.892000	0.5	4.755500
1.900333	0.5	4.702800
1.908667	0.5	4.643600
1.917000	0.5	4.578600
1.925333	0.5	4.509550
1.933667	0.5	4.438500
1.942000	0.5	4.366900
1.950333	0.5	4.291150
1.958667	0.5	4.217150
1.967000	0.5	4.143150
1.975333	0.5	4.068150
1.983667	0.5	3.992250
1.992000	0.5	3.913650
2.000333	0.5	3.832000
2.008667	0.5	3.750450
2.017000	0.5	3.670350
2.025333	0.5	3.590350
2.033667	0.5	3.515400
2.042000	0.5	3.442800
2.050333	0.5	3.374100
2.058667	0.5	3.305400
2.067000	0.5	3.234200
2.075333	0.5	3.158300
2.083667	0.5	3.075450
2.092000	0.5	2.988900
2.100333	0.5	2.901700
2.108667	0.5	2.814100
2.117000	0.5	2.729000
2.125333	0.5	2.646550
2.133667	0.5	2.562600
2.142000	0.5	2.481550
2.150333	0.5	2.403900
2.158667	0.5	2.328550
2.167000	0.5	2.253800
2.175333	0.5	2.180350
2.183667	0.5	2.106550
2.192000	0.5	2.033800
2.200333	0.5	1.963650
2.208667	0.5	1.896850
2.217000	0.5	1.831200
2.225333	0.5	1.768800
2.233667	0.5	1.706150
2.242000	0.5	1.646050
2.250333	0.5	1.588150
2.258667	0.5	1.532550
2.267000	0.5	1.478600
2.275333	0.5	1.426050
2.283667	0.5	1.372850
2.292000	0.5	1.322250
2.300333	0.5	1.273600
2.308667	0.5	1.225700
2.317000	0.5	1.178400
2.325333	0.5	1.130500
2.333667	0.5	1.085950
2.342000	0.5	1.043950
2.350333	0.5	1.003100
2.358667	0.5	0.963100
2.367000	0.5	0.924100
2.375333	0.5	0.885750
2.383667	0.5	0.850250
2.392000	0.5	0.816850
2.400333	0.5	0.784900
2.408667	0.5	0.752950
2.417000	0.5	0.721900
2.425333	0.5	0.690200
2.433667	0.5	0.659550
2.442000	0.5	0.629450
2.450333	0.5	0.601400
2.458667	0.5	0.570800
2.467000	0.5	0.544000
2.475333	0.5	0.519000
2.483667	0.5	0.494050
2.492000	0.5	0.471350
2.500333	0.5	0.451550
2.508667	0.5	0.427700
2.517000	0.5	0.407550
2.525333	0.5	0.390100
2.533667	0.5	0.375700
2.542000	0.5	0.361100
2.550333	0.5	0.349050
2.558667	0.5	0.337700
2.567000	0.5	0.329350
2.575333	0.5	0.326900
2.583667	0.5	0.330850
2.592000	0.5	0.341600
2.600333	0.5	0.359650
2.608667	0.5	0.385350
2.617000	0.5	0.418400
2.625333	0.5	0.461000
2.633667	0.5	0.511250
2.642000	0.5	0.570500
2.650333	0.5	0.635500
2.658667	0.5	0.704300
2.667000	0.5	0.777250
2.675333	0.5	0.851950
2.683667	0.5	0.925350
2.692000	0.5	0.995150
2.700333	0.5	1.058600
2.708667	0.5	1.119050
2.717000	0.5	1.172500
2.725333	0.5	1.218600
2.733667	0.5	1.255300
2.742000	0.5	1.283150
2.750333	0.5	1.300400
2.758667	0.5	1.309850
2.767000	0.5	1.310150
2.775333	0.5	1.303150
2.783667	0.5	1.288500
2.792000	0.5	1.267200
2.800333	0.5	1.240100
2.808667	0.5	1.208250
2.817000	0.5	1.173000
2.825333	0.5	1.134350
2.833667	0.5	1.091650
2.842000	0.5	1.049100
2.850333	0.5	1.004900
2.858667	0.5	0.958950
2.867000	0.5	0.914150
2.875333	0.5	0.871050
2.883667	0.5	0.824500
2.892000	0.5	0.782450
2.900333	0.5	0.742900
2.908667	0.5	0.704950
2.917000	0.5	0.668150
2.925333	0.5	0.633100
2.933667	0.5	0.597050
2.942000	0.5	0.561750
2.950333	0.5	0.529450
2.958667	0.5	0.498750
2.967000	0.5	0.470600
2.975333	0.5	0.443300
2.983667	0.5	0.418050
2.992000	0.5	0.393350
3.000333	0.5	0.371750
3.008667	0.5	0.350900
3.017000	0.5	0.331450
3.025333	0.5	0.312650
3.033667	0.5	0.294700
3.042000	0.5	0.277650
3.050333	0.5	0.262000
3.058667	0.5	0.248650
3.067000	0.5	0.233300
3.075333	0.5	0.217400
3.083667	0.5	0.205250
3.092000	0.5	0.194300
3.100333	0.5	0.183000
3.108667	0.5	0.171750
3.117000	0.5	0.159450
3.125333	0.5	0.145700
3.133667	0.5	0.134400
3.142000	0.5	0.124600
3.150333	0.5	0.115300
3.158667	0.5	0.107000
3.167000	0.5	0.098350
3.175333	0.5	0.091150
3.183667	0.5	0.083500
3.192000	0.5	0.078300
3.200333	0.5	0.074200
3.208667	0.5	0.071500
3.217000	0.5	0.068050
3.225333	0.5	0.064350
3.233667	0.5	0.061900
3.242000	0.5	0.058650
3.250333	0.5	0.054650
3.258667	0.5	0.047700
3.267000	0.5	0.043150
3.275333	0.5	0.039000
3.283667	0.5	0.033600
3.292000	0.5	0.027850
3.300333	0.5	0.021300
3.308667	0.5	0.012950
3.317000	0.5	0.005950
3.325333	0.5	-0.000050
3.333667	0.5	-0.005100
3.342000	0.5	-0.008950
3.350333	0.5	-0.012900
3.358667	0.5	-0.016450
3.367000	0.5	-0.019800
3.375333	0.5	-0.023150
3.383667	0.5	-0.025650
3.392000	0.5	-0.029550
3.400333	0.5	-0.033250
3.408667	0.5	-0.036350
3.417000	0.5	-0.040050
3.425333	0.5	-0.044450
3.433667	0.5	-0.047350
3.442000	0.5	-0.053450
3.450333	0.5	-0.058450
3.458667	0.5	-0.061100
3.467000	0.5	-0.062550
3.475333	0.5	-0.065800
3.483667	0.5	-0.069250
3.492000	0.5	-0.075200
3.500333	0.5	-0.080800
3.508667	0.5	-0.085850
3.517000	0.5	-0.089550
3.525333	0.5	-0.093300
3.533667	0.5	-0.095150
3.542000	0.5	-0.097550
3.550333	0.5	-0.100350
3.558667	0.5	-0.103200
3.567000	0.5	-0.104800
3.575333	0.5	-0.105150
3.583667	0.5	-0.105450
3.592000	0.5	-0.107850
3.600333	0.5	-0.110200
3.608667	0.5	-0.111800
3.617000	0.5	-0.112800
3.625333	0.5	-0.115750
3.633667	0.5	-0.119750
3.642000	0.5	-0.121750
3.650333	0.5	-0.122450
3.658667	0.5	-0.124150
3.667000	0.5	-0.126550
3.675333	0.5	-0.128600
3.683667	0.5	-0.134100
3.692000	0.5	-0.136700
3.700333	0.5	-0.139700
3.708667	0.5	-0.141400
3.717000	0.5	-0.143750
3.725333	0.5	-0.144950
3.733667	0.5	-0.146200
3.742000	0.5	-0.148350
3.750333	0.5	-0.149450
3.758667	0.5	-0.149450
3.767000	0.5	-0.150500
3.775333	0.5	-0.151400
3.783667	0.5	-0.151000
3.792000	0.5	-0.152550
3.800333	0.5	-0.153850
3.808667	0.5	-0.153750
3.817000	0.5	-0.157500
3.825333	0.5	-0.159550
3.833667	0.5	-0.159600
3.842000	0.5	-0.159150
3.850333	0.5	-0.160300
3.858667	0.5	-0.161400
3.867000	0.5	-0.165650
3.875333	0.5	-0.169200
3.883667	0.5	-0.172250
3.892000	0.5	-0.174550
3.900333	0.5	-0.175850
3.908667	0.5	-0.177500
3.917000	0.5	-0.178300
3.925333	0.5	-0.179800
3.933667	0.5	-0.179750
3.942000	0.5	-0.179800
3.950333	0.5	-0.179250
3.958667	0.5	-0.178750
3.967000	0.5	-0.179950
3.975333	0.5	-0.181000
3.983667	0.5	-0.182050
3.992000	0.5	-0.182600
4.000333	0.5	-0.184100
4.008667	0.5	-0.188700
4.017000	0.5	-0.189300
4.025333	0.5	-0.189600
4.033667	0.5	-0.191200
4.042000	0.5	-0.193300
4.050333	0.5	-0.195600
4.058667	0.5	-0.200450
4.067000	0.5	-0.203650
4.075333	0.5	-0.206250
4.083667	0.5	-0.207150
4.092000	0.5	-0.208400
4.100333	0.5	-0.209200
4.108667	0.5	-0.209950
4.117000	0.5	-0.211000
4.125333	0.5	-0.210350
4.133667	0.5	-0.210350
4.142000	0.5	-0.209950
4.150333	0.5	-0.210050
4.158667	0.5	-0.211000
4.167000	0.5	-0.210950
4.175333	0.5	-0.210400
4.183667	0.5	-0.210800
4.192000	0.5	-0.215100
4.200333	0.5	-0.216150
4.208667	0.5	-0.215400
4.217000	0.5	-0.215100
4.225333	0.5	-0.215700
4.233667	0.5	-0.216550
4.242000	0.5	-0.220000
4.250333	0.5	-0.222850
4.258667	0.5	-0.224250
4.267000	0.5	-0.226250
4.275333	0.5	-0.227000
4.283667	0.5	-0.227950
4.292000	0.5	-0.227900
4.300333	0.5	-0.229450
4.308667	0.5	-0.228900
4.317000	0.5	-0.228250
4.325333	0.5	-0.229500
4.333667	0.5	-0.230150
4.342000	0.5	-0.229300
4.350333	0.5	-0.229000
4.358667	0.5	-0.229950
4.367000	0.5	-0.228650
4.375333	0.5	-0.228300
4.383667	0.5	-0.231100
4.392000	0.5	-0.229950
4.400333	0.5	-0.228800
4.408667	0.5	-0.228400
4.417000	0.5	-0.228000
4.425333	0.5	-0.229300
4.433667	0.5	-0.227700
4.442000	0.5	-0.222300
4.450333	0.5	-0.207950
4.458667	0.5	-0.178350
4.467000	0.5	-0.124500
4.475333	0.5	-0.031500
4.483667	0.5	0.126250
4.492000	0.5	0.380750
4.500333	0.5	0.777350
4.508667	0.5	1.366150
4.517000	0.5	2.207750
4.525333	0.5	3.360100
4.533667	0.5	4.868500
4.542000	0.5	6.751900
4.550333	0.5	8.992950
4.558667	0.5	11.535050
4.567000	0.5	14.258100
4.575333	0.5	17.016250
4.583667	0.5	19.654800
4.592000	0.5	22.030750
4.600333	0.5	24.027250
4.608667	0.5	25.815350
4.617000	0.5	26.773150
4.625333	0.5	27.157000
4.633667	0.5	26.963350
4.642000	0.5	26.223600
4.650333	0.5	25.005500
4.658667	0.5	23.385900
4.667000	0.5	21.463600
4.675333	0.5	19.336200
4.683667	0.5	17.110400
4.692000	0.5	14.883500
4.700333	0.5	12.731800
4.708667	0.5	10.631700
4.717000	0.5	8.878550
4.725333	0.5	7.319800
4.733667	0.5	5.980950
4.742000	0.5	4.861950
4.750333	0.5	3.943350
4.758667	0.5	3.200750
4.767000	0.5	2.611550
4.775333	0.5	2.144050
4.783667	0.5	1.772500
4.792000	0.5	1.478100
4.800333	0.5	1.239500
4.808667	0.5	1.048350
4.817000	0.5	0.893300
4.825333	0.5	0.767050
4.833667	0.5	0.662600
4.842000	0.5	0.576550
4.850333	0.5	0.502950
4.858667	0.5	0.441450
4.867000	0.5	0.389150
4.875333	0.5	0.344300
4.883667	0.5	0.305050
4.892000	0.5	0.271700
4.900333	0.5	0.240900
4.908667	0.5	0.213100
4.917000	0.5	0.188400
4.925333	0.5	0.167300
4.933667	0.5	0.146150
4.942000	0.5	0.123550
4.950333	0.5	0.106000
4.958667	0.5	0.090200
4.967000	0.5	0.074450
4.975333	0.5	0.058500
4.983667	0.5	0.042150
4.992000	0.5	0.024200
5.000333	0.5	0.008900
5.008667	0.5	-0.005500
5.017000	0.5	-0.017800
5.025333	0.5	-0.030150
5.033667	0.5	-0.040900
5.042000	0.5	-0.052050
5.050333	0.5	-0.061450
5.058667	0.5	-0.070450
5.067000	0.5	-0.077800
5.075333	0.5	-0.087350
5.083667	0.5	-0.095550
5.092000	0.5	-0.102400
5.100333	0.5	-0.108550
5.108667	0.5	-0.113600
5.117000	0.5	-0.119850
5.125333	0.5	-0.129300
5.133667	0.5	-0.135600
5.142000	0.5	-0.140250
5.150333	0.5	-0.144700
5.158667	0.5	-0.149450
5.167000	0.5	-0.154350
5.175333	0.5	-0.162700
5.183667	0.5	-0.169100
5.192000	0.5	-0.174800
5.200333	0.5	-0.179850
5.208667	0.5	-0.184000
5.217000	0.5	-0.187850
5.225333	0.5	-0.191350
5.233667	0.5	-0.195100
5.242000	0.5	-0.197050
5.250333	0.5	-0.199650
5.258667	0.5	-0.201300
5.267000	0.5	-0.204100
5.275333	0.5	-0.206700
5.283667	0.5	-0.208600
5.292000	0.5	-0.211550
5.300333	0.5	-0.213200
5.308667	0.5	-0.215600
5.317000	0.5	-0.220550
5.325333	0.5	-0.221150
5.333667	0.5	-0.222250
5.342000	0.5	-0.223700
5.350333	0.5	-0.225400
5.358667	0.5	-0.229500
5.367000	0.5	-0.233700
5.375333	0.5	-0.237350
5.383667	0.5	-0.240700
5.392000	0.5	-0.242550
5.400333	0.5	-0.244350
5.408667	0.5	-0.245700
5.417000	0.5	-0.247350
5.425333	0.5	-0.249100
5.433667	0.5	-0.249800
5.442000	0.5	-0.251450
5.450333	0.5	-0.252950
5.458667	0.5	-0.254550
5.467000	0.5	-0.257450
5.475333	0.5	-0.258750
5.483667	0.5	-0.257900
5.492000	0.5	-0.259100
5.500333	0.5	-0.263800
5.508667	0.5	-0.264700
5.517000	0.5	-0.264550
5.525333	0.5	-0.265000
5.533667	0.5	-0.265350
5.542000	0.5	-0.267150
5.550333	0.5	-0.270300
5.558667	0.5	-0.273900
5.567000	0.5	-0.275500
5.575333	0.5	-0.277000
5.583667	0.5	-0.277150
5.592000	0.5	-0.278700
5.600333	0.5	-0.279200
5.608667	0.5	-0.280650
5.617000	0.5	-0.280700
5.625333	0.5	-0.280400
5.633667	0.5	-0.280950
5.642000	0.5	-0.282550
5.650333	0.5	-0.282750
5.658667	0.5	-0.283050
5.667000	0.5	-0.284300
5.675333	0.5	-0.285400
5.683667	0.5	-0.287900
5.692000	0.5	-0.291150
5.700333	0.5	-0.291050
5.708667	0.5	-0.291100
5.717000	0.5	-0.292000
5.725333	0.5	-0.292650
5.733667	0.5	-0.295700
5.742000	0.5	-0.298100
5.750333	0.5	-0.301500
5.758667	0.5	-0.302850
5.767000	0.5	-0.303950
5.775333	0.5	-0.303900
5.783667	0.5	-0.304950
5.792000	0.5	-0.305450
5.800333	0.5	-0.305900
5.808667	0.5	-0.305100
5.817000	0.5	-0.304450
5.825333	0.5	-0.302900
5.833667	0.5	-0.302800
5.842000	0.5	-0.303700
5.850333	0.5	-0.304250
5.858667	0.5	-0.304000
5.867000	0.5	-0.304900
5.875333	0.5	-0.309300
5.883667	0.5	-0.310000
5.892000	0.5	-0.309250
5.900333	0.5	-0.310100
5.908667	0.5	-0.310550
5.917000	0.5	-0.312750
5.925333	0.5	-0.317050
5.933667	0.5	-0.320050
5.942000	0.5	-0.322250
5.950333	0.5	-0.323250
5.958667	0.5	-0.324200
5.967000	0.5	-0.324500
5.975333	0.5	-0.325150
5.983667	0.5	-0.325550
5.992000	0.5	-0.325800
6.000333	0.5	-0.325000
6.008667	0.5	-0.324600
6.017000	0.5	-0.324700
6.025333	0.5	-0.324050
6.033667	0.5	-0.324050
6.042000	0.5	-0.324200
6.050333	0.5	-0.324250
6.058667	0.5	-0.327700
6.067000	0.5	-0.329350
6.075333	0.5	-0.329250
6.083667	0.5	-0.328650
6.092000	0.5	-0.329700
6.100333	0.5	-0.329650
6.108667	0.5	-0.333650
6.117000	0.5	-0.336650
6.125333	0.5	-0.338900
6.133667	0.5	-0.340200
6.142000	0.5	-0.341650
6.150333	0.5	-0.341850
6.158667	0.5	-0.342200
6.167000	0.5	-0.343050
6.175333	0.5	-0.343300
6.183667	0.5	-0.342950
6.192000	0.5	-0.341050
6.200333	0.5	-0.340000
6.208667	0.5	-0.339900
6.217000	0.5	-0.340250
6.225333	0.5	-0.341650
6.233667	0.5	-0.342500
6.242000	0.5	-0.342700
6.250333	0.5	-0.346450
6.258667	0.5	-0.346150
6.267000	0.5	-0.345750
6.275333	0.5	-0.345600
6.283667	0.5	-0.346050
6.292000	0.5	-0.348400
6.300333	0.5	-0.352200
6.308667	0.5	-0.354250
6.317000	0.5	-0.356650
6.325333	0.5	-0.357500
6.333667	0.5	-0.358550
6.342000	0.5	-0.358600
6.350333	0.5	-0.358800
6.358667	0.5	-0.359150
6.367000	0.5	-0.358750
6.375333	0.5	-0.358250
6.383667	0.5	-0.358050
6.392000	0.5	-0.357300
6.400333	0.5	-0.358250
6.408667	0.5	-0.358950
6.417000	0.5	-0.357000
6.425333	0.5	-0.356750
6.433667	0.5	-0.360800
6.442000	0.5	-0.361400
6.450333	0.5	-0.360650
6.458667	0.5	-0.360300
6.467000	0.5	-0.360250
6.475333	0.5	-0.361650
6.483667	0.5	-0.365300
6.492000	0.5	-0.368700
6.500333	0.5	-0.370100
6.508667	0.5	-0.371950
6.517000	0.5	-0.372450
6.525333	0.5	-0.373750
6.533667	0.5	-0.374250
6.542000	0.5	-0.375500
6.550333	0.5	-0.375100
6.558667	0.5	-0.374900
6.567000	0.5	-0.373650
6.575333	0.5	-0.373900
6.583667	0.5	-0.373850
6.592000	0.5	-0.373150
6.600333	0.5	-0.373750
6.608667	0.5	-0.375150
6.617000	0.5	-0.376900
6.625333	0.5	-0.380850
6.633667	0.5	-0.380850
6.642000	0.5	-0.381550
6.650333	0.5	-0.382200
6.658667	0.5	-0.383650
6.667000	0.5	-0.386900
6.675333	0.5	-0.390100
6.683667	0.5	-0.393100
6.692000	0.5	-0.395800
6.700333	0.5	-0.397950
6.708667	0.5	-0.398600
6.717000	0.5	-0.400300
6.725333	0.5	-0.401050
6.733667	0.5	-0.402400
6.742000	0.5	-0.401800
6.750333	0.5	-0.403200
6.758667	0.5	-0.403150
6.767000	0.5	-0.403750
6.775333	0.5	-0.405350
6.783667	0.5	-0.407250
6.792000	0.5	-0.406750
6.800333	0.5	-0.407200
6.808667	0.5	-0.412200
6.817000	0.5	-0.413250
6.825333	0.5	-0.413000
6.833667	0.5	-0.413600
6.842000	0.5	-0.414450
6.850333	0.5	-0.416700
6.858667	0.5	-0.420400
6.867000	0.5	-0.423850
6.875333	0.5	-0.425750
6.883667	0.5	-0.427300
6.892000	0.5	-0.427950
6.900333	0.5	-0.428400
6.908667	0.5	-0.429400
6.917000	0.5	-0.430250
6.925333	0.5	-0.430650
6.933667	0.5	-0.429850
6.942000	0.5	-0.430900
6.950333	0.5	-0.431850
6.958667	0.5	-0.432000
6.967000	0.5	-0.431800
6.975333	0.5	-0.431800
6.983667	0.5	-0.431350
6.992000	0.5	-0.433450
7.000333	0.5	-0.435600
7.008667	0.5	-0.435650
7.017000	0.5	-0.435950
7.025333	0.5	-0.435850
7.033667	0.5	-0.436950
7.042000	0.5	-0.440200
7.050333	0.5	-0.442600
7.058667	0.5	-0.445800
7.067000	0.5	-0.447200
7.075333	0.5	-0.448400
7.083667	0.5	-0.448850
7.092000	0.5	-0.450150
7.100333	0.5	-0.450900
7.108667	0.5	-0.451100
7.117000	0.5	-0.450100
7.125333	0.5	-0.449850
7.133667	0.5	-0.448750
7.142000	0.5	-0.448850
7.150333	0.5	-0.448750
7.158667	0.5	-0.449300
7.167000	0.5	-0.450400
7.175333	0.5	-0.450800
7.183667	0.5	-0.454000
7.192000	0.5	-0.453900
7.200333	0.5	-0.453550
7.208667	0.5	-0.453900
7.217000	0.5	-0.453850
7.225333	0.5	-0.455850
7.233667	0.5	-0.459350
7.242000	0.5	-0.461750
7.250333	0.5	-0.463850
7.258667	0.5	-0.464600
7.267000	0.5	-0.465050
7.275333	0.5	-0.465550
7.283667	0.5	-0.466250
7.292000	0.5	-0.465900
7.300333	0.5	-0.466300
7.308667	0.5	-0.465850
7.317000	0.5	-0.466600
7.325333	0.5	-0.466950
7.333667	0.5	-0.467500
7.342000	0.5	-0.468850
7.350333	0.5	-0.468600
7.358667	0.5	-0.467700
7.367000	0.5	-0.471650
7.375333	0.5	-0.472800
7.383667	0.5	-0.472400
7.392000	0.5	-0.472150
7.400333	0.5	-0.473300
7.408667	0.5	-0.474450
7.417000	0.5	-0.478500
7.425333	0.5	-0.482000
7.433667	0.5	-0.484300
7.442000	0.5	-0.485550
7.450333	0.5	-0.486500
7.458667	0.5	-0.487000
7.467000	0.5	-0.487700
7.475333	0.5	-0.488850
7.483667	0.5	-0.488550
7.492000	0.5	-0.488550
7.500333	0.5	-0.487450
7.508667	0.5	-0.487550
7.517000	0.5	-0.488150
7.525333	0.5	-0.487150
7.533667	0.5	-0.486800
7.542000	0.5	-0.487350
7.550333	0.5	-0.488500
7.558667	0.5	-0.491750
7.567000	0.5	-0.491400
7.575333	0.5	-0.491150
7.583667	0.5	-0.490250
7.592000	0.5	-0.491300
7.600333	0.5	-0.493500
7.608667	0.5	-0.496250
7.617000	0.5	-0.498100
7.625333	0.5	-0.500300
7.633667	0.5	-0.501100
7.642000	0.5	-0.501500
7.650333	0.5	-0.501100
7.658667	0.5	-0.501250
7.667000	0.5	-0.501300
7.675333	0.5	-0.500250
7.683667	0.5	-0.499950
7.692000	0.5	-0.500600
7.700333	0.5	-0.499300
7.708667	0.5	-0.498850
7.717000	0.5	-0.499750
7.725333	0.5	-0.498150
7.733667	0.5	-0.496600
7.742000	0.5	-0.500550
7.750333	0.5	-0.499900
7.758667	0.5	-0.498750
7.767000	0.5	-0.497000
7.775333	0.5	-0.497300
7.783667	0.5	-0.498100
7.792000	0.5	-0.500600
7.800333	0.5	-0.503450
7.808667	0.5	-0.504050
7.817000	0.5	-0.505100
7.825333	0.5	-0.504700
7.833667	0.5	-0.504250
7.842000	0.5	-0.503450
7.850333	0.5	-0.503200
7.858667	0.5	-0.501350
7.867000	0.5	-0.500400
7.875333	0.5	-0.497850
7.883667	0.5	-0.497250
7.892000	0.5	-0.496700
7.900333	0.5	-0.494900
7.908667	0.5	-0.493700
7.917000	0.5	-0.493650
7.925333	0.5	-0.494250
7.933667	0.5	-0.495600
7.942000	0.5	-0.493750
7.950333	0.5	-0.492500
7.958667	0.5	-0.491200
7.967000	0.5	-0.491300
7.975333	0.5	-0.492700
7.983667	0.5	-0.495100
7.992000	0.5	-0.496050
8.000333	0.5	-0.496100
8.008667	0.5	-0.496650
8.017000	0.5	-0.495650
8.025333	0.5	-0.495650
8.033667	0.5	-0.494550
8.042000	0.5	-0.494350
8.050333	0.5	-0.492300
8.058667	0.5	-0.491850
8.067000	0.5	-0.491650
8.075333	0.5	-0.490750
8.083667	0.5	-0.490500
8.092000	0.5	-0.489800
8.100333	0.5	-0.488700
8.108667	0.5	-0.488200
8.117000	0.5	-0.490650
8.125333	0.5	-0.489550
8.133667	0.5	-0.488450
8.142000	0.5	-0.487150
8.150333	0.5	-0.486150
8.158667	0.5	-0.487500
8.167000	0.5	-0.489850
8.175333	0.5	-0.491750
8.183667	0.5	-0.492650
8.192000	0.5	-0.493000
8.200333	0.5	-0.492600
8.208667	0.5	-0.492100
8.217000	0.5	-0.492000
8.225333	0.5	-0.490450
8.233667	0.5	-0.489250
8.242000	0.5	-0.487750
8.250333	0.5	-0.486850
8.258667	0.5	-0.486050
8.267000	0.5	-0.485300
8.275333	0.5	-0.485100
8.283667	0.5	-0.484200
8.292000	0.5	-0.481900
8.300333	0.5	-0.483650
8.308667	0.5	-0.484250
8.317000	0.5	-0.483950
8.325333	0.5	-0.482800
8.333667	0.5	-0.482750
8.342000	0.5	-0.482800
8.350333	0.5	-0.485400
8.358667	0.5	-0.488150
8.367000	0.5	-0.490500
8.375333	0.5	-0.491050
8.383667	0.5	-0.491750
8.392000	0.5	-0.490950
8.400333	0.5	-0.491700
8.408667	0.5	-0.492200
8.417000	0.5	-0.492200
8.425333	0.5	-0.491350
8.433667	0.5	-0.490250
8.442000	0.5	-0.488450
8.450333	0.5	-0.488800
8.458667	0.5	-0.488400
8.467000	0.5	-0.487850
8.475333	0.5	-0.488850
8.483667	0.5	-0.490250
8.492000	0.5	-0.493250
8.500333	0.5	-0.493700
8.508667	0.5	-0.492950
8.517000	0.5	-0.492750
8.525333	0.5	-0.493900
8.533667	0.5	-0.496100
8.542000	0.5	-0.499650
8.550333	0.5	-0.501200
8.558667	0.5	-0.503000
8.567000	0.5	-0.503550
8.575333	0.5	-0.504750
8.583667	0.5	-0.505300
8.592000	0.5	-0.505700
8.600333	0.5	-0.505750
8.608667	0.5	-0.505150
8.617000	0.5	-0.503950
8.625333	0.5	-0.504200
8.633667	0.5	-0.503200
8.642000	0.5	-0.502300
8.650333	0.5	-0.503000
8.658667	0.5	-0.502950
8.667000	0.5	-0.501450
8.675333	0.5	-0.504850
8.683667	0.5	-0.504950
8.692000	0.5	-0.504500
8.700333	0.5	-0.502850
8.708667	0.5	-0.502700
8.717000	0.5	-0.503050
8.725333	0.5	-0.505750
8.733667	0.5	-0.508650
8.742000	0.5	-0.510300
8.750333	0.5	-0.510800
8.758667	0.5	-0.510550
8.767000	0.5	-0.509900
8.775333	0.5	-0.509350
8.783667	0.5	-0.508750
8.792000	0.5	-0.507850
8.800333	0.5	-0.506600
8.808667	0.5	-0.503900
8.817000	0.5	-0.502200
8.825333	0.5	-0.502000
8.833667	0.5	-0.500950
8.842000	0.5	-0.499800
8.850333	0.5	-0.499350
8.858667	0.5	-0.500350
8.867000	0.5	-0.502100
8.875333	0.5	-0.501450
8.883667	0.5	-0.500050
8.892000	0.5	-0.499250
8.900333	0.5	-0.499550
8.908667	0.5	-0.500950
8.917000	0.5	-0.504150
8.925333	0.5	-0.505150
8.933667	0.5	-0.506550
8.942000	0.5	-0.506750
8.950333	0.5	-0.507050
8.958667	0.5	-0.507050
8.967000	0.5	-0.506850
8.975333	0.5	-0.506650
8.983667	0.5	-0.505650
8.992000	0.5	-0.504350
9.000333	0.5	-0.503350
9.008667	0.5	-0.502050
9.017000	0.5	-0.501550
9.025333	0.5	-0.501800
9.033667	0.5	-0.501200
9.042000	0.5	-0.500350
9.050333	0.5	-0.503950
9.058667	0.5	-0.503450
9.067000	0.5	-0.503050
9.075333	0.5	-0.501550
9.083667	0.5	-0.501900
9.092000	0.5	-0.502550
9.100333	0.5	-0.504800
9.108667	0.5	-0.508400
9.117000	0.5	-0.509650
9.125333	0.5	-0.511350
9.133667	0.5	-0.511100
9.142000	0.5	-0.511500
9.150333	0.5	-0.511750
9.158667	0.5	-0.511500
9.167000	0.5	-0.510550
9.175333	0.5	-0.509350
9.183667	0.5	-0.508950
9.192000	0.5	-0.509350
9.200333	0.5	-0.509650
9.208667	0.5	-0.509750
9.217000	0.5	-0.509350
9.225333	0.5	-0.508700
9.233667	0.5	-0.510050
9.242000	0.5	-0.511650
9.250333	0.5	-0.510550
9.258667	0.5	-0.509500
9.267000	0.5	-0.509100
9.275333	0.5	-0.509450
9.283667	0.5	-0.511800
9.292000	0.5	-0.515100
9.300333	0.5	-0.519150
9.308667	0.5	-0.518850
9.317000	0.5	-0.518550
9.325333	0.5	-0.517750
9.333667	0.5	-0.518100
9.342000	0.5	-0.517550
9.350333	0.5	-0.517850
9.358667	0.5	-0.516200
9.367000	0.5	-0.515350
9.375333	0.5	-0.514200
9.383667	0.5	-0.514250
9.392000	0.5	-0.514100
9.400333	0.5	-0.512900
9.408667	0.5	-0.512650
9.417000	0.5	-0.513100
9.425333	0.5	-0.516050
9.433667	0.5	-0.515900
9.442000	0.5	-0.514700
9.450333	0.5	-0.513600
9.458667	0.5	-0.513300
9.467000	0.5	-0.514100
9.475333	0.5	-0.515000
9.483667	0.5	-0.515350
9.492000	0.5	-0.513550
9.500333	0.5	-0.510750
9.508667	0.5	-0.505750
9.517000	0.5	-0.498700
9.525333	0.5	-0.489550
9.533667	0.5	-0.475650
9.542000	0.5	-0.457400
9.550333	0.5	-0.432600
9.558667	0.5	-0.403000
9.567000	0.5	-0.363150
9.575333	0.5	-0.311200
9.583667	0.5	-0.245600
9.592000	0.5	-0.162500
9.600333	0.5	-0.055500
9.608667	0.5	0.072800
9.617000	0.5	0.232950
9.625333	0.5	0.429750
9.633667	0.5	0.669000
9.642000	0.5	0.954600
9.650333	0.5	1.294900
9.658667	0.5	1.693450
9.667000	0.5	2.157650
9.675333	0.5	2.690600
9.683667	0.5	3.298600
9.692000	0.5	3.980850
9.700333	0.5	4.741000
9.708667	0.5	5.572300
9.717000	0.5	6.472600
9.725333	0.5	7.431000
9.733667	0.5	8.438950
9.742000	0.5	9.482850
9.750333	0.5	10.546850
9.758667	0.5	11.621300
9.767000	0.5	12.684100
9.775333	0.5	13.718600
9.783667	0.5	14.714650
9.792000	0.5	15.659300
9.800333	0.5	16.522850
9.808667	0.5	17.296850
9.817000	0.5	17.977650
9.825333	0.5	18.555300
9.833667	0.5	19.025700
9.842000	0.5	19.386100
9.850333	0.5	19.621700
9.858667	0.5	19.734350
9.867000	0.5	19.728050
9.875333	0.5	19.606500
9.883667	0.5	19.373300
9.892000	0.5	19.036950
9.900333	0.5	18.600150
9.908667	0.5	18.077100
9.917000	0.5	17.474750
9.925333	0.5	16.812150
9.933667	0.5	16.091700
9.942000	0.5	15.332250
9.950333	0.5	14.550050
9.958667	0.5	13.755700
9.967000	0.5	12.963800
9.975333	0.5	12.193900
9.983667	0.5	11.449950
9.992000	0.5	10.748750
10.000333	0.5	10.106900
10.008667	0.5	9.534300
10.017000	0.5	9.035250
10.025333	0.5	8.622750
10.033667	0.5	8.296000
10.042000	0.5	8.059650
10.050333	0.5	7.915050
10.058667	0.5	7.860600
10.067000	0.5	7.892550
10.075333	0.5	8.004600
10.083667	0.5	8.189500
10.092000	0.5	8.435600
10.100333	0.5	8.734050
10.108667	0.5	9.072800
10.117000	0.5	9.439850
10.125333	0.5	9.823300
10.133667	0.5	10.209850
10.142000	0.5	10.587950
10.150333	0.5	10.946450
10.158667	0.5	11.277150
10.167000	0.5	11.575400
10.175333	0.5	11.822650
10.183667	0.5	12.019950
10.192000	0.5	12.162750
10.200333	0.5	12.248000
10.208667	0.5	12.273500
10.217000	0.5	12.238550
10.225333	0.5	12.136600
10.233667	0.5	11.973700
10.242000	0.5	11.750350
10.250333	0.5	11.470800
10.258667	0.5	11.138100
10.267000	0.5	10.759100
10.275333	0.5	10.335650
10.283667	0.5	9.875750
10.292000	0.5	9.386500
10.300333	0.5	8.873600
10.308667	0.5	8.341250
10.317000	0.5	7.798850
10.325333	0.5	7.251650
10.333667	0.5	6.707100
10.342000	0.5	6.170350
10.350333	0.5	5.644700
10.358667	0.5	5.131600
10.367000	0.5	4.642200
10.375333	0.5	4.178850
10.383667	0.5	3.741050
10.392000	0.5	3.330650
10.400333	0.5	2.949100
10.408667	0.5	2.594500
10.417000	0.5	2.270350
10.425333	0.5	1.977650
10.433667	0.5	1.711450
10.442000	0.5	1.473500
10.450333	0.5	1.259900
10.458667	0.5	1.071300
10.467000	0.5	0.903950
10.475333	0.5	0.757300
10.483667	0.5	0.629600
10.492000	0.5	0.517050
10.500333	0.5	0.418800
10.508667	0.5	0.333350
10.517000	0.5	0.259150
10.525333	0.5	0.193850
10.533667	0.5	0.137450
10.542000	0.5	0.086550
10.550333	0.5	0.041650
10.558667	0.5	0.005450
10.567000	0.5	-0.026400
10.575333	0.5	-0.055250
10.583667	0.5	-0.080850
10.592000	0.5	-0.106200
10.600333	0.5	-0.128800
10.608667	0.5	-0.148950
10.617000	0.5	-0.165700
10.625333	0.5	-0.181050
10.633667	0.5	-0.194500
10.642000	0.5	-0.206150
10.650333	0.5	-0.216250
10.658667	0.5	-0.226900
10.667000	0.5	-0.235350
10.675333	0.5	-0.242900
10.683667	0.5	-0.249100
10.692000	0.5	-0.256800
10.700333	0.5	-0.265150
10.708667	0.5	-0.271150
10.717000	0.5	-0.276550
10.725333	0.5	-0.284350
10.733667	0.5	-0.293450
10.742000	0.5	-0.299350
10.750333	0.5	-0.304150
10.758667	0.5	-0.309400
10.767000	0.5	-0.315250
10.775333	0.5	-0.322250
10.783667	0.5	-0.330650
10.792000	0.5	-0.337650
10.800333	0.5	-0.343350
10.808667	0.5	-0.348450
10.817000	0.5	-0.353550
10.825333	0.5	-0.357900
10.833667	0.5	-0.363350
10.842000	0.5	-0.367100
10.850333	0.5	-0.370850
10.858667	0.5	-0.373150
10.867000	0.5	-0.376550
10.875333	0.5	-0.379600
10.883667	0.5	-0.382000
10.892000	0.5	-0.384950
10.900333	0.5	-0.388100
10.908667	0.5	-0.389800
10.917000	0.5	-0.394850
10.925333	0.5	-0.398600
10.933667	0.5	-0.400500
10.942000	0.5	-0.402100
10.950333	0.5	-0.405000
10.958667	0.5	-0.406950
10.967000	0.5	-0.412700
10.975333	0.5	-0.416700
10.983667	0.5	-0.420300
10.992000	0.5	-0.423150
11.000333	0.5	-0.425450
11.008667	0.5	-0.427150
11.017000	0.5	-0.428850
11.025333	0.5	-0.430700
11.033667	0.5	-0.431200
11.042000	0.5	-0.431450
11.050333	0.5	-0.431750
11.058667	0.5	-0.430900
11.067000	0.5	-0.432350
11.075333	0.5	-0.434150
11.083667	0.5	-0.435400
11.092000	0.5	-0.436350
11.100333	0.5	-0.438600
11.108667	0.5	-0.441250
11.117000	0.5	-0.442150
11.125333	0.5	-0.441500
11.133667	0.5	-0.442950
11.142000	0.5	-0.444500
11.150333	0.5	-0.447700
11.158667	0.5	-0.452500
11.167000	0.5	-0.455350
11.175333	0.5	-0.458000
11.183667	0.5	-0.459000
11.192000	0.5	-0.460700
11.200333	0.5	-0.461000
11.208667	0.5	-0.462550
11.217000	0.5	-0.463150
11.225333	0.5	-0.463950
11.233667	0.5	-0.463950
11.242000	0.5	-0.464250
11.250333	0.5	-0.464250
11.258667	0.5	-0.464600
11.267000	0.5	-0.465200
11.275333	0.5	-0.465850
11.283667	0.5	-0.465600
11.292000	0.5	-0.469400
11.300333	0.5	-0.470900
11.308667	0.5	-0.470850
11.317000	0.5	-0.470950
11.325333	0.5	-0.471300
11.333667	0.5	-0.472250
11.342000	0.5	-0.475800
11.350333	0.5	-0.479050
11.358667	0.5	-0.480700
11.367000	0.5	-0.482650
11.375333	0.5	-0.483550
11.383667	0.5	-0.484000
11.392000	0.5	-0.484600
11.400333	0.5	-0.485750
11.408667	0.5	-0.485150
11.417000	0.5	-0.484900
11.425333	0.5	-0.483100
11.433667	0.5	-0.482450
11.442000	0.5	-0.483000
11.450333	0.5	-0.483550
11.458667	0.5	-0.484900
11.467000	0.5	-0.485400
11.475333	0.5	-0.487100
11.483667	0.5	-0.491100
11.492000	0.5	-0.491450
11.500333	0.5	-0.492200
11.508667	0.5	-0.493500
11.517000	0.5	-0.495300
11.525333	0.5	-0.499500
11.533667	0.5	-0.504200
11.542000	0.5	-0.508700
11.550333	0.5	-0.513100
11.558667	0.5	-0.516100
11.567000	0.5	-0.519050
11.575333	0.5	-0.521650
11.583667	0.5	-0.524850
11.592000	0.5	-0.527850
11.600333	0.5	-0.530300
11.608667	0.5	-0.534550
11.617000	0.5	-0.536950
11.625333	0.5	-0.540550
11.633667	0.5	-0.545600
11.642000	0.5	-0.550650
11.650333	0.5	-0.553850
11.658667	0.5	-0.558500
11.667000	0.5	-0.567350
11.675333	0.5	-0.572300
11.683667	0.5	-0.576350
11.692000	0.5	-0.582050
11.700333	0.5	-0.587750
11.708667	0.5	-0.594850
11.717000	0.5	-0.604200
11.725333	0.5	-0.613150
11.733667	0.5	-0.620700
11.742000	0.5	-0.628100
11.750333	0.5	-0.633750
11.758667	0.5	-0.640450
11.767000	0.5	-0.646550
11.775333	0.5	-0.652350
11.783667	0.5	-0.656700
11.792000	0.5	-0.660100
11.800333	0.5	-0.662350
11.808667	0.5	-0.665150
11.817000	0.5	-0.666300
11.825333	0.5	-0.666550
11.833667	0.5	-0.666400
11.842000	0.5	-0.664500
11.850333	0.5	-0.661050
11.858667	0.5	-0.655450
11.867000	0.5	-0.642650
11.875333	0.5	-0.626600
11.883667	0.5	-0.605850
11.892000	0.5	-0.578700
11.900333	0.5	-0.547450
11.908667	0.5	-0.506550
11.917000	0.5	-0.455850
11.925333	0.5	-0.392600
11.933667	0.5	-0.315800
11.942000	0.5	-0.221800
11.950333	0.5	-0.111700
11.958667	0.5	0.019250
11.967000	0.5	0.170750
11.975333	0.5	0.348500
11.983667	0.5	0.550850
11.992000	0.5	0.783100
12.000333	0.5	1.046100
12.008667	0.5	1.340450
12.017000	0.5	1.670400
12.025333	0.5	2.038200
12.033667	0.5	2.443950
12.042000	0.5	2.885300
12.050333	0.5	3.367450
12.058667	0.5	3.887900
12.067000	0.5	4.445450
12.075333	0.5	5.041400
12.083667	0.5	5.669600
12.092000	0.5	6.326650
12.100333	0.5	7.006450
12.108667	0.5	7.706800
12.117000	0.5	8.420150
12.125333	0.5	9.144550
12.133667	0.5	9.870550
12.142000	0.5	10.591800
12.150333	0.5	11.298350
12.158667	0.5	11.982550
12.167000	0.5	12.642650
12.175333	0.5	13.268100
12.183667	0.5	13.851150
12.192000	0.5	14.385400
12.200333	0.5	14.867900
12.208667	0.5	15.292800
12.217000	0.5	15.661400
12.225333	0.5	15.966300
12.233667	0.5	16.196300
12.242000	0.5	16.359300
12.250333	0.5	16.453500
12.258667	0.5	16.480050
12.267000	0.5	16.441250
12.275333	0.5	16.329600
12.283667	0.5	16.151150
12.292000	0.5	15.904400
12.300333	0.5	15.597900
12.308667	0.5	15.231300
12.317000	0.5	14.812450
12.325333	0.5	14.342700
12.333667	0.5	13.829100
12.342000	0.5	13.275750
12.350333	0.5	12.691800
12.358667	0.5	12.079150
12.367000	0.5	11.446650
12.375333	0.5	10.799050
12.383667	0.5	10.142100
12.392000	0.5	9.482300
12.400333	0.5	8.823750
12.408667	0.5	8.171800
12.417000	0.5	7.526150
12.425333	0.5	6.899550
12.433667	0.5	6.293250
12.442000	0.5	5.707800
12.450333	0.5	5.147250
12.458667	0.5	4.611250
12.467000	0.5	4.102550
12.475333	0.5	3.625200
12.483667	0.5	3.178500
12.492000	0.5	2.762500
12.500333	0.5	2.376200
12.508667	0.5	2.020900
12.517000	0.5	1.693300
12.525333	0.5	1.395650
12.533667	0.5	1.125250
12.542000	0.5	0.879850
12.550333	0.5	0.656250
12.558667	0.5	0.456200
12.567000	0.5	0.276300
12.575333	0.5	0.114650
12.583667	0.5	-0.027650
12.592000	0.5	-0.154250
12.600333	0.5	-0.272800
12.608667	0.5	-0.374600
12.617000	0.5	-0.464000
12.625333	0.5	-0.543600
12.633667	0.5	-0.615600
12.642000	0.5	-0.679800
12.650333	0.5	-0.740950
12.658667	0.5	-0.794650
12.667000	0.5	-0.842200
12.675333	0.5	-0.884750
12.683667	0.5	-0.921150
12.692000	0.5	-0.954850
12.700333	0.5	-0.985700
12.708667	0.5	-1.014300
12.717000	0.5	-1.038700
12.725333	0.5	-1.060900
12.733667	0.5	-1.080900
12.742000	0.5	-1.100600
12.750333	0.5	-1.100750
12.758667	0.5	-1.135250
12.767000	0.5	-1.150500
12.775333	0.5	-1.165850
12.783667	0.5	-1.181650
12.792000	0.5	-1.197650
12.800333	0.5	-1.209600
12.808667	0.5	-1.221200
12.817000	0.5	-1.232350
12.825333	0.5	-1.243500
12.833667	0.5	-1.256000
12.842000	0.5	-1.269300
12.850333	0.5	-1.280850
12.858667	0.5	-1.291800
12.867000	0.5	-1.300900
12.875333	0.5	-1.310100
12.883667	0.5	-1.318300
12.892000	0.5	-1.326700
12.900333	0.5	-1.333500
12.908667	0.5	-1.339400
12.917000	0.5	-1.347150
12.925333	0.5	-1.355100
12.933667	0.5	-1.360700
12.942000	0.5	-1.367900
12.950333	0.5	-1.375200
12.958667	0.5	-1.379300
12.967000	0.5	-1.384950
12.975333	0.5	-1.395600
12.983667	0.5	-1.401300
12.992000	0.5	-1.405800
13.000333	0.5	-1.410750
13.008667	0.5	-1.416000
13.017000	0.5	-1.423250
13.025333	0.5	-1.432850
13.033667	0.5	-1.442050
13.042000	0.5	-1.448250
13.050333	0.5	-1.455200
13.058667	0.5	-1.460150
13.067000	0.5	-1.465500
13.075333	0.5	-1.470500
13.083667	0.5	-1.475900
13.092000	0.5	-1.479400
13.100333	0.5	-1.483250
13.108667	0.5	-1.486950
13.117000	0.5	-1.492200
13.125333	0.5	-1.496400
13.133667	0.5	-1.500250
13.142000	0.5	-1.503900
13.150333	0.5	-1.508150
13.158667	0.5	-1.514900
13.167000	0.5	-1.520750
13.175333	0.5	-1.523450
13.183667	0.5	-1.527150
13.192000	0.5	-1.530600
13.200333	0.5	-1.534400
13.208667	0.5	-1.542400
13.217000	0.5	-1.548050
13.225333	0.5	-1.553800
13.233667	0.5	-1.558250
13.242000	0.5	-1.562350
13.250333	0.5	-1.565000
13.258667	0.5	-1.568400
13.267000	0.5	-1.571400
13.275333	0.5	-1.574500
13.283667	0.5	-1.576100
13.292000	0.5	-1.579600
13.300333	0.5	-1.582350
13.308667	0.5	-1.584500
13.317000	0.5	-1.587300
13.325333	0.5	-1.589600
13.333667	0.5	-1.591500
13.342000	0.5	-1.594800
13.350333	0.5	-1.600400
13.358667	0.5	-1.601750
13.367000	0.5	-1.602750
13.375333	0.5	-1.604450
13.383667	0.5	-1.606100
13.392000	0.5	-1.611400
13.400333	0.5	-1.616600
13.408667	0.5	-1.620750
13.417000	0.5	-1.623950
13.425333	0.5	-1.627100
13.433667	0.5	-1.629050
13.442000	0.5	-1.630350
13.450333	0.5	-1.632850
13.458667	0.5	-1.633550
13.467000	0.5	-1.635000
13.475333	0.5	-1.635500
13.483667	0.5	-1.637500
13.492000	0.5	-1.638350
13.500333	0.5	-1.639700
13.508667	0.5	-1.641700
13.517000	0.5	-1.641750
13.525333	0.5	-1.641450
13.533667	0.5	-1.647050
13.542000	0.5	-1.649300
13.550333	0.5	-1.649850
13.558667	0.5	-1.650500
13.567000	0.5	-1.652250
13.575333	0.5	-1.654850
13.583667	0.5	-1.660700
13.592000	0.5	-1.664600
13.600333	0.5	-1.668050
13.608667	0.5	-1.670050
13.617000	0.5	-1.671600
13.625333	0.5	-1.672700
13.633667	0.5	-1.674350
13.642000	0.5	-1.675950
13.650333	0.5	-1.676400
13.658667	0.5	-1.676500
13.667000	0.5	-1.675650
13.675333	0.5	-1.675100
13.683667	0.5	-1.676500
13.692000	0.5	-1.676550
13.700333	0.5	-1.676800
13.708667	0.5	-1.677950
13.717000	0.5	-1.680200
13.725333	0.5	-1.683550
13.733667	0.5	-1.684300
13.742000	0.5	-1.684100
13.750333	0.5	-1.684400
13.758667	0.5	-1.685750
13.767000	0.5	-1.688950
13.775333	0.5	-1.692650
13.783667	0.5	-1.694000
13.792000	0.5	-1.696600
13.800333	0.5	-1.697500
13.808667	0.5	-1.698300
13.817000	0.5	-1.697850
13.825333	0.5	-1.698800
13.833667	0.5	-1.698050
13.842000	0.5	-1.696450
13.850333	0.5	-1.695200
13.858667	0.5	-1.694500
13.867000	0.5	-1.692050
13.875333	0.5	-1.690300
13.883667	0.5	-1.688900
13.892000	0.5	-1.686100
13.900333	0.5	-1.681000
13.908667	0.5	-1.681400
13.917000	0.5	-1.674800
13.925333	0.5	-1.668150
13.933667	0.5	-1.658850
13.942000	0.5	-1.648700
13.950333	0.5	-1.638800
13.958667	0.5	-1.628300
13.967000	0.5	-1.615000
13.975333	0.5	-1.596900
13.983667	0.5	-1.574400
13.992000	0.5	-1.546400
14.000333	0.5	-1.513600
14.008667	0.5	-1.474050
14.017000	0.5	-1.429650
14.025333	0.5	-1.375350
14.033667	0.5	-1.313300
14.042000	0.5	-1.240200
14.050333	0.5	-1.157500
14.058667	0.5	-1.064050
14.067000	0.5	-0.956550
14.075333	0.5	-0.834150
14.083667	0.5	-0.695350
14.092000	0.5	-0.541300
14.100333	0.5	-0.367750
14.108667	0.5	-0.172150
14.117000	0.5	0.045400
14.125333	0.5	0.288100
14.133667	0.5	0.555050
14.142000	0.5	0.848150
14.150333	0.5	1.166750
14.158667	0.5	1.515200
14.167000	0.5	1.892450
14.175333	0.5	2.301200
14.183667	0.5	2.740300
14.192000	0.5	3.209450
14.200333	0.5	3.706250
14.208667	0.5	4.230700
14.217000	0.5	4.781850
14.225333	0.5	5.357450
14.233667	0.5	5.953700
14.242000	0.5	6.569200
14.250333	0.5	7.200200
14.258667	0.5	7.842000
14.267000	0.5	8.493300
14.275333	0.5	9.153900
14.283667	0.5	9.807850
14.292000	0.5	10.456300
14.300333	0.5	11.092250
14.308667	0.5	11.719300
14.317000	0.5	12.327750
14.325333	0.5	12.919600
14.333667	0.5	13.480350
14.342000	0.5	14.003850
14.350333	0.5	14.490200
14.358667	0.5	14.934050
14.367000	0.5	15.337150
14.375333	0.5	15.690800
14.383667	0.5	15.997950
14.392000	0.5	16.247800
14.400333	0.5	16.445450
14.408667	0.5	16.585750
14.417000	0.5	16.672750
14.425333	0.5	16.704550
14.433667	0.5	16.681150
14.442000	0.5	16.602250
14.450333	0.5	16.466250
14.458667	0.5	16.283750
14.467000	0.5	16.053150
14.475333	0.5	15.763100
14.483667	0.5	15.431000
14.492000	0.5	15.059400
14.500333	0.5	14.647800
14.508667	0.5	14.202300
14.517000	0.5	13.725650
14.525333	0.5	13.215950
14.533667	0.5	12.680200
14.542000	0.5	12.123850
14.550333	0.5	11.548150
14.558667	0.5	10.961250
14.567000	0.5	10.364200
14.575333	0.5	9.763900
14.583667	0.5	9.160000
14.592000	0.5	8.563400
14.600333	0.5	7.971850
14.608667	0.5	7.391900
14.617000	0.5	6.823100
14.625333	0.5	6.268700
14.633667	0.5	5.733800
14.642000	0.5	5.220550
14.650333	0.5	4.725650
14.658667	0.5	4.247850
14.667000	0.5	3.797200
14.675333	0.5	3.373500
14.683667	0.5	2.971400
14.692000	0.5	2.592850
14.700333	0.5	2.237750
14.708667	0.5	1.904350
14.717000	0.5	1.595500
14.725333	0.5	1.309800
14.733667	0.5	1.046350
14.742000	0.5	0.804100
14.750333	0.5	0.582450
14.758667	0.5	0.379400
14.767000	0.5	0.195600
14.775333	0.5	0.028000
14.783667	0.5	-0.121600
14.792000	0.5	-0.260650
14.800333	0.5	-0.384500
14.808667	0.5	-0.493150
14.817000	0.5	-0.593750
14.825333	0.5	-0.683150
14.833667	0.5	-0.760700
14.842000	0.5	-0.835200
14.850333	0.5	-0.899850
14.858667	0.5	-0.955850
14.867000	0.5	-1.004900
14.875333	0.5	-1.050900
14.883667	0.5	-1.091000
14.892000	0.5	-1.130900
14.900333	0.5	-1.165700
14.908667	0.5	-1.196400
14.917000	0.5	-1.222850
14.925333	0.5	-1.245600
14.933667	0.5	-1.266100
14.942000	0.5	-1.284650
14.950333	0.5	-1.301300
14.958667	0.5	-1.315500
14.967000	0.5	-1.327800
14.975333	0.5	-1.338850
14.983667	0.5	-1.348750
14.992000	0.5	-1.358600
15.000333	0.5	-1.367900
15.008667	0.5	-1.374800
15.017000	0.5	-1.382750
15.025333	0.5	-1.391700
15.033667	0.5	-1.399150
15.042000	0.5	-1.403900
15.050333	0.5	-1.408000
15.058667	0.5	-1.412600
15.067000	0.5	-1.418000
15.075333	0.5	-1.424200
15.083667	0.5	-1.431800
15.092000	0.5	-1.436100
15.100333	0.5	-1.441700
15.108667	0.5	-1.445200
15.117000	0.5	-1.448450
15.125333	0.5	-1.450500
15.133667	0.5	-1.453750
15.142000	0.5	-1.455650
15.150333	0.5	-1.456650
15.158667	0.5	-1.458200
15.167000	0.5	-1.460700
15.175333	0.5	-1.461650
15.183667	0.5	-1.462050
15.192000	0.5	-1.463200
15.200333	0.5	-1.465000
15.208667	0.5	-1.466400
15.217000	0.5	-1.471200
15.225333	0.5	-1.471550
15.233667	0.5	-1.471700
15.242000	0.5	-1.471550
15.250333	0.5	-1.472650
15.258667	0.5	-1.474000
15.267000	0.5	-1.477950
15.275333	0.5	-1.481300
15.283667	0.5	-1.483100
15.292000	0.5	-1.484500
15.300333	0.5	-1.485150
15.308667	0.5	-1.486300
15.317000	0.5	-1.486700
15.325333	0.5	-1.488000
15.333667	0.5	-1.486250
15.342000	0.5	-1.485900
15.350333	0.5	-1.485550
15.358667	0.5	-1.485550
15.367000	0.5	-1.484700
15.375333	0.5	-1.484800
15.383667	0.5	-1.484600
15.392000	0.5	-1.483750
15.400333	0.5	-1.485250
15.408667	0.5	-1.487050
15.417000	0.5	-1.486500
15.425333	0.5	-1.485400
15.433667	0.5	-1.484800
15.442000	0.5	-1.485300
15.450333	0.5	-1.487700
15.458667	0.5	-1.490750
15.467000	0.5	-1.492600
15.475333	0.5	-1.493300
15.483667	0.5	-1.493600
15.492000	0.5	-1.492250
15.500333	0.5	-1.492300
15.508667	0.5	-1.491500
15.517000	0.5	-1.491400
15.525333	0.5	-1.489400
15.533667	0.5	-1.487700
15.542000	0.5	-1.485750
15.550333	0.5	-1.484250
15.558667	0.5	-1.484150
15.567000	0.5	-1.482750
15.575333	0.5	-1.479650
15.583667	0.5	-1.479700
15.592000	0.5	-1.483850
15.600333	0.5	-1.483700
15.608667	0.5	-1.481500
15.617000	0.5	-1.480600
15.625333	0.5	-1.480000
15.633667	0.5	-1.480550
15.642000	0.5	-1.483400
15.650333	0.5	-1.485100
15.658667	0.5	-1.485800
15.667000	0.5	-1.486350
15.675333	0.5	-1.485600
15.683667	0.5	-1.485450
15.692000	0.5	-1.485050
15.700333	0.5	-1.484400
15.708667	0.5	-1.482800
15.717000	0.5	-1.480600
15.725333	0.5	-1.480150
15.733667	0.5	-1.479750
15.742000	0.5	-1.477900
15.750333	0.5	-1.477200
15.758667	0.5	-1.477900
15.767000	0.5	-1.477150
15.775333	0.5	-1.478350
15.783667	0.5	-1.479650
15.792000	0.5	-1.478350
15.800333	0.5	-1.476750
15.808667	0.5	-1.476800
15.817000	0.5	-1.476700
15.825333	0.5	-1.480200
15.833667	0.5	-1.482200
15.842000	0.5	-1.484750
15.850333	0.5	-1.485150
15.858667	0.5	-1.485900
15.867000	0.5	-1.485100
15.875333	0.5	-1.485450
15.883667	0.5	-1.485150
15.892000	0.5	-1.485050
15.900333	0.5	-1.484450
15.908667	0.5	-1.482950
15.917000	0.5	-1.480150
15.925333	0.5	-1.479400
15.933667	0.5	-1.480550
15.942000	0.5	-1.480050
15.950333	0.5	-1.478100
15.958667	0.5	-1.479550
15.967000	0.5	-1.482400
15.975333	0.5	-1.481700
15.983667	0.5	-1.479800
15.992000	0.5	-1.479900
16.000333	0.5	-1.479850
16.008667	0.5	-1.482000
16.017000	0.5	-1.485350
16.025333	0.5	-1.487000
16.033667	0.5	-1.488550
16.042000	0.5	-1.488300
16.050333	0.5	-1.488800
16.058667	0.5	-1.488000
16.067000	0.5	-1.488300
16.075333	0.5	-1.487000
16.083667	0.5	-1.485500
16.092000	0.5	-1.483500
16.100333	0.5	-1.483100
16.108667	0.5	-1.482000
16.117000	0.5	-1.480100
16.125333	0.5	-1.479600
16.133667	0.5	-1.478400
16.142000	0.5	-1.477050
16.150333	0.5	-1.479900
16.158667	0.5	-1.479600
16.167000	0.5	-1.477900
16.175333	0.5	-1.476500
16.183667	0.5	-1.476100
16.192000	0.5	-1.475800
16.200333	0.5	-1.478950
16.208667	0.5	-1.480150
16.217000	0.5	-1.480900
16.225333	0.5	-1.480850
16.233667	0.5	-1.480400
16.242000	0.5	-1.479650
16.250333	0.5	-1.478550
16.258667	0.5	-1.478150
16.267000	0.5	-1.475650
16.275333	0.5	-1.473650
16.283667	0.5	-1.470800
16.292000	0.5	-1.468650
16.300333	0.5	-1.466900
16.308667	0.5	-1.465100
16.317000	0.5	-1.463600
16.325333	0.5	-1.462600
16.333667	0.5	-1.463200
16.342000	0.5	-1.464400
16.350333	0.5	-1.461850
16.358667	0.5	-1.459650
16.367000	0.5	-1.457700
16.375333	0.5	-1.457050
16.383667	0.5	-1.458200
16.392000	0.5	-1.460600
16.400333	0.5	-1.460600
16.408667	0.5	-1.460800
16.417000	0.5	-1.459100
16.425333	0.5	-1.458050
16.433667	0.5	-1.455700
16.442000	0.5	-1.454400
16.450333	0.5	-1.452000
16.458667	0.5	-1.449250
16.467000	0.5	-1.446450
16.475333	0.5	-1.443750
16.483667	0.5	-1.440000
16.492000	0.5	-1.437150
16.500333	0.5	-1.433450
16.508667	0.5	-1.428750
16.517000	0.5	-1.424150
16.525333	0.5	-1.423500
16.533667	0.5	-1.418200
16.542000	0.5	-1.411250
16.550333	0.5	-1.403750
16.558667	0.5	-1.396050
16.567000	0.5	-1.387400
16.575333	0.5	-1.381100
16.583667	0.5	-1.371500
16.592000	0.5	-1.358650
16.600333	0.5	-1.343050
16.608667	0.5	-1.324600
16.617000	0.5	-1.303250
16.625333	0.5	-1.277000
16.633667	0.5	-1.249650
16.642000	0.5	-1.215350
16.650333	0.5	-1.176500
16.658667	0.5	-1.130350
16.667000	0.5	-1.080400
16.675333	0.5	-1.023600
16.683667	0.5	-0.958950
16.692000	0.5	-0.887200
16.700333	0.5	-0.805700
16.708667	0.5	-0.715400
16.717000	0.5	-0.615650
16.725333	0.5	-0.500100
16.733667	0.5	-0.372750
16.742000	0.5	-0.230550
16.750333	0.5	-0.074200
16.758667	0.5	0.096550
16.767000	0.5	0.283350
16.775333	0.5	0.489450
16.783667	0.5	0.714150
16.792000	0.5	0.960100
16.800333	0.5	1.226950
16.808667	0.5	1.514350
16.817000	0.5	1.823650
16.825333	0.5	2.153650
16.833667	0.5	2.506500
16.842000	0.5	2.879950
16.850333	0.5	3.273350
16.858667	0.5	3.688950
16.867000	0.5	4.122600
16.875333	0.5	4.573250
16.883667	0.5	5.043200
16.892000	0.5	5.533000
16.900333	0.5	6.028700
16.908667	0.5	6.539300
16.917000	0.5	7.056450
16.925333	0.5	7.582600
16.933667	0.5	8.116350
16.942000	0.5	8.654250
16.950333	0.5	9.189900
16.958667	0.5	9.716750
16.967000	0.5	10.236900
16.975333	0.5	10.744650
16.983667	0.5	11.243050
16.992000	0.5	11.723650
17.000333	0.5	12.186700
17.008667	0.5	12.622050
17.017000	0.5	13.032650
17.025333	0.5	13.413100
17.033667	0.5	13.769000
17.042000	0.5	14.089450
17.050333	0.5	14.373650
17.058667	0.5	14.624850
17.067000	0.5	14.839000
17.075333	0.5	15.016450
17.083667	0.5	15.156750
17.092000	0.5	15.247200
17.100333	0.5	15.301700
17.108667	0.5	15.315150
17.117000	0.5	15.291450
17.125333	0.5	15.231900
17.133667	0.5	15.132800
17.142000	0.5	14.992500
17.150333	0.5	14.814250
17.158667	0.5	14.599550
17.167000	0.5	14.349200
17.175333	0.5	14.067900
17.183667	0.5	13.754300
17.192000	0.5	13.413800
17.200333	0.5	13.044150
17.208667	0.5	12.655250
17.217000	0.5	12.243500
17.225333	0.5	11.813200
17.233667	0.5	11.370400
17.242000	0.5	10.914150
17.250333	0.5	10.443600
17.258667	0.5	9.969450
17.267000	0.5	9.494850
17.275333	0.5	9.005600
17.283667	0.5	8.520500
17.292000	0.5	8.039300
17.300333	0.5	7.560850
17.308667	0.5	7.089900
17.317000	0.5	6.624800
17.325333	0.5	6.167900
17.333667	0.5	5.721500
17.342000	0.5	5.289350
17.350333	0.5	4.869750
17.358667	0.5	4.464750
17.367000	0.5	4.075700
17.375333	0.5	3.702250
17.383667	0.5	3.345900
17.392000	0.5	3.007450
17.400333	0.5	2.688350
17.408667	0.5	2.387100
17.417000	0.5	2.102500
17.425333	0.5	1.835250
17.433667	0.5	1.585100
17.442000	0.5	1.352100
17.450333	0.5	1.136750
17.458667	0.5	0.931450
17.467000	0.5	0.742850
17.475333	0.5	0.570750
17.483667	0.5	0.411800
17.492000	0.5	0.264950
17.500333	0.5	0.129600
17.508667	0.5	0.002000
17.517000	0.5	-0.113550
17.525333	0.5	-0.219300
17.533667	0.5	-0.313550
17.542000	0.5	-0.400850
17.550333	0.5	-0.478800
17.558667	0.5	-0.550000
17.567000	0.5	-0.614800
17.575333	0.5	-0.672100
17.583667	0.5	-0.723550
17.592000	0.5	-0.769950
17.600333	0.5	-0.812050
17.608667	0.5	-0.850100
17.617000	0.5	-0.884450
17.625333	0.5	-0.916600
17.633667	0.5	-0.945550
17.642000	0.5	-0.972100
17.650333	0.5	-0.997350
17.658667	0.5	-1.017150
17.667000	0.5	-1.034800
17.675333	0.5	-1.052300
17.683667	0.5	-1.067800
17.692000	0.5	-1.083900
17.700333	0.5	-1.100150
17.708667	0.5	-1.113050
17.717000	0.5	-1.125750
17.725333	0.5	-1.135750
17.733667	0.5	-1.145400
17.742000	0.5	-1.153250
17.750333	0.5	-1.161100
17.758667	0.5	-1.167500
17.767000	0.5	-1.173000
17.775333	0.5	-1.178100
17.783667	0.5	-1.185150
17.792000	0.5	-1.188300
17.800333	0.5	-1.192050
17.808667	0.5	-1.196350
17.817000	0.5	-1.198500
17.825333	0.5	-1.199600
17.833667	0.5	-1.206250
17.842000	0.5	-1.207100
17.850333	0.5	-1.207250
17.858667	0.5	-1.206350
17.867000	0.5	-1.206450
17.875333	0.5	-1.206100
17.883667	0.5	-1.207700
17.892000	0.5	-1.207450
17.900333	0.5	-1.204600
17.908667	0.5	-1.199850
17.917000	0.5	-1.193200
17.925333	0.5	-1.184900
17.933667	0.5	-1.174650
17.942000	0.5	-1.162750
17.950333	0.5	-1.147200
17.958667	0.5	-1.129500
17.967000	0.5	-1.108300
17.975333	0.5	-1.085350
17.983667	0.5	-1.058650
17.992000	0.5	-1.027100
18.000333	0.5	-0.991800
18.008667	0.5	-0.952650
18.017000	0.5	-0.908750
18.025333	0.5	-0.860300
18.033667	0.5	-0.801800
18.042000	0.5	-0.737300
18.050333	0.5	-0.665400
18.058667	0.5	-0.586450
18.067000	0.5	-0.500100
18.075333	0.5	-0.404900
18.083667	0.5	-0.297700
18.092000	0.5	-0.180750
18.100333	0.5	-0.050750
18.108667	0.5	0.091650
18.117000	0.5	0.246500
18.125333	0.5	0.414950
18.133667	0.5	0.596700
18.142000	0.5	0.794700
18.150333	0.5	1.005800
18.158667	0.5	1.230450
18.167000	0.5	1.471750
18.175333	0.5	1.726600
18.183667	0.5	1.996700
18.192000	0.5	2.282300
18.200333	0.5	2.584150
18.208667	0.5	2.894450
18.217000	0.5	3.222200
18.225333	0.5	3.561000
18.233667	0.5	3.913350
18.242000	0.5	4.278400
18.250333	0.5	4.652900
18.258667	0.5	5.034950
18.267000	0.5	5.421000
18.275333	0.5	5.813900
18.283667	0.5	6.209900
18.292000	0.5	6.610900
18.300333	0.5	7.011200
18.308667	0.5	7.411550
18.317000	0.5	7.805800
18.325333	0.5	8.195400
18.333667	0.5	8.576500
18.342000	0.5	8.950450
18.350333	0.5	9.311600
18.358667	0.5	9.657650
18.367000	0.5	9.988700
18.375333	0.5	10.302800
18.383667	0.5	10.602200
18.392000	0.5	10.880900
18.400333	0.5	11.134900
18.408667	0.5	11.367300
18.417000	0.5	11.576750
18.425333	0.5	11.765250
18.433667	0.5	11.931050
18.442000	0.5	12.070100
18.450333	0.5	12.180900
18.458667	0.5	12.263850
18.467000	0.5	12.320950
18.475333	0.5	12.350400
18.483667	0.5	12.354950
18.492000	0.5	12.330250
18.500333	0.5	12.281500
18.508667	0.5	12.203950
18.517000	0.5	12.105400
18.525333	0.5	11.982300
18.533667	0.5	11.832800
18.542000	0.5	11.662100
18.550333	0.5	11.470250
18.558667	0.5	11.256550
18.567000	0.5	11.025550
18.575333	0.5	10.779850
18.583667	0.5	10.509950
18.592000	0.5	10.227850
18.600333	0.5	9.933050
18.608667	0.5	9.625500
18.617000	0.5	9.308900
18.625333	0.5	8.982400
18.633667	0.5	8.646200
18.642000	0.5	8.303500
18.650333	0.5	7.956250
18.658667	0.5	7.605350
18.667000	0.5	7.252000
18.675333	0.5	6.897700
18.683667	0.5	6.544050
18.692000	0.5	6.193450
18.700333	0.5	5.846350
18.708667	0.5	5.505750
18.717000	0.5	5.169350
18.725333	0.5	4.840050
18.733667	0.5	4.519800
18.742000	0.5	4.206850
18.750333	0.5	3.903400
18.758667	0.5	3.613200
18.767000	0.5	3.326100
18.775333	0.5	3.052050
18.783667	0.5	2.790750
18.792000	0.5	2.541400
18.800333	0.5	2.301500
18.808667	0.5	2.072950
18.817000	0.5	1.853300
18.825333	0.5	1.645250
18.833667	0.5	1.448900
18.842000	0.5	1.264700
18.850333	0.5	1.090650
18.858667	0.5	0.928100
18.867000	0.5	0.774300
18.875333	0.5	0.630350
18.883667	0.5	0.497400
18.892000	0.5	0.373050
18.900333	0.5	0.259300
18.908667	0.5	0.152550
18.917000	0.5	0.052200
18.925333	0.5	-0.039400
18.933667	0.5	-0.124550
18.942000	0.5	-0.204300
18.950333	0.5	-0.279850
18.958667	0.5	-0.349100
18.967000	0.5	-0.409900
18.975333	0.5	-0.466400
18.983667	0.5	-0.519200
18.992000	0.5	-0.568450
19.000333	0.5	-0.615850
19.008667	0.5	-0.660400
19.017000	0.5	-0.699250
19.025333	0.5	-0.736300
19.033667	0.5	-0.769000
19.042000	0.5	-0.799650
19.050333	0.5	-0.826900
19.058667	0.5	-0.852500
19.067000	0.5	-0.875750
19.075333	0.5	-0.895750
19.083667	0.5	-0.915550
19.092000	0.5	-0.933600
19.100333	0.5	-0.949400
19.108667	0.5	-0.964200
19.117000	0.5	-0.980050
19.125333	0.5	-0.993300
19.133667	0.5	-1.004350
19.142000	0.5	-1.020150
19.150333	0.5	-1.029650
19.158667	0.5	-1.039800
19.167000	0.5	-1.047650
19.175333	0.5	-1.056650
19.183667	0.5	-1.066150
19.192000	0.5	-1.077100
19.200333	0.5	-1.088000
19.208667	0.5	-1.095950
19.217000	0.5	-1.103850
19.225333	0.5	-1.109600
19.233667	0.5	-1.115650
19.242000	0.5	-1.120500
19.250333	0.5	-1.126300
19.258667	0.5	-1.130150
19.267000	0.5	-1.134350
19.275333	0.5	-1.135300
19.283667	0.5	-1.138800
19.292000	0.5	-1.143550
19.300333	0.5	-1.146350
19.308667	0.5	-1.149250
19.317000	0.5	-1.151600
19.325333	0.5	-1.157250
19.333667	0.5	-1.162050
19.342000	0.5	-1.164300
19.350333	0.5	-1.166400
19.358667	0.5	-1.169150
19.367000	0.5	-1.173000
19.375333	0.5	-1.178350
19.383667	0.5	-1.183500
19.392000	0.5	-1.187150
19.400333	0.5	-1.190550
19.408667	0.5	-1.193300
19.417000	0.5	-1.195550
19.425333	0.5	-1.197800
19.433667	0.5	-1.199800
19.442000	0.5	-1.201450
19.450333	0.5	-1.201500
19.458667	0.5	-1.202900
19.467000	0.5	-1.204200
19.475333	0.5	-1.205350
19.483667	0.5	-1.205850
19.492000	0.5	-1.207500
19.500333	0.5	-1.208100
19.508667	0.5	-1.209000
19.517000	0.5	-1.213900
19.525333	0.5	-1.214350
19.533667	0.5	-1.215150
19.542000	0.5	-1.215300
19.550333	0.5	-1.216400
19.558667	0.5	-1.219700
19.567000	0.5	-1.223050
19.575333	0.5	-1.226800
19.583667	0.5	-1.229050
19.592000	0.5	-1.231450
19.600333	0.5	-1.232000
19.608667	0.5	-1.233400
19.617000	0.5	-1.234450
19.625333	0.5	-1.234850
19.633667	0.5	-1.234600
19.642000	0.5	-1.234200
19.650333	0.5	-1.233800
19.658667	0.5	-1.233550
19.667000	0.5	-1.234500
19.675333	0.5	-1.235500
19.683667	0.5	-1.235400
19.692000	0.5	-1.235050
19.700333	0.5	-1.238650
19.708667	0.5	-1.240450
19.717000	0.5	-1.240200
19.725333	0.5	-1.240150
19.733667	0.5	-1.240900
19.742000	0.5	-1.241450
19.750333	0.5	-1.245500
19.758667	0.5	-1.248850
19.767000	0.5	-1.251700
19.775333	0.5	-1.253150
19.783667	0.5	-1.253900
19.792000	0.5	-1.253700
19.800333	0.5	-1.254800
19.808667	0.5	-1.254650
19.817000	0.5	-1.255750
19.825333	0.5	-1.254600
19.833667	0.5	-1.254500
19.842000	0.5	-1.254250
19.850333	0.5	-1.254750
19.858667	0.5	-1.254600
19.867000	0.5	-1.254200
19.875333	0.5	-1.252950
19.883667	0.5	-1.254650
19.892000	0.5	-1.256650
19.900333	0.5	-1.256650
19.908667	0.5	-1.255650
19.917000	0.5	-1.255350
19.925333	0.5	-1.255050
19.933667	0.5	-1.257250
19.942000	0.5	-1.260350
19.950333	0.5	-1.261700
19.958667	0.5	-1.262850
19.967000	0.5	-1.263000
19.975333	0.5	-1.262250
19.983667	0.5	-1.261250
19.992000	0.5	-1.261400
20.000333	0.5	-1.259600
20.008667	0.5	-1.257350
20.017000	0.5	-1.254800
20.025333	0.5	-1.254500
20.033667	0.5	-1.252650
20.042000	0.5	-1.248850
20.050333	0.5	-1.246150
20.058667	0.5	-1.243150
20.067000	0.5	-1.237500
20.075333	0.5	-1.237500
20.083667	0.5	-1.232900
20.092000	0.5	-1.227900
20.100333	0.5	-1.220700
20.108667	0.5	-1.214550
20.117000	0.5	-1.207900
20.125333	0.5	-1.203750
20.133667	0.5	-1.197200
20.142000	0.5	-1.189550
20.150333	0.5	-1.178550
20.158667	0.5	-1.166050
20.167000	0.5	-1.150900
20.175333	0.5	-1.135250
20.183667	0.5	-1.117400
20.192000	0.5	-1.096500
20.200333	0.5	-1.073250
20.208667	0.5	-1.048600
20.217000	0.5	-1.019800
20.225333	0.5	-0.991150
20.233667	0.5	-0.958950
20.242000	0.5	-0.921450
20.250333	0.5	-0.881500
20.258667	0.5	-0.839950
20.267000	0.5	-0.793750
20.275333	0.5	-0.742250
20.283667	0.5	-0.685450
20.292000	0.5	-0.624700
20.300333	0.5	-0.559500
20.308667	0.5	-0.490800
20.317000	0.5	-0.418600
20.325333	0.5	-0.338300
20.333667	0.5	-0.253750
20.342000	0.5	-0.161450
20.350333	0.5	-0.064200
20.358667	0.5	0.039350
20.367000	0.5	0.147050
20.375333	0.5	0.261900
20.383667	0.5	0.381800
20.392000	0.5	0.507450
20.400333	0.5	0.636150
20.408667	0.5	0.770100
20.417000	0.5	0.908700
20.425333	0.5	1.050950
20.433667	0.5	1.195400
20.442000	0.5	1.344400
20.450333	0.5	1.490850
20.458667	0.5	1.642500
20.467000	0.5	1.794750
20.475333	0.5	1.949050
20.483667	0.5	2.101600
20.492000	0.5	2.254800
20.500333	0.5	2.404150
20.508667	0.5	2.550800
20.517000	0.5	2.694600
20.525333	0.5	2.835300
20.533667	0.5	2.973200
20.542000	0.5	3.106050
20.550333	0.5	3.234900
20.558667	0.5	3.356250
20.567000	0.5	3.473500
20.575333	0.5	3.583200
20.583667	0.5	3.685650
20.592000	0.5	3.780500
20.600333	0.5	3.867600
20.608667	0.5	3.946650
20.617000	0.5	4.017500
20.625333	0.5	4.080550
20.633667	0.5	4.134450
20.642000	0.5	4.177950
20.650333	0.5	4.214900
20.658667	0.5	4.244000
20.667000	0.5	4.264850
20.675333	0.5	4.277400
20.683667	0.5	4.281100
20.692000	0.5	4.274950
20.700333	0.5	4.262500
20.708667	0.5	4.241100
20.717000	0.5	4.213700
20.725333	0.5	4.178950
20.733667	0.5	4.137250
20.742000	0.5	4.089350
20.750333	0.5	4.033750
20.758667	0.5	3.974800
20.767000	0.5	3.908350
20.775333	0.5	3.837100
20.783667	0.5	3.761050
20.792000	0.5	3.679750
20.800333	0.5	3.595000
20.808667	0.5	3.507100
20.817000	0.5	3.416150
20.825333	0.5	3.317700
20.833667	0.5	3.219900
20.842000	0.5	3.120350
20.850333	0.5	3.018450
20.858667	0.5	2.914000
20.867000	0.5	2.808450
20.875333	0.5	2.699400
20.883667	0.5	2.590100
20.892000	0.5	2.481000
20.900333	0.5	2.370750
20.908667	0.5	2.261950
20.917000	0.5	2.152300
20.925333	0.5	2.043500
20.933667	0.5	1.935350
20.942000	0.5	1.828200
20.950333	0.5	1.723450
20.958667	0.5	1.619000
20.967000	0.5	1.515500
20.975333	0.5	1.414050
20.983667	0.5	1.315200
20.992000	0.5	1.216400
21.000333	0.5	1.121200
21.008667	0.5	1.025800
21.017000	0.5	0.932850
21.025333	0.5	0.845300
21.033667	0.5	0.759100
21.042000	0.5	0.674000
21.050333	0.5	0.592300
21.058667	0.5	0.509750
21.067000	0.5	0.431200
21.075333	0.5	0.354800
21.083667	0.5	0.282400
21.092000	0.5	0.211950
21.100333	0.5	0.145300
21.108667	0.5	0.080750
21.117000	0.5	0.019350
21.125333	0.5	-0.040400
21.133667	0.5	-0.096000
21.142000	0.5	-0.149750
21.150333	0.5	-0.199600
21.158667	0.5	-0.248700
21.167000	0.5	-0.296600
21.175333	0.5	-0.341450
21.183667	0.5	-0.382150
21.192000	0.5	-0.424250
21.200333	0.5	-0.465400
21.208667	0.5	-0.501500
21.217000	0.5	-0.534250
21.225333	0.5	-0.567400
21.233667	0.5	-0.598300
21.242000	0.5	-0.630000
21.250333	0.5	-0.661250
21.258667	0.5	-0.689400
21.267000	0.5	-0.715900
21.275333	0.5	-0.739100
21.283667	0.5	-0.761850
21.292000	0.5	-0.782850
21.300333	0.5	-0.802800
21.308667	0.5	-0.820950
21.317000	0.5	-0.837250
21.325333	0.5	-0.852400
21.333667	0.5	-0.867400
21.342000	0.5	-0.881450
21.350333	0.5	-0.893800
21.358667	0.5	-0.906150
21.367000	0.5	-0.917300
21.375333	0.5	-0.927650
21.383667	0.5	-0.941950
21.392000	0.5	-0.952850
21.400333	0.5	-0.961100
21.408667	0.5	-0.968550
21.417000	0.5	-0.976850
21.425333	0.5	-0.985000
21.433667	0.5	-0.995250
21.442000	0.5	-1.003550
21.450333	0.5	-1.011100
21.458667	0.5	-1.016800
21.467000	0.5	-1.021650
21.475333	0.5	-1.025450
21.483667	0.5	-1.028750
21.492000	0.5	-1.031850
21.500333	0.5	-1.033050
21.508667	0.5	-1.033600
21.517000	0.5	-1.033150
21.525333	0.5	-1.032000
21.533667	0.5	-1.030900
21.542000	0.5	-1.029150
21.550333	0.5	-1.026550
21.558667	0.5	-1.022550
21.567000	0.5	-1.018900
21.575333	0.5	-1.014650
21.583667	0.5	-1.006050
21.592000	0.5	-0.995850
21.600333	0.5	-0.985000
21.608667	0.5	-0.972900
21.617000	0.5	-0.960500
21.625333	0.5	-0.946650
21.633667	0.5	-0.928050
21.642000	0.5	-0.907550
21.650333	0.5	-0.881750
21.658667	0.5	-0.852650
21.667000	0.5	-0.819600
21.675333	0.5	-0.783900
21.683667	0.5	-0.742800
21.692000	0.5	-0.696800
21.700333	0.5	-0.645350
21.708667	0.5	-0.588900
21.717000	0.5	-0.526300
21.725333	0.5	-0.457850
21.733667	0.5	-0.383500
21.742000	0.5	-0.300150
21.750333	0.5	-0.209350
21.758667	0.5	-0.115650
21.767000	0.5	-0.010200
21.775333	0.5	0.104750
21.783667	0.5	0.229300
21.792000	0.5	0.362900
21.800333	0.5	0.507200
21.808667	0.5	0.659050
21.817000	0.5	0.821800
21.825333	0.5	0.996350
21.833667	0.5	1.181850
21.842000	0.5	1.380100
21.850333	0.5	1.589250
21.858667	0.5	1.811200
21.867000	0.5	2.042150
21.875333	0.5	2.285400
21.883667	0.5	2.537700
21.892000	0.5	2.802500
21.900333	0.5	3.076050
21.908667	0.5	3.357350
21.917000	0.5	3.648400
21.925333	0.5	3.945200
21.933667	0.5	4.249550
21.942000	0.5	4.560600
21.950333	0.5	4.871950
21.958667	0.5	5.189800
21.967000	0.5	5.509900
21.975333	0.5	5.833600
21.983667	0.5	6.160450
21.992000	0.5	6.485650
22.000333	0.5	6.806250
22.008667	0.5	7.123450
22.017000	0.5	7.434000
22.025333	0.5	7.741500
22.033667	0.5	8.042450
22.042000	0.5	8.336600
22.050333	0.5	8.620250
22.058667	0.5	8.893050
22.067000	0.5	9.155800
22.075333	0.5	9.404900
22.083667	0.5	9.640150
22.092000	0.5	9.864750
22.100333	0.5	10.072600
22.108667	0.5	10.263450
22.117000	0.5	10.441000
22.125333	0.5	10.609950
22.133667	0.5	10.750000
22.142000	0.5	10.876450
22.150333	0.5	10.985800
22.158667	0.5	11.080700
22.167000	0.5	11.160450
22.175333	0.5	11.226100
22.183667	0.5	11.273400
22.192000	0.5	11.297950
22.200333	0.5	11.308400
22.208667	0.5	11.299650
22.217000	0.5	11.277650
22.225333	0.5	11.238600
22.233667	0.5	11.185150
22.242000	0.5	11.113500
22.250333	0.5	11.028500
22.258667	0.5	10.928250
22.267000	0.5	10.819700
22.275333	0.5	10.698150
22.283667	0.5	10.562550
22.292000	0.5	10.418750
22.300333	0.5	10.265300
22.308667	0.5	10.104000
22.317000	0.5	9.932100
22.325333	0.5	9.747150
22.333667	0.5	9.558900
22.342000	0.5	9.362050
22.350333	0.5	9.160950
22.358667	0.5	8.956450
22.367000	0.5	8.744250
22.375333	0.5	8.527700
22.383667	0.5	8.307600
22.392000	0.5	8.082950
22.400333	0.5	7.855450
22.408667	0.5	7.626600
22.417000	0.5	7.395650
22.425333	0.5	7.165300
22.433667	0.5	6.932050
22.442000	0.5	6.704100
22.450333	0.5	6.474250
22.458667	0.5	6.246450
22.467000	0.5	6.023350
22.475333	0.5	5.800050
22.483667	0.5	5.578800
22.492000	0.5	5.363850
22.500333	0.5	5.153400
22.508667	0.5	4.939450
22.517000	0.5	4.732850
22.525333	0.5	4.533500
22.533667	0.5	4.336200
22.542000	0.5	4.144600
22.550333	0.5	3.955900
22.558667	0.5	3.771450
22.567000	0.5	3.591900
22.575333	0.5	3.418400
22.583667	0.5	3.249450
22.592000	0.5	3.085650
22.600333	0.5	2.927650
22.608667	0.5	2.774800
22.617000	0.5	2.627200
22.625333	0.5	2.484100
22.633667	0.5	2.348000
22.642000	0.5	2.217250
22.650333	0.5	2.090500
22.658667	0.5	1.968750
22.667000	0.5	1.851950
22.675333	0.5	1.741000
22.683667	0.5	1.635200
22.692000	0.5	1.529550
22.700333	0.5	1.429400
22.708667	0.5	1.335750
22.717000	0.5	1.246200
22.725333	0.5	1.160000
22.733667	0.5	1.077950
22.742000	0.5	0.995850
22.750333	0.5	0.918550
22.758667	0.5	0.845050
22.767000	0.5	0.776200
22.775333	0.5	0.710100
22.783667	0.5	0.647500
22.792000	0.5	0.587000
22.800333	0.5	0.529900
22.808667	0.5	0.475800
22.817000	0.5	0.425300
22.825333	0.5	0.376100
22.833667	0.5	0.328950
22.842000	0.5	0.284250
22.850333	0.5	0.242100
22.858667	0.5	0.202050
22.867000	0.5	0.162450
22.875333	0.5	0.123600
22.883667	0.5	0.086200
22.892000	0.5	0.052600
22.900333	0.5	0.020800
22.908667	0.5	-0.010450
22.917000	0.5	-0.039600
22.925333	0.5	-0.070150
22.933667	0.5	-0.101300
22.942000	0.5	-0.129250
22.950333	0.5	-0.155600
22.958667	0.5	-0.180000
22.967000	0.5	-0.203800
22.975333	0.5	-0.226400
22.983667	0.5	-0.248750
22.992000	0.5	-0.269650
23.000333	0.5	-0.288850
23.008667	0.5	-0.308650
23.017000	0.5	-0.328200
23.025333	0.5	-0.345200
23.033667	0.5	-0.363050
23.042000	0.5	-0.380450
23.050333	0.5	-0.396200
23.058667	0.5	-0.410950
23.067000	0.5	-0.430700
23.075333	0.5	-0.443750
23.083667	0.5	-0.457150
23.092000	0.5	-0.470550
23.100333	0.5	-0.484700
23.108667	0.5	-0.498500
23.117000	0.5	-0.515500
23.125333	0.5	-0.531750
23.133667	0.5	-0.545100
23.142000	0.5	-0.558250
23.150333	0.5	-0.569150
23.158667	0.5	-0.580950
23.167000	0.5	-0.592100
23.175333	0.5	-0.603550
23.183667	0.5	-0.612950
23.192000	0.5	-0.622350
23.200333	0.5	-0.630700
23.208667	0.5	-0.641000
23.217000	0.5	-0.651050
23.225333	0.5	-0.659000
23.233667	0.5	-0.667250
23.242000	0.5	-0.676900
23.250333	0.5	-0.688150
23.258667	0.5	-0.698550
23.267000	0.5	-0.705700
23.275333	0.5	-0.713450
23.283667	0.5	-0.721100
23.292000	0.5	-0.729250
23.300333	0.5	-0.739550
23.308667	0.5	-0.750250
23.317000	0.5	-0.759000
23.325333	0.5	-0.767000
23.333667	0.5	-0.775300
23.342000	0.5	-0.782150
23.350333	0.5	-0.789550
23.358667	0.5	-0.795700
23.367000	0.5	-0.802500
23.375333	0.5	-0.807150
23.383667	0.5	-0.814400
23.392000	0.5	-0.820900
23.400333	0.5	-0.825550
23.408667	0.5	-0.832650
23.417000	0.5	-0.838950
23.425333	0.5	-0.843000
23.433667	0.5	-0.848450
23.442000	0.5	-0.857900
23.450333	0.5	-0.862550
23.458667	0.5	-0.866550
23.467000	0.5	-0.871850
23.475333	0.5	-0.876200
23.483667	0.5	-0.884300
23.492000	0.5	-0.892350
23.500333	0.5	-0.900350
23.508667	0.5	-0.905550
23.517000	0.5	-0.911850
23.525333	0.5	-0.916600
23.533667	0.5	-0.921000
23.542000	0.5	-0.926250
23.550333	0.5	-0.930450
23.558667	0.5	-0.934450
23.567000	0.5	-0.937850
23.575333	0.5	-0.941700
23.583667	0.5	-0.946850
23.592000	0.5	-0.951300
23.600333	0.5	-0.954800
23.608667	0.5	-0.958450
23.617000	0.5	-0.962350
23.625333	0.5	-0.969150
23.633667	0.5	-0.973650
23.642000	0.5	-0.977000
23.650333	0.5	-0.980250
23.658667	0.5	-0.984750
23.667000	0.5	-0.988900
23.675333	0.5	-0.996200
23.683667	0.5	-1.002350
23.692000	0.5	-1.007500
23.700333	0.5	-1.012300
23.708667	0.5	-1.017250
23.717000	0.5	-1.019950
23.725333	0.5	-1.024200
23.733667	0.5	-1.027100
23.742000	0.5	-1.030100
23.750333	0.5	-1.031550
23.758667	0.5	-1.035800
23.767000	0.5	-1.039050
23.775333	0.5	-1.041350
23.783667	0.5	-1.044050
23.792000	0.5	-1.046700
23.800333	0.5	-1.048900
23.808667	0.5	-1.053050
23.817000	0.5	-1.058300
23.825333	0.5	-1.060050
23.833667	0.5	-1.061400
23.842000	0.5	-1.063450
23.850333	0.5	-1.065050
23.858667	0.5	-1.070650
23.867000	0.5	-1.075250
23.875333	0.5	-1.079550
23.883667	0.5	-1.082700
23.892000	0.5	-1.085250
23.900333	0.5	-1.087700
23.908667	0.5	-1.089450
23.917000	0.5	-1.091350
23.925333	0.5	-1.092400
23.933667	0.5	-1.093450
23.942000	0.5	-1.093850
23.950333	0.5	-1.095000
23.958667	0.5	-1.095750
23.967000	0.5	-1.096250
23.975333	0.5	-1.098100
23.983667	0.5	-1.098650
23.992000	0.5	-1.098600
24.000333	0.5	-1.103750
24.008667	0.5	-1.104150
24.017000	0.5	-1.104250
24.025333	0.5	-1.103900
24.033667	0.5	-1.105450
24.042000	0.5	-1.106850
24.050333	0.5	-1.111050
24.058667	0.5	-1.114700
24.067000	0.5	-1.116900
24.075333	0.5	-1.117950
24.083667	0.5	-1.117850
24.092000	0.5	-1.117700
24.100333	0.5	-1.118350
24.108667	0.5	-1.119200
24.117000	0.5	-1.118400
24.125333	0.5	-1.117300
24.133667	0.5	-1.115250
24.142000	0.5	-1.114050
24.150333	0.5	-1.114550
24.158667	0.5	-1.113550
24.167000	0.5	-1.112100
24.175333	0.5	-1.112550
24.183667	0.5	-1.115400
24.192000	0.5	-1.116400
24.200333	0.5	-1.115300
24.208667	0.5	-1.115200
24.217000	0.5	-1.114800
24.225333	0.5	-1.114900
24.233667	0.5	-1.117650
24.242000	0.5	-1.120250
24.250333	0.5	-1.121100
24.258667	0.5	-1.122650
24.267000	0.5	-1.123100
24.275333	0.5	-1.124100
24.283667	0.5	-1.123950
24.292000	0.5	-1.124550
24.300333	0.5	-1.123900
24.308667	0.5	-1.122650
24.317000	0.5	-1.121800
24.325333	0.5	-1.121800
24.333667	0.5	-1.120400
24.342000	0.5	-1.119650
24.350333	0.5	-1.120550
24.358667	0.5	-1.119850
24.367000	0.5	-1.117700
24.375333	0.5	-1.122000
24.383667	0.5	-1.121000
24.392000	0.5	-1.121250
24.400333	0.5	-1.119100
24.408667	0.5	-1.118750
24.417000	0.5	-1.120400
24.425333	0.5	-1.123450
24.433667	0.5	-1.126050
24.442000	0.5	-1.127050
24.450333	0.5	-1.127850
24.458667	0.5	-1.127550
24.467000	0.5	-1.127650
24.475333	0.5	-1.126500
24.483667	0.5	-1.126550
24.492000	0.5	-1.124950
24.500333	0.5	-1.123550
24.508667	0.5	-1.121050
24.517000	0.5	-1.119100
24.525333	0.5	-1.119750
24.533667	0.5	-1.118850
24.542000	0.5	-1.117550
24.550333	0.5	-1.116250
24.558667	0.5	-1.118850
24.567000	0.5	-1.119700
24.575333	0.5	-1.119100
24.583667	0.5	-1.118850
24.592000	0.5	-1.117550
24.600333	0.5	-1.117800
24.608667	0.5	-1.119900
24.617000	0.5	-1.123050
24.625333	0.5	-1.123650
24.633667	0.5	-1.124750
24.642000	0.5	-1.124400
24.650333	0.5	-1.123850
24.658667	0.5	-1.123550
24.667000	0.5	-1.123350
24.675333	0.5	-1.122800
24.683667	0.5	-1.120250
24.692000	0.5	-1.119750
24.700333	0.5	-1.119400
24.708667	0.5	-1.117600
24.717000	0.5	-1.117050
24.725333	0.5	-1.116250
24.733667	0.5	-1.115000
24.742000	0.5	-1.115400
24.750333	0.5	-1.117850
24.758667	0.5	-1.116250
24.767000	0.5	-1.114700
24.775333	0.5	-1.113750
24.783667	0.5	-1.112950
24.792000	0.5	-1.114800
24.800333	0.5	-1.116950
24.808667	0.5	-1.119000
24.817000	0.5	-1.119300
24.825333	0.5	-1.120550
24.833667	0.5	-1.119750
24.842000	0.5	-1.119600
24.850333	0.5	-1.118600
24.858667	0.5	-1.118200
24.867000	0.5	-1.117100
24.875333	0.5	-1.116150
24.883667	0.5	-1.114100
24.892000	0.5	-1.113000
24.900333	0.5	-1.112450
24.908667	0.5	-1.112300
24.917000	0.5	-1.112800
24.925333	0.5	-1.112250
24.933667	0.5	-1.115350
24.942000	0.5	-1.114500
24.950333	0.5	-1.113050
24.958667	0.5	-1.112100
24.967000	0.5	-1.112250
24.975333	0.5	-1.113850
24.983667	0.5	-1.117650
24.992000	0.5	-1.120450
25.000333	0.5	-1.122600
25.008667	0.5	-1.123100
25.017000	0.5	-1.124150
25.025333	0.5	-1.124050
25.033667	0.5	-1.124850
25.042000	0.5	-1.125100
25.050333	0.5	-1.125650
25.058667	0.5	-1.124500
25.067000	0.5	-1.124400
25.075333	0.5	-1.124300
25.083667	0.5	-1.124800
25.092000	0.5	-1.125950
25.100333	0.5	-1.125300
25.108667	0.5	-1.124650
25.117000	0.5	-1.127150
25.125333	0.5	-1.129750
25.133667	0.5	-1.129400
25.142000	0.5	-1.128750
25.150333	0.5	-1.129900
25.158667	0.5	-1.130550
25.167000	0.5	-1.133100
25.175333	0.5	-1.137150
25.183667	0.5	-1.139650
25.192000	0.5	-1.141550
25.200333	0.5	-1.142700
25.208667	0.5	-1.144000
25.217000	0.5	-1.144350
25.225333	0.5	-1.145650
25.233667	0.5	-1.145200
25.242000	0.5	-1.145100
25.250333	0.5	-1.144950
25.258667	0.5	-1.146950
25.267000	0.5	-1.147350
25.275333	0.5	-1.147100
25.283667	0.5	-1.147050
25.292000	0.5	-1.148200
25.300333	0.5	-1.146800
25.308667	0.5	-1.150800
25.317000	0.5	-1.151400
25.325333	0.5	-1.151600
25.333667	0.5	-1.150300
25.342000	0.5	-1.151600
25.350333	0.5	-1.153500
25.358667	0.5	-1.156750
25.367000	0.5	-1.159900
25.375333	0.5	-1.162350
25.383667	0.5	-1.163500
25.392000	0.5	-1.164050
25.400333	0.5	-1.164200
25.408667	0.5	-1.164600
25.417000	0.5	-1.165300
25.425333	0.5	-1.165550
25.433667	0.5	-1.166050
25.442000	0.5	-1.166150
25.450333	0.5	-1.165750
25.458667	0.5	-1.166500
25.467000	0.5	-1.167300
25.475333	0.5	-1.167150
25.483667	0.5	-1.166850
25.492000	0.5	-1.169650
25.500333	0.5	-1.171350
25.508667	0.5	-1.171950
25.517000	0.5	-1.170900
25.525333	0.5	-1.171500
25.533667	0.5	-1.172450
25.542000	0.5	-1.175500
25.550333	0.5	-1.179600
25.558667	0.5	-1.181300
25.567000	0.5	-1.183150
25.575333	0.5	-1.183750
25.583667	0.5	-1.185250
25.592000	0.5	-1.185700
25.600333	0.5	-1.187000
25.608667	0.5	-1.187600
25.617000	0.5	-1.187900
25.625333	0.5	-1.188300
25.633667	0.5	-1.189900
25.642000	0.5	-1.190450
25.650333	0.5	-1.189800
25.658667	0.5	-1.189700
25.667000	0.5	-1.190100
25.675333	0.5	-1.190750
25.683667	0.5	-1.195150
25.692000	0.5	-1.195000
25.700333	0.5	-1.194800
25.708667	0.5	-1.193550
25.717000	0.5	-1.195000
25.725333	0.5	-1.196550
25.733667	0.5	-1.199950
25.742000	0.5	-1.202850
25.750333	0.5	-1.204350
25.758667	0.5	-1.206350
25.767000	0.5	-1.206050
25.775333	0.5	-1.206850
25.783667	0.5	-1.207400
25.792000	0.5	-1.207950
25.800333	0.5	-1.206150
25.808667	0.5	-1.205700
25.817000	0.5	-1.205650
25.825333	0.5	-1.204950
25.833667	0.5	-1.204950
25.842000	0.5	-1.204950
25.850333	0.5	-1.205200
25.858667	0.5	-1.204300
25.867000	0.5	-1.206650
25.875333	0.5	-1.208050
25.883667	0.5	-1.206600
25.892000	0.5	-1.206450
25.900333	0.5	-1.205500
25.908667	0.5	-1.206300
25.917000	0.5	-1.209450
25.925333	0.5	-1.212050
25.933667	0.5	-1.213750
25.942000	0.5	-1.215000
25.950333	0.5	-1.214500
25.958667	0.5	-1.214200
25.967000	0.5	-1.213600
25.975333	0.5	-1.213500
25.983667	0.5	-1.213450
25.992000	0.5	-1.211400
26.000333	0.5	-1.212450
26.008667	0.5	-1.212300
26.017000	0.5	-1.211550
26.025333	0.5	-1.211950
26.033667	0.5	-1.210500
26.042000	0.5	-1.208750
26.050333	0.5	-1.209550
26.058667	0.5	-1.212050
26.067000	0.5	-1.211300
26.075333	0.5	-1.209600
26.083667	0.5	-1.208800
26.092000	0.5	-1.208500
26.100333	0.5	-1.209800
26.108667	0.5	-1.212650
26.117000	0.5	-1.215550
26.125333	0.5	-1.215750
26.133667	0.5	-1.217250
26.142000	0.5	-1.216750
26.150333	0.5	-1.217300
26.158667	0.5	-1.216900
26.167000	0.5	-1.216650
26.175333	0.5	-1.215700
26.183667	0.5	-1.214100
26.192000	0.5	-1.214450
26.200333	0.5	-1.215000
26.208667	0.5	-1.214350
26.217000	0.5	-1.214100
26.225333	0.5	-1.214000
26.233667	0.5	-1.214050
26.242000	0.5	-1.216750
26.250333	0.5	-1.217400
26.258667	0.5	-1.215800
26.267000	0.5	-1.215050
26.275333	0.5	-1.214950
26.283667	0.5	-1.215050
26.292000	0.5	-1.218850
26.300333	0.5	-1.220800
26.308667	0.5	-1.223450
26.317000	0.5	-1.223500
26.325333	0.5	-1.224600
26.333667	0.5	-1.224400
26.342000	0.5	-1.224200
26.350333	0.5	-1.224000
26.358667	0.5	-1.224250
26.367000	0.5	-1.222250
26.375333	0.5	-1.222600
26.383667	0.5	-1.220900
26.392000	0.5	-1.220600
26.400333	0.5	-1.221950
26.408667	0.5	-1.221500
26.417000	0.5	-1.219750
26.425333	0.5	-1.222500
26.433667	0.5	-1.223900
26.442000	0.5	-1.223350
26.450333	0.5	-1.221950
26.458667	0.5	-1.222300
26.467000	0.5	-1.222800
26.475333	0.5	-1.225600
26.483667	0.5	-1.228850
26.492000	0.5	-1.230150
26.500333	0.5	-1.231800
26.508667	0.5	-1.231850
26.517000	0.5	-1.232450
26.525333	0.5	-1.231950
26.533667	0.5	-1.232950
26.542000	0.5	-1.231550
26.550333	0.5	-1.230900
26.558667	0.5	-1.228700
26.567000	0.5	-1.227550
26.575333	0.5	-1.227250
26.583667	0.5	-1.226250
26.592000	0.5	-1.225800
26.600333	0.5	-1.225400
26.608667	0.5	-1.224750
26.617000	0.5	-1.228400
26.625333	0.5	-1.228350
26.633667	0.5	-1.227350
26.642000	0.5	-1.226000
26.650333	0.5	-1.226450
26.658667	0.5	-1.227050
26.667000	0.5	-1.230500
26.675333	0.5	-1.232250
26.683667	0.5	-1.233550
26.692000	0.5	-1.233950
26.700333	0.5	-1.233900
26.708667	0.5	-1.233800
26.717000	0.5	-1.233250
26.725333	0.5	-1.233250
26.733667	0.5	-1.231300
26.742000	0.5	-1.229900
26.750333	0.5	-1.230000
26.758667	0.5	-1.229250
26.767000	0.5	-1.228550
26.775333	0.5	-1.228000
26.783667	0.5	-1.227500
26.792000	0.5	-1.226850
26.800333	0.5	-1.228000
26.808667	0.5	-1.228800
26.817000	0.5	-1.227100
26.825333	0.5	-1.225650
26.833667	0.5	-1.224750
26.842000	0.5	-1.224350
26.850333	0.5	-1.226850
26.858667	0.5	-1.229150
26.867000	0.5	-1.229650
26.875333	0.5	-1.230800
26.883667	0.5	-1.230400
26.892000	0.5	-1.230850
26.900333	0.5	-1.229700
26.908667	0.5	-1.229600
26.917000	0.5	-1.228250
26.925333	0.5	-1.226950
26.933667	0.5	-1.225700
26.942000	0.5	-1.224600
26.950333	0.5	-1.223050
26.958667	0.5	-1.222700
26.967000	0.5	-1.221950
26.975333	0.5	-1.219900
26.983667	0.5	-1.218700
26.992000	0.5	-1.222600
27.000333	0.5	-1.221400
27.008667	0.5	-1.219600
27.017000	0.5	-1.218800
27.025333	0.5	-1.218900
27.033667	0.5	-1.219100
27.042000	0.5	-1.221950
27.050333	0.5	-1.224100
27.058667	0.5	-1.224350
27.067000	0.5	-1.224950
27.075333	0.5	-1.224550
27.083667	0.5	-1.223850
27.092000	0.5	-1.222700
27.100333	0.5	-1.222300
27.108667	0.5	-1.220250
27.117000	0.5	-1.218200
27.125333	0.5	-1.215700
27.133667	0.5	-1.214900
27.142000	0.5	-1.214150
27.150333	0.5	-1.212600
27.158667	0.5	-1.211450
27.167000	0.5	-1.211550
27.175333	0.5	-1.213400
27.183667	0.5	-1.214250
27.192000	0.5	-1.212750
27.200333	0.5	-1.211850
27.208667	0.5	-1.210850
27.217000	0.5	-1.210600
27.225333	0.5	-1.212600
27.233667	0.5	-1.215100
27.242000	0.5	-1.216000
27.250333	0.5	-1.216850
27.258667	0.5	-1.217150
27.267000	0.5	-1.217150
27.275333	0.5	-1.216250
27.283667	0.5	-1.215850
27.292000	0.5	-1.214850
27.300333	0.5	-1.213100
27.308667	0.5	-1.214450
27.317000	0.5	-1.215000
27.325333	0.5	-1.213450
27.333667	0.5	-1.214150
27.342000	0.5	-1.215600
27.350333	0.5	-1.213200
27.358667	0.5	-1.213050
27.367000	0.5	-1.219000
27.375333	0.5	-1.219700
27.383667	0.5	-1.221250
27.392000	0.5	-1.224700
27.400333	0.5	-1.229150
27.408667	0.5	-1.238200
27.417000	0.5	-1.250400
27.425333	0.5	-1.264550
27.433667	0.5	-1.279150
27.442000	0.5	-1.297400
27.450333	0.5	-1.318350
27.458667	0.5	-1.345050
27.467000	0.5	-1.376000
27.475333	0.5	-1.411900
27.483667	0.5	-1.452650
27.492000	0.5	-1.500150
27.500333	0.5	-1.556000
27.508667	0.5	-1.620550
27.517000	0.5	-1.691300
27.525333	0.5	-1.767250
27.533667	0.5	-1.851950
27.542000	0.5	-1.945100
27.550333	0.5	-2.047150
27.558667	0.5	-2.152050
27.567000	0.5	-2.255050
27.575333	0.5	-2.360900
27.583667	0.5	-2.464150
27.592000	0.5	-2.563100
27.600333	0.5	-2.658250
27.608667	0.5	-2.740050
27.617000	0.5	-2.807900
27.625333	0.5	-2.856900
27.633667	0.5	-2.887650
27.642000	0.5	-2.895450
27.650333	0.5	-2.883750
27.658667	0.5	-2.848300
27.667000	0.5	-2.789500
27.675333	0.5	-2.706050
27.683667	0.5	-2.604000
27.692000	0.5	-2.477100
27.700333	0.5	-2.325850
27.708667	0.5	-2.154550
27.717000	0.5	-1.961700
27.725333	0.5	-1.746600
27.733667	0.5	-1.514950
27.742000	0.5	-1.268400
27.750333	0.5	-0.997050
27.758667	0.5	-0.710100
27.767000	0.5	-0.412000
27.775333	0.5	-0.098600
27.783667	0.5	0.225000
27.792000	0.5	0.570100
27.800333	0.5	0.938750
27.808667	0.5	1.328350
27.817000	0.5	1.726750
27.825333	0.5	2.123800
27.833667	0.5	2.508650
27.842000	0.5	2.878250
27.850333	0.5	3.234250
27.858667	0.5	3.578650
27.867000	0.5	3.916800
27.875333	0.5	4.247250
27.883667	0.5	4.574450
27.892000	0.5	4.900000
27.900333	0.5	5.220250
27.908667	0.5	5.539800
27.917000	0.5	5.855300
27.925333	0.5	6.159100
27.933667	0.5	6.463550
27.942000	0.5	6.763450
27.950333	0.5	7.057750
27.958667	0.5	7.343900
27.967000	0.5	7.623700
27.975333	0.5	7.894200
27.983667	0.5	8.158800
27.992000	0.5	8.416600
28.000333	0.5	8.669150
28.008667	0.5	8.912150
28.017000	0.5	9.156750
28.025333	0.5	9.385400
28.033667	0.5	9.607450
28.042000	0.5	9.820950
28.050333	0.5	10.028250
28.058667	0.5	10.227800
28.067000	0.5	10.420350
28.075333	0.5	10.603000
28.083667	0.5	10.781800
28.092000	0.5	10.950850
28.100333	0.5	11.112900
28.108667	0.5	11.269600
28.117000	0.5	11.416450
28.125333	0.5	11.560900
28.133667	0.5	11.699850
28.142000	0.5	11.832700
28.150333	0.5	11.961150
28.158667	0.5	12.085400
28.167000	0.5	12.202150
28.175333	0.5	12.318250
28.183667	0.5	12.428500
28.192000	0.5	12.534700
28.200333	0.5	12.638600
28.208667	0.5	12.738800
28.217000	0.5	12.836650
28.225333	0.5	12.931400
28.233667	0.5	13.025550
28.242000	0.5	13.119650
28.250333	0.5	13.206350
28.258667	0.5	13.294600
28.267000	0.5	13.382100
28.275333	0.5	13.465300
28.283667	0.5	13.546550
28.292000	0.5	13.629350
28.300333	0.5	13.707950
28.308667	0.5	13.785400
28.317000	0.5	13.859900
28.325333	0.5	13.936300
28.333667	0.5	14.007400
28.342000	0.5	14.082800
28.350333	0.5	14.156250
28.358667	0.5	14.229250
28.367000	0.5	14.297500
28.375333	0.5	14.366300
28.383667	0.5	14.431800
28.392000	0.5	14.497700
28.400333	0.5	14.561950
28.408667	0.5	14.627850
28.417000	0.5	14.689450
28.425333	0.5	14.752350
28.433667	0.5	14.816050
28.442000	0.5	14.876100
28.450333	0.5	14.936600
28.458667	0.5	14.993550
28.467000	0.5	15.051800
28.475333	0.5	15.111850
28.483667	0.5	15.174800
28.492000	0.5	15.236200
28.500333	0.5	15.296800
28.508667	0.5	15.345300
28.517000	0.5	15.392350
28.525333	0.5	15.439750
28.533667	0.5	15.490150
28.542000	0.5	15.540450
28.550333	0.5	15.591150
28.558667	0.5	15.642800
28.567000	0.5	15.689750
28.575333	0.5	15.738000
28.583667	0.5	15.787050
28.592000	0.5	15.833550
28.600333	0.5	15.880100
28.608667	0.5	15.925800
28.617000	0.5	15.973700
28.625333	0.5	16.017450
28.633667	0.5	16.061200
28.642000	0.5	16.107500
28.650333	0.5	16.150650
28.658667	0.5	16.189700
28.667000	0.5	16.235150
28.675333	0.5	16.278050
28.683667	0.5	16.316850
28.692000	0.5	16.356750
28.700333	0.5	16.393750
28.708667	0.5	16.433850
28.717000	0.5	16.475750
28.725333	0.5	16.514800
28.733667	0.5	16.553700
28.742000	0.5	16.591650
28.750333	0.5	16.628050
28.758667	0.5	16.667950
28.767000	0.5	16.702650
28.775333	0.5	16.738000
28.783667	0.5	16.763050
28.792000	0.5	16.794100
28.800333	0.5	16.826450
28.808667	0.5	16.854500
28.817000	0.5	16.880850
28.825333	0.5	16.913350
28.833667	0.5	16.940400
28.842000	0.5	16.974500
28.850333	0.5	16.998350
28.858667	0.5	17.032500
28.867000	0.5	17.061000
28.875333	0.5	17.085150
28.883667	0.5	17.109800
28.892000	0.5	17.138200
28.900333	0.5	17.166800
28.908667	0.5	17.203500
28.917000	0.5	17.236750
28.925333	0.5	17.271350
28.933667	0.5	17.291650
28.942000	0.5	17.320950
28.950333	0.5	17.351400
28.958667	0.5	17.380300
28.967000	0.5	17.404150
28.975333	0.5	17.427500
28.983667	0.5	17.451100
28.992000	0.5	17.484450
29.000333	0.5	17.503850
29.008667	0.5	17.529550
29.017000	0.5	17.556750
29.025333	0.5	17.581900
29.033667	0.5	17.607700
29.042000	0.5	17.645200
29.050333	0.5	17.674850
29.058667	0.5	17.702500
29.067000	0.5	17.734150
29.075333	0.5	17.765050
29.083667	0.5	17.800850
29.092000	0.5	17.836200
29.100333	0.5	17.880700
29.108667	0.5	17.916200
29.117000	0.5	17.949700
29.125333	0.5	17.980700
29.133667	0.5	18.011450
29.142000	0.5	18.041850
29.150333	0.5	18.075450
29.158667	0.5	18.103600
29.167000	0.5	18.136550
29.175333	0.5	18.165400
29.183667	0.5	18.194900
29.192000	0.5	18.223700
29.200333	0.5	18.254600
29.208667	0.5	18.283450
29.217000	0.5	18.311650
29.225333	0.5	18.335300
29.233667	0.5	18.373150
29.242000	0.5	18.397300
29.250333	0.5	18.428250
29.258667	0.5	18.450350
29.267000	0.5	18.482300
29.275333	0.5	18.511650
29.283667	0.5	18.550900
29.292000	0.5	18.582700
29.300333	0.5	18.616500
29.308667	0.5	18.649150
29.317000	0.5	18.672100
29.325333	0.5	18.704950
29.333667	0.5	18.726300
29.342000	0.5	18.742750
29.350333	0.5	18.757400
29.358667	0.5	18.767100
29.367000	0.5	18.759250
29.375333	0.5	18.751000
29.383667	0.5	18.750800
29.392000	0.5	18.738950
29.400333	0.5	18.738600
29.408667	0.5	18.694750
29.417000	0.5	18.685700
29.425333	0.5	18.660150
29.433667	0.5	18.636550
29.442000	0.5	18.623350
29.450333	0.5	18.593000
29.458667	0.5	18.579550
29.467000	0.5	18.564050
29.475333	0.5	18.565400
29.483667	0.5	18.545250
29.492000	0.5	18.536000
29.500333	0.5	18.541150
29.508667	0.5	18.524650
29.517000	0.5	18.527100
29.525333	0.5	18.527750
29.533667	0.5	18.519900
29.542000	0.5	18.524900
29.550333	0.5	18.524900
29.558667	0.5	18.530450
29.567000	0.5	18.530550
29.575333	0.5	18.536100
29.583667	0.5	18.542850
29.592000	0.5	18.546200
29.600333	0.5	18.552150
29.608667	0.5	18.576950
29.617000	0.5	18.588000
29.625333	0.5	18.605300
29.633667	0.5	18.626500
29.642000	0.5	18.665650
29.650333	0.5	18.699300
29.658667	0.5	18.749700
29.667000	0.5	18.804050
29.675333	0.5	18.857950
29.683667	0.5	18.912600
29.692000	0.5	18.967000
29.700333	0.5	19.027600
29.708667	0.5	19.076500
29.717000	0.5	19.135200
29.725333	0.5	19.174900
29.733667	0.5	19.217600
29.742000	0.5	19.261550
29.750333	0.5	19.304800
29.758667	0.5	19.337850
29.767000	0.5	19.382900
29.775333	0.5	19.416850
29.783667	0.5	19.456350
29.792000	0.5	19.493550
29.800333	0.5	19.544000
29.808667	0.5	19.567550
29.817000	0.5	19.596550
29.825333	0.5	19.618800
29.833667	0.5	19.642250
29.842000	0.5	19.660950
29.850333	0.5	19.693050
29.858667	0.5	19.706500
29.867000	0.5	19.720650
29.875333	0.5	19.731650
29.883667	0.5	19.747700
29.892000	0.5	19.753900
29.900333	0.5	19.758250
29.908667	0.5	19.769450
29.917000	0.5	19.771350
29.925333	0.5	19.780400
29.933667	0.5	19.781800
29.942000	0.5	19.782750
29.950333	0.5	19.784450
29.958667	0.5	19.774250
29.967000	0.5	19.768550
29.975333	0.5	19.759400
29.983667	0.5	19.760650
29.992000	0.5	19.742350
30.000333	0.5	19.726050
30.008667	0.5	19.709300
30.017000	0.5	19.704750
30.025333	0.5	19.687850
30.033667	0.5	19.692500
30.042000	0.5	19.699650
30.050333	0.5	19.693900
30.058667	0.5	19.699650
30.067000	0.5	19.701500
30.075333	0.5	19.700250
30.083667	0.5	19.706850
30.092000	0.5	19.710950
30.100333	0.5	19.705450
30.108667	0.5	19.704150
30.117000	0.5	19.703100
30.125333	0.5	19.702650
30.133667	0.5	19.714300
30.142000	0.5	20.893450
30.150333	0.5	25.344750
30.158667	0.5	67.715551
30.167000	0.5	114.447802
30.175333	0.5	144.869002
30.183667	0.5	158.362152
30.192000	0.5	155.088752
30.200333	0.5	158.626052
30.208667	0.5	139.540752
30.217000	0.5	111.629152
30.225333	0.5	85.423301
30.233667	0.5	64.774051
30.242000	0.5	49.419851
30.250333	0.5	39.276201
30.258667	0.5	32.793200
30.267000	0.5	28.928350
30.275333	0.5	26.652600
30.283667	0.5	25.248800
30.292000	0.5	24.285000
30.300333	0.5	23.540300
30.308667	0.5	22.892400
30.317000	0.5	22.283350
30.325333	0.5	21.685650
30.333667	0.5	21.093950
30.342000	0.5	20.507450
30.350333	0.5	19.945450
30.358667	0.5	19.418700
30.367000	0.5	18.924400
30.375333	0.5	18.474600
30.383667	0.5	18.077100
30.392000	0.5	17.723700
30.400333	0.5	17.410900
30.408667	0.5	17.139700
30.417000	0.5	16.892550
30.425333	0.5	16.679300
30.433667	0.5	16.485850
30.442000	0.5	16.321500
30.450333	0.5	16.170700
30.458667	0.5	16.039850
30.467000	0.5	15.922950
30.475333	0.5	15.818600
30.483667	0.5	15.723350
30.492000	0.5	15.637850
30.500333	0.5	15.556950
30.508667	0.5	15.478800
30.517000	0.5	15.406550
30.525333	0.5	15.338200
30.533667	0.5	15.275850
30.542000	0.5	15.218500
30.550333	0.5	15.169600
30.558667	0.5	15.124650
30.567000	0.5	15.082650
30.575333	0.5	15.050350
30.583667	0.5	15.018500
30.592000	0.5	14.995050
30.600333	0.5	14.967000
30.608667	0.5	14.935400
30.617000	0.5	14.904450
30.625333	0.5	14.871850
30.633667	0.5	14.837200
30.642000	0.5	14.803250
30.650333	0.5	14.766700
30.658667	0.5	14.731700
30.667000	0.5	14.699850
30.675333	0.5	14.669950
30.683667	0.5	14.645750
30.692000	0.5	14.621900
30.700333	0.5	14.600700
30.708667	0.5	14.578650
30.717000	0.5	14.558850
30.725333	0.5	14.542150
30.733667	0.5	14.525200
30.742000	0.5	14.506250
30.750333	0.5	14.485350
30.758667	0.5	14.470550
30.767000	0.5	14.456550
30.775333	0.5	14.443350
30.783667	0.5	14.432050
30.792000	0.5	14.418900
30.800333	0.5	14.409200
30.808667	0.5	14.396700
30.817000	0.5	14.390500
30.825333	0.5	14.379150
30.833667	0.5	14.370750
30.842000	0.5	14.361200
30.850333	0.5	14.351700
30.858667	0.5	14.346850
30.867000	0.5	14.339100
30.875333	0.5	14.332150
30.883667	0.5	14.325250
30.892000	0.5	14.319000
30.900333	0.5	14.309300
30.908667	0.5	14.300250
30.917000	0.5	14.291950
30.925333	0.5	14.280300
30.933667	0.5	14.269450
30.942000	0.5	14.254400
30.950333	0.5	14.244350
30.958667	0.5	14.229600
30.967000	0.5	14.218000
30.975333	0.5	14.205500
30.983667	0.5	14.195250
30.992000	0.5	14.182250
31.000333	0.5	14.172650
31.008667	0.5	14.161000
31.017000	0.5	14.151150
31.025333	0.5	14.141950
31.033667	0.5	14.135050
31.042000	0.5	14.124400
31.050333	0.5	14.121650
31.058667	0.5	14.115750
31.067000	0.5	14.107900
31.075333	0.5	14.101600
31.083667	0.5	14.098750
31.092000	0.5	14.093900
31.100333	0.5	14.089650
31.108667	0.5	14.087800
31.117000	0.5	14.079600
31.125333	0.5	14.077300
31.133667	0.5	14.071150
31.142000	0.5	14.068250
31.150333	0.5	14.065050
31.158667	0.5	14.060600
31.167000	0.5	14.055700
31.175333	0.5	14.051400
31.183667	0.5	14.045200
31.192000	0.5	14.041000
31.200333	0.5	14.039000
31.208667	0.5	14.034400
31.217000	0.5	14.029250
31.225333	0.5	14.035750
31.233667	0.5	14.028100
31.242000	0.5	14.027450
31.250333	0.5	14.021250
31.258667	0.5	14.020900
31.267000	0.5	14.020700
31.275333	0.5	14.019000
31.283667	0.5	14.019950
31.292000	0.5	14.021250
31.300333	0.5	14.022850
31.308667	0.5	14.024050
31.317000	0.5	14.026750
31.325333	0.5	14.027350
31.333667	0.5	14.028700
31.342000	0.5	14.031800
31.350333	0.5	14.033950
31.358667	0.5	14.039000
31.367000	0.5	14.046350
31.375333	0.5	14.050400
31.383667	0.5	14.056450
31.392000	0.5	14.063100
31.400333	0.5	14.070200
31.408667	0.5	14.078600
31.417000	0.5	14.084800
31.425333	0.5	14.090100
31.433667	0.5	14.097600
31.442000	0.5	14.097300
31.450333	0.5	14.095350
31.458667	0.5	14.088150
31.467000	0.5	14.083350
31.475333	0.5	14.074350
31.483667	0.5	14.070500
31.492000	0.5	14.058100
31.500333	0.5	14.049350
31.508667	0.5	14.042400
31.517000	0.5	14.037600
31.525333	0.5	14.032000
31.533667	0.5	14.028200
31.542000	0.5	14.027100
31.550333	0.5	14.021550
31.558667	0.5	14.022250
31.567000	0.5	14.017700
31.575333	0.5	14.016600
31.583667	0.5	14.016900
31.592000	0.5	14.013800
31.600333	0.5	14.011950
31.608667	0.5	14.013600
31.617000	0.5	14.011350
31.625333	0.5	14.009400
31.633667	0.5	14.011900
31.642000	0.5	14.013950
31.650333	0.5	14.019550
31.658667	0.5	14.022550
31.667000	0.5	14.024650
31.675333	0.5	14.027000
31.683667	0.5	14.027500
31.692000	0.5	14.025150
31.700333	0.5	14.022600
31.708667	0.5	14.019900
31.717000	0.5	14.012500
31.725333	0.5	14.003750
31.733667	0.5	13.986700
31.742000	0.5	13.975150
31.750333	0.5	13.955100
31.758667	0.5	13.941700
31.767000	0.5	13.924750
31.775333	0.5	13.909700
31.783667	0.5	13.894850
31.792000	0.5	13.883800
31.800333	0.5	13.869800
31.808667	0.5	13.860500
31.817000	0.5	13.853000
31.825333	0.5	13.843150
31.833667	0.5	13.836350
31.842000	0.5	13.827550
31.850333	0.5	13.822800
31.858667	0.5	13.820450
31.867000	0.5	13.812800
31.875333	0.5	13.809100
31.883667	0.5	13.803550
31.892000	0.5	13.805150
31.900333	0.5	13.796850
31.908667	0.5	13.794150
31.917000	0.5	13.789400
31.925333	0.5	13.781250
31.933667	0.5	13.776700
31.942000	0.5	13.773250
31.950333	0.5	13.767550
31.958667	0.5	13.763300
31.967000	0.5	13.761100
31.975333	0.5	13.752200
31.983667	0.5	13.750750
31.992000	0.5	13.745400
32.000333	0.5	13.744750
32.008667	0.5	13.740700
32.017000	0.5	13.735850
32.025333	0.5	13.733750
32.033667	0.5	13.731950
32.042000	0.5	13.725000
32.050333	0.5	13.720600
32.058667	0.5	13.710700
32.067000	0.5	13.707650
32.075333	0.5	13.698800
32.083667	0.5	13.693700
32.092000	0.5	13.685000
32.100333	0.5	13.684850
32.108667	0.5	13.670700
32.117000	0.5	13.666000
32.125333	0.5	13.659400
32.133667	0.5	13.654200
32.142000	0.5	13.649800
32.150333	0.5	13.646750
32.158667	0.5	13.638250
32.167000	0.5	13.636500
32.175333	0.5	13.628650
32.183667	0.5	13.627800
32.192000	0.5	13.622500
32.200333	0.5	13.619150
32.208667	0.5	13.616350
32.217000	0.5	13.612950
32.225333	0.5	13.608950
32.233667	0.5	13.607450
32.242000	0.5	13.600550
32.250333	0.5	13.601400
32.258667	0.5	13.599100
32.267000	0.5	13.598100
32.275333	0.5	13.595900
32.283667	0.5	13.595450
32.292000	0.5	13.596100
32.300333	0.5	13.593100
32.308667	0.5	13.594300
32.317000	0.5	13.592050
32.325333	0.5	13.591750
32.333667	0.5	13.591550
32.342000	0.5	13.588650
32.350333	0.5	13.587150
32.358667	0.5	13.581100
32.367000	0.5	13.580000
32.375333	0.5	13.575550
32.383667	0.5	13.569300
32.392000	0.5	13.572550
32.400333	0.5	13.562200
32.408667	0.5	13.553600
32.417000	0.5	13.545450
32.425333	0.5	13.544450
32.433667	0.5	13.536250
32.442000	0.5	13.532100
32.450333	0.5	13.525100
32.458667	0.5	13.526200
32.467000	0.5	13.520800
32.475333	0.5	13.528450
32.483667	0.5	13.513950
32.492000	0.5	13.511400
32.500333	0.5	13.509950
32.508667	0.5	13.506700
32.517000	0.5	13.506550
32.525333	0.5	13.502450
32.533667	0.5	13.500250
32.542000	0.5	13.497600
32.550333	0.5	13.502950
32.558667	0.5	13.498350
32.567000	0.5	13.494250
32.575333	0.5	13.494650
32.583667	0.5	13.496750
32.592000	0.5	13.493600
32.600333	0.5	13.490400
32.608667	0.5	13.489100
32.617000	0.5	13.486550
32.625333	0.5	13.483500
32.633667	0.5	13.483050
32.642000	0.5	13.482400
32.650333	0.5	13.481050
32.658667	0.5	13.479350
32.667000	0.5	13.480200
32.675333	0.5	13.480350
32.683667	0.5	13.478300
32.692000	0.5	13.474950
32.700333	0.5	13.473950
32.708667	0.5	13.470600
32.717000	0.5	13.469600
32.725333	0.5	13.466850
32.733667	0.5	13.466400
32.742000	0.5	13.461100
32.750333	0.5	13.459900
32.758667	0.5	13.458650
32.767000	0.5	13.454750
32.775333	0.5	13.453200
32.783667	0.5	13.450100
32.792000	0.5	13.450400
32.800333	0.5	13.446100
32.808667	0.5	13.444450
32.817000	0.5	13.444450
32.825333	0.5	13.439050
32.833667	0.5	13.436700
32.842000	0.5	13.435200
32.850333	0.5	13.435800
32.858667	0.5	13.432500
32.867000	0.5	13.432150
32.875333	0.5	13.431400
32.883667	0.5	13.428500
32.892000	0.5	13.426900
32.900333	0.5	13.424500
32.908667	0.5	13.424150
32.917000	0.5	13.422100
32.925333	0.5	13.422350
32.933667	0.5	13.418450
32.942000	0.5	13.419950
32.950333	0.5	13.418650
32.958667	0.5	13.415450
32.967000	0.5	13.413850
32.975333	0.5	13.410400
32.983667	0.5	13.414250
32.992000	0.5	13.409050
33.000333	0.5	13.407950
33.008667	0.5	13.406650
33.017000	0.5	13.405700
33.025333	0.5	13.405500
33.033667	0.5	13.406850
33.042000	0.5	13.407550
33.050333	0.5	13.406950
33.058667	0.5	13.403450
33.067000	0.5	13.403950
33.075333	0.5	13.402200
33.083667	0.5	13.403600
33.092000	0.5	13.398450
33.100333	0.5	13.399900
33.108667	0.5	13.400150
33.117000	0.5	13.398700
33.125333	0.5	13.397200
33.133667	0.5	13.398150
33.142000	0.5	13.395850
33.150333	0.5	13.397050
33.158667	0.5	13.395050
33.167000	0.5	13.396950
33.175333	0.5	13.397600
33.183667	0.5	13.395350
33.192000	0.5	13.392550
33.200333	0.5	13.393800
33.208667	0.5	13.392300
33.217000	0.5	13.396600
33.225333	0.5	13.394500
33.233667	0.5	13.391800
33.242000	0.5	13.391200
33.250333	0.5	13.389350
33.258667	0.5	13.389550
33.267000	0.5	13.387750
33.275333	0.5	13.384100
33.283667	0.5	13.385050
33.292000	0.5	13.391750
33.300333	0.5	13.380800
33.308667	0.5	13.375950
33.317000	0.5	13.376600
33.325333	0.5	13.377900
33.333667	0.5	13.380600
33.342000	0.5	13.374850
33.350333	0.5	13.378400
33.358667	0.5	13.379600
33.367000	0.5	13.374150
33.375333	0.5	13.371900
33.383667	0.5	13.371100
33.392000	0.5	13.370050
33.400333	0.5	13.370250
33.408667	0.5	13.373600
33.417000	0.5	13.370750
33.425333	0.5	13.369300
33.433667	0.5	13.368100
33.442000	0.5	13.366800
33.450333	0.5	13.368950
33.458667	0.5	13.367300
33.467000	0.5	13.368550
33.475333	0.5	13.364250
33.483667	0.5	13.362850
33.492000	0.5	13.363950
33.500333	0.5	13.363050
33.508667	0.5	13.362200
33.517000	0.5	13.362650
33.525333	0.5	13.364900
33.533667	0.5	13.363150
33.542000	0.5	13.362700
33.550333	0.5	13.366550
33.558667	0.5	13.361600
33.567000	0.5	13.364950
33.575333	0.5	13.362400
33.583667	0.5	13.362450
33.592000	0.5	13.365850
33.600333	0.5	13.366150
33.608667	0.5	13.364200
33.617000	0.5	13.364150
33.625333	0.5	13.366200
33.633667	0.5	13.364650
33.642000	0.5	13.366200
33.650333	0.5	13.366700
33.658667	0.5	13.367750
33.667000	0.5	13.367200
33.675333	0.5	13.368600
33.683667	0.5	13.369300
33.692000	0.5	13.370550
33.700333	0.5	13.371050
33.708667	0.5	13.373400
33.717000	0.5	13.374300
33.725333	0.5	13.375850
33.733667	0.5	13.384550
33.742000	0.5	13.382050
33.750333	0.5	13.382850
33.758667	0.5	13.384350
33.767000	0.5	13.386850
33.775333	0.5	13.388600
33.783667	0.5	13.392450
33.792000	0.5	13.389650
33.800333	0.5	13.397050
33.808667	0.5	13.399300
33.817000	0.5	13.397800
33.825333	0.5	13.400750
33.833667	0.5	13.401850
33.842000	0.5	13.406850
33.850333	0.5	13.405750
33.858667	0.5	13.404950
33.867000	0.5	13.406800
33.875333	0.5	13.409450
33.883667	0.5	13.409750
33.892000	0.5	13.409400
33.900333	0.5	13.408450
33.908667	0.5	13.408850
33.917000	0.5	13.408800
33.925333	0.5	13.411900
33.933667	0.5	13.408800
33.942000	0.5	13.410300
33.950333	0.5	13.409750
33.958667	0.5	13.411550
33.967000	0.5	13.408800
33.975333	0.5	13.410900
33.983667	0.5	13.412700
33.992000	0.5	13.410300
34.000333	0.5	13.413100
34.008667	0.5	13.413400
34.017000	0.5	13.411800
34.025333	0.5	13.415900
34.033667	0.5	13.413250
34.042000	0.5	13.415500
34.050333	0.5	13.416050
34.058667	0.5	13.417100
34.067000	0.5	13.419250
34.075333	0.5	13.419450
34.083667	0.5	13.421350
34.092000	0.5	13.421000
34.100333	0.5	13.419550
34.108667	0.5	13.421850
34.117000	0.5	13.420900
34.125333	0.5	13.422350
34.133667	0.5	13.423150
34.142000	0.5	13.424650
34.150333	0.5	13.427650
34.158667	0.5	13.432300
34.167000	0.5	13.433250
34.175333	0.5	13.434750
34.183667	0.5	13.434500
34.192000	0.5	13.434250
34.200333	0.5	13.435500
34.208667	0.5	13.437550
34.217000	0.5	13.439750
34.225333	0.5	13.439900
34.233667	0.5	13.437950
34.242000	0.5	13.440700
34.250333	0.5	13.441750
34.258667	0.5	13.443850
34.267000	0.5	13.445650
34.275333	0.5	13.445500
34.283667	0.5	13.446900
34.292000	0.5	13.449250
34.300333	0.5	13.448600
34.308667	0.5	13.449100
34.317000	0.5	13.450450
34.325333	0.5	13.452300
34.333667	0.5	13.451550
34.342000	0.5	13.452250
34.350333	0.5	13.455550
34.358667	0.5	13.453250
34.367000	0.5	13.453450
34.375333	0.5	13.458150
34.383667	0.5	13.453050
34.392000	0.5	13.452050
34.400333	0.5	13.454000
34.408667	0.5	13.452150
34.417000	0.5	13.452650
34.425333	0.5	13.449700
34.433667	0.5	13.451950
34.442000	0.5	13.453000
34.450333	0.5	13.453100
34.458667	0.5	13.452400
34.467000	0.5	13.453650
34.475333	0.5	13.453850
34.483667	0.5	13.453750
34.492000	0.5	13.454650
34.500333	0.5	13.453000
34.508667	0.5	13.455500
34.517000	0.5	13.454650
34.525333	0.5	13.457900
34.533667	0.5	13.458050
34.542000	0.5	13.459200
34.550333	0.5	13.464950
34.558667	0.5	13.457200
34.567000	0.5	13.457950
34.575333	0.5	13.458800
34.583667	0.5	13.459400
34.592000	0.5	13.460800
34.600333	0.5	13.461550
34.608667	0.5	13.461100
34.617000	0.5	13.460150
34.625333	0.5	13.466800
34.633667	0.5	13.470950
34.642000	0.5	13.483650
34.650333	0.5	13.484950
34.658667	0.5	13.494900
34.667000	0.5	13.512600
34.675333	0.5	13.532050
34.683667	0.5	13.555850
34.692000	0.5	13.589650
34.700333	0.5	13.631750
34.708667	0.5	13.687500
34.717000	0.5	13.759450
34.725333	0.5	13.850650
34.733667	0.5	13.958700
34.742000	0.5	14.088900
34.750333	0.5	14.244750
34.758667	0.5	14.431600
34.767000	0.5	14.651400
34.775333	0.5	14.895800
34.783667	0.5	15.173650
34.792000	0.5	15.485400
34.800333	0.5	15.819800
34.808667	0.5	16.186250
34.817000	0.5	16.569400
34.825333	0.5	16.963600
34.833667	0.5	17.364650
34.842000	0.5	17.761850
34.850333	0.5	18.151600
34.858667	0.5	18.512750
34.867000	0.5	18.844750
34.875333	0.5	19.126700
34.883667	0.5	19.365100
34.892000	0.5	19.548500
34.900333	0.5	19.669350
34.908667	0.5	19.729950
34.917000	0.5	19.723350
34.925333	0.5	19.649600
34.933667	0.5	19.512600
34.942000	0.5	19.322550
34.950333	0.5	19.075700
34.958667	0.5	18.790550
34.967000	0.5	18.470900
34.975333	0.5	18.125650
34.983667	0.5	17.767400
34.992000	0.5	17.400350
35.000333	0.5	17.036250
35.008667	0.5	16.680300
35.017000	0.5	16.337950
35.025333	0.5	16.014150
35.033667	0.5	15.712600
35.042000	0.5	15.437100
35.050333	0.5	15.188600
35.058667	0.5	14.957150
35.067000	0.5	14.757500
35.075333	0.5	14.581350
35.083667	0.5	14.427550
35.092000	0.5	14.297500
35.100333	0.5	14.183100
35.108667	0.5	14.088550
35.117000	0.5	14.006850
35.125333	0.5	13.939900
35.133667	0.5	13.879150
35.142000	0.5	13.829700
35.150333	0.5	13.790400
35.158667	0.5	13.755100
35.167000	0.5	13.725950
35.175333	0.5	13.702200
35.183667	0.5	13.683550
35.192000	0.5	13.666200
35.200333	0.5	13.651750
35.208667	0.5	13.653600
35.217000	0.5	13.642700
35.225333	0.5	13.634800
35.233667	0.5	13.634000
35.242000	0.5	13.641000
35.250333	0.5	13.642050
35.258667	0.5	13.654350
35.267000	0.5	13.673700
35.275333	0.5	13.703950
35.283667	0.5	13.745350
35.292000	0.5	13.792350
35.300333	0.5	13.857200
35.308667	0.5	13.939400
35.317000	0.5	14.030750
35.325333	0.5	14.144800
35.333667	0.5	14.281950
35.342000	0.5	14.445000
35.350333	0.5	14.626650
35.358667	0.5	14.838450
35.367000	0.5	15.065000
35.375333	0.5	15.319750
35.383667	0.5	15.590250
35.392000	0.5	15.878400
35.400333	0.5	16.179700
35.408667	0.5	16.478950
35.417000	0.5	16.781750
35.425333	0.5	17.083350
35.433667	0.5	17.362500
35.442000	0.5	17.628750
35.450333	0.5	17.861500
35.458667	0.5	18.066650
35.467000	0.5	18.234450
35.475333	0.5	18.360900
35.483667	0.5	18.439250
35.492000	0.5	18.471750
35.500333	0.5	18.456150
35.508667	0.5	18.399050
35.517000	0.5	18.299150
35.525333	0.5	18.159400
35.533667	0.5	17.982700
35.542000	0.5	17.776400
35.550333	0.5	17.549250
35.558667	0.5	17.303900
35.567000	0.5	17.047800
35.575333	0.5	16.786650
35.583667	0.5	16.523600
35.592000	0.5	16.259800
35.600333	0.5	16.008150
35.608667	0.5	15.773250
35.617000	0.5	15.540000
35.625333	0.5	15.331050
35.633667	0.5	15.131700
35.642000	0.5	14.956000
35.650333	0.5	14.795350
35.658667	0.5	14.648300
35.667000	0.5	14.520350
35.675333	0.5	14.406650
35.683667	0.5	14.308650
35.692000	0.5	14.219150
35.700333	0.5	14.148950
35.708667	0.5	14.079150
35.717000	0.5	14.020400
35.725333	0.5	13.970800
35.733667	0.5	13.930350
35.742000	0.5	13.889250
35.750333	0.5	13.858500
35.758667	0.5	13.831300
35.767000	0.5	13.805250
35.775333	0.5	13.783350
35.783667	0.5	13.765850
35.792000	0.5	13.751000
35.800333	0.5	13.736150
35.808667	0.5	13.722100
35.817000	0.5	13.711300
35.825333	0.5	13.695400
35.833667	0.5	13.689600
35.842000	0.5	13.678750
35.850333	0.5	13.672850
35.858667	0.5	13.665600
35.867000	0.5	13.656450
35.875333	0.5	13.649650
35.883667	0.5	13.641900
35.892000	0.5	13.636900
35.900333	0.5	13.629700
35.908667	0.5	13.623000
35.917000	0.5	13.618100
35.925333	0.5	13.612650
35.933667	0.5	13.605900
35.942000	0.5	13.602400
35.950333	0.5	13.599500
35.958667	0.5	13.592000
35.967000	0.5	13.587900
35.975333	0.5	13.583150
35.983667	0.5	13.580450
35.992000	0.5	13.577550
36.000333	0.5	13.570650
36.008667	0.5	13.568600
36.017000	0.5	13.564350
36.025333	0.5	13.562150
36.033667	0.5	13.556800
36.042000	0.5	13.554750
36.050333	0.5	13.551650
36.058667	0.5	13.548650
36.067000	0.5	13.546350
36.075333	0.5	13.543550
36.083667	0.5	13.542550
36.092000	0.5	13.536900
36.100333	0.5	13.532850
36.108667	0.5	13.531550
36.117000	0.5	13.527950
36.125333	0.5	13.526850
36.133667	0.5	13.527850
36.142000	0.5	13.524850
36.150333	0.5	13.525100
36.158667	0.5	13.521200
36.167000	0.5	13.522200
36.175333	0.5	13.522800
36.183667	0.5	13.519650
36.192000	0.5	13.517600
36.200333	0.5	13.517750
36.208667	0.5	13.517200
36.217000	0.5	13.514650
36.225333	0.5	13.516150
36.233667	0.5	13.516300
36.242000	0.5	13.513000
36.250333	0.5	13.512800
36.258667	0.5	13.511100
36.267000	0.5	13.511150
36.275333	0.5	13.508500
36.283667	0.5	13.505500
36.292000	0.5	13.508900
36.300333	0.5	13.506950
36.308667	0.5	13.502900
36.317000	0.5	13.502550
36.325333	0.5	13.502200
36.333667	0.5	13.500650
36.342000	0.5	13.498600
36.350333	0.5	13.498050
36.358667	0.5	13.497700
36.367000	0.5	13.495700
36.375333	0.5	13.493350
36.383667	0.5	13.492000
36.392000	0.5	13.499000
36.400333	0.5	13.490150
36.408667	0.5	13.490100
36.417000	0.5	13.489550
36.425333	0.5	13.488950
36.433667	0.5	13.488300
36.442000	0.5	13.487600
36.450333	0.5	13.484750
36.458667	0.5	13.486850
36.467000	0.5	13.489650
36.475333	0.5	13.485750
36.483667	0.5	13.484500
36.492000	0.5	13.484950
36.500333	0.5	13.485900
36.508667	0.5	13.485300
36.517000	0.5	13.483300
36.525333	0.5	13.480650
36.533667	0.5	13.482250
36.542000	0.5	13.481900
36.550333	0.5	13.486050
36.558667	0.5	13.483400
36.567000	0.5	13.482900
36.575333	0.5	13.483050
36.583667	0.5	13.481500
36.592000	0.5	13.482100
36.600333	0.5	13.481300
36.608667	0.5	13.485000
36.617000	0.5	13.481850
36.625333	0.5	13.483050
36.633667	0.5	13.482100
36.642000	0.5	13.482850
36.650333	0.5	13.481500
36.658667	0.5	13.485500
36.667000	0.5	13.481300
36.675333	0.5	13.481600
36.683667	0.5	13.480750
36.692000	0.5	13.483200
36.700333	0.5	13.482500
36.708667	0.5	13.480950
36.717000	0.5	13.487700
36.725333	0.5	13.483150
36.733667	0.5	13.482050
36.742000	0.5	13.482900
36.750333	0.5	13.481050
36.758667	0.5	13.482200
36.767000	0.5	13.482950
36.775333	0.5	13.483150
36.783667	0.5	13.486600
36.792000	0.5	13.486500
36.800333	0.5	13.485950
36.808667	0.5	13.484750
36.817000	0.5	13.485500
36.825333	0.5	13.479750
36.833667	0.5	13.483750
36.842000	0.5	13.482050
36.850333	0.5	13.483050
36.858667	0.5	13.481300
36.867000	0.5	13.481600
36.875333	0.5	13.481350
36.883667	0.5	13.494950
36.892000	0.5	13.481900
36.900333	0.5	13.481300
36.908667	0.5	13.485450
36.917000	0.5	13.486700
36.925333	0.5	13.488750
36.933667	0.5	13.485400
36.942000	0.5	13.486350
36.950333	0.5	13.488350
36.958667	0.5	13.490000
36.967000	0.5	13.490300
36.975333	0.5	13.491300
36.983667	0.5	13.493250
36.992000	0.5	13.499050
37.000333	0.5	13.500950
37.008667	0.5	13.509700
37.017000	0.5	13.494150
37.025333	0.5	13.493950
37.033667	0.5	13.494650
37.042000	0.5	13.497400
37.050333	0.5	13.492300
37.058667	0.5	13.494900
37.067000	0.5	13.496000
37.075333	0.5	13.494700
37.083667	0.5	13.496850
37.092000	0.5	13.497100
37.100333	0.5	13.497000
37.108667	0.5	13.498850
37.117000	0.5	13.499450
37.125333	0.5	13.498950
37.133667	0.5	13.497800
37.142000	0.5	13.498900
37.150333	0.5	13.501100
37.158667	0.5	13.506850
37.167000	0.5	13.511750
37.175333	0.5	13.516200
37.183667	0.5	13.524100
37.192000	0.5	13.530650
37.200333	0.5	13.541450
37.208667	0.5	13.559350
37.217000	0.5	13.578150
37.225333	0.5	13.600600
37.233667	0.5	13.628850
37.242000	0.5	13.663700
37.250333	0.5	13.709150
37.258667	0.5	13.764550
37.267000	0.5	13.827600
37.275333	0.5	13.906650
37.283667	0.5	13.998450
37.292000	0.5	14.112450
37.300333	0.5	14.237550
37.308667	0.5	14.384700
37.317000	0.5	14.556400
37.325333	0.5	14.756950
37.333667	0.5	14.981150
37.342000	0.5	15.236250
37.350333	0.5	15.525800
37.358667	0.5	15.841600
37.367000	0.5	16.194800
37.375333	0.5	16.573600
37.383667	0.5	16.988200
37.392000	0.5	17.433950
37.400333	0.5	17.909750
37.408667	0.5	18.408650
37.417000	0.5	18.942500
37.425333	0.5	19.476900
37.433667	0.5	20.027400
37.442000	0.5	20.579600
37.450333	0.5	21.129600
37.458667	0.5	21.672450
37.467000	0.5	22.195650
37.475333	0.5	22.689950
37.483667	0.5	23.160350
37.492000	0.5	23.594050
37.500333	0.5	23.977900
37.508667	0.5	24.286250
37.517000	0.5	24.557150
37.525333	0.5	24.764050
37.533667	0.5	24.913150
37.542000	0.5	24.994700
37.550333	0.5	25.004250
37.558667	0.5	24.937950
37.567000	0.5	24.812150
37.575333	0.5	24.614350
37.583667	0.5	24.359550
37.592000	0.5	24.050550
37.600333	0.5	23.689950
37.608667	0.5	23.287450
37.617000	0.5	22.844750
37.625333	0.5	22.378650
37.633667	0.5	21.886900
37.642000	0.5	21.382150
37.650333	0.5	20.869700
37.658667	0.5	20.361100
37.667000	0.5	19.850800
37.675333	0.5	19.351250
37.683667	0.5	18.863700
37.692000	0.5	18.393050
37.700333	0.5	17.947550
37.708667	0.5	17.528150
37.717000	0.5	17.134200
37.725333	0.5	16.768600
37.733667	0.5	16.420550
37.742000	0.5	16.105500
37.750333	0.5	15.816250
37.758667	0.5	15.555650
37.767000	0.5	15.323550
37.775333	0.5	15.112550
37.783667	0.5	14.926600
37.792000	0.5	14.757700
37.800333	0.5	14.610900
37.808667	0.5	14.483500
37.817000	0.5	14.369200
37.825333	0.5	14.275300
37.833667	0.5	14.189750
37.842000	0.5	14.115300
37.850333	0.5	14.051850
37.858667	0.5	13.997850
37.867000	0.5	13.952550
37.875333	0.5	13.907850
37.883667	0.5	13.872750
37.892000	0.5	13.842500
37.900333	0.5	13.815450
37.908667	0.5	13.793100
37.917000	0.5	13.773250
37.925333	0.5	13.755100
37.933667	0.5	13.739650
37.942000	0.5	13.726000
37.950333	0.5	13.711450
37.958667	0.5	13.698450
37.967000	0.5	13.690250
37.975333	0.5	13.679700
37.983667	0.5	13.672000
37.992000	0.5	13.662550
38.000333	0.5	13.654700
38.008667	0.5	13.648250
38.017000	0.5	13.640700
38.025333	0.5	13.634750
38.033667	0.5	13.629400
38.042000	0.5	13.624200
38.050333	0.5	13.621650
38.058667	0.5	13.615350
38.067000	0.5	13.608750
38.075333	0.5	13.604150
38.083667	0.5	13.602900
38.092000	0.5	13.597750
38.100333	0.5	13.596450
38.108667	0.5	13.593250
38.117000	0.5	13.587050
38.125333	0.5	13.592050
38.133667	0.5	13.589900
38.142000	0.5	13.586850
38.150333	0.5	13.586750
38.158667	0.5	13.580000
38.167000	0.5	13.577800
38.175333	0.5	13.575350
38.183667	0.5	13.573450
38.192000	0.5	13.570450
38.200333	0.5	13.560350
38.208667	0.5	13.558000
38.217000	0.5	13.557650
38.225333	0.5	13.557850
38.233667	0.5	13.557800
38.242000	0.5	13.557250
38.250333	0.5	13.550400
38.258667	0.5	13.550350
38.267000	0.5	13.551050
38.275333	0.5	13.551300
38.283667	0.5	13.547950
38.292000	0.5	13.548300
38.300333	0.5	13.545950
38.308667	0.5	13.546650
38.317000	0.5	13.540450
38.325333	0.5	13.543700
38.333667	0.5	13.541100
38.342000	0.5	13.540300
38.350333	0.5	13.539350
38.358667	0.5	13.539750
38.367000	0.5	13.537950
38.375333	0.5	13.536800
38.383667	0.5	13.537250
38.392000	0.5	13.538500
38.400333	0.5	13.535400
38.408667	0.5	13.535350
38.417000	0.5	13.532500
38.425333	0.5	13.534800
38.433667	0.5	13.538300
38.442000	0.5	13.531650
38.450333	0.5	13.529400
38.458667	0.5	13.528750
38.467000	0.5	13.531650
38.475333	0.5	13.532400
38.483667	0.5	13.533400
38.492000	0.5	13.531100
38.500333	0.5	13.529400
38.508667	0.5	13.530450
38.517000	0.5	13.528550
38.525333	0.5	13.527500
38.533667	0.5	13.525700
38.542000	0.5	13.525000
38.550333	0.5	13.526700
38.558667	0.5	13.525650
38.567000	0.5	13.523150
38.575333	0.5	13.522450
38.583667	0.5	13.525450
38.592000	0.5	13.521950
38.600333	0.5	13.529750
38.608667	0.5	13.523300
38.617000	0.5	13.529600
38.625333	0.5	13.519150
38.633667	0.5	13.518200
38.642000	0.5	13.521150
38.650333	0.5	13.521000
38.658667	0.5	13.523450
38.667000	0.5	13.522700
38.675333	0.5	13.525250
38.683667	0.5	13.522300
38.692000	0.5	13.521050
38.700333	0.5	13.521650
38.708667	0.5	13.519050
38.717000	0.5	13.520850
38.725333	0.5	13.519800
38.733667	0.5	13.520100
38.742000	0.5	13.520600
38.750333	0.5	13.522750
38.758667	0.5	13.523750
38.767000	0.5	13.523500
38.775333	0.5	13.523250
38.783667	0.5	13.524150
38.792000	0.5	13.522450
38.800333	0.5	13.525850
38.808667	0.5	13.524050
38.817000	0.5	13.527950
38.825333	0.5	13.520200
38.833667	0.5	13.521400
38.842000	0.5	13.522600
38.850333	0.5	13.522750
38.858667	0.5	13.526200
38.867000	0.5	13.523250
38.875333	0.5	13.528800
38.883667	0.5	13.525600
38.892000	0.5	13.526100
38.900333	0.5	13.523500
38.908667	0.5	13.525550
38.917000	0.5	13.523000
38.925333	0.5	13.516800
38.933667	0.5	13.514450
38.942000	0.5	13.516550
38.950333	0.5	13.513900
38.958667	0.5	13.514850
38.967000	0.5	13.517000
38.975333	0.5	13.514550
38.983667	0.5	13.515950
38.992000	0.5	13.519250
39.000333	0.5	13.516500
39.008667	0.5	13.514550
39.017000	0.5	13.517900
39.025333	0.5	13.516600
39.033667	0.5	13.518550
39.042000	0.5	13.517300
39.050333	0.5	13.519850
39.058667	0.5	13.521300
39.067000	0.5	13.522400
39.075333	0.5	13.522700
39.083667	0.5	13.523750
39.092000	0.5	13.523850
39.100333	0.5	13.524800
39.108667	0.5	13.528850
39.117000	0.5	13.529400
39.125333	0.5	13.531350
39.133667	0.5	13.532900
39.142000	0.5	13.537800
39.150333	0.5	13.537700
39.158667	0.5	13.545200
39.167000	0.5	13.545900
39.175333	0.5	13.551300
39.183667	0.5	13.550750
39.192000	0.5	13.554550
39.200333	0.5	13.560450
39.208667	0.5	13.564900
39.217000	0.5	13.568850
39.225333	0.5	13.574650
39.233667	0.5	13.581600
39.242000	0.5	13.583850
39.250333	0.5	13.589700
39.258667	0.5	13.592400
39.267000	0.5	13.597900
39.275333	0.5	13.603400
39.283667	0.5	13.606850
39.292000	0.5	13.613750
39.300333	0.5	13.617750
39.308667	0.5	13.623400
39.317000	0.5	13.630500
39.325333	0.5	13.635200
39.333667	0.5	13.636200
39.342000	0.5	13.641800
39.350333	0.5	13.642900
39.358667	0.5	13.645750
39.367000	0.5	13.650150
39.375333	0.5	13.648100
39.383667	0.5	13.649800
39.392000	0.5	13.649200
39.400333	0.5	13.653650
39.408667	0.5	13.648000
39.417000	0.5	13.647850
39.425333	0.5	13.646050
39.433667	0.5	13.641300
39.442000	0.5	13.638550
39.450333	0.5	13.632800
39.458667	0.5	13.627800
39.467000	0.5	13.619750
39.475333	0.5	13.613950
39.483667	0.5	13.616700
39.492000	0.5	13.596750
39.500333	0.5	13.590900
39.508667	0.5	13.588000
39.517000	0.5	13.578100
39.525333	0.5	13.568700
39.533667	0.5	13.561000
39.542000	0.5	13.552600
39.550333	0.5	13.551350
39.558667	0.5	13.542100
39.567000	0.5	13.535000
39.575333	0.5	13.529150
39.583667	0.5	13.521750
39.592000	0.5	13.518300
39.600333	0.5	13.517250
39.608667	0.5	13.518000
39.617000	0.5	13.516200
39.625333	0.5	13.517850
39.633667	0.5	13.522200
39.642000	0.5	13.526000
39.650333	0.5	13.534150
39.658667	0.5	13.543400
39.667000	0.5	13.556200
39.675333	0.5	13.574400
39.683667	0.5	13.593650
39.692000	0.5	13.619750
39.700333	0.5	13.642900
39.708667	0.5	13.674950
39.717000	0.5	13.710850
39.725333	0.5	13.748050
39.733667	0.5	13.792850
39.742000	0.5	13.844650
39.750333	0.5	13.893850
39.758667	0.5	13.948850
39.767000	0.5	14.006500
39.775333	0.5	14.072750
39.783667	0.5	14.146900
39.792000	0.5	14.215400
39.800333	0.5	14.292000
39.808667	0.5	14.368950
39.817000	0.5	14.449700
39.825333	0.5	14.527450
39.833667	0.5	14.609600
39.842000	0.5	14.690500
39.850333	0.5	14.790900
39.858667	0.5	14.846700
39.867000	0.5	14.921050
39.875333	0.5	14.989750
39.883667	0.5	15.054650
39.892000	0.5	15.117200
39.900333	0.5	15.166650
39.908667	0.5	15.211500
39.917000	0.5	15.250750
39.925333	0.5	15.284050
39.933667	0.5	15.303750
39.942000	0.5	15.317050
39.950333	0.5	15.321300
39.958667	0.5	15.315900
39.967000	0.5	15.303500
39.975333	0.5	15.282350
39.983667	0.5	15.253350
39.992000	0.5	15.218800
40.000333	0.5	15.177200
40.008667	0.5	15.125550
40.017000	0.5	15.073150
40.025333	0.5	15.006300
40.033667	0.5	14.944450
40.042000	0.5	14.876450
40.050333	0.5	14.807200
40.058667	0.5	14.735550
40.067000	0.5	14.666200
40.075333	0.5	14.595800
40.083667	0.5	14.527300
40.092000	0.5	14.458450
40.100333	0.5	14.394150
40.108667	0.5	14.328200
40.117000	0.5	14.265850
40.125333	0.5	14.206100
40.133667	0.5	14.151400
40.142000	0.5	14.102650
40.150333	0.5	14.052900
40.158667	0.5	14.007700
40.167000	0.5	13.970400
40.175333	0.5	13.932400
40.183667	0.5	13.895350
40.192000	0.5	13.863550
40.200333	0.5	13.831900
40.208667	0.5	13.806500
40.217000	0.5	13.779450
40.225333	0.5	13.756800
40.233667	0.5	13.737750
40.242000	0.5	13.720450
40.250333	0.5	13.701900
40.258667	0.5	13.686700
40.267000	0.5	13.671650
40.275333	0.5	13.664350
40.283667	0.5	13.643200
40.292000	0.5	13.629950
40.300333	0.5	13.621750
40.308667	0.5	13.610550
40.317000	0.5	13.597600
40.325333	0.5	13.586050
40.333667	0.5	13.577400
40.342000	0.5	13.570100
40.350333	0.5	13.556350
40.358667	0.5	13.543450
40.367000	0.5	13.535400
40.375333	0.5	13.524700
40.383667	0.5	13.512800
40.392000	0.5	13.506200
40.400333	0.5	13.494800
40.408667	0.5	13.486150
40.417000	0.5	13.477850
40.425333	0.5	13.467750
40.433667	0.5	13.463650
40.442000	0.5	13.451100
40.450333	0.5	13.443150
40.458667	0.5	13.435800
40.467000	0.5	13.428550
40.475333	0.5	13.424050
40.483667	0.5	13.417250
40.492000	0.5	13.412000
40.500333	0.5	13.421100
40.508667	0.5	13.400500
40.517000	0.5	13.397550
40.525333	0.5	13.391700
40.533667	0.5	13.389350
40.542000	0.5	13.386250
40.550333	0.5	13.380050
40.558667	0.5	13.378450
40.567000	0.5	13.374850
40.575333	0.5	13.368850
40.583667	0.5	13.365100
40.592000	0.5	13.361850
40.600333	0.5	13.358400
40.608667	0.5	13.355900
40.617000	0.5	13.355200
40.625333	0.5	13.352750
40.633667	0.5	13.350450
40.642000	0.5	13.347300
40.650333	0.5	13.345100
40.658667	0.5	13.343300
40.667000	0.5	13.340800
40.675333	0.5	13.340450
40.683667	0.5	13.340850
40.692000	0.5	13.336350
40.700333	0.5	13.334100
40.708667	0.5	13.334000
40.717000	0.5	13.336000
40.725333	0.5	13.338600
40.733667	0.5	13.330850
40.742000	0.5	13.336600
40.750333	0.5	13.329000
40.758667	0.5	13.329000
40.767000	0.5	13.330000
40.775333	0.5	13.326650
40.783667	0.5	13.326250
40.792000	0.5	13.326850
40.800333	0.5	13.322500
40.808667	0.5	13.323000
40.817000	0.5	13.321300
40.825333	0.5	13.323600
40.833667	0.5	13.322350
40.842000	0.5	13.321050
40.850333	0.5	13.319050
40.858667	0.5	13.323400
40.867000	0.5	13.321550
40.875333	0.5	13.319700
40.883667	0.5	13.320250
40.892000	0.5	13.326500
40.900333	0.5	13.318300
40.908667	0.5	13.321250
40.917000	0.5	13.322250
40.925333	0.5	13.320400
40.933667	0.5	13.321450
40.942000	0.5	13.320700
40.950333	0.5	13.324200
40.958667	0.5	13.324400
40.967000	0.5	13.325150
40.975333	0.5	13.328300
40.983667	0.5	13.327050
40.992000	0.5	13.326550
41.000333	0.5	13.335000
41.008667	0.5	13.326500
41.017000	0.5	13.327700
41.025333	0.5	13.329200
41.033667	0.5	13.327700
41.042000	0.5	13.328550
41.050333	0.5	13.331400
41.058667	0.5	13.329200
41.067000	0.5	13.329000
41.075333	0.5	13.329100
41.083667	0.5	13.331700
41.092000	0.5	13.330750
41.100333	0.5	13.335200
41.108667	0.5	13.330450
41.117000	0.5	13.331200
41.125333	0.5	13.332350
41.133667	0.5	13.327400
41.142000	0.5	13.329550
41.150333	0.5	13.327450
41.158667	0.5	13.329750
41.167000	0.5	13.329050
41.175333	0.5	13.333250
41.183667	0.5	13.324400
41.192000	0.5	13.324800
41.200333	0.5	13.325350
41.208667	0.5	13.326000
41.217000	0.5	13.330400
41.225333	0.5	13.325800
41.233667	0.5	13.325700
41.242000	0.5	13.326250
41.250333	0.5	13.320950
41.258667	0.5	13.318000
41.267000	0.5	13.323150
41.275333	0.5	13.321050
41.283667	0.5	13.321300
41.292000	0.5	13.318600
41.300333	0.5	13.315250
41.308667	0.5	13.324650
41.317000	0.5	13.318350
41.325333	0.5	13.315200
41.333667	0.5	13.316150
41.342000	0.5	13.315100
41.350333	0.5	13.315100
41.358667	0.5	13.314250
41.367000	0.5	13.313100
41.375333	0.5	13.311550
41.383667	0.5	13.310450
41.392000	0.5	13.309100
41.400333	0.5	13.310350
41.408667	0.5	13.309550
41.417000	0.5	13.310750
41.425333	0.5	13.313800
41.433667	0.5	13.311600
41.442000	0.5	13.312000
41.450333	0.5	13.312650
41.458667	0.5	13.310600
41.467000	0.5	13.310050
41.475333	0.5	13.311450
41.483667	0.5	13.310350
41.492000	0.5	13.309700
41.500333	0.5	13.309200
41.508667	0.5	13.308850
41.517000	0.5	13.307900
41.525333	0.5	13.306250
41.533667	0.5	13.307750
41.542000	0.5	13.306500
41.550333	0.5	13.307600
41.558667	0.5	13.306050
41.567000	0.5	13.305200
41.575333	0.5	13.306100
41.583667	0.5	13.306500
41.592000	0.5	13.308100
41.600333	0.5	13.307300
41.608667	0.5	13.307050
41.617000	0.5	13.307450
41.625333	0.5	13.307850
41.633667	0.5	13.305750
41.642000	0.5	13.306450
41.650333	0.5	13.305900
41.658667	0.5	13.306800
41.667000	0.5	13.309950
41.675333	0.5	13.307050
41.683667	0.5	13.308250
41.692000	0.5	13.306300
41.700333	0.5	13.305300
41.708667	0.5	13.304850
41.717000	0.5	13.307250
41.725333	0.5	13.307300
41.733667	0.5	13.305050
41.742000	0.5	13.307200
41.750333	0.5	13.306250
41.758667	0.5	13.303400
41.767000	0.5	13.304150
41.775333	0.5	13.303650
41.783667	0.5	13.304800
41.792000	0.5	13.302950
41.800333	0.5	13.304950
41.808667	0.5	13.301450
41.817000	0.5	13.300750
41.825333	0.5	13.304800
41.833667	0.5	13.307100
41.842000	0.5	13.308200
41.850333	0.5	13.313700
41.858667	0.5	13.308450
41.867000	0.5	13.300200
41.875333	0.5	13.300950
41.883667	0.5	13.300900
41.892000	0.5	13.297450
41.900333	0.5	13.299100
41.908667	0.5	13.301500
41.917000	0.5	13.297800
41.925333	0.5	13.297650
41.933667	0.5	13.296150
41.942000	0.5	13.296700
41.950333	0.5	13.296100
41.958667	0.5	13.296600
41.967000	0.5	13.293250
41.975333	0.5	13.293700
41.983667	0.5	13.293350
41.992000	0.5	13.296950
42.000333	0.5	13.293950
42.008667	0.5	13.292300
42.017000	0.5	13.292000
42.025333	0.5	13.290550
42.033667	0.5	13.290250
42.042000	0.5	13.293750
42.050333	0.5	13.290450
42.058667	0.5	13.289200
42.067000	0.5	13.289450
42.075333	0.5	13.287100
42.083667	0.5	13.285750
42.092000	0.5	13.286000
42.100333	0.5	13.285400
42.108667	0.5	13.285600
42.117000	0.5	13.282900
42.125333	0.5	13.283250
42.133667	0.5	13.281600
42.142000	0.5	13.279650
42.150333	0.5	13.278200
42.158667	0.5	13.277900
42.167000	0.5	13.279550
42.175333	0.5	13.279150
42.183667	0.5	13.279950
42.192000	0.5	13.282650
42.200333	0.5	13.275800
42.208667	0.5	13.277950
42.217000	0.5	13.277850
42.225333	0.5	13.279650
42.233667	0.5	13.278950
42.242000	0.5	13.276850
42.250333	0.5	13.277650
42.258667	0.5	13.277950
42.267000	0.5	13.279850
42.275333	0.5	13.277950
42.283667	0.5	13.282950
42.292000	0.5	13.284700
42.300333	0.5	13.286050
42.308667	0.5	13.289350
42.317000	0.5	13.292050
42.325333	0.5	13.296700
42.333667	0.5	13.303850
42.342000	0.5	13.308000
42.350333	0.5	13.308950
42.358667	0.5	13.315450
42.367000	0.5	13.328850
42.375333	0.5	13.324150
42.383667	0.5	13.330300
42.392000	0.5	13.335750
42.400333	0.5	13.344850
42.408667	0.5	13.354250
42.417000	0.5	13.363000
42.425333	0.5	13.369100
42.433667	0.5	13.379950
42.442000	0.5	13.389750
42.450333	0.5	13.397800
42.458667	0.5	13.408300
42.467000	0.5	13.422600
42.475333	0.5	13.431450
42.483667	0.5	13.444100
42.492000	0.5	13.459250
42.500333	0.5	13.471150
42.508667	0.5	13.484700
42.517000	0.5	13.503450
42.525333	0.5	13.513650
42.533667	0.5	13.529850
42.542000	0.5	13.547950
42.550333	0.5	13.564150
42.558667	0.5	13.580850
42.567000	0.5	13.597850
42.575333	0.5	13.618050
42.583667	0.5	13.636200
42.592000	0.5	13.663900
42.600333	0.5	13.674550
42.608667	0.5	13.695300
42.617000	0.5	13.717150
42.625333	0.5	13.738800
42.633667	0.5	13.755650
42.642000	0.5	13.775950
42.650333	0.5	13.799850
42.658667	0.5	13.821150
42.667000	0.5	13.845050
42.675333	0.5	13.869050
42.683667	0.5	13.890650
42.692000	0.5	13.915900
42.700333	0.5	13.955250
42.708667	0.5	13.965450
42.717000	0.5	13.988400
42.725333	0.5	14.016000
42.733667	0.5	14.039550
42.742000	0.5	14.064000
42.750333	0.5	14.089850
42.758667	0.5	14.114850
42.767000	0.5	14.137050
42.775333	0.5	14.164000
42.783667	0.5	14.189300
42.792000	0.5	14.214650
42.800333	0.5	14.235350
42.808667	0.5	14.261750
42.817000	0.5	14.288000
42.825333	0.5	14.308650
42.833667	0.5	14.331700
42.842000	0.5	14.353450
42.850333	0.5	14.376150
42.858667	0.5	14.396200
42.867000	0.5	14.419200
42.875333	0.5	14.443000
42.883667	0.5	14.460500
42.892000	0.5	14.482650
42.900333	0.5	14.502450
42.908667	0.5	14.522650
42.917000	0.5	14.537300
42.925333	0.5	14.556050
42.933667	0.5	14.575250
42.942000	0.5	14.597350
42.950333	0.5	14.609700
42.958667	0.5	14.625100
42.967000	0.5	14.641550
42.975333	0.5	14.653500
42.983667	0.5	14.668400
42.992000	0.5	14.685400
43.000333	0.5	14.698800
43.008667	0.5	14.703500
43.017000	0.5	14.717550
43.025333	0.5	14.727600
43.033667	0.5	14.740950
43.042000	0.5	14.747300
43.050333	0.5	14.758050
43.058667	0.5	14.770050
43.067000	0.5	14.776150
43.075333	0.5	14.786150
43.083667	0.5	14.797300
43.092000	0.5	14.807050
43.100333	0.5	14.816900
43.108667	0.5	14.830600
43.117000	0.5	14.847250
43.125333	0.5	14.854450
43.133667	0.5	14.867150
43.142000	0.5	14.879850
43.150333	0.5	14.892850
43.158667	0.5	14.911450
43.167000	0.5	14.931150
43.175333	0.5	14.948450
43.183667	0.5	14.967750
43.192000	0.5	14.986550
43.200333	0.5	15.005850
43.208667	0.5	15.029200
43.217000	0.5	15.049850
43.225333	0.5	15.070450
43.233667	0.5	15.099000
43.242000	0.5	15.113550
43.250333	0.5	15.133600
43.258667	0.5	15.160950
43.267000	0.5	15.181900
43.275333	0.5	15.204750
43.283667	0.5	15.230350
43.292000	0.5	15.252250
43.300333	0.5	15.273750
43.308667	0.5	15.295850
43.317000	0.5	15.312950
43.325333	0.5	15.333450
43.333667	0.5	15.349850
43.342000	0.5	15.369250
43.350333	0.5	15.390700
43.358667	0.5	15.404250
43.367000	0.5	15.420100
43.375333	0.5	15.434350
43.383667	0.5	15.447250
43.392000	0.5	15.458250
43.400333	0.5	15.474300
43.408667	0.5	15.487600
43.417000	0.5	15.497000
43.425333	0.5	15.510650
43.433667	0.5	15.512650
43.442000	0.5	15.525000
43.450333	0.5	15.533200
43.458667	0.5	15.543750
43.467000	0.5	15.551600
43.475333	0.5	15.557200
43.483667	0.5	15.569850
43.492000	0.5	15.579150
43.500333	0.5	15.587950
43.508667	0.5	15.596550
43.517000	0.5	15.608350
43.525333	0.5	15.612550
43.533667	0.5	15.617050
43.542000	0.5	15.628800
43.550333	0.5	15.636850
43.558667	0.5	15.647500
43.567000	0.5	15.653100
43.575333	0.5	15.664950
43.583667	0.5	15.668700
43.592000	0.5	15.676600
43.600333	0.5	15.682500
43.608667	0.5	15.692300
43.617000	0.5	15.697050
43.625333	0.5	15.708650
43.633667	0.5	15.713100
43.642000	0.5	15.719050
43.650333	0.5	15.722250
43.658667	0.5	15.731450
43.667000	0.5	15.738500
43.675333	0.5	15.740000
43.683667	0.5	15.750150
43.692000	0.5	15.751300
43.700333	0.5	15.761850
43.708667	0.5	15.757300
43.717000	0.5	15.765300
43.725333	0.5	15.773900
43.733667	0.5	15.779150
43.742000	0.5	15.784800
43.750333	0.5	15.790050
43.758667	0.5	15.790300
43.767000	0.5	15.800350
43.775333	0.5	15.803500
43.783667	0.5	15.802250
43.792000	0.5	15.815100
43.800333	0.5	15.808650
43.808667	0.5	15.814550
43.817000	0.5	15.821250
43.825333	0.5	15.822100
43.833667	0.5	15.831500
43.842000	0.5	15.823400
43.850333	0.5	15.825550
43.858667	0.5	15.843550
43.867000	0.5	15.832500
43.875333	0.5	15.844250
43.883667	0.5	15.842400
43.892000	0.5	15.839300
43.900333	0.5	15.843000
43.908667	0.5	15.866400
43.917000	0.5	15.850900
43.925333	0.5	15.865850
43.933667	0.5	15.873550
43.942000	0.5	15.867950
43.950333	0.5	15.873050
43.958667	0.5	15.874300
43.967000	0.5	15.880200
43.975333	0.5	15.886300
43.983667	0.5	15.880900
43.992000	0.5	15.887250
44.000333	0.5	15.885650
44.008667	0.5	15.889600
44.017000	0.5	15.905700
44.025333	0.5	15.893100
44.033667	0.5	15.893400
44.042000	0.5	15.889750
44.050333	0.5	15.894750
44.058667	0.5	15.891650
44.067000	0.5	15.890000
44.075333	0.5	15.888900
44.083667	0.5	15.886150
44.092000	0.5	15.902350
44.100333	0.5	15.893150
44.108667	0.5	15.898300
44.117000	0.5	15.897650
44.125333	0.5	15.896600
44.133667	0.5	15.901950
44.142000	0.5	15.898050
44.150333	0.5	15.897300
44.158667	0.5	15.893350
44.167000	0.5	15.896300
44.175333	0.5	15.896050
44.183667	0.5	15.899350
44.192000	0.5	15.895850
44.200333	0.5	15.899050
44.208667	0.5	15.891650
44.217000	0.5	15.903500
44.225333	0.5	15.894850
44.233667	0.5	15.895900
44.242000	0.5	15.905350
44.250333	0.5	15.899400
44.258667	0.5	15.913300
44.267000	0.5	15.907750
44.275333	0.5	15.903200
44.283667	0.5	15.904850
44.292000	0.5	15.909500
44.300333	0.5	15.910200
44.308667	0.5	15.915100
44.317000	0.5	15.917350
44.325333	0.5	15.910750
44.333667	0.5	15.916200
44.342000	0.5	15.916900
44.350333	0.5	15.917450
44.358667	0.5	15.925750
44.367000	0.5	15.913800
44.375333	0.5	15.916250
44.383667	0.5	15.921150
44.392000	0.5	15.931900
44.400333	0.5	15.937100
44.408667	0.5	15.935800
44.417000	0.5	15.937550
44.425333	0.5	15.934700
44.433667	0.5	15.933600
44.442000	0.5	15.938500
44.450333	0.5	15.952500
44.458667	0.5	15.954750
44.467000	0.5	15.955350
44.475333	0.5	15.964450
44.483667	0.5	15.968750
44.492000	0.5	15.972250
44.500333	0.5	15.972050
44.508667	0.5	15.973300
44.517000	0.5	15.982300
44.525333	0.5	15.976500
44.533667	0.5	15.982750
44.542000	0.5	15.991800
44.550333	0.5	15.987950
44.558667	0.5	15.986350
44.567000	0.5	15.988700
44.575333	0.5	15.993250
44.583667	0.5	15.999000
44.592000	0.5	15.998150
44.600333	0.5	16.001750
44.608667	0.5	16.004000
44.617000	0.5	16.010500
44.625333	0.5	16.009950
44.633667	0.5	16.010650
44.642000	0.5	16.015500
44.650333	0.5	16.011050
44.658667	0.5	16.018050
44.667000	0.5	16.028650
44.675333	0.5	16.023650
44.683667	0.5	16.036650
44.692000	0.5	16.028600
44.700333	0.5	16.036450
44.708667	0.5	16.040150
44.717000	0.5	16.045400
44.725333	0.5	16.047200
44.733667	0.5	16.046700
44.742000	0.5	16.049000
44.750333	0.5	16.055200
44.758667	0.5	16.050300
44.767000	0.5	16.056950
44.775333	0.5	16.054500
44.783667	0.5	16.058550
44.792000	0.5	16.062900
44.800333	0.5	16.067950
44.808667	0.5	16.074150
44.817000	0.5	16.058600
44.825333	0.5	16.058250
44.833667	0.5	16.064400
44.842000	0.5	16.068550
44.850333	0.5	16.079650
44.858667	0.5	16.082450
44.867000	0.5	16.089200
44.875333	0.5	16.088050
44.883667	0.5	16.096250
44.892000	0.5	16.100350
44.900333	0.5	16.097000
44.908667	0.5	16.104500
44.917000	0.5	16.110100
44.925333	0.5	16.108750
44.933667	0.5	16.111850
44.942000	0.5	16.117950
44.950333	0.5	16.115700
44.958667	0.5	16.131750
44.967000	0.5	16.125950
44.975333	0.5	16.126800
44.983667	0.5	16.125400
44.992000	0.5	16.132150
45.000333	0.5	16.141050
45.008667	0.5	16.132650
45.017000	0.5	16.140700
45.025333	0.5	16.147950
45.033667	0.5	16.147550
45.042000	0.5	16.153350
45.050333	0.5	16.154250
45.058667	0.5	16.162100
45.067000	0.5	16.168100
45.075333	0.5	16.166750
45.083667	0.5	16.179450
45.092000	0.5	16.174100
45.100333	0.5	16.182900
45.108667	0.5	16.181700
45.117000	0.5	16.182900
45.125333	0.5	16.185450
45.133667	0.5	16.185950
45.142000	0.5	16.187100
45.150333	0.5	16.188550
45.158667	0.5	16.193300
45.167000	0.5	16.192700
45.175333	0.5	16.195450
45.183667	0.5	16.200000
45.192000	0.5	16.207400
45.200333	0.5	16.210350
45.208667	0.5	16.210250
45.217000	0.5	16.211150
45.225333	0.5	16.217300
45.233667	0.5	16.222300
45.242000	0.5	16.221750
45.250333	0.5	16.228950
45.258667	0.5	16.230850
45.267000	0.5	16.234150
45.275333	0.5	16.238250
45.283667	0.5	16.259900
45.292000	0.5	16.243600
45.300333	0.5	16.246450
45.308667	0.5	16.247650
45.317000	0.5	16.248900
45.325333	0.5	16.253500
45.333667	0.5	16.251800
45.342000	0.5	16.258450
45.350333	0.5	16.260950
45.358667	0.5	16.265700
45.367000	0.5	16.269850
45.375333	0.5	16.273300
45.383667	0.5	16.274450
45.392000	0.5	16.275200
45.400333	0.5	16.275650
45.408667	0.5	16.283400
45.417000	0.5	16.285800
45.425333	0.5	16.288300
45.433667	0.5	16.291100
45.442000	0.5	16.294150
45.450333	0.5	16.300150
45.458667	0.5	16.301150
45.467000	0.5	16.306200
45.475333	0.5	16.320200
45.483667	0.5	16.318550
45.492000	0.5	16.312600
45.500333	0.5	16.309350
45.508667	0.5	16.314050
45.517000	0.5	16.311400
45.525333	0.5	16.322650
45.533667	0.5	16.315700
45.542000	0.5	16.325650
45.550333	0.5	16.338650
45.558667	0.5	16.357350
45.567000	0.5	16.336950
45.575333	0.5	16.331150
45.583667	0.5	16.335650
45.592000	0.5	16.339250
45.600333	0.5	16.348100
45.608667	0.5	16.344500
45.617000	0.5	16.353200
45.625333	0.5	16.362950
45.633667	0.5	16.368000
45.642000	0.5	16.366050
45.650333	0.5	16.377800
45.658667	0.5	16.368550
45.667000	0.5	16.368250
45.675333	0.5	16.367600
45.683667	0.5	16.376350
45.692000	0.5	16.374100
45.700333	0.5	16.371400
45.708667	0.5	16.379250
45.717000	0.5	16.381050
45.725333	0.5	16.383150
45.733667	0.5	16.383800
45.742000	0.5	16.391400
45.750333	0.5	16.398750
45.758667	0.5	16.395100
45.767000	0.5	16.399550
45.775333	0.5	16.397300
45.783667	0.5	16.398500
45.792000	0.5	16.405550
45.800333	0.5	16.409200
45.808667	0.5	16.414500
45.817000	0.5	16.419650
45.825333	0.5	16.419000
45.833667	0.5	16.423800
45.842000	0.5	16.423700
45.850333	0.5	16.430900
45.858667	0.5	16.432900
45.867000	0.5	16.429650
45.875333	0.5	16.432350
45.883667	0.5	16.433500
45.892000	0.5	16.432450
45.900333	0.5	16.439800
45.908667	0.5	16.442950
45.917000	0.5	16.443050
45.925333	0.5	16.443400
45.933667	0.5	16.446900
45.942000	0.5	16.446850
45.950333	0.5	16.447350
45.958667	0.5	16.453700
45.967000	0.5	16.459450
45.975333	0.5	16.461400
45.983667	0.5	16.467400
45.992000	0.5	16.468500
46.000333	0.5	16.480050
46.008667	0.5	16.483250
46.017000	0.5	16.481350
46.025333	0.5	16.480900
46.033667	0.5	16.484150
46.042000	0.5	16.485550
46.050333	0.5	16.485550
46.058667	0.5	16.486600
46.067000	0.5	16.485600
46.075333	0.5	16.485150
46.083667	0.5	16.487050
46.092000	0.5	16.491300
46.100333	0.5	16.502550
46.108667	0.5	16.490650
46.117000	0.5	16.502900
46.125333	0.5	16.507150
46.133667	0.5	16.502100
46.142000	0.5	16.512350
46.150333	0.5	16.510700
46.158667	0.5	16.513550
46.167000	0.5	16.518550
46.175333	0.5	16.519250
46.183667	0.5	16.530000
46.192000	0.5	16.529300
46.200333	0.5	16.524900
46.208667	0.5	16.534050
46.217000	0.5	16.535350
46.225333	0.5	16.535900
46.233667	0.5	16.537750
46.242000	0.5	16.535650
46.250333	0.5	16.538850
46.258667	0.5	16.548000
46.267000	0.5	16.541350
46.275333	0.5	16.542150
46.283667	0.5	16.546300
46.292000	0.5	16.547800
46.300333	0.5	16.543750
46.308667	0.5	16.583600
46.317000	0.5	16.575850
46.325333	0.5	16.572700
46.333667	0.5	16.580000
46.342000	0.5	16.577500
46.350333	0.5	16.574850
46.358667	0.5	16.585000
46.367000	0.5	16.582600
46.375333	0.5	16.583900
46.383667	0.5	16.587800
46.392000	0.5	16.587450
46.400333	0.5	16.588900
46.408667	0.5	16.585950
46.417000	0.5	16.597150
46.425333	0.5	16.595850
46.433667	0.5	16.590700
46.442000	0.5	16.597700
46.450333	0.5	16.591800
46.458667	0.5	16.600500
46.467000	0.5	16.597700
46.475333	0.5	16.598500
46.483667	0.5	16.603300
46.492000	0.5	16.605750
46.500333	0.5	16.607650
46.508667	0.5	16.608850
46.517000	0.5	16.608100
46.525333	0.5	16.606650
46.533667	0.5	16.610550
46.542000	0.5	16.619000
46.550333	0.5	16.622550
46.558667	0.5	16.623800
46.567000	0.5	16.621300
46.575333	0.5	16.625550
46.583667	0.5	16.626000
46.592000	0.5	16.631850
46.600333	0.5	16.627550
46.608667	0.5	16.632150
46.617000	0.5	16.631000
46.625333	0.5	16.633450
46.633667	0.5	16.647300
46.642000	0.5	16.641800
46.650333	0.5	16.635150
46.658667	0.5	16.640450
46.667000	0.5	16.645300
46.675333	0.5	16.643700
46.683667	0.5	16.651550
46.692000	0.5	16.653000
46.700333	0.5	16.654550
46.708667	0.5	16.651000
46.717000	0.5	16.663300
46.725333	0.5	16.667600
46.733667	0.5	16.658250
46.742000	0.5	16.674800
46.750333	0.5	16.667250
46.758667	0.5	16.668150
46.767000	0.5	16.675000
46.775333	0.5	16.671300
46.783667	0.5	16.668200
46.792000	0.5	16.672800
46.800333	0.5	16.676450
46.808667	0.5	16.678850
46.817000	0.5	16.679850
46.825333	0.5	16.677450
46.833667	0.5	16.679100
46.842000	0.5	16.686250
46.850333	0.5	16.685250
46.858667	0.5	16.687700
46.867000	0.5	16.684100
46.875333	0.5	16.688900
46.883667	0.5	16.684350
46.892000	0.5	16.687000
46.900333	0.5	16.692650
46.908667	0.5	16.697450
46.917000	0.5	16.694500
46.925333	0.5	16.704000
46.933667	0.5	16.704900
46.942000	0.5	16.709150
46.950333	0.5	16.715550
46.958667	0.5	16.707150
46.967000	0.5	16.715600
46.975333	0.5	16.708250
46.983667	0.5	16.710300
46.992000	0.5	16.709900
47.000333	0.5	16.712900
47.008667	0.5	16.713700
47.017000	0.5	16.720800
47.025333	0.5	16.714950
47.033667	0.5	16.716450
47.042000	0.5	16.713550
47.050333	0.5	16.715150
47.058667	0.5	16.731850
47.067000	0.5	16.724550
47.075333	0.5	16.723250
47.083667	0.5	16.730400
47.092000	0.5	16.729400
47.100333	0.5	16.734400
47.108667	0.5	16.740000
47.117000	0.5	16.744550
47.125333	0.5	16.738550
47.133667	0.5	16.739550
47.142000	0.5	16.742300
47.150333	0.5	16.744200
47.158667	0.5	16.743350
47.167000	0.5	16.744950
47.175333	0.5	16.743300
47.183667	0.5	16.750250
47.192000	0.5	16.747500
47.200333	0.5	16.752350
47.208667	0.5	16.751400
47.217000	0.5	16.745650
47.225333	0.5	16.750000
47.233667	0.5	16.750300
47.242000	0.5	16.756250
47.250333	0.5	16.752800
47.258667	0.5	16.753450
47.267000	0.5	16.757450
47.275333	0.5	16.754800
47.283667	0.5	16.758950
47.292000	0.5	16.762650
47.300333	0.5	16.770100
47.308667	0.5	16.766050
47.317000	0.5	16.772900
47.325333	0.5	16.770150
47.333667	0.5	16.775000
47.342000	0.5	16.772950
47.350333	0.5	16.771200
47.358667	0.5	16.775850
47.367000	0.5	16.770200
47.375333	0.5	16.774600
47.383667	0.5	16.775450
47.392000	0.5	16.773900
47.400333	0.5	16.771750
47.408667	0.5	16.775400
47.417000	0.5	16.773750
47.425333	0.5	16.778000
47.433667	0.5	16.785600
47.442000	0.5	16.785450
47.450333	0.5	16.775300
47.458667	0.5	16.782050
47.467000	0.5	16.779100
47.475333	0.5	16.789300
47.483667	0.5	16.786750
47.492000	0.5	16.794550
47.500333	0.5	16.790550
47.508667	0.5	16.795400
47.517000	0.5	16.796700
47.525333	0.5	16.795450
47.533667	0.5	16.798800
47.542000	0.5	16.797400
47.550333	0.5	16.800350
47.558667	0.5	16.794450
47.567000	0.5	16.805700
47.575333	0.5	16.794600
47.583667	0.5	16.798900
47.592000	0.5	16.799250
47.600333	0.5	16.804100
47.608667	0.5	16.796500
47.617000	0.5	16.802450
47.625333	0.5	16.815350
47.633667	0.5	16.801950
47.642000	0.5	16.804500
47.650333	0.5	16.805250
47.658667	0.5	16.811250
47.667000	0.5	16.817450
47.675333	0.5	16.817050
47.683667	0.5	16.822200
47.692000	0.5	16.820900
47.700333	0.5	16.822250
47.708667	0.5	16.831500
47.717000	0.5	16.825700
47.725333	0.5	16.836950
47.733667	0.5	16.828300
47.742000	0.5	16.828250
47.750333	0.5	16.834900
47.758667	0.5	16.823600
47.767000	0.5	16.827750
47.775333	0.5	16.827000
47.783667	0.5	16.831100
47.792000	0.5	16.826500
47.800333	0.5	16.836150
47.808667	0.5	16.838150
47.817000	0.5	16.836100
47.825333	0.5	16.838350
47.833667	0.5	16.837400
47.842000	0.5	16.839000
47.850333	0.5	16.836450
47.858667	0.5	16.849500
47.867000	0.5	16.847650
47.875333	0.5	16.846950
47.883667	0.5	16.856950
47.892000	0.5	16.844950
47.900333	0.5	16.847800
47.908667	0.5	16.853000
47.917000	0.5	16.847800
47.925333	0.5	16.852300
47.933667	0.5	16.853300
47.942000	0.5	16.850550
47.950333	0.5	16.851350
47.958667	0.5	16.851950
47.967000	0.5	16.857600
47.975333	0.5	16.849450
47.983667	0.5	16.848100
47.992000	0.5	16.854600
48.000333	0.5	16.856700
48.008667	0.5	16.857450
48.017000	0.5	16.860250
48.025333	0.5	16.862250
48.033667	0.5	16.864650
48.042000	0.5	16.864200
48.050333	0.5	16.869900
48.058667	0.5	16.872700
48.067000	0.5	16.879000
48.075333	0.5	16.873250
48.083667	0.5	16.875950
48.092000	0.5	16.871450
48.100333	0.5	16.873900
48.108667	0.5	16.872150
48.117000	0.5	16.874600
48.125333	0.5	16.870650
48.133667	0.5	16.876400
48.142000	0.5	16.869200
48.150333	0.5	16.872200
48.158667	0.5	16.870100
48.167000	0.5	16.868950
48.175333	0.5	16.870250
48.183667	0.5	16.880800
48.192000	0.5	16.882100
48.200333	0.5	16.880300
48.208667	0.5	16.883900
48.217000	0.5	16.879550
48.225333	0.5	16.882000
48.233667	0.5	16.888250
48.242000	0.5	16.887000
48.250333	0.5	16.890500
48.258667	0.5	16.892400
48.267000	0.5	16.897600
48.275333	0.5	16.896050
48.283667	0.5	16.895900
48.292000	0.5	16.895550
48.300333	0.5	16.892300
48.308667	0.5	16.893100
48.317000	0.5	16.895750
48.325333	0.5	16.895850
48.333667	0.5	16.901450
48.342000	0.5	16.900000
48.350333	0.5	16.896200
48.358667	0.5	16.894050
48.367000	0.5	16.898400
48.375333	0.5	16.901800
48.383667	0.5	16.904550
48.392000	0.5	16.903650
48.400333	0.5	16.899850
48.408667	0.5	16.903300
48.417000	0.5	16.906950
48.425333	0.5	16.911850
48.433667	0.5	16.911800
48.442000	0.5	16.915900
48.450333	0.5	16.917850
48.458667	0.5	16.917000
48.467000	0.5	16.922450
48.475333	0.5	16.919800
48.483667	0.5	16.917350
48.492000	0.5	16.920400
48.500333	0.5	16.921450
48.508667	0.5	16.915550
48.517000	0.5	16.917800
48.525333	0.5	16.917200
48.533667	0.5	16.914400
48.542000	0.5	16.914950
48.550333	0.5	16.915100
48.558667	0.5	16.926600
48.567000	0.5	16.925700
48.575333	0.5	16.922650
48.583667	0.5	16.922500
48.592000	0.5	16.920950
48.600333	0.5	16.924400
48.608667	0.5	16.923500
48.617000	0.5	16.931500
48.625333	0.5	16.933850
48.633667	0.5	16.935100
48.642000	0.5	16.932650
48.650333	0.5	16.932100
48.658667	0.5	16.934300
48.667000	0.5	16.930350
48.675333	0.5	16.931950
48.683667	0.5	16.931450
48.692000	0.5	16.938350
48.700333	0.5	16.933650
48.708667	0.5	16.933700
48.717000	0.5	16.936000
48.725333	0.5	16.937300
48.733667	0.5	16.932800
48.742000	0.5	16.938850
48.750333	0.5	16.938900
48.758667	0.5	16.934650
48.767000	0.5	16.935250
48.775333	0.5	16.934650
48.783667	0.5	16.933950
48.792000	0.5	16.941500
48.800333	0.5	16.949000
48.808667	0.5	16.950000
48.817000	0.5	16.948550
48.825333	0.5	16.942600
48.833667	0.5	16.947800
48.842000	0.5	16.942700
48.850333	0.5	16.946600
48.858667	0.5	16.943150
48.867000	0.5	16.941100
48.875333	0.5	16.944300
48.883667	0.5	16.947450
48.892000	0.5	16.943900
48.900333	0.5	16.945250
48.908667	0.5	16.943800
48.917000	0.5	16.941200
48.925333	0.5	16.941300
48.933667	0.5	16.945750
48.942000	0.5	16.943400
48.950333	0.5	16.948250
48.958667	0.5	16.945350
48.967000	0.5	16.947000
48.975333	0.5	16.948800
48.983667	0.5	16.952950
48.992000	0.5	16.956350
49.000333	0.5	16.954400
49.008667	0.5	16.956300
49.017000	0.5	16.953350
49.025333	0.5	16.952400
49.033667	0.5	16.949750
49.042000	0.5	16.955500
49.050333	0.5	16.951900
49.058667	0.5	16.949650
49.067000	0.5	16.950450
49.075333	0.5	16.950400
49.083667	0.5	16.945950
49.092000	0.5	16.948000
49.100333	0.5	16.946550
49.108667	0.5	16.949500
49.117000	0.5	16.954550
49.125333	0.5	16.948250
49.133667	0.5	16.949600
49.142000	0.5	16.951550
49.150333	0.5	16.944750
49.158667	0.5	16.951400
49.167000	0.5	16.950750
49.175333	0.5	16.956800
49.183667	0.5	16.955400
49.192000	0.5	16.954600
49.200333	0.5	16.950300
49.208667	0.5	16.950150
49.217000	0.5	16.955350
49.225333	0.5	16.954850
49.233667	0.5	16.949700
49.242000	0.5	16.952900
49.250333	0.5	16.955300
49.258667	0.5	16.953300
49.267000	0.5	16.950550
49.275333	0.5	16.951800
49.283667	0.5	16.952250
49.292000	0.5	16.947800
49.300333	0.5	16.952800
49.308667	0.5	16.957600
49.317000	0.5	16.950350
49.325333	0.5	16.949300
49.333667	0.5	16.952350
49.342000	0.5	16.953950
49.350333	0.5	16.959650
49.358667	0.5	16.959050
49.367000	0.5	16.963400
49.375333	0.5	16.962600
49.383667	0.5	16.963600
49.392000	0.5	16.961500
49.400333	0.5	16.960900
49.408667	0.5	16.956700
49.417000	0.5	16.962150
49.425333	0.5	16.955800
49.433667	0.5	16.964400
49.442000	0.5	16.958950
49.450333	0.5	16.961300
49.458667	0.5	16.955550
49.467000	0.5	16.952350
49.475333	0.5	16.953750
49.483667	0.5	16.954350
49.492000	0.5	16.955550
49.500333	0.5	16.955950
49.508667	0.5	16.958600
49.517000	0.5	16.955800
49.525333	0.5	16.955500
49.533667	0.5	16.955650
49.542000	0.5	16.958600
49.550333	0.5	16.964150
49.558667	0.5	16.967900
49.567000	0.5	16.966350
49.575333	0.5	16.965700
49.583667	0.5	16.965000
49.592000	0.5	16.962200
49.600333	0.5	16.965050
49.608667	0.5	16.966350
49.617000	0.5	16.963600
49.625333	0.5	16.971850
49.633667	0.5	16.960250
49.642000	0.5	16.959050
49.650333	0.5	16.959400
49.658667	0.5	16.959850
49.667000	0.5	16.961500
49.675333	0.5	16.960150
49.683667	0.5	16.963150
49.692000	0.5	16.966850
49.700333	0.5	16.964300
49.708667	0.5	16.959700
49.717000	0.5	16.958100
49.725333	0.5	16.961300
49.733667	0.5	16.962350
49.742000	0.5	16.969100
49.750333	0.5	16.964250
49.758667	0.5	16.972450
49.767000	0.5	16.964550
49.775333	0.5	16.968750
49.783667	0.5	16.969250
49.792000	0.5	16.965600
49.800333	0.5	16.968700
49.808667	0.5	16.963950
49.817000	0.5	16.961600
49.825333	0.5	16.967150
49.833667	0.5	16.963800
49.842000	0.5	16.967800
49.850333	0.5	16.964200
49.858667	0.5	16.959700
49.867000	0.5	16.977250
49.875333	0.5	16.974900
49.883667	0.5	16.965100
49.892000	0.5	16.967650
49.900333	0.5	16.965550
49.908667	0.5	16.968650
49.917000	0.5	16.969800
49.925333	0.5	16.974350
49.933667	0.5	16.970050
49.942000	0.5	16.974150
49.950333	0.5	16.977750
49.958667	0.5	16.972650
49.967000	0.5	16.975150
49.975333	0.5	16.976250
49.983667	0.5	16.975250
49.992000	0.5	16.973650
50.000333	0.5	16.971550
50.008667	0.5	16.969400
50.017000	0.5	16.968100
50.025333	0.5	16.973550
50.033667	0.5	16.974450
50.042000	0.5	16.978100
50.050333	0.5	16.966700
50.058667	0.5	16.974000
50.067000	0.5	16.979800
50.075333	0.5	16.975100
50.083667	0.5	16.973250
50.092000	0.5	16.969800
50.100333	0.5	16.968300
50.108667	0.5	16.980200
50.117000	0.5	16.971050
50.125333	0.5	16.976750
50.133667	0.5	16.984200
50.142000	0.5	16.980550
50.150333	0.5	16.977250
50.158667	0.5	16.984350
50.167000	0.5	16.977050
50.175333	0.5	16.966450
50.183667	0.5	16.977900
50.192000	0.5	16.973400
50.200333	0.5	16.980100
50.208667	0.5	16.976250
50.217000	0.5	16.985600
50.225333	0.5	16.979850
50.233667	0.5	16.979300
50.242000	0.5	16.978900
50.250333	0.5	16.974900
50.258667	0.5	16.982900
50.267000	0.5	16.980450
50.275333	0.5	16.978150
50.283667	0.5	16.984450
50.292000	0.5	16.978950
50.300333	0.5	16.982200
50.308667	0.5	16.988900
50.317000	0.5	16.984550
50.325333	0.5	16.995000
50.333667	0.5	16.982300
50.342000	0.5	16.979300
50.350333	0.5	16.987900
50.358667	0.5	16.985550
50.367000	0.5	16.984050
50.375333	0.5	16.982000
50.383667	0.5	16.975400
50.392000	0.5	16.980900
50.400333	0.5	16.976150
50.408667	0.5	16.980050
50.417000	0.5	16.976350
50.425333	0.5	16.973900
50.433667	0.5	16.985550
50.442000	0.5	16.981550
50.450333	0.5	16.984800
50.458667	0.5	16.982800
50.467000	0.5	16.978450
50.475333	0.5	16.984850
50.483667	0.5	16.990000
50.492000	0.5	16.988700
50.500333	0.5	16.982600
50.508667	0.5	16.993250
50.517000	0.5	16.991700
50.525333	0.5	16.991150
50.533667	0.5	16.987000
50.542000	0.5	16.990250
50.550333	0.5	16.991100
50.558667	0.5	16.992700
50.567000	0.5	16.987150
50.575333	0.5	16.986250
50.583667	0.5	16.991350
50.592000	0.5	16.980950
50.600333	0.5	16.984300
50.608667	0.5	16.989500
50.617000	0.5	16.987400
50.625333	0.5	16.996150
50.633667	0.5	16.981300
50.642000	0.5	16.981000
50.650333	0.5	16.986500
50.658667	0.5	16.984000
50.667000	0.5	16.989150
50.675333	0.5	16.985350
50.683667	0.5	16.991500
50.692000	0.5	16.990850
50.700333	0.5	17.000150
50.708667	0.5	16.990450
50.717000	0.5	16.991800
50.725333	0.5	16.989750
50.733667	0.5	16.990050
50.742000	0.5	16.980800
50.750333	0.5	16.987250
50.758667	0.5	16.976750
50.767000	0.5	16.986400
50.775333	0.5	16.985250
50.783667	0.5	16.986450
50.792000	0.5	16.985800
50.800333	0.5	16.985750
50.808667	0.5	16.988950
50.817000	0.5	16.978700
50.825333	0.5	16.988800
50.833667	0.5	16.983200
50.842000	0.5	16.987550
50.850333	0.5	16.985750
50.858667	0.5	16.990150
50.867000	0.5	16.994500
50.875333	0.5	16.996800
50.883667	0.5	16.991250
50.892000	0.5	17.003650
50.900333	0.5	16.994550
50.908667	0.5	16.991550
50.917000	0.5	16.995800
50.925333	0.5	16.988150
50.933667	0.5	16.993600
50.942000	0.5	16.992950
50.950333	0.5	16.993650
50.958667	0.5	16.995400
50.967000	0.5	16.997850
50.975333	0.5	16.983700
50.983667	0.5	16.987900
50.992000	0.5	16.992200
51.000333	0.5	16.997100
51.008667	0.5	16.992000
51.017000	0.5	16.993450
51.025333	0.5	16.984650
51.033667	0.5	16.988300
51.042000	0.5	16.994450
51.050333	0.5	16.998300
51.058667	0.5	16.995300
51.067000	0.5	16.991600
51.075333	0.5	16.996850
51.083667	0.5	17.000450
51.092000	0.5	17.000900
51.100333	0.5	16.996150
51.108667	0.5	16.996600
51.117000	0.5	16.989550
51.125333	0.5	16.995100
51.133667	0.5	16.993850
51.142000	0.5	16.993100
51.150333	0.5	16.984350
51.158667	0.5	16.995000
51.167000	0.5	17.001200
51.175333	0.5	16.990750
51.183667	0.5	16.999450
51.192000	0.5	16.990350
51.200333	0.5	16.992050
51.208667	0.5	16.993950
51.217000	0.5	16.996900
51.225333	0.5	16.995550
51.233667	0.5	16.998900
51.242000	0.5	16.989300
51.250333	0.5	17.000050
51.258667	0.5	17.001700
51.267000	0.5	17.005850
51.275333	0.5	17.002800
51.283667	0.5	16.993400
51.292000	0.5	17.000100
51.300333	0.5	16.999400
51.308667	0.5	16.999400
51.317000	0.5	16.996850
51.325333	0.5	16.987800
51.333667	0.5	16.997700
51.342000	0.5	16.997650
51.350333	0.5	16.985600
51.358667	0.5	16.995850
51.367000	0.5	16.993000
51.375333	0.5	17.004700
51.383667	0.5	16.993450
51.392000	0.5	16.998950
51.400333	0.5	16.998650
51.408667	0.5	16.998450
51.417000	0.5	17.001850
51.425333	0.5	17.004650
51.433667	0.5	16.994300
51.442000	0.5	17.012100
51.450333	0.5	17.001200
51.458667	0.5	17.008750
51.467000	0.5	17.012850
51.475333	0.5	17.007850
51.483667	0.5	17.001300
51.492000	0.5	17.008600
51.500333	0.5	17.007700
51.508667	0.5	17.005000
51.517000	0.5	17.005100
51.525333	0.5	17.004850
51.533667	0.5	16.997000
51.542000	0.5	16.998900
51.550333	0.5	16.994300
51.558667	0.5	17.001050
51.567000	0.5	16.995000
51.575333	0.5	17.009450
51.583667	0.5	17.002100
51.592000	0.5	16.996200
51.600333	0.5	17.002850
51.608667	0.5	17.011800
51.617000	0.5	17.003600
51.625333	0.5	17.017650
51.633667	0.5	17.009100
51.642000	0.5	17.005700
51.650333	0.5	17.016350
51.658667	0.5	17.002050
51.667000	0.5	17.005900
51.675333	0.5	17.011800
51.683667	0.5	17.004550
51.692000	0.5	17.004700
51.700333	0.5	17.001750
51.708667	0.5	17.002300
51.717000	0.5	17.010150
51.725333	0.5	17.008550
51.733667	0.5	17.005750
51.742000	0.5	17.006300
51.750333	0.5	17.013900
51.758667	0.5	17.006250
51.767000	0.5	17.004800
51.775333	0.5	17.006700
51.783667	0.5	17.001750
51.792000	0.5	17.015600
51.800333	0.5	17.018950
51.808667	0.5	17.007000
51.817000	0.5	17.013250
51.825333	0.5	17.019150
51.833667	0.5	17.021300
51.842000	0.5	17.020900
51.850333	0.5	17.020250
51.858667	0.5	17.011150
51.867000	0.5	17.011150
51.875333	0.5	17.023150
51.883667	0.5	17.016400
51.892000	0.5	17.006500
51.900333	0.5	17.017900
51.908667	0.5	17.013250
51.917000	0.5	17.006450
51.925333	0.5	16.998900
51.933667	0.5	17.019950
51.942000	0.5	17.017050
51.950333	0.5	17.017400
51.958667	0.5	17.007200
51.967000	0.5	17.009250
51.975333	0.5	17.018650
51.983667	0.5	17.019450
51.992000	0.5	17.021900
52.000333	0.5	17.014150
52.008667	0.5	17.016150
52.017000	0.5	17.021550
52.025333	0.5	17.017800
52.033667	0.5	17.013550
52.042000	0.5	17.027300
52.050333	0.5	17.026700
52.058667	0.5	17.011100
52.067000	0.5	16.999000
52.075333	0.5	17.018650
52.083667	0.5	17.014800
52.092000	0.5	17.007200
52.100333	0.5	17.007100
52.108667	0.5	17.005450
52.117000	0.5	17.014700
52.125333	0.5	17.017850
52.133667	0.5	17.016050
52.142000	0.5	17.004450
52.150333	0.5	17.007650
52.158667	0.5	17.008600
52.167000	0.5	17.018350
52.175333	0.5	17.015650
52.183667	0.5	17.012800
52.192000	0.5	17.006450
52.200333	0.5	17.010900
52.208667	0.5	17.006000
52.217000	0.5	17.010250
52.225333	0.5	17.000950
52.233667	0.5	16.994150
52.242000	0.5	16.985150
52.250333	0.5	16.986350
52.258667	0.5	16.979200
52.267000	0.5	16.965700
52.275333	0.5	16.957500
52.283667	0.5	16.961450
52.292000	0.5	16.954250
52.300333	0.5	16.941850
52.308667	0.5	16.941050
52.317000	0.5	16.928650
52.325333	0.5	16.927900
52.333667	0.5	16.911600
52.342000	0.5	16.912300
52.350333	0.5	16.886250
52.358667	0.5	16.881850
52.367000	0.5	16.865900
52.375333	0.5	16.858250
52.383667	0.5	16.848200
52.392000	0.5	16.823900
52.400333	0.5	16.818000
52.408667	0.5	16.805000
52.417000	0.5	16.792650
52.425333	0.5	16.765700
52.433667	0.5	16.750850
52.442000	0.5	16.732250
52.450333	0.5	16.711300
52.458667	0.5	16.682300
52.467000	0.5	16.663700
52.475333	0.5	16.641150
52.483667	0.5	16.621550
52.492000	0.5	16.605350
52.500333	0.5	16.584550
52.508667	0.5	16.562900
52.517000	0.5	16.539850
52.525333	0.5	16.504100
52.533667	0.5	16.480400
52.542000	0.5	16.452250
52.550333	0.5	16.439400
52.558667	0.5	16.408350
52.567000	0.5	16.380450
52.575333	0.5	16.348950
52.583667	0.5	16.320300
52.592000	0.5	16.290950
52.600333	0.5	16.256100
52.608667	0.5	16.211600
52.617000	0.5	16.186450
52.625333	0.5	16.156700
52.633667	0.5	16.148250
52.642000	0.5	16.113600
52.650333	0.5	16.073100
52.658667	0.5	16.039050
52.667000	0.5	15.997800
52.675333	0.5	15.943650
52.683667	0.5	15.911500
52.692000	0.5	15.884950
52.700333	0.5	15.845850
52.708667	0.5	15.815150
52.717000	0.5	15.807900
52.725333	0.5	15.767600
52.733667	0.5	15.732250
52.742000	0.5	15.671550
52.750333	0.5	15.637850
52.758667	0.5	15.604600
52.767000	0.5	15.566000
52.775333	0.5	15.560700
52.783667	0.5	15.523300
52.792000	0.5	15.456500
52.800333	0.5	15.427650
52.808667	0.5	15.392550
52.817000	0.5	15.379700
52.825333	0.5	15.324700
52.833667	0.5	15.279250
52.842000	0.5	15.245050
52.850333	0.5	15.224150
52.858667	0.5	15.179450
52.867000	0.5	15.149500
52.875333	0.5	15.124600
52.883667	0.5	15.120550
52.892000	0.5	15.070850
52.900333	0.5	15.040400
52.908667	0.5	14.972700
52.917000	0.5	14.950050
52.925333	0.5	14.914150
52.933667	0.5	14.894300
52.942000	0.5	14.880950
52.950333	0.5	14.827650
52.958667	0.5	14.786850
52.967000	0.5	14.762150
52.975333	0.5	14.726950
52.983667	0.5	14.698550
52.992000	0.5	14.663600
53.000333	0.5	14.639800
53.008667	0.5	14.609900
53.017000	0.5	14.587100
53.025333	0.5	14.558200
53.033667	0.5	14.562600
53.042000	0.5	14.530300
53.050333	0.5	14.498150
53.058667	0.5	14.470500
53.067000	0.5	14.444950
53.075333	0.5	14.418800
53.083667	0.5	14.395200
53.092000	0.5	14.364250
53.100333	0.5	14.341100
53.108667	0.5	14.324350
53.117000	0.5	14.305100
53.125333	0.5	14.288700
53.133667	0.5	14.270500
53.142000	0.5	14.251100
53.150333	0.5	14.228850
53.158667	0.5	14.218150
53.167000	0.5	14.191500
53.175333	0.5	14.174900
53.183667	0.5	14.161500
53.192000	0.5	14.143700
53.200333	0.5	14.133250
53.208667	0.5	14.109800
53.217000	0.5	14.097750
53.225333	0.5	14.083450
53.233667	0.5	14.074150
53.242000	0.5	14.059700
53.250333	0.5	14.049200
53.258667	0.5	14.034050
53.267000	0.5	14.023600
53.275333	0.5	14.013850
53.283667	0.5	14.003800
53.292000	0.5	13.996250
53.300333	0.5	13.990250
53.308667	0.5	13.977450
53.317000	0.5	13.969300
53.325333	0.5	13.961800
53.333667	0.5	13.951200
53.342000	0.5	13.944800
53.350333	0.5	13.938500
53.358667	0.5	13.930350
53.367000	0.5	13.919400
53.375333	0.5	13.915600
53.383667	0.5	13.909450
53.392000	0.5	13.898850
53.400333	0.5	13.893600
53.408667	0.5	13.887350
53.417000	0.5	13.881150
53.425333	0.5	13.871200
53.433667	0.5	13.865150
53.442000	0.5	13.854450
53.450333	0.5	13.848050
53.458667	0.5	13.838800
53.467000	0.5	13.836250
53.475333	0.5	13.822250
53.483667	0.5	13.812100
53.492000	0.5	13.798050
53.500333	0.5	13.786650
53.508667	0.5	13.772650
53.517000	0.5	13.758500
53.525333	0.5	13.741950
53.533667	0.5	13.725700
53.542000	0.5	13.709300
53.550333	0.5	13.690850
53.558667	0.5	13.669300
53.567000	0.5	13.646450
53.575333	0.5	13.625000
53.583667	0.5	13.600750
53.592000	0.5	13.574250
53.600333	0.5	13.545700
53.608667	0.5	13.517550
53.617000	0.5	13.488600
53.625333	0.5	13.454650
53.633667	0.5	13.418850
53.642000	0.5	13.384850
53.650333	0.5	13.347150
53.658667	0.5	13.308150
53.667000	0.5	13.267200
53.675333	0.5	13.223400
53.683667	0.5	13.177500
53.692000	0.5	13.132550
53.700333	0.5	13.083950
53.708667	0.5	13.036650
53.717000	0.5	12.985450
53.725333	0.5	12.934250
53.733667	0.5	12.880250
53.742000	0.5	12.825150
53.750333	0.5	12.773900
53.758667	0.5	12.717700
53.767000	0.5	12.661900
53.775333	0.5	12.603200
53.783667	0.5	12.545500
53.792000	0.5	12.482850
53.800333	0.5	12.422750
53.808667	0.5	12.360500
53.817000	0.5	12.294550
53.825333	0.5	12.229300
53.833667	0.5	12.163950
53.842000	0.5	12.099600
53.850333	0.5	12.033750
53.858667	0.5	11.966500
53.867000	0.5	11.889450
53.875333	0.5	11.818500
53.883667	0.5	11.745300
53.892000	0.5	11.672600
53.900333	0.5	11.600050
53.908667	0.5	11.527200
53.917000	0.5	11.453400
53.925333	0.5	11.375900
53.933667	0.5	11.302050
53.942000	0.5	11.227850
53.950333	0.5	11.150800
53.958667	0.5	11.075600
53.967000	0.5	10.997350
53.975333	0.5	10.916950
53.983667	0.5	10.839300
53.992000	0.5	10.765450
54.000333	0.5	10.676650
54.008667	0.5	10.503000
54.017000	0.5	10.411650
54.025333	0.5	10.329800
54.033667	0.5	10.248700
54.042000	0.5	10.163400
54.050333	0.5	10.074500
54.058667	0.5	9.988100
54.067000	0.5	9.903450
54.075333	0.5	9.815150
54.083667	0.5	9.731400
54.092000	0.5	9.644950
54.100333	0.5	9.559800
54.108667	0.5	9.471050
54.117000	0.5	9.386150
54.125333	0.5	9.299250
54.133667	0.5	9.214350
54.142000	0.5	9.125100
54.150333	0.5	9.039150
54.158667	0.5	8.951500
54.167000	0.5	8.863650
54.175333	0.5	8.776900
54.183667	0.5	8.689450
54.192000	0.5	8.595250
54.200333	0.5	8.508800
54.208667	0.5	8.423100
54.217000	0.5	8.335350
54.225333	0.5	8.248700
54.233667	0.5	8.159250
54.242000	0.5	8.067350
54.250333	0.5	7.975900
54.258667	0.5	7.885150
54.267000	0.5	7.796200
54.275333	0.5	7.709300
54.283667	0.5	7.619750
54.292000	0.5	7.531450
54.300333	0.5	7.441400
54.308667	0.5	7.358450
54.317000	0.5	7.272100
54.325333	0.5	7.188000
54.333667	0.5	7.104550
54.342000	0.5	7.018400
54.350333	0.5	6.934350
54.358667	0.5	6.848600
54.367000	0.5	6.763400
54.375333	0.5	6.677050
54.383667	0.5	6.591200
54.392000	0.5	6.509950
54.400333	0.5	6.428600
54.408667	0.5	6.346850
54.417000	0.5	6.265100
54.425333	0.5	6.178950
54.433667	0.5	6.093400
54.442000	0.5	6.010450
54.450333	0.5	5.928300
54.458667	0.5	5.848650
54.467000	0.5	5.767500
54.475333	0.5	5.690350
54.483667	0.5	5.611850
54.492000	0.5	5.535100
54.500333	0.5	5.461000
54.508667	0.5	5.385600
54.517000	0.5	5.310400
54.525333	0.5	5.236200
54.533667	0.5	5.161600
54.542000	0.5	5.086150
54.550333	0.5	5.017100
54.558667	0.5	4.944400
54.567000	0.5	4.866650
54.575333	0.5	4.795800
54.583667	0.5	4.726850
54.592000	0.5	4.656800
54.600333	0.5	4.586600
54.608667	0.5	4.516900
54.617000	0.5	4.444700
54.625333	0.5	4.371800
54.633667	0.5	4.305400
54.642000	0.5	4.234650
54.650333	0.5	4.169550
54.658667	0.5	4.103050
54.667000	0.5	4.039600
54.675333	0.5	3.973400
54.683667	0.5	3.911100
54.692000	0.5	3.850600
54.700333	0.5	3.792650
54.708667	0.5	3.731000
54.717000	0.5	3.671600
54.725333	0.5	3.612050
54.733667	0.5	3.551150
54.742000	0.5	3.492100
54.750333	0.5	3.430400
54.758667	0.5	3.370300
54.767000	0.5	3.314350
54.775333	0.5	3.259200
54.783667	0.5	3.204200
54.792000	0.5	3.147350
54.800333	0.5	3.087050
54.808667	0.5	3.029400
54.817000	0.5	2.974050
54.825333	0.5	2.918450
54.833667	0.5	2.866500
54.842000	0.5	2.814400
54.850333	0.5	2.762350
54.858667	0.5	2.711800
54.867000	0.5	2.662550
54.875333	0.5	2.614550
54.883667	0.5	2.568200
54.892000	0.5	2.522950
54.900333	0.5	2.476600
54.908667	0.5	2.428950
54.917000	0.5	2.382350
54.925333	0.5	2.341800
54.933667	0.5	2.293750
54.942000	0.5	2.244350
54.950333	0.5	2.202750
54.958667	0.5	2.162300
54.967000	0.5	2.120000
54.975333	0.5	2.078100
54.983667	0.5	2.034300
54.992000	0.5	1.988850
55.000333	0.5	1.945450
55.008667	0.5	1.905800
55.017000	0.5	1.866300
55.025333	0.5	1.828300
55.033667	0.5	1.790250
55.042000	0.5	1.753100
55.050333	0.5	1.717900
55.058667	0.5	1.682550
55.067000	0.5	1.652050
55.075333	0.5	1.620300
55.083667	0.5	1.587550
55.092000	0.5	1.555650
55.100333	0.5	1.522600
55.108667	0.5	1.490950
55.117000	0.5	1.459400
55.125333	0.5	1.424100
55.133667	0.5	1.392600
55.142000	0.5	1.365350
55.150333	0.5	1.335150
55.158667	0.5	1.307500
55.167000	0.5	1.277250
55.175333	0.5	1.243950
55.183667	0.5	1.215550
55.192000	0.5	1.185950
55.200333	0.5	1.160300
55.208667	0.5	1.132700
55.217000	0.5	1.107700
55.225333	0.5	1.082900
55.233667	0.5	1.058750
55.242000	0.5	1.035350
55.250333	0.5	1.012650
55.258667	0.5	0.993200
55.267000	0.5	0.972400
55.275333	0.5	0.951050
55.283667	0.5	0.930150
55.292000	0.5	0.908150
55.300333	0.5	0.889500
55.308667	0.5	0.868050
55.317000	0.5	0.844550
55.325333	0.5	0.826250
55.333667	0.5	0.808500
55.342000	0.5	0.789800
55.350333	0.5	0.772950
55.358667	0.5	0.752150
55.367000	0.5	0.730950
55.375333	0.5	0.713000
55.383667	0.5	0.694200
55.392000	0.5	0.677600
55.400333	0.5	0.661200
55.408667	0.5	0.647250
55.417000	0.5	0.632250
55.425333	0.5	0.618050
55.433667	0.5	0.605650
55.442000	0.5	0.593050
55.450333	0.5	0.580300
55.458667	0.5	0.568600
55.467000	0.5	0.555900
55.475333	0.5	0.542850
55.483667	0.5	0.531900
55.492000	0.5	0.522550
55.500333	0.5	0.507300
55.508667	0.5	0.494900
55.517000	0.5	0.485000
55.525333	0.5	0.476800
55.533667	0.5	0.466800
55.542000	0.5	0.456200
55.550333	0.5	0.442700
55.558667	0.5	0.430300
55.567000	0.5	0.419550
55.575333	0.5	0.409500
55.583667	0.5	0.401400
55.592000	0.5	0.393600
55.600333	0.5	0.386200
55.608667	0.5	0.378300
55.617000	0.5	0.372150
55.625333	0.5	0.365350
55.633667	0.5	0.362200
55.642000	0.5	0.357050
55.650333	0.5	0.350650
55.658667	0.5	0.345800
55.667000	0.5	0.340700
55.675333	0.5	0.334550
55.683667	0.5	0.327950
55.692000	0.5	0.319800
55.700333	0.5	0.316450
55.708667	0.5	0.312250
55.717000	0.5	0.308550
55.725333	0.5	0.303750
55.733667	0.5	0.297000
55.742000	0.5	0.290300
55.750333	0.5	0.285900
55.758667	0.5	0.280250
55.767000	0.5	0.277100
55.775333	0.5	0.272950
55.783667	0.5	0.270000
55.792000	0.5	0.268450
55.800333	0.5	0.266250
55.808667	0.5	0.264100
55.817000	0.5	0.262700
55.825333	0.5	0.261850
55.833667	0.5	0.260850
55.842000	0.5	0.259250
55.850333	0.5	0.256450
55.858667	0.5	0.255950
55.867000	0.5	0.255950
55.875333	0.5	0.249650
55.883667	0.5	0.249250
55.892000	0.5	0.247600
55.900333	0.5	0.248400
55.908667	0.5	0.248600
55.917000	0.5	0.246100
55.925333	0.5	0.242550
55.933667	0.5	0.239050
55.942000	0.5	0.237750
55.950333	0.5	0.236400
55.958667	0.5	0.236700
55.967000	0.5	0.236650
55.975333	0.5	0.237900
55.983667	0.5	0.237600
55.992000	0.5	0.239150
56.000333	0.5	0.239850
56.008667	0.5	0.244700
56.017000	0.5	0.246250
56.025333	0.5	0.246800
56.033667	0.5	0.248150
56.042000	0.5	0.249950
56.050333	0.5	0.251750
56.058667	0.5	0.250400
56.067000	0.5	0.249200
56.075333	0.5	0.251750
56.083667	0.5	0.254850
56.092000	0.5	0.255300
56.100333	0.5	0.255950
56.108667	0.5	0.255150
56.117000	0.5	0.253750
56.125333	0.5	0.254250
56.133667	0.5	0.254650
56.142000	0.5	0.255800
56.150333	0.5	0.258800
56.158667	0.5	0.260950
56.167000	0.5	0.263150
56.175333	0.5	0.264650
56.183667	0.5	0.268550
56.192000	0.5	0.270800
56.200333	0.5	0.274850
56.208667	0.5	0.278000
56.217000	0.5	0.280900
56.225333	0.5	0.284550
56.233667	0.5	0.286300
56.242000	0.5	0.288900
56.250333	0.5	0.287500
56.258667	0.5	0.290800
56.267000	0.5	0.294150
56.275333	0.5	0.297750
56.283667	0.5	0.300550
56.292000	0.5	0.302200
56.300333	0.5	0.302350
56.308667	0.5	0.302850
56.317000	0.5	0.305050
56.325333	0.5	0.306700
56.333667	0.5	0.309250
56.342000	0.5	0.312500
56.350333	0.5	0.314900
56.358667	0.5	0.317850
56.367000	0.5	0.321900
56.375333	0.5	0.327650
56.383667	0.5	0.330150
56.392000	0.5	0.333250
56.400333	0.5	0.336800
56.408667	0.5	0.339900
56.417000	0.5	0.342600
56.425333	0.5	0.346700
56.433667	0.5	0.347900
56.442000	0.5	0.349400
56.450333	0.5	0.352850
56.458667	0.5	0.358250
56.467000	0.5	0.361400
56.475333	0.5	0.363550
56.483667	0.5	0.365000
56.492000	0.5	0.365350
56.500333	0.5	0.366200
56.508667	0.5	0.368050
56.517000	0.5	0.370750
56.525333	0.5	0.374900
56.533667	0.5	0.377800
56.542000	0.5	0.381450
56.550333	0.5	0.383900
56.558667	0.5	0.388400
56.567000	0.5	0.393150
56.575333	0.5	0.398450
56.583667	0.5	0.401100
56.592000	0.5	0.404000
56.600333	0.5	0.408200
56.608667	0.5	0.411950
56.617000	0.5	0.414000
56.625333	0.5	0.414850
56.633667	0.5	0.417950
56.642000	0.5	0.422450
56.650333	0.5	0.425400
56.658667	0.5	0.428150
56.667000	0.5	0.430000
56.675333	0.5	0.429800
56.683667	0.5	0.430900
56.692000	0.5	0.432800
56.700333	0.5	0.435550
56.708667	0.5	0.438600
56.717000	0.5	0.441400
56.725333	0.5	0.443450
56.733667	0.5	0.446750
56.742000	0.5	0.450100
56.750333	0.5	0.455050
56.758667	0.5	0.457150
56.767000	0.5	0.461200
56.775333	0.5	0.465150
56.783667	0.5	0.467100
56.792000	0.5	0.469050
56.800333	0.5	0.474050
56.808667	0.5	0.474350
56.817000	0.5	0.476300
56.825333	0.5	0.479150
56.833667	0.5	0.483800
56.842000	0.5	0.485550
56.850333	0.5	0.489450
56.858667	0.5	0.489950
56.867000	0.5	0.490250
56.875333	0.5	0.491350
56.883667	0.5	0.493350
56.892000	0.5	0.494950
56.900333	0.5	0.497250
56.908667	0.5	0.499550
56.917000	0.5	0.502300
56.925333	0.5	0.505000
56.933667	0.5	0.508700
56.942000	0.5	0.511950
56.950333	0.5	0.516050
56.958667	0.5	0.517800
56.967000	0.5	0.520900
56.975333	0.5	0.523850
56.983667	0.5	0.525900
56.992000	0.5	0.528450
57.000333	0.5	0.528100
57.008667	0.5	0.530500
57.017000	0.5	0.534500
57.025333	0.5	0.537150
57.033667	0.5	0.539250
57.042000	0.5	0.540700
57.050333	0.5	0.539450
57.058667	0.5	0.541100
57.067000	0.5	0.541900
57.075333	0.5	0.544650
57.083667	0.5	0.547150
57.092000	0.5	0.549900
57.100333	0.5	0.551650
57.108667	0.5	0.554200
57.117000	0.5	0.557350
57.125333	0.5	0.560500
57.133667	0.5	0.562100
57.142000	0.5	0.565150
57.150333	0.5	0.568100
57.158667	0.5	0.571150
57.167000	0.5	0.574300
57.175333	0.5	0.576700
57.183667	0.5	0.576400
57.192000	0.5	0.577700
57.200333	0.5	0.581050
57.208667	0.5	0.583750
57.217000	0.5	0.585350
57.225333	0.5	0.587800
57.233667	0.5	0.586900
57.242000	0.5	0.587650
57.250333	0.5	0.590000
57.258667	0.5	0.590050
57.267000	0.5	0.592250
57.275333	0.5	0.594000
57.283667	0.5	0.595900
57.292000	0.5	0.597250
57.300333	0.5	0.600600
57.308667	0.5	0.603350
57.317000	0.5	0.606900
57.325333	0.5	0.609350
57.333667	0.5	0.611600
57.342000	0.5	0.613800
57.350333	0.5	0.615750
57.358667	0.5	0.618250
57.367000	0.5	0.619500
57.375333	0.5	0.618300
57.383667	0.5	0.620700
57.392000	0.5	0.622150
57.400333	0.5	0.623900
57.408667	0.5	0.625250
57.417000	0.5	0.624800
57.425333	0.5	0.623850
57.433667	0.5	0.623400
57.442000	0.5	0.624000
57.450333	0.5	0.625350
57.458667	0.5	0.626050
57.467000	0.5	0.627400
57.475333	0.5	0.629300
57.483667	0.5	0.629750
57.492000	0.5	0.631900
57.500333	0.5	0.633900
57.508667	0.5	0.636150
57.517000	0.5	0.640800
57.525333	0.5	0.638300
57.533667	0.5	0.639950
57.542000	0.5	0.642550
57.550333	0.5	0.644500
57.558667	0.5	0.641550
57.567000	0.5	0.642800
57.575333	0.5	0.644750
57.583667	0.5	0.645850
57.592000	0.5	0.647250
57.600333	0.5	0.647800
57.608667	0.5	0.646400
57.617000	0.5	0.645250
57.625333	0.5	0.644850
57.633667	0.5	0.644500
57.642000	0.5	0.645700
57.650333	0.5	0.646700
57.658667	0.5	0.648150
57.667000	0.5	0.650400
57.675333	0.5	0.650050
57.683667	0.5	0.651550
57.692000	0.5	0.654600
57.700333	0.5	0.655200
57.708667	0.5	0.656250
57.717000	0.5	0.658000
57.725333	0.5	0.658900
57.733667	0.5	0.659350
57.742000	0.5	0.658850
57.750333	0.5	0.657150
57.758667	0.5	0.659100
57.767000	0.5	0.659600
57.775333	0.5	0.660500
57.783667	0.5	0.661750
57.792000	0.5	0.659350
57.800333	0.5	0.657800
57.808667	0.5	0.656500
57.817000	0.5	0.655650
57.825333	0.5	0.655450
57.833667	0.5	0.656850
57.842000	0.5	0.657450
57.850333	0.5	0.658200
57.858667	0.5	0.658550
57.867000	0.5	0.660050
57.875333	0.5	0.660050
57.883667	0.5	0.661300
57.892000	0.5	0.661650
57.900333	0.5	0.661950
57.908667	0.5	0.661250
57.917000	0.5	0.662900
57.925333	0.5	0.664550
57.933667	0.5	0.660650
57.942000	0.5	0.660400
57.950333	0.5	0.661750
57.958667	0.5	0.662450
57.967000	0.5	0.663100
57.975333	0.5	0.661550
57.983667	0.5	0.659000
57.992000	0.5	0.656800
58.000333	0.5	0.656000
58.008667	0.5	0.655750
58.017000	0.5	0.655550
58.025333	0.5	0.656050
58.033667	0.5	0.655450
58.042000	0.5	0.656050
58.050333	0.5	0.656900
58.058667	0.5	0.658100
58.067000	0.5	0.658000
58.075333	0.5	0.658050
58.083667	0.5	0.658600
58.092000	0.5	0.658900
58.100333	0.5	0.660250
58.108667	0.5	0.661800
58.117000	0.5	0.659050
58.125333	0.5	0.659250
58.133667	0.5	0.659450
58.142000	0.5	0.659550
58.150333	0.5	0.659750
58.158667	0.5	0.660800
58.167000	0.5	0.658100
58.175333	0.5	0.656400
58.183667	0.5	0.655400
58.192000	0.5	0.654850
58.200333	0.5	0.654250
58.208667	0.5	0.655300
58.217000	0.5	0.655400
58.225333	0.5	0.655600
58.233667	0.5	0.656300
58.242000	0.5	0.657800
58.250333	0.5	0.658600
58.258667	0.5	0.659550
58.267000	0.5	0.660000
58.275333	0.5	0.661000
58.283667	0.5	0.661800
58.292000	0.5	0.660950
58.300333	0.5	0.661150
58.308667	0.5	0.658650
58.317000	0.5	0.660050
58.325333	0.5	0.661650
58.333667	0.5	0.662100
58.342000	0.5	0.662300
58.350333	0.5	0.661100
58.358667	0.5	0.658800
58.367000	0.5	0.657100
58.375333	0.5	0.656150
58.383667	0.5	0.656800
58.392000	0.5	0.656450
58.400333	0.5	0.657450
58.408667	0.5	0.656750
58.417000	0.5	0.658150
58.425333	0.5	0.658250
58.433667	0.5	0.659650
58.442000	0.5	0.658850
58.450333	0.5	0.659550
58.458667	0.5	0.660550
58.467000	0.5	0.660050
58.475333	0.5	0.661100
58.483667	0.5	0.663100
58.492000	0.5	0.660450
58.500333	0.5	0.660650
58.508667	0.5	0.660900
58.517000	0.5	0.662450
58.525333	0.5	0.662450
58.533667	0.5	0.663000
58.542000	0.5	0.660150
58.550333	0.5	0.657600
58.558667	0.5	0.657000
58.567000	0.5	0.656500
58.575333	0.5	0.656500
58.583667	0.5	0.656700
58.592000	0.5	0.657200
58.600333	0.5	0.657100
58.608667	0.5	0.658500
58.617000	0.5	0.659700
58.625333	0.5	0.661600
58.633667	0.5	0.662350
58.642000	0.5	0.662050
58.650333	0.5	0.663050
58.658667	0.5	0.664450
58.667000	0.5	0.664500
58.675333	0.5	0.664650
58.683667	0.5	0.662350
58.692000	0.5	0.663050
58.700333	0.5	0.664150
58.708667	0.5	0.665000
58.717000	0.5	0.664700
58.725333	0.5	0.664450
58.733667	0.5	0.661950
58.742000	0.5	0.660650
58.750333	0.5	0.659450
58.758667	0.5	0.659450
58.767000	0.5	0.659050
58.775333	0.5	0.659550
58.783667	0.5	0.659350
58.792000	0.5	0.659900
58.800333	0.5	0.663600
58.808667	0.5	0.667450
58.817000	0.5	0.660950
58.825333	0.5	0.662100
58.833667	0.5	0.662250
58.842000	0.5	0.661600
58.850333	0.5	0.663050
58.858667	0.5	0.665450
58.867000	0.5	0.661300
58.875333	0.5	0.661450
58.883667	0.5	0.662050
58.892000	0.5	0.663200
58.900333	0.5	0.662850
58.908667	0.5	0.662250
58.917000	0.5	0.659900
58.925333	0.5	0.656850
58.933667	0.5	0.656600
58.942000	0.5	0.655600
58.950333	0.5	0.655850
58.958667	0.5	0.656000
58.967000	0.5	0.656000
58.975333	0.5	0.655700
58.983667	0.5	0.656650
58.992000	0.5	0.658150
59.000333	0.5	0.658850
59.008667	0.5	0.658950
59.017000	0.5	0.658550
59.025333	0.5	0.658450
59.033667	0.5	0.659150
59.042000	0.5	0.660200
59.050333	0.5	0.659150
59.058667	0.5	0.657150
59.067000	0.5	0.657750
59.075333	0.5	0.657900
59.083667	0.5	0.658550
59.092000	0.5	0.657800
59.100333	0.5	0.656300
59.108667	0.5	0.653450
59.117000	0.5	0.652200
59.125333	0.5	0.650350
59.133667	0.5	0.649450
59.142000	0.5	0.648850
59.150333	0.5	0.648150
59.158667	0.5	0.648800
59.167000	0.5	0.647700
59.175333	0.5	0.649050
59.183667	0.5	0.648600
59.192000	0.5	0.647450
59.200333	0.5	0.647800
59.208667	0.5	0.647450
59.217000	0.5	0.647100
59.225333	0.5	0.647350
59.233667	0.5	0.646900
59.242000	0.5	0.643250
59.250333	0.5	0.643400
59.258667	0.5	0.643850
59.267000	0.5	0.643650
59.275333	0.5	0.643150
59.283667	0.5	0.641900
59.292000	0.5	0.638500
59.300333	0.5	0.635700
59.308667	0.5	0.634350
59.317000	0.5	0.632600
59.325333	0.5	0.632050
59.333667	0.5	0.631550
59.342000	0.5	0.630900
59.350333	0.5	0.629950
59.358667	0.5	0.629600
59.367000	0.5	0.629950
59.375333	0.5	0.629200
59.383667	0.5	0.629450
59.392000	0.5	0.629550
59.400333	0.5	0.628550
59.408667	0.5	0.627650
59.417000	0.5	0.628500
59.425333	0.5	0.626250
59.433667	0.5	0.623850
59.442000	0.5	0.623950
59.450333	0.5	0.624000
59.458667	0.5	0.623150
59.467000	0.5	0.622400
59.475333	0.5	0.619250
59.483667	0.5	0.616050
59.492000	0.5	0.612850
59.500333	0.5	0.612350
59.508667	0.5	0.610900
59.517000	0.5	0.610750
59.525333	0.5	0.610300
59.533667	0.5	0.609500
59.542000	0.5	0.608850
59.550333	0.5	0.609500
59.558667	0.5	0.610150
59.567000	0.5	0.612350
59.575333	0.5	0.611650
59.583667	0.5	0.611450
59.592000	0.5	0.612000
59.600333	0.5	0.611050
59.608667	0.5	0.609350
59.617000	0.5	0.606800
59.625333	0.5	0.606100
59.633667	0.5	0.607050
59.642000	0.5	0.606850
59.650333	0.5	0.606300
59.658667	0.5	0.605250
59.667000	0.5	0.602250
59.675333	0.5	0.600250
59.683667	0.5	0.599300
59.692000	0.5	0.598550
59.700333	0.5	0.597900
59.708667	0.5	0.597050
59.717000	0.5	0.597000
59.725333	0.5	0.597150
59.733667	0.5	0.596550
59.742000	0.5	0.597250
59.750333	0.5	0.596700
59.758667	0.5	0.597350
59.767000	0.5	0.598050
59.775333	0.5	0.598750
59.783667	0.5	0.597750
59.792000	0.5	0.597750
59.800333	0.5	0.595200
59.808667	0.5	0.594000
59.817000	0.5	0.593850
59.825333	0.5	0.595100
59.833667	0.5	0.594050
59.842000	0.5	0.594100
59.850333	0.5	0.591000
59.858667	0.5	0.588350
59.867000	0.5	0.586600
59.875333	0.5	0.585750
59.883667	0.5	0.585350
59.892000	0.5	0.584900
59.900333	0.5	0.583850
59.908667	0.5	0.583350
59.917000	0.5	0.583700
59.925333	0.5	0.583500
59.933667	0.5	0.584950
59.942000	0.5	0.585400
59.950333	0.5	0.585250
59.958667	0.5	0.584350
59.967000	0.5	0.584400
59.975333	0.5	0.584650
59.983667	0.5	0.583800
59.992000	0.5	0.579950
60.000333	0.5	0.578600
