# Supplementary material for: Moringa oleifera leaf polysaccharide alleviates experimental colitis by inhibiting inflammation and maintaining intestinal barrier
Source: Front Nutr. 2022 Nov 10;9:1055791. doi: 10.3389/fnut.2022.1055791 (PMC9686441; doi:10.3389/fnut.2022.1055791)
Supplement: Supplementary file 1 [file Data_Sheet_1.zip › Figure 2/Fig 2B/mono13mix_1_ED_1.txt]

文件路径	chrom://dew-pc/2022/20220719-MONO.seq/718.smp/ED_1.channel/ED_1.chm
通道	ED_1

进样信息:
数据仓	2022
进样	mono13mix_1
进样序号	5
位置	RA2
注释	
处理方法	Mono
仪器方法	Mono13-20-2201-1
类型	校正标准品
状态	已完成
进样日期	2022/7/19
进样时间	13:38:12
进样量 (µl)	5.0
稀释因子	1.0000
重量	1.0000

色谱数据信息:
时间最小值 (min)	0.000000
时间最大值 (min)	60.000000
数据点	7201
检测器	EDet1
正在生成数据系统	Chromeleon 7.2.5.9507
正在导出数据系统	Chromeleon 7.2.5.0
操作者	仪器控制器
信号数量	
信号单位	nC
信号最小值	-3.209450
信号最大值	135.520302
通道	ED_1
驱动名称	DC-5000
通道类型	评估
最小步长 (s)	0.5
最大步长 (s)	0.5
平均步长 (s)	0.5

信号参数信息:
信号信息	

色谱数据:
时间 (min)	步长 (s)	值 (nC)
0.000000	n.a.	-0.004400
0.008333	0.5	0.001900
0.016667	0.5	-0.001500
0.025000	0.5	-0.004600
0.033333	0.5	-0.005200
0.041667	0.5	-0.006700
0.050000	0.5	-0.007800
0.058333	0.5	-0.010400
0.066667	0.5	-0.012000
0.075000	0.5	-0.012850
0.083333	0.5	-0.013150
0.091667	0.5	-0.013950
0.100000	0.5	-0.014150
0.108333	0.5	-0.015200
0.116667	0.5	-0.015800
0.125000	0.5	-0.016700
0.133333	0.5	-0.017850
0.141667	0.5	-0.020750
0.150000	0.5	-0.023700
0.158333	0.5	-0.023550
0.166667	0.5	-0.023100
0.175000	0.5	-0.024700
0.183333	0.5	-0.025800
0.191667	0.5	-0.029100
0.200000	0.5	-0.032850
0.208333	0.5	-0.035450
0.216667	0.5	-0.037050
0.225000	0.5	-0.038700
0.233333	0.5	-0.039050
0.241667	0.5	-0.039550
0.250000	0.5	-0.041150
0.258333	0.5	-0.041400
0.266667	0.5	-0.041600
0.275000	0.5	-0.039800
0.283333	0.5	-0.037750
0.291667	0.5	-0.036700
0.300000	0.5	-0.036300
0.308333	0.5	-0.037000
0.316667	0.5	-0.036150
0.325000	0.5	-0.034700
0.333333	0.5	-0.039100
0.341667	0.5	-0.038650
0.350000	0.5	-0.038700
0.358333	0.5	-0.038250
0.366667	0.5	-0.038200
0.375000	0.5	-0.039300
0.383333	0.5	-0.042800
0.391667	0.5	-0.044700
0.400000	0.5	-0.046650
0.408333	0.5	-0.047350
0.416667	0.5	-0.047600
0.425000	0.5	-0.047500
0.433333	0.5	-0.047500
0.441667	0.5	-0.047350
0.450000	0.5	-0.046500
0.458333	0.5	-0.045350
0.466667	0.5	-0.043750
0.475000	0.5	-0.042400
0.483333	0.5	-0.042600
0.491667	0.5	-0.042400
0.500000	0.5	-0.040600
0.508333	0.5	-0.039800
0.516667	0.5	-0.042500
0.525000	0.5	-0.043500
0.533333	0.5	-0.042900
0.541667	0.5	-0.042100
0.550000	0.5	-0.041000
0.558333	0.5	-0.042900
0.566667	0.5	-0.035900
0.575000	0.5	-0.037900
0.583333	0.5	-0.039450
0.591667	0.5	-0.041050
0.600000	0.5	-0.041900
0.608333	0.5	-0.042950
0.616667	0.5	-0.042800
0.625000	0.5	-0.043950
0.633333	0.5	-0.043500
0.641667	0.5	-0.043250
0.650000	0.5	-0.042700
0.658333	0.5	-0.044100
0.666667	0.5	-0.043500
0.675000	0.5	-0.043050
0.683333	0.5	-0.044050
0.691667	0.5	-0.044150
0.700000	0.5	-0.043750
0.708333	0.5	-0.048050
0.716667	0.5	-0.047550
0.725000	0.5	-0.047650
0.733333	0.5	-0.047850
0.741667	0.5	-0.048650
0.750000	0.5	-0.050500
0.758333	0.5	-0.054150
0.766667	0.5	-0.057200
0.775000	0.5	-0.059000
0.783333	0.5	-0.060450
0.791667	0.5	-0.060950
0.800000	0.5	-0.062200
0.808333	0.5	-0.062400
0.816667	0.5	-0.063350
0.825000	0.5	-0.062200
0.833333	0.5	-0.061850
0.841667	0.5	-0.059700
0.850000	0.5	-0.059150
0.858333	0.5	-0.060200
0.866667	0.5	-0.061100
0.875000	0.5	-0.059950
0.883333	0.5	-0.060750
0.891667	0.5	-0.064600
0.900000	0.5	-0.066200
0.908333	0.5	-0.065750
0.916667	0.5	-0.065950
0.925000	0.5	-0.066400
0.933333	0.5	-0.068250
0.941667	0.5	-0.071000
0.950000	0.5	-0.075150
0.958333	0.5	-0.077750
0.966667	0.5	-0.080050
0.975000	0.5	-0.080600
0.983333	0.5	-0.081550
0.991667	0.5	-0.082400
1.000000	0.5	-0.082700
1.008333	0.5	-0.082900
1.016667	0.5	-0.081450
1.025000	0.5	-0.081750
1.033333	0.5	-0.083000
1.041667	0.5	-0.082950
1.050000	0.5	-0.082800
1.058333	0.5	-0.083200
1.066667	0.5	-0.082650
1.075000	0.5	-0.083650
1.083333	0.5	-0.086950
1.091667	0.5	-0.085800
1.100000	0.5	-0.084900
1.108333	0.5	-0.084250
1.116667	0.5	-0.084200
1.125000	0.5	-0.085600
1.133333	0.5	-0.088050
1.141667	0.5	-0.090400
1.150000	0.5	-0.091400
1.158333	0.5	-0.092100
1.166667	0.5	-0.091900
1.175000	0.5	-0.091700
1.183333	0.5	-0.090600
1.191667	0.5	-0.085200
1.200000	0.5	-0.069950
1.208333	0.5	-0.040900
1.216667	0.5	0.004900
1.225000	0.5	0.063150
1.233333	0.5	0.130350
1.241667	0.5	0.195900
1.250000	0.5	0.240000
1.258333	0.5	0.248050
1.266667	0.5	0.222050
1.275000	0.5	0.189450
1.283333	0.5	0.170300
1.291667	0.5	0.167250
1.300000	0.5	0.169750
1.308333	0.5	0.169100
1.316667	0.5	0.164800
1.325000	0.5	0.168150
1.333333	0.5	0.182550
1.341667	0.5	0.202050
1.350000	0.5	0.224300
1.358333	0.5	0.279600
1.366667	0.5	0.422300
1.375000	0.5	0.668150
1.383333	0.5	0.942850
1.391667	0.5	1.142550
1.400000	0.5	1.207350
1.408333	0.5	1.142250
1.416667	0.5	0.990500
1.425000	0.5	0.807950
1.433333	0.5	0.639400
1.441667	0.5	0.504950
1.450000	0.5	0.409650
1.458333	0.5	0.352500
1.466667	0.5	0.328050
1.475000	0.5	0.330250
1.483333	0.5	0.351350
1.491667	0.5	0.390050
1.500000	0.5	0.442700
1.508333	0.5	0.508100
1.516667	0.5	0.587400
1.525000	0.5	0.678800
1.533333	0.5	0.781350
1.541667	0.5	0.895450
1.550000	0.5	1.020550
1.558333	0.5	1.155400
1.566667	0.5	1.300800
1.575000	0.5	1.454550
1.583333	0.5	1.615300
1.591667	0.5	1.780150
1.600000	0.5	1.950700
1.608333	0.5	2.125800
1.616667	0.5	2.301950
1.625000	0.5	2.479050
1.633333	0.5	2.656800
1.641667	0.5	2.829700
1.650000	0.5	3.003100
1.658333	0.5	3.173300
1.666667	0.5	3.339300
1.675000	0.5	3.498300
1.683333	0.5	3.651100
1.691667	0.5	3.794950
1.700000	0.5	3.932250
1.708333	0.5	4.061000
1.716667	0.5	4.182650
1.725000	0.5	4.295000
1.733333	0.5	4.400200
1.741667	0.5	4.494050
1.750000	0.5	4.578550
1.758333	0.5	4.654000
1.766667	0.5	4.720500
1.775000	0.5	4.776000
1.783333	0.5	4.823700
1.791667	0.5	4.861050
1.800000	0.5	4.889950
1.808333	0.5	4.910150
1.816667	0.5	4.922600
1.825000	0.5	4.922800
1.833333	0.5	4.917750
1.841667	0.5	4.906250
1.850000	0.5	4.889750
1.858333	0.5	4.866600
1.866667	0.5	4.835700
1.875000	0.5	4.798400
1.883333	0.5	4.753800
1.891667	0.5	4.705250
1.900000	0.5	4.651400
1.908333	0.5	4.594300
1.916667	0.5	4.533700
1.925000	0.5	4.469500
1.933333	0.5	4.402600
1.941667	0.5	4.333450
1.950000	0.5	4.262550
1.958333	0.5	4.190000
1.966667	0.5	4.114200
1.975000	0.5	4.036350
1.983333	0.5	3.957250
1.991667	0.5	3.876700
2.000000	0.5	3.795700
2.008333	0.5	3.712550
2.016667	0.5	3.625550
2.025000	0.5	3.542300
2.033333	0.5	3.459650
2.041667	0.5	3.377200
2.050000	0.5	3.292750
2.058333	0.5	3.207100
2.066667	0.5	3.118800
2.075000	0.5	3.031150
2.083333	0.5	2.945550
2.091667	0.5	2.860000
2.100000	0.5	2.776800
2.108333	0.5	2.694100
2.116667	0.5	2.612850
2.125000	0.5	2.531650
2.133333	0.5	2.452950
2.141667	0.5	2.375900
2.150000	0.5	2.301600
2.158333	0.5	2.226150
2.166667	0.5	2.151650
2.175000	0.5	2.077950
2.183333	0.5	2.005350
2.191667	0.5	1.934900
2.200000	0.5	1.863800
2.208333	0.5	1.795050
2.216667	0.5	1.729750
2.225000	0.5	1.665900
2.233333	0.5	1.603400
2.241667	0.5	1.541100
2.250000	0.5	1.478100
2.258333	0.5	1.417000
2.266667	0.5	1.358550
2.275000	0.5	1.302550
2.283333	0.5	1.248900
2.291667	0.5	1.196450
2.300000	0.5	1.145400
2.308333	0.5	1.096350
2.316667	0.5	1.049250
2.325000	0.5	1.004550
2.333333	0.5	0.961150
2.341667	0.5	0.919400
2.350000	0.5	0.878250
2.358333	0.5	0.837400
2.366667	0.5	0.798650
2.375000	0.5	0.763600
2.383333	0.5	0.726650
2.391667	0.5	0.687750
2.400000	0.5	0.653900
2.408333	0.5	0.622150
2.416667	0.5	0.590250
2.425000	0.5	0.559100
2.433333	0.5	0.527200
2.441667	0.5	0.494000
2.450000	0.5	0.462750
2.458333	0.5	0.435350
2.466667	0.5	0.408750
2.475000	0.5	0.384700
2.483333	0.5	0.360850
2.491667	0.5	0.338400
2.500000	0.5	0.317550
2.508333	0.5	0.298300
2.516667	0.5	0.280300
2.525000	0.5	0.265000
2.533333	0.5	0.248350
2.541667	0.5	0.233500
2.550000	0.5	0.220150
2.558333	0.5	0.206950
2.566667	0.5	0.195800
2.575000	0.5	0.184750
2.583333	0.5	0.177650
2.591667	0.5	0.175050
2.600000	0.5	0.174300
2.608333	0.5	0.175550
2.616667	0.5	0.178800
2.625000	0.5	0.181450
2.633333	0.5	0.188500
2.641667	0.5	0.196800
2.650000	0.5	0.207950
2.658333	0.5	0.219150
2.666667	0.5	0.231550
2.675000	0.5	0.242100
2.683333	0.5	0.252700
2.691667	0.5	0.262700
2.700000	0.5	0.272700
2.708333	0.5	0.280300
2.716667	0.5	0.287500
2.725000	0.5	0.292000
2.733333	0.5	0.293450
2.741667	0.5	0.292750
2.750000	0.5	0.291400
2.758333	0.5	0.285200
2.766667	0.5	0.275650
2.775000	0.5	0.268100
2.783333	0.5	0.259900
2.791667	0.5	0.249000
2.800000	0.5	0.238100
2.808333	0.5	0.223550
2.816667	0.5	0.208450
2.825000	0.5	0.193400
2.833333	0.5	0.178850
2.841667	0.5	0.164700
2.850000	0.5	0.151550
2.858333	0.5	0.138600
2.866667	0.5	0.125150
2.875000	0.5	0.113450
2.883333	0.5	0.102500
2.891667	0.5	0.092550
2.900000	0.5	0.081900
2.908333	0.5	0.071150
2.916667	0.5	0.061700
2.925000	0.5	0.052800
2.933333	0.5	0.045000
2.941667	0.5	0.037600
2.950000	0.5	0.025800
2.958333	0.5	0.018150
2.966667	0.5	0.012450
2.975000	0.5	0.007300
2.983333	0.5	0.001400
2.991667	0.5	-0.004950
3.000000	0.5	-0.014200
3.008333	0.5	-0.021500
3.016667	0.5	-0.028500
3.025000	0.5	-0.033400
3.033333	0.5	-0.038550
3.041667	0.5	-0.041900
3.050000	0.5	-0.045800
3.058333	0.5	-0.049200
3.066667	0.5	-0.051700
3.075000	0.5	-0.054250
3.083333	0.5	-0.055500
3.091667	0.5	-0.057300
3.100000	0.5	-0.059500
3.108333	0.5	-0.061200
3.116667	0.5	-0.062750
3.125000	0.5	-0.065100
3.133333	0.5	-0.068850
3.141667	0.5	-0.072650
3.150000	0.5	-0.074300
3.158333	0.5	-0.075500
3.166667	0.5	-0.077750
3.175000	0.5	-0.080000
3.183333	0.5	-0.084850
3.191667	0.5	-0.089250
3.200000	0.5	-0.092200
3.208333	0.5	-0.095250
3.216667	0.5	-0.097100
3.225000	0.5	-0.099250
3.233333	0.5	-0.100700
3.241667	0.5	-0.103400
3.250000	0.5	-0.104250
3.258333	0.5	-0.104900
3.266667	0.5	-0.105750
3.275000	0.5	-0.107250
3.283333	0.5	-0.108050
3.291667	0.5	-0.110050
3.300000	0.5	-0.113150
3.308333	0.5	-0.113450
3.316667	0.5	-0.114000
3.325000	0.5	-0.120250
3.333333	0.5	-0.121250
3.341667	0.5	-0.123000
3.350000	0.5	-0.124200
3.358333	0.5	-0.125900
3.366667	0.5	-0.128450
3.375000	0.5	-0.133300
3.383333	0.5	-0.138100
3.391667	0.5	-0.141650
3.400000	0.5	-0.144900
3.408333	0.5	-0.146600
3.416667	0.5	-0.148700
3.425000	0.5	-0.149300
3.433333	0.5	-0.151300
3.441667	0.5	-0.151350
3.450000	0.5	-0.153100
3.458333	0.5	-0.153400
3.466667	0.5	-0.154900
3.475000	0.5	-0.157300
3.483333	0.5	-0.158000
3.491667	0.5	-0.158650
3.500000	0.5	-0.160700
3.508333	0.5	-0.164950
3.516667	0.5	-0.167450
3.525000	0.5	-0.167750
3.533333	0.5	-0.169050
3.541667	0.5	-0.169900
3.550000	0.5	-0.172900
3.558333	0.5	-0.177900
3.566667	0.5	-0.182350
3.575000	0.5	-0.185550
3.583333	0.5	-0.188200
3.591667	0.5	-0.189900
3.600000	0.5	-0.191650
3.608333	0.5	-0.193450
3.616667	0.5	-0.195450
3.625000	0.5	-0.196200
3.633333	0.5	-0.196300
3.641667	0.5	-0.197900
3.650000	0.5	-0.199200
3.658333	0.5	-0.199200
3.666667	0.5	-0.200150
3.675000	0.5	-0.201450
3.683333	0.5	-0.200950
3.691667	0.5	-0.201500
3.700000	0.5	-0.206700
3.708333	0.5	-0.207200
3.716667	0.5	-0.207450
3.725000	0.5	-0.207950
3.733333	0.5	-0.208700
3.741667	0.5	-0.211650
3.750000	0.5	-0.215100
3.758333	0.5	-0.218950
3.766667	0.5	-0.221000
3.775000	0.5	-0.223050
3.783333	0.5	-0.223500
3.791667	0.5	-0.224500
3.800000	0.5	-0.224850
3.808333	0.5	-0.225300
3.816667	0.5	-0.224750
3.825000	0.5	-0.223400
3.833333	0.5	-0.221400
3.841667	0.5	-0.221550
3.850000	0.5	-0.221800
3.858333	0.5	-0.221600
3.866667	0.5	-0.221950
3.875000	0.5	-0.221750
3.883333	0.5	-0.225400
3.891667	0.5	-0.225750
3.900000	0.5	-0.225500
3.908333	0.5	-0.224550
3.916667	0.5	-0.224250
3.925000	0.5	-0.225650
3.933333	0.5	-0.229500
3.941667	0.5	-0.232450
3.950000	0.5	-0.234800
3.958333	0.5	-0.235600
3.966667	0.5	-0.236450
3.975000	0.5	-0.236050
3.983333	0.5	-0.236200
3.991667	0.5	-0.235750
4.000000	0.5	-0.235600
4.008333	0.5	-0.234200
4.016667	0.5	-0.234250
4.025000	0.5	-0.233800
4.033333	0.5	-0.233500
4.041667	0.5	-0.233800
4.050000	0.5	-0.232150
4.058333	0.5	-0.231500
4.066667	0.5	-0.233050
4.075000	0.5	-0.235250
4.083333	0.5	-0.234200
4.091667	0.5	-0.233450
4.100000	0.5	-0.233050
4.108333	0.5	-0.233050
4.116667	0.5	-0.235450
4.125000	0.5	-0.238000
4.133333	0.5	-0.239600
4.141667	0.5	-0.239900
4.150000	0.5	-0.240150
4.158333	0.5	-0.240000
4.166667	0.5	-0.239550
4.175000	0.5	-0.239600
4.183333	0.5	-0.238600
4.191667	0.5	-0.237150
4.200000	0.5	-0.235400
4.208333	0.5	-0.235150
4.216667	0.5	-0.234100
4.225000	0.5	-0.232800
4.233333	0.5	-0.232450
4.241667	0.5	-0.232250
4.250000	0.5	-0.230450
4.258333	0.5	-0.234200
4.266667	0.5	-0.233950
4.275000	0.5	-0.233450
4.283333	0.5	-0.232100
4.291667	0.5	-0.232400
4.300000	0.5	-0.233150
4.308333	0.5	-0.236350
4.316667	0.5	-0.239150
4.325000	0.5	-0.241600
4.333333	0.5	-0.242900
4.341667	0.5	-0.243450
4.350000	0.5	-0.243200
4.358333	0.5	-0.243200
4.366667	0.5	-0.243350
4.375000	0.5	-0.242050
4.383333	0.5	-0.241600
4.391667	0.5	-0.240850
4.400000	0.5	-0.239600
4.408333	0.5	-0.239100
4.416667	0.5	-0.236050
4.425000	0.5	-0.229600
4.433333	0.5	-0.219900
4.441667	0.5	-0.207750
4.450000	0.5	-0.184150
4.458333	0.5	-0.144600
4.466667	0.5	-0.085200
4.475000	0.5	-0.001400
4.483333	0.5	0.113500
4.491667	0.5	0.264700
4.500000	0.5	0.457400
4.508333	0.5	0.696050
4.516667	0.5	0.973950
4.525000	0.5	1.285200
4.533333	0.5	1.615900
4.541667	0.5	1.947950
4.550000	0.5	2.261150
4.558333	0.5	2.535350
4.566667	0.5	2.751400
4.575000	0.5	2.895400
4.583333	0.5	2.955950
4.591667	0.5	2.933900
4.600000	0.5	2.833950
4.608333	0.5	2.664200
4.616667	0.5	2.440600
4.625000	0.5	2.181500
4.633333	0.5	1.895750
4.641667	0.5	1.610000
4.650000	0.5	1.333800
4.658333	0.5	1.078150
4.666667	0.5	0.846900
4.675000	0.5	0.644750
4.683333	0.5	0.471550
4.691667	0.5	0.327950
4.700000	0.5	0.211550
4.708333	0.5	0.118750
4.716667	0.5	0.045800
4.725000	0.5	-0.011850
4.733333	0.5	-0.055950
4.741667	0.5	-0.091300
4.750000	0.5	-0.117850
4.758333	0.5	-0.138600
4.766667	0.5	-0.155500
4.775000	0.5	-0.169300
4.783333	0.5	-0.181400
4.791667	0.5	-0.190800
4.800000	0.5	-0.198050
4.808333	0.5	-0.204100
4.816667	0.5	-0.212950
4.825000	0.5	-0.219150
4.833333	0.5	-0.222650
4.841667	0.5	-0.225500
4.850000	0.5	-0.228550
4.858333	0.5	-0.232700
4.866667	0.5	-0.238400
4.875000	0.5	-0.244250
4.883333	0.5	-0.248350
4.891667	0.5	-0.252150
4.900000	0.5	-0.254950
4.908333	0.5	-0.256650
4.916667	0.5	-0.259350
4.925000	0.5	-0.260800
4.933333	0.5	-0.262650
4.941667	0.5	-0.263200
4.950000	0.5	-0.266150
4.958333	0.5	-0.268250
4.966667	0.5	-0.270050
4.975000	0.5	-0.271200
4.983333	0.5	-0.272100
4.991667	0.5	-0.271450
5.000000	0.5	-0.273700
5.008333	0.5	-0.277300
5.016667	0.5	-0.277550
5.025000	0.5	-0.277850
5.033333	0.5	-0.279850
5.041667	0.5	-0.281200
5.050000	0.5	-0.284350
5.058333	0.5	-0.288250
5.066667	0.5	-0.291450
5.075000	0.5	-0.292850
5.083333	0.5	-0.294300
5.091667	0.5	-0.295200
5.100000	0.5	-0.296750
5.108333	0.5	-0.297050
5.116667	0.5	-0.297600
5.125000	0.5	-0.296650
5.133333	0.5	-0.296700
5.141667	0.5	-0.297000
5.150000	0.5	-0.297500
5.158333	0.5	-0.296500
5.166667	0.5	-0.295950
5.175000	0.5	-0.296950
5.183333	0.5	-0.297350
5.191667	0.5	-0.300600
5.200000	0.5	-0.301650
5.208333	0.5	-0.300800
5.216667	0.5	-0.300500
5.225000	0.5	-0.300900
5.233333	0.5	-0.301500
5.241667	0.5	-0.305150
5.250000	0.5	-0.308400
5.258333	0.5	-0.310750
5.266667	0.5	-0.311650
5.275000	0.5	-0.312800
5.283333	0.5	-0.312500
5.291667	0.5	-0.313400
5.300000	0.5	-0.312850
5.308333	0.5	-0.313100
5.316667	0.5	-0.311850
5.325000	0.5	-0.311450
5.333333	0.5	-0.310100
5.341667	0.5	-0.309700
5.350000	0.5	-0.311100
5.358333	0.5	-0.310850
5.366667	0.5	-0.309850
5.375000	0.5	-0.312350
5.383333	0.5	-0.314500
5.391667	0.5	-0.314500
5.400000	0.5	-0.313300
5.408333	0.5	-0.313200
5.416667	0.5	-0.313600
5.425000	0.5	-0.316250
5.433333	0.5	-0.320250
5.441667	0.5	-0.322400
5.450000	0.5	-0.324300
5.458333	0.5	-0.324800
5.466667	0.5	-0.325050
5.475000	0.5	-0.324600
5.483333	0.5	-0.325100
5.491667	0.5	-0.325250
5.500000	0.5	-0.324450
5.508333	0.5	-0.323050
5.516667	0.5	-0.323700
5.525000	0.5	-0.323650
5.533333	0.5	-0.322050
5.541667	0.5	-0.321900
5.550000	0.5	-0.321800
5.558333	0.5	-0.320950
5.566667	0.5	-0.324250
5.575000	0.5	-0.323950
5.583333	0.5	-0.323300
5.591667	0.5	-0.321900
5.600000	0.5	-0.322800
5.608333	0.5	-0.323450
5.616667	0.5	-0.326800
5.625000	0.5	-0.328550
5.633333	0.5	-0.329950
5.641667	0.5	-0.330300
5.650000	0.5	-0.331050
5.658333	0.5	-0.330900
5.666667	0.5	-0.330600
5.675000	0.5	-0.330250
5.683333	0.5	-0.329200
5.691667	0.5	-0.328100
5.700000	0.5	-0.326650
5.708333	0.5	-0.324850
5.716667	0.5	-0.324950
5.725000	0.5	-0.324400
5.733333	0.5	-0.323400
5.741667	0.5	-0.322450
5.750000	0.5	-0.325200
5.758333	0.5	-0.326800
5.766667	0.5	-0.326100
5.775000	0.5	-0.324750
5.783333	0.5	-0.324600
5.791667	0.5	-0.325500
5.800000	0.5	-0.328000
5.808333	0.5	-0.332200
5.816667	0.5	-0.333700
5.825000	0.5	-0.335700
5.833333	0.5	-0.335850
5.841667	0.5	-0.336550
5.850000	0.5	-0.336350
5.858333	0.5	-0.337200
5.866667	0.5	-0.336800
5.875000	0.5	-0.335700
5.883333	0.5	-0.335500
5.891667	0.5	-0.335900
5.900000	0.5	-0.336300
5.908333	0.5	-0.336550
5.916667	0.5	-0.336400
5.925000	0.5	-0.335500
5.933333	0.5	-0.335600
5.941667	0.5	-0.339100
5.950000	0.5	-0.339050
5.958333	0.5	-0.338150
5.966667	0.5	-0.338350
5.975000	0.5	-0.338350
5.983333	0.5	-0.340450
5.991667	0.5	-0.344150
6.000000	0.5	-0.346500
6.008333	0.5	-0.348050
6.016667	0.5	-0.349250
6.025000	0.5	-0.348950
6.033333	0.5	-0.349400
6.041667	0.5	-0.350300
6.050000	0.5	-0.351050
6.058333	0.5	-0.350200
6.066667	0.5	-0.349450
6.075000	0.5	-0.348350
6.083333	0.5	-0.348400
6.091667	0.5	-0.347250
6.100000	0.5	-0.346900
6.108333	0.5	-0.347600
6.116667	0.5	-0.348000
6.125000	0.5	-0.350350
6.133333	0.5	-0.352450
6.141667	0.5	-0.351250
6.150000	0.5	-0.350950
6.158333	0.5	-0.351050
6.166667	0.5	-0.352050
6.175000	0.5	-0.355300
6.183333	0.5	-0.358600
6.191667	0.5	-0.360950
6.200000	0.5	-0.363100
6.208333	0.5	-0.363850
6.216667	0.5	-0.364300
6.225000	0.5	-0.365600
6.233333	0.5	-0.365200
6.241667	0.5	-0.365600
6.250000	0.5	-0.364150
6.258333	0.5	-0.364650
6.266667	0.5	-0.364200
6.275000	0.5	-0.364350
6.283333	0.5	-0.365050
6.291667	0.5	-0.364800
6.300000	0.5	-0.362800
6.308333	0.5	-0.363850
6.316667	0.5	-0.366750
6.325000	0.5	-0.366250
6.333333	0.5	-0.365250
6.341667	0.5	-0.365250
6.350000	0.5	-0.365050
6.358333	0.5	-0.367600
6.366667	0.5	-0.370600
6.375000	0.5	-0.373600
6.383333	0.5	-0.374500
6.391667	0.5	-0.375050
6.400000	0.5	-0.374450
6.408333	0.5	-0.374600
6.416667	0.5	-0.374150
6.425000	0.5	-0.374250
6.433333	0.5	-0.373400
6.441667	0.5	-0.371500
6.450000	0.5	-0.369400
6.458333	0.5	-0.369100
6.466667	0.5	-0.368400
6.475000	0.5	-0.366700
6.483333	0.5	-0.367200
6.491667	0.5	-0.367350
6.500000	0.5	-0.369100
6.508333	0.5	-0.369650
6.516667	0.5	-0.368150
6.525000	0.5	-0.367450
6.533333	0.5	-0.367250
6.541667	0.5	-0.367700
6.550000	0.5	-0.371050
6.558333	0.5	-0.373000
6.566667	0.5	-0.374350
6.575000	0.5	-0.375000
6.583333	0.5	-0.376100
6.591667	0.5	-0.375500
6.600000	0.5	-0.376150
6.608333	0.5	-0.375650
6.616667	0.5	-0.375450
6.625000	0.5	-0.374350
6.633333	0.5	-0.374700
6.641667	0.5	-0.373850
6.650000	0.5	-0.373300
6.658333	0.5	-0.374250
6.666667	0.5	-0.373850
6.675000	0.5	-0.372800
6.683333	0.5	-0.374200
6.691667	0.5	-0.377000
6.700000	0.5	-0.376800
6.708333	0.5	-0.375500
6.716667	0.5	-0.375650
6.725000	0.5	-0.375650
6.733333	0.5	-0.378750
6.741667	0.5	-0.382050
6.750000	0.5	-0.384450
6.758333	0.5	-0.386350
6.766667	0.5	-0.387000
6.775000	0.5	-0.387450
6.783333	0.5	-0.387200
6.791667	0.5	-0.387900
6.800000	0.5	-0.387450
6.808333	0.5	-0.386900
6.816667	0.5	-0.385950
6.825000	0.5	-0.385300
6.833333	0.5	-0.385150
6.841667	0.5	-0.384500
6.850000	0.5	-0.384700
6.858333	0.5	-0.384050
6.866667	0.5	-0.383950
6.875000	0.5	-0.387850
6.883333	0.5	-0.388400
6.891667	0.5	-0.387300
6.900000	0.5	-0.386450
6.908333	0.5	-0.387600
6.916667	0.5	-0.388700
6.925000	0.5	-0.392900
6.933333	0.5	-0.395750
6.941667	0.5	-0.397550
6.950000	0.5	-0.398350
6.958333	0.5	-0.398450
6.966667	0.5	-0.398800
6.975000	0.5	-0.399050
6.983333	0.5	-0.399500
6.991667	0.5	-0.398600
7.000000	0.5	-0.397900
7.008333	0.5	-0.398050
7.016667	0.5	-0.397850
7.025000	0.5	-0.397450
7.033333	0.5	-0.395650
7.041667	0.5	-0.395000
7.050000	0.5	-0.395600
7.058333	0.5	-0.398150
7.066667	0.5	-0.400200
7.075000	0.5	-0.399150
7.083333	0.5	-0.398400
7.091667	0.5	-0.398500
7.100000	0.5	-0.398350
7.108333	0.5	-0.401250
7.116667	0.5	-0.404300
7.125000	0.5	-0.406000
7.133333	0.5	-0.408250
7.141667	0.5	-0.408500
7.150000	0.5	-0.409450
7.158333	0.5	-0.409350
7.166667	0.5	-0.409800
7.175000	0.5	-0.409300
7.183333	0.5	-0.408050
7.191667	0.5	-0.408400
7.200000	0.5	-0.409950
7.208333	0.5	-0.409800
7.216667	0.5	-0.410350
7.225000	0.5	-0.411050
7.233333	0.5	-0.409950
7.241667	0.5	-0.409300
7.250000	0.5	-0.413900
7.258333	0.5	-0.413050
7.266667	0.5	-0.405150
7.275000	0.5	-0.405250
7.283333	0.5	-0.406100
7.291667	0.5	-0.408400
7.300000	0.5	-0.412250
7.308333	0.5	-0.415800
7.316667	0.5	-0.416350
7.325000	0.5	-0.418200
7.333333	0.5	-0.418150
7.341667	0.5	-0.418650
7.350000	0.5	-0.418650
7.358333	0.5	-0.419200
7.366667	0.5	-0.418300
7.375000	0.5	-0.418100
7.383333	0.5	-0.417550
7.391667	0.5	-0.418900
7.400000	0.5	-0.419300
7.408333	0.5	-0.418400
7.416667	0.5	-0.418250
7.425000	0.5	-0.418950
7.433333	0.5	-0.420150
7.441667	0.5	-0.421200
7.450000	0.5	-0.419700
7.458333	0.5	-0.419700
7.466667	0.5	-0.419700
7.475000	0.5	-0.420350
7.483333	0.5	-0.423750
7.491667	0.5	-0.425900
7.500000	0.5	-0.427000
7.508333	0.5	-0.428100
7.516667	0.5	-0.428900
7.525000	0.5	-0.429200
7.533333	0.5	-0.430200
7.541667	0.5	-0.429650
7.550000	0.5	-0.429000
7.558333	0.5	-0.426900
7.566667	0.5	-0.427900
7.575000	0.5	-0.427950
7.583333	0.5	-0.426750
7.591667	0.5	-0.427000
7.600000	0.5	-0.427000
7.608333	0.5	-0.424350
7.616667	0.5	-0.423800
7.625000	0.5	-0.426850
7.633333	0.5	-0.425600
7.641667	0.5	-0.424550
7.650000	0.5	-0.424350
7.658333	0.5	-0.423400
7.666667	0.5	-0.425500
7.675000	0.5	-0.427950
7.683333	0.5	-0.430850
7.691667	0.5	-0.431950
7.700000	0.5	-0.431850
7.708333	0.5	-0.431250
7.716667	0.5	-0.431250
7.725000	0.5	-0.430650
7.733333	0.5	-0.430100
7.741667	0.5	-0.428650
7.750000	0.5	-0.427250
7.758333	0.5	-0.426350
7.766667	0.5	-0.426700
7.775000	0.5	-0.426200
7.783333	0.5	-0.425200
7.791667	0.5	-0.424500
7.800000	0.5	-0.424350
7.808333	0.5	-0.426050
7.816667	0.5	-0.425750
7.825000	0.5	-0.423650
7.833333	0.5	-0.422500
7.841667	0.5	-0.422500
7.850000	0.5	-0.422800
7.858333	0.5	-0.425900
7.866667	0.5	-0.428250
7.875000	0.5	-0.429550
7.883333	0.5	-0.429350
7.891667	0.5	-0.429800
7.900000	0.5	-0.429000
7.908333	0.5	-0.429600
7.916667	0.5	-0.428800
7.925000	0.5	-0.428850
7.933333	0.5	-0.426750
7.941667	0.5	-0.427900
7.950000	0.5	-0.428150
7.958333	0.5	-0.427500
7.966667	0.5	-0.427600
7.975000	0.5	-0.425850
7.983333	0.5	-0.425150
7.991667	0.5	-0.427000
8.000000	0.5	-0.429200
8.008333	0.5	-0.428650
8.016667	0.5	-0.427300
8.025000	0.5	-0.427050
8.033333	0.5	-0.426750
8.041667	0.5	-0.429550
8.050000	0.5	-0.432700
8.058333	0.5	-0.434300
8.066667	0.5	-0.435750
8.075000	0.5	-0.436200
8.083333	0.5	-0.436600
8.091667	0.5	-0.436350
8.100000	0.5	-0.437250
8.108333	0.5	-0.436900
8.116667	0.5	-0.435650
8.125000	0.5	-0.434400
8.133333	0.5	-0.434000
8.141667	0.5	-0.434100
8.150000	0.5	-0.434500
8.158333	0.5	-0.434650
8.166667	0.5	-0.434200
8.175000	0.5	-0.432950
8.183333	0.5	-0.436650
8.191667	0.5	-0.436050
8.200000	0.5	-0.435650
8.208333	0.5	-0.434600
8.216667	0.5	-0.435000
8.225000	0.5	-0.435950
8.233333	0.5	-0.439450
8.241667	0.5	-0.442500
8.250000	0.5	-0.444350
8.258333	0.5	-0.445400
8.266667	0.5	-0.445600
8.275000	0.5	-0.444950
8.283333	0.5	-0.444900
8.291667	0.5	-0.444800
8.300000	0.5	-0.443800
8.308333	0.5	-0.442850
8.316667	0.5	-0.441100
8.325000	0.5	-0.439950
8.333333	0.5	-0.439500
8.341667	0.5	-0.438300
8.350000	0.5	-0.437900
8.358333	0.5	-0.438050
8.366667	0.5	-0.440000
8.375000	0.5	-0.441250
8.383333	0.5	-0.439850
8.391667	0.5	-0.438800
8.400000	0.5	-0.438350
8.408333	0.5	-0.438200
8.416667	0.5	-0.440800
8.425000	0.5	-0.443550
8.433333	0.5	-0.443900
8.441667	0.5	-0.444850
8.450000	0.5	-0.444700
8.458333	0.5	-0.445100
8.466667	0.5	-0.444550
8.475000	0.5	-0.444400
8.483333	0.5	-0.443000
8.491667	0.5	-0.441400
8.500000	0.5	-0.440900
8.508333	0.5	-0.439750
8.516667	0.5	-0.437950
8.525000	0.5	-0.437400
8.533333	0.5	-0.437850
8.541667	0.5	-0.436000
8.550000	0.5	-0.434650
8.558333	0.5	-0.438150
8.566667	0.5	-0.436550
8.575000	0.5	-0.435750
8.583333	0.5	-0.434250
8.591667	0.5	-0.433500
8.600000	0.5	-0.434700
8.608333	0.5	-0.436900
8.616667	0.5	-0.439350
8.625000	0.5	-0.440200
8.633333	0.5	-0.441000
8.641667	0.5	-0.440450
8.650000	0.5	-0.439950
8.658333	0.5	-0.439050
8.666667	0.5	-0.438700
8.675000	0.5	-0.436700
8.683333	0.5	-0.435100
8.691667	0.5	-0.432600
8.700000	0.5	-0.431650
8.708333	0.5	-0.432450
8.716667	0.5	-0.431400
8.725000	0.5	-0.429950
8.733333	0.5	-0.429650
8.741667	0.5	-0.432400
8.750000	0.5	-0.432800
8.758333	0.5	-0.430650
8.766667	0.5	-0.429850
8.775000	0.5	-0.429100
8.783333	0.5	-0.430250
8.791667	0.5	-0.433350
8.800000	0.5	-0.435900
8.808333	0.5	-0.437400
8.816667	0.5	-0.438250
8.825000	0.5	-0.438100
8.833333	0.5	-0.437950
8.841667	0.5	-0.438400
8.850000	0.5	-0.438150
8.858333	0.5	-0.438150
8.866667	0.5	-0.435800
8.875000	0.5	-0.435850
8.883333	0.5	-0.435700
8.891667	0.5	-0.434650
8.900000	0.5	-0.434100
8.908333	0.5	-0.434050
8.916667	0.5	-0.443450
8.925000	0.5	-0.442800
8.933333	0.5	-0.445250
8.941667	0.5	-0.444550
8.950000	0.5	-0.443550
8.958333	0.5	-0.443350
8.966667	0.5	-0.443550
8.975000	0.5	-0.445900
8.983333	0.5	-0.447900
8.991667	0.5	-0.449700
9.000000	0.5	-0.450700
9.008333	0.5	-0.451600
9.016667	0.5	-0.451600
9.025000	0.5	-0.451400
9.033333	0.5	-0.451600
9.041667	0.5	-0.451150
9.050000	0.5	-0.449400
9.058333	0.5	-0.447850
9.066667	0.5	-0.446100
9.075000	0.5	-0.445600
9.083333	0.5	-0.444500
9.091667	0.5	-0.444250
9.100000	0.5	-0.443500
9.108333	0.5	-0.442350
9.116667	0.5	-0.445000
9.125000	0.5	-0.444550
9.133333	0.5	-0.442800
9.141667	0.5	-0.441600
9.150000	0.5	-0.440350
9.158333	0.5	-0.440300
9.166667	0.5	-0.443000
9.175000	0.5	-0.445450
9.183333	0.5	-0.446200
9.191667	0.5	-0.446050
9.200000	0.5	-0.446300
9.208333	0.5	-0.444700
9.216667	0.5	-0.444700
9.225000	0.5	-0.443800
9.233333	0.5	-0.443500
9.241667	0.5	-0.441550
9.250000	0.5	-0.441300
9.258333	0.5	-0.439950
9.266667	0.5	-0.439950
9.275000	0.5	-0.438950
9.283333	0.5	-0.437850
9.291667	0.5	-0.437800
9.300000	0.5	-0.440050
9.308333	0.5	-0.440700
9.316667	0.5	-0.439850
9.325000	0.5	-0.439050
9.333333	0.5	-0.439550
9.341667	0.5	-0.439450
9.350000	0.5	-0.442900
9.358333	0.5	-0.445800
9.366667	0.5	-0.447950
9.375000	0.5	-0.449100
9.383333	0.5	-0.449300
9.391667	0.5	-0.449600
9.400000	0.5	-0.448750
9.408333	0.5	-0.448300
9.416667	0.5	-0.446250
9.425000	0.5	-0.442850
9.433333	0.5	-0.438100
9.441667	0.5	-0.433050
9.450000	0.5	-0.426200
9.458333	0.5	-0.418150
9.466667	0.5	-0.409650
9.475000	0.5	-0.398250
9.483333	0.5	-0.381700
9.491667	0.5	-0.367700
9.500000	0.5	-0.346300
9.508333	0.5	-0.320200
9.516667	0.5	-0.287850
9.525000	0.5	-0.251200
9.533333	0.5	-0.208500
9.541667	0.5	-0.160800
9.550000	0.5	-0.105350
9.558333	0.5	-0.041350
9.566667	0.5	0.031950
9.575000	0.5	0.113500
9.583333	0.5	0.203800
9.591667	0.5	0.301700
9.600000	0.5	0.406500
9.608333	0.5	0.518700
9.616667	0.5	0.635150
9.625000	0.5	0.755450
9.633333	0.5	0.878000
9.641667	0.5	0.999450
9.650000	0.5	1.119250
9.658333	0.5	1.237250
9.666667	0.5	1.348550
9.675000	0.5	1.449700
9.683333	0.5	1.542000
9.691667	0.5	1.623500
9.700000	0.5	1.693200
9.708333	0.5	1.747300
9.716667	0.5	1.786350
9.725000	0.5	1.807800
9.733333	0.5	1.811100
9.741667	0.5	1.800200
9.750000	0.5	1.772750
9.758333	0.5	1.731900
9.766667	0.5	1.676800
9.775000	0.5	1.610000
9.783333	0.5	1.530650
9.791667	0.5	1.442900
9.800000	0.5	1.348850
9.808333	0.5	1.249450
9.816667	0.5	1.144800
9.825000	0.5	1.040150
9.833333	0.5	0.937800
9.841667	0.5	0.836550
9.850000	0.5	0.739800
9.858333	0.5	0.648900
9.866667	0.5	0.561000
9.875000	0.5	0.485200
9.883333	0.5	0.418350
9.891667	0.5	0.361500
9.900000	0.5	0.312600
9.908333	0.5	0.273250
9.916667	0.5	0.243350
9.925000	0.5	0.223300
9.933333	0.5	0.215200
9.941667	0.5	0.216100
9.950000	0.5	0.227950
9.958333	0.5	0.247700
9.966667	0.5	0.276150
9.975000	0.5	0.310700
9.983333	0.5	0.352500
9.991667	0.5	0.398600
10.000000	0.5	0.447900
10.008333	0.5	0.499800
10.016667	0.5	0.551500
10.025000	0.5	0.603600
10.033333	0.5	0.655000
10.041667	0.5	0.703850
10.050000	0.5	0.745650
10.058333	0.5	0.783950
10.066667	0.5	0.819100
10.075000	0.5	0.847050
10.083333	0.5	0.867500
10.091667	0.5	0.878950
10.100000	0.5	0.880700
10.108333	0.5	0.874750
10.116667	0.5	0.861800
10.125000	0.5	0.841100
10.133333	0.5	0.813950
10.141667	0.5	0.780350
10.150000	0.5	0.740500
10.158333	0.5	0.694800
10.166667	0.5	0.644800
10.175000	0.5	0.592000
10.183333	0.5	0.533900
10.191667	0.5	0.474050
10.200000	0.5	0.414500
10.208333	0.5	0.353400
10.216667	0.5	0.293200
10.225000	0.5	0.235100
10.233333	0.5	0.176050
10.241667	0.5	0.117500
10.250000	0.5	0.065800
10.258333	0.5	0.016700
10.266667	0.5	-0.030700
10.275000	0.5	-0.075300
10.283333	0.5	-0.118200
10.291667	0.5	-0.158600
10.300000	0.5	-0.195100
10.308333	0.5	-0.225900
10.316667	0.5	-0.254000
10.325000	0.5	-0.278500
10.333333	0.5	-0.300500
10.341667	0.5	-0.320600
10.350000	0.5	-0.336900
10.358333	0.5	-0.350400
10.366667	0.5	-0.362600
10.375000	0.5	-0.373600
10.383333	0.5	-0.382750
10.391667	0.5	-0.389700
10.400000	0.5	-0.396000
10.408333	0.5	-0.401250
10.416667	0.5	-0.405400
10.425000	0.5	-0.411600
10.433333	0.5	-0.415600
10.441667	0.5	-0.416900
10.450000	0.5	-0.417950
10.458333	0.5	-0.419900
10.466667	0.5	-0.421450
10.475000	0.5	-0.425100
10.483333	0.5	-0.427900
10.491667	0.5	-0.429350
10.500000	0.5	-0.430000
10.508333	0.5	-0.430800
10.516667	0.5	-0.430400
10.525000	0.5	-0.430400
10.533333	0.5	-0.429650
10.541667	0.5	-0.429250
10.550000	0.5	-0.427400
10.558333	0.5	-0.428850
10.566667	0.5	-0.428250
10.575000	0.5	-0.428400
10.583333	0.5	-0.429100
10.591667	0.5	-0.428050
10.600000	0.5	-0.427800
10.608333	0.5	-0.430550
10.616667	0.5	-0.431900
10.625000	0.5	-0.432550
10.633333	0.5	-0.432200
10.641667	0.5	-0.433200
10.650000	0.5	-0.434450
10.658333	0.5	-0.438350
10.666667	0.5	-0.443100
10.675000	0.5	-0.446800
10.683333	0.5	-0.449400
10.691667	0.5	-0.451000
10.700000	0.5	-0.452400
10.708333	0.5	-0.453800
10.716667	0.5	-0.455600
10.725000	0.5	-0.456400
10.733333	0.5	-0.456850
10.741667	0.5	-0.457050
10.750000	0.5	-0.458600
10.758333	0.5	-0.459750
10.766667	0.5	-0.459850
10.775000	0.5	-0.460550
10.783333	0.5	-0.460800
10.791667	0.5	-0.461450
10.800000	0.5	-0.466000
10.808333	0.5	-0.467050
10.816667	0.5	-0.467600
10.825000	0.5	-0.467450
10.833333	0.5	-0.469350
10.841667	0.5	-0.471450
10.850000	0.5	-0.475550
10.858333	0.5	-0.478750
10.866667	0.5	-0.480650
10.875000	0.5	-0.482700
10.883333	0.5	-0.483850
10.891667	0.5	-0.484900
10.900000	0.5	-0.485500
10.908333	0.5	-0.486150
10.916667	0.5	-0.486150
10.925000	0.5	-0.485350
10.933333	0.5	-0.484850
10.941667	0.5	-0.484300
10.950000	0.5	-0.484200
10.958333	0.5	-0.485200
10.966667	0.5	-0.485300
10.975000	0.5	-0.485300
10.983333	0.5	-0.488700
10.991667	0.5	-0.490550
11.000000	0.5	-0.490250
11.008333	0.5	-0.489050
11.016667	0.5	-0.489400
11.025000	0.5	-0.490400
11.033333	0.5	-0.492900
11.041667	0.5	-0.497650
11.050000	0.5	-0.499150
11.058333	0.5	-0.501200
11.066667	0.5	-0.501300
11.075000	0.5	-0.502100
11.083333	0.5	-0.502100
11.091667	0.5	-0.502550
11.100000	0.5	-0.501750
11.108333	0.5	-0.500600
11.116667	0.5	-0.500400
11.125000	0.5	-0.500650
11.133333	0.5	-0.500300
11.141667	0.5	-0.500100
11.150000	0.5	-0.500100
11.158333	0.5	-0.498350
11.166667	0.5	-0.498650
11.175000	0.5	-0.501500
11.183333	0.5	-0.500200
11.191667	0.5	-0.498950
11.200000	0.5	-0.498600
11.208333	0.5	-0.498750
11.216667	0.5	-0.499800
11.225000	0.5	-0.502900
11.233333	0.5	-0.505450
11.241667	0.5	-0.505850
11.250000	0.5	-0.506500
11.258333	0.5	-0.505550
11.266667	0.5	-0.505800
11.275000	0.5	-0.504650
11.283333	0.5	-0.504250
11.291667	0.5	-0.502050
11.300000	0.5	-0.500850
11.308333	0.5	-0.498050
11.316667	0.5	-0.497250
11.325000	0.5	-0.496500
11.333333	0.5	-0.494500
11.341667	0.5	-0.493350
11.350000	0.5	-0.492700
11.358333	0.5	-0.494400
11.366667	0.5	-0.494550
11.375000	0.5	-0.492700
11.383333	0.5	-0.491650
11.391667	0.5	-0.490300
11.400000	0.5	-0.488750
11.408333	0.5	-0.491450
11.416667	0.5	-0.493350
11.425000	0.5	-0.494150
11.433333	0.5	-0.494950
11.441667	0.5	-0.494650
11.450000	0.5	-0.493700
11.458333	0.5	-0.493800
11.466667	0.5	-0.492150
11.475000	0.5	-0.491350
11.483333	0.5	-0.489250
11.491667	0.5	-0.489550
11.500000	0.5	-0.488800
11.508333	0.5	-0.487900
11.516667	0.5	-0.488800
11.525000	0.5	-0.488800
11.533333	0.5	-0.486700
11.541667	0.5	-0.487850
11.550000	0.5	-0.491400
11.558333	0.5	-0.490900
11.566667	0.5	-0.489950
11.575000	0.5	-0.490650
11.583333	0.5	-0.491450
11.591667	0.5	-0.494800
11.600000	0.5	-0.498900
11.608333	0.5	-0.502900
11.616667	0.5	-0.504450
11.625000	0.5	-0.506500
11.633333	0.5	-0.507250
11.641667	0.5	-0.508200
11.650000	0.5	-0.509150
11.658333	0.5	-0.510550
11.666667	0.5	-0.511050
11.675000	0.5	-0.510150
11.683333	0.5	-0.509350
11.691667	0.5	-0.510250
11.700000	0.5	-0.509600
11.708333	0.5	-0.507300
11.716667	0.5	-0.506000
11.725000	0.5	-0.504100
11.733333	0.5	-0.502700
11.741667	0.5	-0.498700
11.750000	0.5	-0.491500
11.758333	0.5	-0.483700
11.766667	0.5	-0.474800
11.775000	0.5	-0.464200
11.783333	0.5	-0.454400
11.791667	0.5	-0.440100
11.800000	0.5	-0.423400
11.808333	0.5	-0.402600
11.816667	0.5	-0.379100
11.825000	0.5	-0.352050
11.833333	0.5	-0.321350
11.841667	0.5	-0.286200
11.850000	0.5	-0.246900
11.858333	0.5	-0.202850
11.866667	0.5	-0.156850
11.875000	0.5	-0.105950
11.883333	0.5	-0.051350
11.891667	0.5	0.005800
11.900000	0.5	0.066400
11.908333	0.5	0.131000
11.916667	0.5	0.195050
11.925000	0.5	0.261100
11.933333	0.5	0.330300
11.941667	0.5	0.400800
11.950000	0.5	0.470050
11.958333	0.5	0.539350
11.966667	0.5	0.604900
11.975000	0.5	0.667150
11.983333	0.5	0.727050
11.991667	0.5	0.783550
12.000000	0.5	0.835400
12.008333	0.5	0.883150
12.016667	0.5	0.924800
12.025000	0.5	0.959100
12.033333	0.5	0.987450
12.041667	0.5	1.007750
12.050000	0.5	1.020300
12.058333	0.5	1.024350
12.066667	0.5	1.019600
12.075000	0.5	1.006550
12.083333	0.5	0.984900
12.091667	0.5	0.955400
12.100000	0.5	0.919950
12.108333	0.5	0.871300
12.116667	0.5	0.819950
12.125000	0.5	0.763450
12.133333	0.5	0.701100
12.141667	0.5	0.633400
12.150000	0.5	0.561350
12.158333	0.5	0.483300
12.166667	0.5	0.403350
12.175000	0.5	0.322650
12.183333	0.5	0.241750
12.191667	0.5	0.160950
12.200000	0.5	0.080950
12.208333	0.5	0.001950
12.216667	0.5	-0.076100
12.225000	0.5	-0.151100
12.233333	0.5	-0.223800
12.241667	0.5	-0.291750
12.250000	0.5	-0.358250
12.258333	0.5	-0.423000
12.266667	0.5	-0.483100
12.275000	0.5	-0.539450
12.283333	0.5	-0.594750
12.291667	0.5	-0.648400
12.300000	0.5	-0.698000
12.308333	0.5	-0.740950
12.316667	0.5	-0.781500
12.325000	0.5	-0.819300
12.333333	0.5	-0.854950
12.341667	0.5	-0.891500
12.350000	0.5	-0.924750
12.358333	0.5	-0.954100
12.366667	0.5	-0.981400
12.375000	0.5	-1.005450
12.383333	0.5	-1.027950
12.391667	0.5	-1.048000
12.400000	0.5	-1.067200
12.408333	0.5	-1.083950
12.416667	0.5	-1.098350
12.425000	0.5	-1.112900
12.433333	0.5	-1.126550
12.441667	0.5	-1.138500
12.450000	0.5	-1.150700
12.458333	0.5	-1.164300
12.466667	0.5	-1.174500
12.475000	0.5	-1.184050
12.483333	0.5	-1.198350
12.491667	0.5	-1.207050
12.500000	0.5	-1.215250
12.508333	0.5	-1.223500
12.516667	0.5	-1.232600
12.525000	0.5	-1.243000
12.533333	0.5	-1.254650
12.541667	0.5	-1.266200
12.550000	0.5	-1.275100
12.558333	0.5	-1.283950
12.566667	0.5	-1.290350
12.575000	0.5	-1.297700
12.583333	0.5	-1.304050
12.591667	0.5	-1.311100
12.600000	0.5	-1.316800
12.608333	0.5	-1.322200
12.616667	0.5	-1.324650
12.625000	0.5	-1.330400
12.633333	0.5	-1.337350
12.641667	0.5	-1.342150
12.650000	0.5	-1.347300
12.658333	0.5	-1.353400
12.666667	0.5	-1.362100
12.675000	0.5	-1.368700
12.683333	0.5	-1.373250
12.691667	0.5	-1.378900
12.700000	0.5	-1.384150
12.708333	0.5	-1.390900
12.716667	0.5	-1.400200
12.725000	0.5	-1.408150
12.733333	0.5	-1.414750
12.741667	0.5	-1.421150
12.750000	0.5	-1.426700
12.758333	0.5	-1.431850
12.766667	0.5	-1.437550
12.775000	0.5	-1.442150
12.783333	0.5	-1.446350
12.791667	0.5	-1.449200
12.800000	0.5	-1.453950
12.808333	0.5	-1.457650
12.816667	0.5	-1.460900
12.825000	0.5	-1.465300
12.833333	0.5	-1.469700
12.841667	0.5	-1.472600
12.850000	0.5	-1.478550
12.858333	0.5	-1.486600
12.866667	0.5	-1.489900
12.875000	0.5	-1.492950
12.883333	0.5	-1.496950
12.891667	0.5	-1.500900
12.900000	0.5	-1.508150
12.908333	0.5	-1.515550
12.916667	0.5	-1.522350
12.925000	0.5	-1.527350
12.933333	0.5	-1.532250
12.941667	0.5	-1.536050
12.950000	0.5	-1.540000
12.958333	0.5	-1.543950
12.966667	0.5	-1.547300
12.975000	0.5	-1.550200
12.983333	0.5	-1.552250
12.991667	0.5	-1.552950
13.000000	0.5	-1.556100
13.008333	0.5	-1.559450
13.016667	0.5	-1.562450
13.025000	0.5	-1.565750
13.033333	0.5	-1.568750
13.041667	0.5	-1.575150
13.050000	0.5	-1.577750
13.058333	0.5	-1.579200
13.066667	0.5	-1.581250
13.075000	0.5	-1.584800
13.083333	0.5	-1.588600
13.091667	0.5	-1.595800
13.100000	0.5	-1.601550
13.108333	0.5	-1.606900
13.116667	0.5	-1.609950
13.125000	0.5	-1.613100
13.133333	0.5	-1.615200
13.141667	0.5	-1.618800
13.150000	0.5	-1.620900
13.158333	0.5	-1.622900
13.166667	0.5	-1.623950
13.175000	0.5	-1.624950
13.183333	0.5	-1.626200
13.191667	0.5	-1.627500
13.200000	0.5	-1.628400
13.208333	0.5	-1.629500
13.216667	0.5	-1.631850
13.225000	0.5	-1.636250
13.233333	0.5	-1.640750
13.241667	0.5	-1.641250
13.250000	0.5	-1.642350
13.258333	0.5	-1.644150
13.266667	0.5	-1.646600
13.275000	0.5	-1.651350
13.283333	0.5	-1.656100
13.291667	0.5	-1.659500
13.300000	0.5	-1.662800
13.308333	0.5	-1.665250
13.316667	0.5	-1.666550
13.325000	0.5	-1.667650
13.333333	0.5	-1.669850
13.341667	0.5	-1.670400
13.350000	0.5	-1.670250
13.358333	0.5	-1.670650
13.366667	0.5	-1.672100
13.375000	0.5	-1.672950
13.383333	0.5	-1.673600
13.391667	0.5	-1.676050
13.400000	0.5	-1.676250
13.408333	0.5	-1.674750
13.416667	0.5	-1.680750
13.425000	0.5	-1.681600
13.433333	0.5	-1.682300
13.441667	0.5	-1.682000
13.450000	0.5	-1.682750
13.458333	0.5	-1.684850
13.466667	0.5	-1.690200
13.475000	0.5	-1.694450
13.483333	0.5	-1.697300
13.491667	0.5	-1.698600
13.500000	0.5	-1.699900
13.508333	0.5	-1.700500
13.516667	0.5	-1.700800
13.525000	0.5	-1.701850
13.533333	0.5	-1.700900
13.541667	0.5	-1.700600
13.550000	0.5	-1.700450
13.558333	0.5	-1.700850
13.566667	0.5	-1.702050
13.575000	0.5	-1.701900
13.583333	0.5	-1.700700
13.591667	0.5	-1.700850
13.600000	0.5	-1.704500
13.608333	0.5	-1.705900
13.616667	0.5	-1.705500
13.625000	0.5	-1.705350
13.633333	0.5	-1.705000
13.641667	0.5	-1.707050
13.650000	0.5	-1.710400
13.658333	0.5	-1.714350
13.666667	0.5	-1.715350
13.675000	0.5	-1.716900
13.683333	0.5	-1.717700
13.691667	0.5	-1.717850
13.700000	0.5	-1.717450
13.708333	0.5	-1.718150
13.716667	0.5	-1.716900
13.725000	0.5	-1.715250
13.733333	0.5	-1.714250
13.741667	0.5	-1.713700
13.750000	0.5	-1.711100
13.758333	0.5	-1.708250
13.766667	0.5	-1.707450
13.775000	0.5	-1.704050
13.783333	0.5	-1.700200
13.791667	0.5	-1.701950
13.800000	0.5	-1.697350
13.808333	0.5	-1.692900
13.816667	0.5	-1.686550
13.825000	0.5	-1.680600
13.833333	0.5	-1.675900
13.841667	0.5	-1.671950
13.850000	0.5	-1.665950
13.858333	0.5	-1.657350
13.866667	0.5	-1.647450
13.875000	0.5	-1.633500
13.883333	0.5	-1.619100
13.891667	0.5	-1.600850
13.900000	0.5	-1.581900
13.908333	0.5	-1.559350
13.916667	0.5	-1.535000
13.925000	0.5	-1.507550
13.933333	0.5	-1.478450
13.941667	0.5	-1.447700
13.950000	0.5	-1.413200
13.958333	0.5	-1.374700
13.966667	0.5	-1.334850
13.975000	0.5	-1.294450
13.983333	0.5	-1.249300
13.991667	0.5	-1.199250
14.000000	0.5	-1.146200
14.008333	0.5	-1.090650
14.016667	0.5	-1.033850
14.025000	0.5	-0.976900
14.033333	0.5	-0.917400
14.041667	0.5	-0.854750
14.050000	0.5	-0.790200
14.058333	0.5	-0.722700
14.066667	0.5	-0.654300
14.075000	0.5	-0.585450
14.083333	0.5	-0.517150
14.091667	0.5	-0.448300
14.100000	0.5	-0.380050
14.108333	0.5	-0.314950
14.116667	0.5	-0.252150
14.125000	0.5	-0.191500
14.133333	0.5	-0.133900
14.141667	0.5	-0.080850
14.150000	0.5	-0.030450
14.158333	0.5	0.014150
14.166667	0.5	0.049950
14.175000	0.5	0.083800
14.183333	0.5	0.112750
14.191667	0.5	0.135000
14.200000	0.5	0.151200
14.208333	0.5	0.159100
14.216667	0.5	0.159500
14.225000	0.5	0.154050
14.233333	0.5	0.143500
14.241667	0.5	0.125900
14.250000	0.5	0.104100
14.258333	0.5	0.075650
14.266667	0.5	0.042750
14.275000	0.5	0.003850
14.283333	0.5	-0.038250
14.291667	0.5	-0.084700
14.300000	0.5	-0.135250
14.308333	0.5	-0.189100
14.316667	0.5	-0.246200
14.325000	0.5	-0.305250
14.333333	0.5	-0.367600
14.341667	0.5	-0.430200
14.350000	0.5	-0.497300
14.358333	0.5	-0.561850
14.366667	0.5	-0.624600
14.375000	0.5	-0.687000
14.383333	0.5	-0.749600
14.391667	0.5	-0.813000
14.400000	0.5	-0.876900
14.408333	0.5	-0.938650
14.416667	0.5	-0.998350
14.425000	0.5	-1.053450
14.433333	0.5	-1.106050
14.441667	0.5	-1.155100
14.450000	0.5	-1.202600
14.458333	0.5	-1.246550
14.466667	0.5	-1.288700
14.475000	0.5	-1.326650
14.483333	0.5	-1.363250
14.491667	0.5	-1.396500
14.500000	0.5	-1.427850
14.508333	0.5	-1.457200
14.516667	0.5	-1.482550
14.525000	0.5	-1.506300
14.533333	0.5	-1.531200
14.541667	0.5	-1.553400
14.550000	0.5	-1.570750
14.558333	0.5	-1.585900
14.566667	0.5	-1.600850
14.575000	0.5	-1.615150
14.583333	0.5	-1.630400
14.591667	0.5	-1.645000
14.600000	0.5	-1.657550
14.608333	0.5	-1.667600
14.616667	0.5	-1.675950
14.625000	0.5	-1.679450
14.633333	0.5	-1.687050
14.641667	0.5	-1.693300
14.650000	0.5	-1.698600
14.658333	0.5	-1.702100
14.666667	0.5	-1.704200
14.675000	0.5	-1.707800
14.683333	0.5	-1.710650
14.691667	0.5	-1.711500
14.700000	0.5	-1.714850
14.708333	0.5	-1.718550
14.716667	0.5	-1.718950
14.725000	0.5	-1.725250
14.733333	0.5	-1.727350
14.741667	0.5	-1.728750
14.750000	0.5	-1.728850
14.758333	0.5	-1.730350
14.766667	0.5	-1.732850
14.775000	0.5	-1.737200
14.783333	0.5	-1.740950
14.791667	0.5	-1.744050
14.800000	0.5	-1.745550
14.808333	0.5	-1.746700
14.816667	0.5	-1.747550
14.825000	0.5	-1.748050
14.833333	0.5	-1.748700
14.841667	0.5	-1.747600
14.850000	0.5	-1.747150
14.858333	0.5	-1.745550
14.866667	0.5	-1.744400
14.875000	0.5	-1.744800
14.883333	0.5	-1.746150
14.891667	0.5	-1.744650
14.900000	0.5	-1.744100
14.908333	0.5	-1.747150
14.916667	0.5	-1.748900
14.925000	0.5	-1.748650
14.933333	0.5	-1.747350
14.941667	0.5	-1.747250
14.950000	0.5	-1.747950
14.958333	0.5	-1.750900
14.966667	0.5	-1.755600
14.975000	0.5	-1.757500
14.983333	0.5	-1.759200
14.991667	0.5	-1.760850
15.000000	0.5	-1.760350
15.008333	0.5	-1.760050
15.016667	0.5	-1.760550
15.025000	0.5	-1.759150
15.033333	0.5	-1.757800
15.041667	0.5	-1.756150
15.050000	0.5	-1.755900
15.058333	0.5	-1.754550
15.066667	0.5	-1.753050
15.075000	0.5	-1.752550
15.083333	0.5	-1.750850
15.091667	0.5	-1.750250
15.100000	0.5	-1.753850
15.108333	0.5	-1.753150
15.116667	0.5	-1.752100
15.125000	0.5	-1.750450
15.133333	0.5	-1.751000
15.141667	0.5	-1.751250
15.150000	0.5	-1.754250
15.158333	0.5	-1.756050
15.166667	0.5	-1.757000
15.175000	0.5	-1.757550
15.183333	0.5	-1.756800
15.191667	0.5	-1.756450
15.200000	0.5	-1.755450
15.208333	0.5	-1.754800
15.216667	0.5	-1.752450
15.225000	0.5	-1.750750
15.233333	0.5	-1.746950
15.241667	0.5	-1.744400
15.250000	0.5	-1.743150
15.258333	0.5	-1.742400
15.266667	0.5	-1.741800
15.275000	0.5	-1.740900
15.283333	0.5	-1.742650
15.291667	0.5	-1.743700
15.300000	0.5	-1.741800
15.308333	0.5	-1.739700
15.316667	0.5	-1.739150
15.325000	0.5	-1.739650
15.333333	0.5	-1.742050
15.341667	0.5	-1.745850
15.350000	0.5	-1.747350
15.358333	0.5	-1.747750
15.366667	0.5	-1.747250
15.375000	0.5	-1.744550
15.383333	0.5	-1.744600
15.391667	0.5	-1.743800
15.400000	0.5	-1.742650
15.408333	0.5	-1.740150
15.416667	0.5	-1.738700
15.425000	0.5	-1.737550
15.433333	0.5	-1.736000
15.441667	0.5	-1.735500
15.450000	0.5	-1.734500
15.458333	0.5	-1.732500
15.466667	0.5	-1.732100
15.475000	0.5	-1.735300
15.483333	0.5	-1.733750
15.491667	0.5	-1.731600
15.500000	0.5	-1.731150
15.508333	0.5	-1.730950
15.516667	0.5	-1.731800
15.525000	0.5	-1.735700
15.533333	0.5	-1.737750
15.541667	0.5	-1.738250
15.550000	0.5	-1.738450
15.558333	0.5	-1.737800
15.566667	0.5	-1.737550
15.575000	0.5	-1.736850
15.583333	0.5	-1.736900
15.591667	0.5	-1.735350
15.600000	0.5	-1.732750
15.608333	0.5	-1.729550
15.616667	0.5	-1.728300
15.625000	0.5	-1.725950
15.633333	0.5	-1.724350
15.641667	0.5	-1.724300
15.650000	0.5	-1.724150
15.658333	0.5	-1.726150
15.666667	0.5	-1.726950
15.675000	0.5	-1.725000
15.683333	0.5	-1.723800
15.691667	0.5	-1.723350
15.700000	0.5	-1.723250
15.708333	0.5	-1.726850
15.716667	0.5	-1.728750
15.725000	0.5	-1.729250
15.733333	0.5	-1.730200
15.741667	0.5	-1.730850
15.750000	0.5	-1.729750
15.758333	0.5	-1.729600
15.766667	0.5	-1.729150
15.775000	0.5	-1.728250
15.783333	0.5	-1.725600
15.791667	0.5	-1.724700
15.800000	0.5	-1.722350
15.808333	0.5	-1.721050
15.816667	0.5	-1.721150
15.825000	0.5	-1.720950
15.833333	0.5	-1.719100
15.841667	0.5	-1.720300
15.850000	0.5	-1.722800
15.858333	0.5	-1.721400
15.866667	0.5	-1.718750
15.875000	0.5	-1.718050
15.883333	0.5	-1.717800
15.891667	0.5	-1.719900
15.900000	0.5	-1.723150
15.908333	0.5	-1.725550
15.916667	0.5	-1.726200
15.925000	0.5	-1.726200
15.933333	0.5	-1.724950
15.941667	0.5	-1.724150
15.950000	0.5	-1.723450
15.958333	0.5	-1.722900
15.966667	0.5	-1.721100
15.975000	0.5	-1.718100
15.983333	0.5	-1.714400
15.991667	0.5	-1.713300
16.000000	0.5	-1.711900
16.008333	0.5	-1.709600
16.016667	0.5	-1.708800
16.025000	0.5	-1.707850
16.033333	0.5	-1.710450
16.041667	0.5	-1.710850
16.050000	0.5	-1.709400
16.058333	0.5	-1.707550
16.066667	0.5	-1.707150
16.075000	0.5	-1.707200
16.083333	0.5	-1.710400
16.091667	0.5	-1.711900
16.100000	0.5	-1.712900
16.108333	0.5	-1.712700
16.116667	0.5	-1.713550
16.125000	0.5	-1.712750
16.133333	0.5	-1.712400
16.141667	0.5	-1.712200
16.150000	0.5	-1.710300
16.158333	0.5	-1.708300
16.166667	0.5	-1.706600
16.175000	0.5	-1.703750
16.183333	0.5	-1.702700
16.191667	0.5	-1.702200
16.200000	0.5	-1.701400
16.208333	0.5	-1.699450
16.216667	0.5	-1.700850
16.225000	0.5	-1.702500
16.233333	0.5	-1.700900
16.241667	0.5	-1.698800
16.250000	0.5	-1.698300
16.258333	0.5	-1.697400
16.266667	0.5	-1.699550
16.275000	0.5	-1.703200
16.283333	0.5	-1.704100
16.291667	0.5	-1.705550
16.300000	0.5	-1.705000
16.308333	0.5	-1.704300
16.316667	0.5	-1.703700
16.325000	0.5	-1.702250
16.333333	0.5	-1.699600
16.341667	0.5	-1.697250
16.350000	0.5	-1.694300
16.358333	0.5	-1.692400
16.366667	0.5	-1.690150
16.375000	0.5	-1.687200
16.383333	0.5	-1.684300
16.391667	0.5	-1.679550
16.400000	0.5	-1.675550
16.408333	0.5	-1.675350
16.416667	0.5	-1.670450
16.425000	0.5	-1.663850
16.433333	0.5	-1.657850
16.441667	0.5	-1.651550
16.450000	0.5	-1.644300
16.458333	0.5	-1.639950
16.466667	0.5	-1.633350
16.475000	0.5	-1.624750
16.483333	0.5	-1.613650
16.491667	0.5	-1.600650
16.500000	0.5	-1.586150
16.508333	0.5	-1.570100
16.516667	0.5	-1.552900
16.525000	0.5	-1.532050
16.533333	0.5	-1.510100
16.541667	0.5	-1.485300
16.550000	0.5	-1.459750
16.558333	0.5	-1.431950
16.566667	0.5	-1.401550
16.575000	0.5	-1.370650
16.583333	0.5	-1.337400
16.591667	0.5	-1.304150
16.600000	0.5	-1.268700
16.608333	0.5	-1.227950
16.616667	0.5	-1.185400
16.625000	0.5	-1.140150
16.633333	0.5	-1.094300
16.641667	0.5	-1.049350
16.650000	0.5	-1.002500
16.658333	0.5	-0.952650
16.666667	0.5	-0.901400
16.675000	0.5	-0.847650
16.683333	0.5	-0.793200
16.691667	0.5	-0.737400
16.700000	0.5	-0.681650
16.708333	0.5	-0.624750
16.716667	0.5	-0.567650
16.725000	0.5	-0.511800
16.733333	0.5	-0.457250
16.741667	0.5	-0.403300
16.750000	0.5	-0.352050
16.758333	0.5	-0.302750
16.766667	0.5	-0.253900
16.775000	0.5	-0.207150
16.783333	0.5	-0.169950
16.791667	0.5	-0.130250
16.800000	0.5	-0.094400
16.808333	0.5	-0.062000
16.816667	0.5	-0.034800
16.825000	0.5	-0.012600
16.833333	0.5	0.002600
16.841667	0.5	0.014500
16.850000	0.5	0.023800
16.858333	0.5	0.028150
16.866667	0.5	0.029150
16.875000	0.5	0.024000
16.883333	0.5	0.016550
16.891667	0.5	0.002500
16.900000	0.5	-0.013350
16.908333	0.5	-0.034400
16.916667	0.5	-0.058650
16.925000	0.5	-0.087650
16.933333	0.5	-0.121250
16.941667	0.5	-0.155350
16.950000	0.5	-0.193600
16.958333	0.5	-0.236600
16.966667	0.5	-0.282600
16.975000	0.5	-0.330150
16.983333	0.5	-0.376000
16.991667	0.5	-0.425050
17.000000	0.5	-0.474700
17.008333	0.5	-0.526550
17.016667	0.5	-0.581500
17.025000	0.5	-0.635650
17.033333	0.5	-0.688600
17.041667	0.5	-0.740400
17.050000	0.5	-0.791500
17.058333	0.5	-0.842100
17.066667	0.5	-0.891500
17.075000	0.5	-0.938650
17.083333	0.5	-0.985000
17.091667	0.5	-1.027600
17.100000	0.5	-1.070600
17.108333	0.5	-1.111550
17.116667	0.5	-1.149300
17.125000	0.5	-1.186700
17.133333	0.5	-1.223250
17.141667	0.5	-1.255100
17.150000	0.5	-1.287400
17.158333	0.5	-1.321150
17.166667	0.5	-1.347700
17.175000	0.5	-1.372300
17.183333	0.5	-1.396100
17.191667	0.5	-1.418350
17.200000	0.5	-1.442300
17.208333	0.5	-1.465100
17.216667	0.5	-1.485600
17.225000	0.5	-1.503100
17.233333	0.5	-1.519600
17.241667	0.5	-1.532550
17.250000	0.5	-1.545150
17.258333	0.5	-1.556350
17.266667	0.5	-1.567050
17.275000	0.5	-1.575350
17.283333	0.5	-1.581800
17.291667	0.5	-1.588000
17.300000	0.5	-1.594700
17.308333	0.5	-1.601000
17.316667	0.5	-1.605850
17.325000	0.5	-1.610700
17.333333	0.5	-1.614800
17.341667	0.5	-1.621100
17.350000	0.5	-1.625650
17.358333	0.5	-1.626800
17.366667	0.5	-1.629400
17.375000	0.5	-1.632150
17.383333	0.5	-1.635150
17.391667	0.5	-1.640900
17.400000	0.5	-1.645000
17.408333	0.5	-1.648850
17.416667	0.5	-1.650250
17.425000	0.5	-1.651900
17.433333	0.5	-1.652700
17.441667	0.5	-1.654550
17.450000	0.5	-1.654650
17.458333	0.5	-1.654400
17.466667	0.5	-1.653300
17.475000	0.5	-1.654250
17.483333	0.5	-1.654250
17.491667	0.5	-1.653900
17.500000	0.5	-1.653100
17.508333	0.5	-1.651600
17.516667	0.5	-1.651000
17.525000	0.5	-1.652850
17.533333	0.5	-1.654900
17.541667	0.5	-1.653650
17.550000	0.5	-1.652150
17.558333	0.5	-1.651900
17.566667	0.5	-1.651800
17.575000	0.5	-1.654550
17.583333	0.5	-1.657000
17.591667	0.5	-1.658550
17.600000	0.5	-1.660050
17.608333	0.5	-1.660100
17.616667	0.5	-1.659900
17.625000	0.5	-1.658850
17.633333	0.5	-1.659000
17.641667	0.5	-1.657200
17.650000	0.5	-1.655100
17.658333	0.5	-1.652600
17.666667	0.5	-1.650350
17.675000	0.5	-1.648950
17.683333	0.5	-1.646950
17.691667	0.5	-1.645950
17.700000	0.5	-1.643350
17.708333	0.5	-1.640100
17.716667	0.5	-1.641900
17.725000	0.5	-1.639600
17.733333	0.5	-1.636650
17.741667	0.5	-1.632150
17.750000	0.5	-1.628850
17.758333	0.5	-1.626150
17.766667	0.5	-1.625400
17.775000	0.5	-1.623800
17.783333	0.5	-1.619800
17.791667	0.5	-1.614050
17.800000	0.5	-1.607300
17.808333	0.5	-1.599200
17.816667	0.5	-1.589850
17.825000	0.5	-1.580700
17.833333	0.5	-1.569250
17.841667	0.5	-1.557000
17.850000	0.5	-1.541100
17.858333	0.5	-1.526050
17.866667	0.5	-1.512100
17.875000	0.5	-1.495450
17.883333	0.5	-1.476100
17.891667	0.5	-1.457600
17.900000	0.5	-1.439750
17.908333	0.5	-1.419500
17.916667	0.5	-1.395250
17.925000	0.5	-1.369700
17.933333	0.5	-1.342900
17.941667	0.5	-1.315600
17.950000	0.5	-1.288550
17.958333	0.5	-1.260850
17.966667	0.5	-1.229350
17.975000	0.5	-1.197200
17.983333	0.5	-1.162500
17.991667	0.5	-1.126350
18.000000	0.5	-1.088100
18.008333	0.5	-1.048950
18.016667	0.5	-1.008600
18.025000	0.5	-0.965950
18.033333	0.5	-0.923650
18.041667	0.5	-0.880500
18.050000	0.5	-0.835850
18.058333	0.5	-0.792600
18.066667	0.5	-0.751000
18.075000	0.5	-0.707550
18.083333	0.5	-0.664300
18.091667	0.5	-0.628450
18.100000	0.5	-0.587050
18.108333	0.5	-0.548000
18.116667	0.5	-0.508700
18.125000	0.5	-0.472600
18.133333	0.5	-0.439050
18.141667	0.5	-0.409550
18.150000	0.5	-0.382150
18.158333	0.5	-0.355700
18.166667	0.5	-0.330900
18.175000	0.5	-0.308250
18.183333	0.5	-0.288050
18.191667	0.5	-0.270300
18.200000	0.5	-0.256350
18.208333	0.5	-0.243700
18.216667	0.5	-0.235300
18.225000	0.5	-0.227800
18.233333	0.5	-0.224450
18.241667	0.5	-0.226650
18.250000	0.5	-0.231200
18.258333	0.5	-0.238650
18.266667	0.5	-0.249950
18.275000	0.5	-0.266750
18.283333	0.5	-0.283800
18.291667	0.5	-0.302550
18.300000	0.5	-0.323800
18.308333	0.5	-0.347800
18.316667	0.5	-0.375450
18.325000	0.5	-0.406750
18.333333	0.5	-0.440900
18.341667	0.5	-0.474650
18.350000	0.5	-0.509200
18.358333	0.5	-0.544750
18.366667	0.5	-0.580750
18.375000	0.5	-0.618300
18.383333	0.5	-0.656400
18.391667	0.5	-0.695100
18.400000	0.5	-0.731700
18.408333	0.5	-0.769300
18.416667	0.5	-0.807800
18.425000	0.5	-0.845200
18.433333	0.5	-0.882450
18.441667	0.5	-0.920100
18.450000	0.5	-0.956950
18.458333	0.5	-0.993700
18.466667	0.5	-1.031800
18.475000	0.5	-1.065250
18.483333	0.5	-1.097400
18.491667	0.5	-1.128700
18.500000	0.5	-1.160400
18.508333	0.5	-1.192400
18.516667	0.5	-1.223900
18.525000	0.5	-1.253600
18.533333	0.5	-1.280500
18.541667	0.5	-1.307100
18.550000	0.5	-1.330350
18.558333	0.5	-1.353050
18.566667	0.5	-1.374000
18.575000	0.5	-1.393600
18.583333	0.5	-1.411000
18.591667	0.5	-1.426050
18.600000	0.5	-1.439600
18.608333	0.5	-1.453750
18.616667	0.5	-1.468050
18.625000	0.5	-1.481650
18.633333	0.5	-1.493600
18.641667	0.5	-1.503950
18.650000	0.5	-1.517900
18.658333	0.5	-1.528600
18.666667	0.5	-1.537000
18.675000	0.5	-1.543650
18.683333	0.5	-1.550800
18.691667	0.5	-1.559050
18.700000	0.5	-1.568850
18.708333	0.5	-1.578650
18.716667	0.5	-1.585800
18.725000	0.5	-1.591550
18.733333	0.5	-1.596900
18.741667	0.5	-1.600000
18.750000	0.5	-1.604450
18.758333	0.5	-1.606600
18.766667	0.5	-1.609450
18.775000	0.5	-1.610900
18.783333	0.5	-1.612200
18.791667	0.5	-1.613600
18.800000	0.5	-1.615800
18.808333	0.5	-1.617850
18.816667	0.5	-1.617850
18.825000	0.5	-1.618100
18.833333	0.5	-1.621250
18.841667	0.5	-1.625050
18.850000	0.5	-1.626000
18.858333	0.5	-1.625050
18.866667	0.5	-1.625600
18.875000	0.5	-1.627300
18.883333	0.5	-1.630400
18.891667	0.5	-1.635050
18.900000	0.5	-1.636750
18.908333	0.5	-1.638800
18.916667	0.5	-1.639350
18.925000	0.5	-1.640250
18.933333	0.5	-1.640950
18.941667	0.5	-1.641850
18.950000	0.5	-1.641050
18.958333	0.5	-1.640350
18.966667	0.5	-1.639550
18.975000	0.5	-1.640750
18.983333	0.5	-1.640450
18.991667	0.5	-1.639300
19.000000	0.5	-1.640200
19.008333	0.5	-1.640550
19.016667	0.5	-1.639000
19.025000	0.5	-1.642750
19.033333	0.5	-1.642600
19.041667	0.5	-1.641950
19.050000	0.5	-1.640950
19.058333	0.5	-1.641100
19.066667	0.5	-1.641650
19.075000	0.5	-1.645350
19.083333	0.5	-1.648250
19.091667	0.5	-1.650350
19.100000	0.5	-1.650800
19.108333	0.5	-1.651750
19.116667	0.5	-1.651600
19.125000	0.5	-1.652150
19.133333	0.5	-1.652450
19.141667	0.5	-1.650650
19.150000	0.5	-1.649800
19.158333	0.5	-1.648950
19.166667	0.5	-1.648400
19.175000	0.5	-1.648700
19.183333	0.5	-1.648850
19.191667	0.5	-1.648150
19.200000	0.5	-1.647550
19.208333	0.5	-1.650150
19.216667	0.5	-1.652100
19.225000	0.5	-1.651300
19.233333	0.5	-1.649650
19.241667	0.5	-1.649850
19.250000	0.5	-1.650800
19.258333	0.5	-1.652800
19.266667	0.5	-1.657950
19.275000	0.5	-1.660500
19.283333	0.5	-1.662750
19.291667	0.5	-1.663450
19.300000	0.5	-1.663850
19.308333	0.5	-1.663600
19.316667	0.5	-1.664600
19.325000	0.5	-1.664200
19.333333	0.5	-1.663400
19.341667	0.5	-1.662850
19.350000	0.5	-1.663900
19.358333	0.5	-1.663200
19.366667	0.5	-1.663800
19.375000	0.5	-1.663550
19.383333	0.5	-1.662850
19.391667	0.5	-1.661500
19.400000	0.5	-1.665750
19.408333	0.5	-1.665700
19.416667	0.5	-1.665700
19.425000	0.5	-1.664300
19.433333	0.5	-1.664750
19.441667	0.5	-1.665500
19.450000	0.5	-1.669500
19.458333	0.5	-1.672550
19.466667	0.5	-1.674000
19.475000	0.5	-1.675750
19.483333	0.5	-1.675300
19.491667	0.5	-1.675650
19.500000	0.5	-1.674850
19.508333	0.5	-1.675100
19.516667	0.5	-1.673000
19.525000	0.5	-1.671100
19.533333	0.5	-1.669050
19.541667	0.5	-1.667850
19.550000	0.5	-1.667550
19.558333	0.5	-1.667800
19.566667	0.5	-1.667300
19.575000	0.5	-1.666800
19.583333	0.5	-1.668650
19.591667	0.5	-1.669350
19.600000	0.5	-1.667850
19.608333	0.5	-1.665800
19.616667	0.5	-1.664950
19.625000	0.5	-1.665300
19.633333	0.5	-1.667350
19.641667	0.5	-1.671200
19.650000	0.5	-1.671700
19.658333	0.5	-1.673000
19.666667	0.5	-1.672650
19.675000	0.5	-1.671600
19.683333	0.5	-1.671150
19.691667	0.5	-1.669850
19.700000	0.5	-1.669350
19.708333	0.5	-1.666800
19.716667	0.5	-1.665850
19.725000	0.5	-1.664800
19.733333	0.5	-1.663200
19.741667	0.5	-1.662250
19.750000	0.5	-1.660650
19.758333	0.5	-1.659500
19.766667	0.5	-1.658750
19.775000	0.5	-1.661100
19.783333	0.5	-1.659400
19.791667	0.5	-1.656300
19.800000	0.5	-1.655200
19.808333	0.5	-1.654550
19.816667	0.5	-1.655450
19.825000	0.5	-1.657500
19.833333	0.5	-1.658600
19.841667	0.5	-1.657900
19.850000	0.5	-1.657600
19.858333	0.5	-1.655850
19.866667	0.5	-1.654850
19.875000	0.5	-1.653450
19.883333	0.5	-1.651050
19.891667	0.5	-1.647950
19.900000	0.5	-1.644450
19.908333	0.5	-1.641450
19.916667	0.5	-1.638650
19.925000	0.5	-1.634150
19.933333	0.5	-1.631550
19.941667	0.5	-1.629400
19.950000	0.5	-1.625250
19.958333	0.5	-1.624700
19.966667	0.5	-1.621900
19.975000	0.5	-1.616950
19.983333	0.5	-1.610900
19.991667	0.5	-1.606650
20.000000	0.5	-1.602550
20.008333	0.5	-1.600400
20.016667	0.5	-1.597050
20.025000	0.5	-1.593450
20.033333	0.5	-1.588150
20.041667	0.5	-1.581500
20.050000	0.5	-1.573600
20.058333	0.5	-1.566200
20.066667	0.5	-1.556950
20.075000	0.5	-1.547500
20.083333	0.5	-1.536400
20.091667	0.5	-1.526900
20.100000	0.5	-1.516150
20.108333	0.5	-1.505500
20.116667	0.5	-1.494050
20.125000	0.5	-1.481450
20.133333	0.5	-1.467400
20.141667	0.5	-1.456850
20.150000	0.5	-1.446200
20.158333	0.5	-1.432050
20.166667	0.5	-1.416450
20.175000	0.5	-1.402000
20.183333	0.5	-1.387400
20.191667	0.5	-1.374600
20.200000	0.5	-1.363750
20.208333	0.5	-1.351350
20.216667	0.5	-1.337800
20.225000	0.5	-1.323300
20.233333	0.5	-1.308250
20.241667	0.5	-1.292450
20.250000	0.5	-1.277800
20.258333	0.5	-1.262600
20.266667	0.5	-1.247500
20.275000	0.5	-1.232300
20.283333	0.5	-1.217100
20.291667	0.5	-1.203600
20.300000	0.5	-1.189250
20.308333	0.5	-1.177050
20.316667	0.5	-1.165250
20.325000	0.5	-1.152600
20.333333	0.5	-1.145300
20.341667	0.5	-1.136600
20.350000	0.5	-1.126750
20.358333	0.5	-1.117650
20.366667	0.5	-1.111250
20.375000	0.5	-1.104700
20.383333	0.5	-1.103150
20.391667	0.5	-1.100050
20.400000	0.5	-1.098250
20.408333	0.5	-1.096500
20.416667	0.5	-1.095550
20.425000	0.5	-1.094900
20.433333	0.5	-1.095350
20.441667	0.5	-1.096100
20.450000	0.5	-1.097500
20.458333	0.5	-1.098650
20.466667	0.5	-1.100450
20.475000	0.5	-1.102700
20.483333	0.5	-1.108100
20.491667	0.5	-1.115350
20.500000	0.5	-1.121550
20.508333	0.5	-1.128500
20.516667	0.5	-1.138950
20.525000	0.5	-1.150000
20.533333	0.5	-1.158550
20.541667	0.5	-1.167550
20.550000	0.5	-1.177700
20.558333	0.5	-1.188550
20.566667	0.5	-1.202700
20.575000	0.5	-1.218100
20.583333	0.5	-1.231900
20.591667	0.5	-1.245750
20.600000	0.5	-1.258800
20.608333	0.5	-1.271050
20.616667	0.5	-1.282600
20.625000	0.5	-1.295050
20.633333	0.5	-1.306750
20.641667	0.5	-1.318650
20.650000	0.5	-1.329500
20.658333	0.5	-1.341300
20.666667	0.5	-1.352600
20.675000	0.5	-1.363350
20.683333	0.5	-1.374950
20.691667	0.5	-1.384450
20.700000	0.5	-1.394950
20.708333	0.5	-1.408900
20.716667	0.5	-1.419100
20.725000	0.5	-1.428150
20.733333	0.5	-1.437100
20.741667	0.5	-1.447750
20.750000	0.5	-1.457350
20.758333	0.5	-1.469450
20.766667	0.5	-1.480600
20.775000	0.5	-1.489850
20.783333	0.5	-1.498150
20.791667	0.5	-1.505900
20.800000	0.5	-1.513350
20.808333	0.5	-1.519700
20.816667	0.5	-1.526850
20.825000	0.5	-1.531150
20.833333	0.5	-1.535750
20.841667	0.5	-1.538450
20.850000	0.5	-1.542450
20.858333	0.5	-1.546750
20.866667	0.5	-1.549550
20.875000	0.5	-1.554400
20.883333	0.5	-1.558800
20.891667	0.5	-1.564750
20.900000	0.5	-1.570500
20.908333	0.5	-1.573400
20.916667	0.5	-1.575250
20.925000	0.5	-1.578150
20.933333	0.5	-1.581450
20.941667	0.5	-1.586350
20.950000	0.5	-1.592600
20.958333	0.5	-1.596750
20.966667	0.5	-1.600450
20.975000	0.5	-1.603300
20.983333	0.5	-1.606100
20.991667	0.5	-1.608650
21.000000	0.5	-1.610500
21.008333	0.5	-1.611850
21.016667	0.5	-1.611950
21.025000	0.5	-1.612700
21.033333	0.5	-1.612950
21.041667	0.5	-1.613500
21.050000	0.5	-1.615050
21.058333	0.5	-1.616550
21.066667	0.5	-1.615400
21.075000	0.5	-1.616450
21.083333	0.5	-1.622050
21.091667	0.5	-1.622750
21.100000	0.5	-1.621850
21.108333	0.5	-1.621950
21.116667	0.5	-1.622650
21.125000	0.5	-1.624650
21.133333	0.5	-1.629500
21.141667	0.5	-1.633850
21.150000	0.5	-1.635100
21.158333	0.5	-1.637150
21.166667	0.5	-1.637150
21.175000	0.5	-1.637200
21.183333	0.5	-1.637550
21.191667	0.5	-1.638000
21.200000	0.5	-1.636800
21.208333	0.5	-1.635350
21.216667	0.5	-1.632050
21.225000	0.5	-1.631250
21.233333	0.5	-1.629600
21.241667	0.5	-1.628100
21.250000	0.5	-1.627450
21.258333	0.5	-1.626800
21.266667	0.5	-1.627750
21.275000	0.5	-1.629500
21.283333	0.5	-1.627200
21.291667	0.5	-1.625300
21.300000	0.5	-1.624050
21.308333	0.5	-1.623200
21.316667	0.5	-1.624150
21.325000	0.5	-1.624550
21.333333	0.5	-1.624200
21.341667	0.5	-1.622750
21.350000	0.5	-1.620850
21.358333	0.5	-1.617500
21.366667	0.5	-1.613800
21.375000	0.5	-1.609850
21.383333	0.5	-1.604650
21.391667	0.5	-1.598500
21.400000	0.5	-1.593750
21.408333	0.5	-1.586250
21.416667	0.5	-1.578700
21.425000	0.5	-1.573150
21.433333	0.5	-1.565500
21.441667	0.5	-1.555950
21.450000	0.5	-1.548350
21.458333	0.5	-1.542950
21.466667	0.5	-1.531900
21.475000	0.5	-1.519400
21.483333	0.5	-1.508550
21.491667	0.5	-1.496050
21.500000	0.5	-1.485300
21.508333	0.5	-1.475750
21.516667	0.5	-1.464000
21.525000	0.5	-1.450300
21.533333	0.5	-1.435200
21.541667	0.5	-1.417900
21.550000	0.5	-1.399800
21.558333	0.5	-1.380950
21.566667	0.5	-1.360300
21.575000	0.5	-1.338600
21.583333	0.5	-1.315600
21.591667	0.5	-1.291650
21.600000	0.5	-1.268200
21.608333	0.5	-1.243950
21.616667	0.5	-1.219300
21.625000	0.5	-1.193900
21.633333	0.5	-1.167700
21.641667	0.5	-1.143850
21.650000	0.5	-1.117750
21.658333	0.5	-1.088900
21.666667	0.5	-1.061000
21.675000	0.5	-1.032900
21.683333	0.5	-1.005100
21.691667	0.5	-0.980350
21.700000	0.5	-0.953250
21.708333	0.5	-0.926600
21.716667	0.5	-0.899050
21.725000	0.5	-0.871350
21.733333	0.5	-0.843300
21.741667	0.5	-0.815700
21.750000	0.5	-0.788900
21.758333	0.5	-0.762500
21.766667	0.5	-0.735300
21.775000	0.5	-0.709750
21.783333	0.5	-0.684550
21.791667	0.5	-0.661450
21.800000	0.5	-0.639200
21.808333	0.5	-0.618300
21.816667	0.5	-0.598950
21.825000	0.5	-0.581000
21.833333	0.5	-0.566950
21.841667	0.5	-0.551100
21.850000	0.5	-0.536700
21.858333	0.5	-0.524250
21.866667	0.5	-0.513900
21.875000	0.5	-0.507250
21.883333	0.5	-0.502500
21.891667	0.5	-0.499050
21.900000	0.5	-0.497300
21.908333	0.5	-0.495700
21.916667	0.5	-0.495650
21.925000	0.5	-0.496150
21.933333	0.5	-0.500000
21.941667	0.5	-0.503650
21.950000	0.5	-0.508950
21.958333	0.5	-0.515500
21.966667	0.5	-0.525650
21.975000	0.5	-0.535950
21.983333	0.5	-0.547450
21.991667	0.5	-0.561000
22.000000	0.5	-0.573750
22.008333	0.5	-0.587250
22.016667	0.5	-0.608300
22.025000	0.5	-0.625450
22.033333	0.5	-0.643600
22.041667	0.5	-0.660950
22.050000	0.5	-0.680900
22.058333	0.5	-0.702300
22.066667	0.5	-0.726950
22.075000	0.5	-0.751600
22.083333	0.5	-0.775300
22.091667	0.5	-0.798400
22.100000	0.5	-0.821050
22.108333	0.5	-0.843650
22.116667	0.5	-0.866650
22.125000	0.5	-0.889900
22.133333	0.5	-0.912200
22.141667	0.5	-0.933950
22.150000	0.5	-0.955300
22.158333	0.5	-0.976950
22.166667	0.5	-0.998950
22.175000	0.5	-1.020050
22.183333	0.5	-1.040350
22.191667	0.5	-1.061550
22.200000	0.5	-1.083400
22.208333	0.5	-1.105600
22.216667	0.5	-1.124050
22.225000	0.5	-1.142950
22.233333	0.5	-1.161000
22.241667	0.5	-1.179350
22.250000	0.5	-1.199450
22.258333	0.5	-1.219650
22.266667	0.5	-1.237450
22.275000	0.5	-1.255050
22.283333	0.5	-1.270450
22.291667	0.5	-1.285850
22.300000	0.5	-1.300000
22.308333	0.5	-1.313600
22.316667	0.5	-1.326800
22.325000	0.5	-1.337950
22.333333	0.5	-1.349850
22.341667	0.5	-1.361150
22.350000	0.5	-1.370500
22.358333	0.5	-1.381250
22.366667	0.5	-1.391900
22.375000	0.5	-1.401250
22.383333	0.5	-1.408600
22.391667	0.5	-1.421450
22.400000	0.5	-1.428750
22.408333	0.5	-1.435850
22.416667	0.5	-1.442200
22.425000	0.5	-1.448550
22.433333	0.5	-1.456450
22.441667	0.5	-1.466150
22.450000	0.5	-1.476000
22.458333	0.5	-1.482750
22.466667	0.5	-1.489550
22.475000	0.5	-1.494500
22.483333	0.5	-1.499250
22.491667	0.5	-1.503700
22.500000	0.5	-1.508450
22.508333	0.5	-1.511100
22.516667	0.5	-1.514650
22.525000	0.5	-1.515400
22.533333	0.5	-1.518800
22.541667	0.5	-1.522550
22.550000	0.5	-1.524450
22.558333	0.5	-1.527000
22.566667	0.5	-1.530000
22.575000	0.5	-1.535450
22.583333	0.5	-1.540000
22.591667	0.5	-1.541050
22.600000	0.5	-1.543400
22.608333	0.5	-1.545050
22.616667	0.5	-1.548000
22.625000	0.5	-1.548050
22.633333	0.5	-1.559750
22.641667	0.5	-1.563350
22.650000	0.5	-1.566550
22.658333	0.5	-1.568800
22.666667	0.5	-1.570250
22.675000	0.5	-1.572650
22.683333	0.5	-1.574100
22.691667	0.5	-1.575850
22.700000	0.5	-1.575500
22.708333	0.5	-1.577600
22.716667	0.5	-1.578250
22.725000	0.5	-1.579000
22.733333	0.5	-1.580100
22.741667	0.5	-1.581250
22.750000	0.5	-1.580600
22.758333	0.5	-1.582000
22.766667	0.5	-1.586900
22.775000	0.5	-1.587250
22.783333	0.5	-1.587450
22.791667	0.5	-1.587900
22.800000	0.5	-1.589100
22.808333	0.5	-1.592350
22.816667	0.5	-1.596700
22.825000	0.5	-1.600150
22.833333	0.5	-1.602150
22.841667	0.5	-1.604500
22.850000	0.5	-1.605250
22.858333	0.5	-1.605900
22.866667	0.5	-1.606450
22.875000	0.5	-1.606800
22.883333	0.5	-1.606050
22.891667	0.5	-1.604350
22.900000	0.5	-1.604150
22.908333	0.5	-1.603950
22.916667	0.5	-1.604950
22.925000	0.5	-1.605550
22.933333	0.5	-1.605300
22.941667	0.5	-1.603750
22.950000	0.5	-1.607800
22.958333	0.5	-1.609350
22.966667	0.5	-1.608500
22.975000	0.5	-1.607550
22.983333	0.5	-1.607750
22.991667	0.5	-1.608700
23.000000	0.5	-1.612900
23.008333	0.5	-1.616600
23.016667	0.5	-1.619550
23.025000	0.5	-1.620700
23.033333	0.5	-1.621050
23.041667	0.5	-1.620850
23.050000	0.5	-1.621200
23.058333	0.5	-1.621300
23.066667	0.5	-1.621200
23.075000	0.5	-1.620150
23.083333	0.5	-1.618200
23.091667	0.5	-1.616400
23.100000	0.5	-1.617300
23.108333	0.5	-1.616450
23.116667	0.5	-1.615200
23.125000	0.5	-1.615550
23.133333	0.5	-1.617900
23.141667	0.5	-1.619900
23.150000	0.5	-1.619450
23.158333	0.5	-1.618650
23.166667	0.5	-1.618550
23.175000	0.5	-1.619350
23.183333	0.5	-1.621450
23.191667	0.5	-1.625100
23.200000	0.5	-1.626800
23.208333	0.5	-1.628650
23.216667	0.5	-1.629450
23.225000	0.5	-1.630150
23.233333	0.5	-1.630550
23.241667	0.5	-1.631500
23.250000	0.5	-1.630200
23.258333	0.5	-1.629850
23.266667	0.5	-1.628900
23.275000	0.5	-1.628100
23.283333	0.5	-1.626300
23.291667	0.5	-1.625500
23.300000	0.5	-1.627150
23.308333	0.5	-1.626350
23.316667	0.5	-1.624600
23.325000	0.5	-1.628300
23.333333	0.5	-1.628650
23.341667	0.5	-1.628500
23.350000	0.5	-1.627250
23.358333	0.5	-1.628100
23.366667	0.5	-1.628800
23.375000	0.5	-1.632700
23.383333	0.5	-1.636650
23.391667	0.5	-1.638450
23.400000	0.5	-1.639900
23.408333	0.5	-1.639850
23.416667	0.5	-1.639950
23.425000	0.5	-1.639550
23.433333	0.5	-1.639950
23.441667	0.5	-1.638750
23.450000	0.5	-1.637050
23.458333	0.5	-1.633700
23.466667	0.5	-1.632300
23.475000	0.5	-1.632450
23.483333	0.5	-1.631900
23.491667	0.5	-1.630350
23.500000	0.5	-1.630700
23.508333	0.5	-1.632250
23.516667	0.5	-1.633250
23.525000	0.5	-1.632250
23.533333	0.5	-1.631000
23.541667	0.5	-1.629550
23.550000	0.5	-1.630600
23.558333	0.5	-1.632600
23.566667	0.5	-1.636150
23.575000	0.5	-1.637450
23.583333	0.5	-1.638400
23.591667	0.5	-1.638350
23.600000	0.5	-1.638150
23.608333	0.5	-1.637100
23.616667	0.5	-1.637700
23.625000	0.5	-1.636500
23.633333	0.5	-1.634500
23.641667	0.5	-1.633250
23.650000	0.5	-1.631300
23.658333	0.5	-1.629500
23.666667	0.5	-1.627650
23.675000	0.5	-1.626800
23.683333	0.5	-1.625800
23.691667	0.5	-1.624800
23.700000	0.5	-1.628550
23.708333	0.5	-1.627200
23.716667	0.5	-1.626050
23.725000	0.5	-1.623900
23.733333	0.5	-1.623200
23.741667	0.5	-1.616800
23.750000	0.5	-1.617300
23.758333	0.5	-1.619450
23.766667	0.5	-1.619450
23.775000	0.5	-1.620700
23.783333	0.5	-1.619700
23.791667	0.5	-1.619500
23.800000	0.5	-1.618550
23.808333	0.5	-1.617950
23.816667	0.5	-1.616450
23.825000	0.5	-1.614800
23.833333	0.5	-1.611650
23.841667	0.5	-1.609300
23.850000	0.5	-1.608950
23.858333	0.5	-1.608750
23.866667	0.5	-1.608400
23.875000	0.5	-1.607850
23.883333	0.5	-1.609650
23.891667	0.5	-1.611700
23.900000	0.5	-1.610950
23.908333	0.5	-1.610100
23.916667	0.5	-1.609450
23.925000	0.5	-1.610050
23.933333	0.5	-1.612650
23.941667	0.5	-1.616550
23.950000	0.5	-1.619650
23.958333	0.5	-1.620650
23.966667	0.5	-1.621350
23.975000	0.5	-1.621350
23.983333	0.5	-1.621350
23.991667	0.5	-1.620950
24.000000	0.5	-1.621000
24.008333	0.5	-1.619900
24.016667	0.5	-1.618800
24.025000	0.5	-1.617650
24.033333	0.5	-1.616950
24.041667	0.5	-1.617150
24.050000	0.5	-1.614750
24.058333	0.5	-1.613750
24.066667	0.5	-1.615000
24.075000	0.5	-1.618200
24.083333	0.5	-1.617550
24.091667	0.5	-1.615550
24.100000	0.5	-1.615350
24.108333	0.5	-1.615000
24.116667	0.5	-1.616650
24.125000	0.5	-1.619900
24.133333	0.5	-1.622050
24.141667	0.5	-1.622200
24.150000	0.5	-1.623550
24.158333	0.5	-1.623100
24.166667	0.5	-1.623400
24.175000	0.5	-1.622850
24.183333	0.5	-1.622900
24.191667	0.5	-1.621300
24.200000	0.5	-1.619650
24.208333	0.5	-1.620050
24.216667	0.5	-1.618900
24.225000	0.5	-1.617000
24.233333	0.5	-1.617200
24.241667	0.5	-1.617200
24.250000	0.5	-1.615600
24.258333	0.5	-1.618100
24.266667	0.5	-1.619050
24.275000	0.5	-1.617950
24.283333	0.5	-1.616550
24.291667	0.5	-1.616850
24.300000	0.5	-1.616900
24.308333	0.5	-1.619500
24.316667	0.5	-1.622850
24.325000	0.5	-1.625450
24.333333	0.5	-1.625950
24.341667	0.5	-1.626850
24.350000	0.5	-1.625800
24.358333	0.5	-1.625400
24.366667	0.5	-1.624550
24.375000	0.5	-1.624600
24.383333	0.5	-1.622700
24.391667	0.5	-1.621150
24.400000	0.5	-1.620150
24.408333	0.5	-1.620500
24.416667	0.5	-1.621150
24.425000	0.5	-1.619500
24.433333	0.5	-1.618900
24.441667	0.5	-1.620600
24.450000	0.5	-1.623600
24.458333	0.5	-1.622800
24.466667	0.5	-1.620850
24.475000	0.5	-1.620100
24.483333	0.5	-1.621050
24.491667	0.5	-1.623200
24.500000	0.5	-1.627400
24.508333	0.5	-1.629150
24.516667	0.5	-1.630900
24.525000	0.5	-1.630750
24.533333	0.5	-1.630850
24.541667	0.5	-1.630000
24.550000	0.5	-1.630700
24.558333	0.5	-1.629950
24.566667	0.5	-1.629750
24.575000	0.5	-1.628050
24.583333	0.5	-1.629200
24.591667	0.5	-1.627600
24.600000	0.5	-1.626450
24.608333	0.5	-1.626550
24.616667	0.5	-1.625200
24.625000	0.5	-1.623600
24.633333	0.5	-1.626500
24.641667	0.5	-1.626950
24.650000	0.5	-1.626600
24.658333	0.5	-1.624500
24.666667	0.5	-1.624650
24.675000	0.5	-1.624600
24.683333	0.5	-1.628000
24.691667	0.5	-1.630300
24.700000	0.5	-1.632600
24.708333	0.5	-1.633250
24.716667	0.5	-1.632650
24.725000	0.5	-1.633200
24.733333	0.5	-1.632150
24.741667	0.5	-1.632000
24.750000	0.5	-1.631250
24.758333	0.5	-1.629700
24.766667	0.5	-1.627050
24.775000	0.5	-1.626050
24.783333	0.5	-1.626000
24.791667	0.5	-1.625800
24.800000	0.5	-1.624400
24.808333	0.5	-1.624050
24.816667	0.5	-1.625450
24.825000	0.5	-1.627400
24.833333	0.5	-1.626000
24.841667	0.5	-1.624850
24.850000	0.5	-1.623600
24.858333	0.5	-1.624750
24.866667	0.5	-1.626850
24.875000	0.5	-1.631750
24.883333	0.5	-1.634000
24.891667	0.5	-1.635850
24.900000	0.5	-1.636150
24.908333	0.5	-1.636600
24.916667	0.5	-1.636500
24.925000	0.5	-1.636450
24.933333	0.5	-1.636150
24.941667	0.5	-1.635600
24.950000	0.5	-1.635500
24.958333	0.5	-1.636050
24.966667	0.5	-1.635500
24.975000	0.5	-1.634600
24.983333	0.5	-1.634600
24.991667	0.5	-1.633050
25.000000	0.5	-1.632850
25.008333	0.5	-1.637200
25.016667	0.5	-1.637250
25.025000	0.5	-1.636950
25.033333	0.5	-1.636200
25.041667	0.5	-1.637000
25.050000	0.5	-1.638200
25.058333	0.5	-1.641900
25.066667	0.5	-1.644700
25.075000	0.5	-1.646050
25.083333	0.5	-1.647500
25.091667	0.5	-1.647000
25.100000	0.5	-1.647600
25.108333	0.5	-1.648000
25.116667	0.5	-1.648700
25.125000	0.5	-1.647700
25.133333	0.5	-1.646700
25.141667	0.5	-1.645350
25.150000	0.5	-1.644550
25.158333	0.5	-1.643700
25.166667	0.5	-1.644150
25.175000	0.5	-1.644500
25.183333	0.5	-1.643450
25.191667	0.5	-1.645650
25.200000	0.5	-1.648300
25.208333	0.5	-1.647150
25.216667	0.5	-1.646400
25.225000	0.5	-1.646450
25.233333	0.5	-1.646500
25.241667	0.5	-1.649100
25.250000	0.5	-1.652650
25.258333	0.5	-1.654350
25.266667	0.5	-1.656400
25.275000	0.5	-1.657300
25.283333	0.5	-1.657050
25.291667	0.5	-1.656200
25.300000	0.5	-1.655900
25.308333	0.5	-1.655350
25.316667	0.5	-1.653500
25.325000	0.5	-1.653500
25.333333	0.5	-1.653400
25.341667	0.5	-1.653000
25.350000	0.5	-1.652900
25.358333	0.5	-1.651350
25.366667	0.5	-1.649650
25.375000	0.5	-1.650300
25.383333	0.5	-1.653650
25.391667	0.5	-1.652750
25.400000	0.5	-1.650650
25.408333	0.5	-1.649650
25.416667	0.5	-1.649500
25.425000	0.5	-1.651050
25.433333	0.5	-1.654800
25.441667	0.5	-1.657150
25.450000	0.5	-1.658500
25.458333	0.5	-1.658800
25.466667	0.5	-1.658650
25.475000	0.5	-1.658500
25.483333	0.5	-1.659100
25.491667	0.5	-1.658500
25.500000	0.5	-1.656850
25.508333	0.5	-1.655900
25.516667	0.5	-1.654350
25.525000	0.5	-1.653950
25.533333	0.5	-1.652500
25.541667	0.5	-1.651350
25.550000	0.5	-1.652050
25.558333	0.5	-1.651300
25.566667	0.5	-1.652450
25.575000	0.5	-1.653850
25.583333	0.5	-1.652600
25.591667	0.5	-1.651800
25.600000	0.5	-1.651300
25.608333	0.5	-1.652250
25.616667	0.5	-1.655600
25.625000	0.5	-1.657950
25.633333	0.5	-1.659850
25.641667	0.5	-1.660650
25.650000	0.5	-1.662000
25.658333	0.5	-1.662050
25.666667	0.5	-1.662350
25.675000	0.5	-1.661450
25.683333	0.5	-1.661350
25.691667	0.5	-1.659700
25.700000	0.5	-1.657500
25.708333	0.5	-1.654400
25.716667	0.5	-1.653900
25.725000	0.5	-1.655050
25.733333	0.5	-1.654450
25.741667	0.5	-1.652900
25.750000	0.5	-1.654150
25.758333	0.5	-1.657050
25.766667	0.5	-1.656500
25.775000	0.5	-1.655400
25.783333	0.5	-1.655350
25.791667	0.5	-1.654600
25.800000	0.5	-1.657350
25.808333	0.5	-1.661250
25.816667	0.5	-1.663950
25.825000	0.5	-1.665000
25.833333	0.5	-1.665700
25.841667	0.5	-1.665450
25.850000	0.5	-1.664550
25.858333	0.5	-1.664350
25.866667	0.5	-1.662950
25.875000	0.5	-1.661700
25.883333	0.5	-1.659900
25.891667	0.5	-1.658750
25.900000	0.5	-1.658250
25.908333	0.5	-1.656700
25.916667	0.5	-1.655500
25.925000	0.5	-1.655000
25.933333	0.5	-1.653100
25.941667	0.5	-1.655300
25.950000	0.5	-1.655800
25.958333	0.5	-1.653400
25.966667	0.5	-1.651800
25.975000	0.5	-1.651350
25.983333	0.5	-1.651250
25.991667	0.5	-1.654300
26.000000	0.5	-1.655800
26.008333	0.5	-1.656700
26.016667	0.5	-1.656750
26.025000	0.5	-1.655750
26.033333	0.5	-1.654600
26.041667	0.5	-1.653600
26.050000	0.5	-1.653850
26.058333	0.5	-1.651850
26.066667	0.5	-1.649950
26.075000	0.5	-1.647000
26.083333	0.5	-1.644350
26.091667	0.5	-1.642950
26.100000	0.5	-1.641500
26.108333	0.5	-1.640950
26.116667	0.5	-1.639650
26.125000	0.5	-1.639550
26.133333	0.5	-1.641800
26.141667	0.5	-1.640300
26.150000	0.5	-1.638800
26.158333	0.5	-1.637950
26.166667	0.5	-1.637950
26.175000	0.5	-1.639750
26.183333	0.5	-1.642900
26.191667	0.5	-1.644050
26.200000	0.5	-1.645300
26.208333	0.5	-1.645350
26.216667	0.5	-1.645600
26.225000	0.5	-1.644650
26.233333	0.5	-1.644650
26.241667	0.5	-1.643450
26.250000	0.5	-1.642000
26.258333	0.5	-1.640400
26.266667	0.5	-1.639700
26.275000	0.5	-1.638200
26.283333	0.5	-1.637400
26.291667	0.5	-1.636850
26.300000	0.5	-1.634600
26.308333	0.5	-1.633600
26.316667	0.5	-1.637000
26.325000	0.5	-1.636400
26.333333	0.5	-1.635350
26.341667	0.5	-1.633850
26.350000	0.5	-1.632950
26.358333	0.5	-1.633650
26.366667	0.5	-1.637400
26.375000	0.5	-1.639950
26.383333	0.5	-1.641300
26.391667	0.5	-1.641550
26.400000	0.5	-1.640950
26.408333	0.5	-1.640500
26.416667	0.5	-1.638900
26.425000	0.5	-1.638950
26.433333	0.5	-1.637650
26.441667	0.5	-1.635050
26.450000	0.5	-1.631650
26.458333	0.5	-1.631000
26.466667	0.5	-1.629600
26.475000	0.5	-1.627150
26.483333	0.5	-1.627250
26.491667	0.5	-1.626800
26.500000	0.5	-1.626700
26.508333	0.5	-1.628850
26.516667	0.5	-1.626850
26.525000	0.5	-1.626550
26.533333	0.5	-1.625450
26.541667	0.5	-1.624950
26.550000	0.5	-1.626950
26.558333	0.5	-1.629450
26.566667	0.5	-1.630650
26.575000	0.5	-1.631450
26.583333	0.5	-1.631400
26.591667	0.5	-1.631650
26.600000	0.5	-1.630600
26.608333	0.5	-1.629900
26.616667	0.5	-1.629300
26.625000	0.5	-1.627350
26.633333	0.5	-1.626950
26.641667	0.5	-1.626300
26.650000	0.5	-1.624550
26.658333	0.5	-1.624550
26.666667	0.5	-1.625250
26.675000	0.5	-1.622500
26.683333	0.5	-1.621700
26.691667	0.5	-1.626400
26.700000	0.5	-1.625500
26.708333	0.5	-1.624900
26.716667	0.5	-1.623150
26.725000	0.5	-1.622350
26.733333	0.5	-1.624150
26.741667	0.5	-1.627450
26.750000	0.5	-1.631000
26.758333	0.5	-1.632100
26.766667	0.5	-1.634150
26.775000	0.5	-1.633700
26.783333	0.5	-1.633850
26.791667	0.5	-1.633200
26.800000	0.5	-1.632550
26.808333	0.5	-1.631550
26.816667	0.5	-1.630200
26.825000	0.5	-1.629100
26.833333	0.5	-1.629200
26.841667	0.5	-1.629200
26.850000	0.5	-1.627750
26.858333	0.5	-1.627250
26.866667	0.5	-1.627200
26.875000	0.5	-1.629550
26.883333	0.5	-1.631000
26.891667	0.5	-1.629600
26.900000	0.5	-1.628900
26.908333	0.5	-1.627950
26.916667	0.5	-1.629100
26.925000	0.5	-1.632050
26.933333	0.5	-1.635300
26.941667	0.5	-1.637150
26.950000	0.5	-1.637550
26.958333	0.5	-1.638300
26.966667	0.5	-1.637500
26.975000	0.5	-1.638150
26.983333	0.5	-1.637800
26.991667	0.5	-1.637800
27.000000	0.5	-1.636100
27.008333	0.5	-1.636750
27.016667	0.5	-1.637350
27.025000	0.5	-1.636950
27.033333	0.5	-1.636550
27.041667	0.5	-1.636250
27.050000	0.5	-1.635250
27.058333	0.5	-1.636650
27.066667	0.5	-1.640300
27.075000	0.5	-1.640300
27.083333	0.5	-1.638750
27.091667	0.5	-1.638550
27.100000	0.5	-1.638300
27.108333	0.5	-1.640650
27.116667	0.5	-1.644550
27.125000	0.5	-1.647150
27.133333	0.5	-1.649000
27.141667	0.5	-1.650500
27.150000	0.5	-1.650900
27.158333	0.5	-1.651300
27.166667	0.5	-1.651900
27.175000	0.5	-1.651450
27.183333	0.5	-1.651200
27.191667	0.5	-1.649750
27.200000	0.5	-1.652350
27.208333	0.5	-1.653050
27.216667	0.5	-1.653950
27.225000	0.5	-1.654600
27.233333	0.5	-1.654000
27.241667	0.5	-1.653300
27.250000	0.5	-1.657950
27.258333	0.5	-1.660200
27.266667	0.5	-1.660450
27.275000	0.5	-1.660950
27.283333	0.5	-1.662400
27.291667	0.5	-1.666350
27.300000	0.5	-1.673700
27.308333	0.5	-1.681850
27.316667	0.5	-1.689450
27.325000	0.5	-1.697000
27.333333	0.5	-1.705450
27.341667	0.5	-1.714300
27.350000	0.5	-1.725800
27.358333	0.5	-1.738800
27.366667	0.5	-1.753050
27.375000	0.5	-1.769650
27.383333	0.5	-1.789650
27.391667	0.5	-1.813900
27.400000	0.5	-1.841200
27.408333	0.5	-1.869900
27.416667	0.5	-1.903800
27.425000	0.5	-1.945050
27.433333	0.5	-1.991450
27.441667	0.5	-2.046550
27.450000	0.5	-2.104450
27.458333	0.5	-2.168150
27.466667	0.5	-2.239000
27.475000	0.5	-2.316850
27.483333	0.5	-2.401700
27.491667	0.5	-2.492850
27.500000	0.5	-2.582400
27.508333	0.5	-2.673500
27.516667	0.5	-2.760950
27.525000	0.5	-2.846250
27.533333	0.5	-2.925850
27.541667	0.5	-2.998600
27.550000	0.5	-3.062050
27.558333	0.5	-3.115150
27.566667	0.5	-3.158050
27.575000	0.5	-3.194550
27.583333	0.5	-3.209450
27.591667	0.5	-3.208200
27.600000	0.5	-3.193700
27.608333	0.5	-3.160250
27.616667	0.5	-3.108000
27.625000	0.5	-3.045000
27.633333	0.5	-2.956300
27.641667	0.5	-2.849800
27.650000	0.5	-2.720800
27.658333	0.5	-2.576300
27.666667	0.5	-2.414950
27.675000	0.5	-2.238850
27.683333	0.5	-2.044050
27.691667	0.5	-1.828400
27.700000	0.5	-1.595250
27.708333	0.5	-1.344500
27.716667	0.5	-1.077800
27.725000	0.5	-0.795900
27.733333	0.5	-0.498700
27.741667	0.5	-0.177750
27.750000	0.5	0.164900
27.758333	0.5	0.524000
27.766667	0.5	0.894400
27.775000	0.5	1.266200
27.783333	0.5	1.628300
27.791667	0.5	1.975500
27.800000	0.5	2.308600
27.808333	0.5	2.629100
27.816667	0.5	2.939650
27.825000	0.5	3.252100
27.833333	0.5	3.562100
27.841667	0.5	3.868600
27.850000	0.5	4.169600
27.858333	0.5	4.468050
27.866667	0.5	4.760500
27.875000	0.5	5.052900
27.883333	0.5	5.339750
27.891667	0.5	5.622300
27.900000	0.5	5.897200
27.908333	0.5	6.166900
27.916667	0.5	6.427200
27.925000	0.5	6.681250
27.933333	0.5	6.929750
27.941667	0.5	7.168050
27.950000	0.5	7.394800
27.958333	0.5	7.617700
27.966667	0.5	7.831750
27.975000	0.5	8.038000
27.983333	0.5	8.236600
27.991667	0.5	8.427500
28.000000	0.5	8.606150
28.008333	0.5	8.777900
28.016667	0.5	8.944800
28.025000	0.5	9.104700
28.033333	0.5	9.258450
28.041667	0.5	9.403400
28.050000	0.5	9.540550
28.058333	0.5	9.671100
28.066667	0.5	9.797400
28.075000	0.5	9.918900
28.083333	0.5	10.035100
28.091667	0.5	10.146550
28.100000	0.5	10.254450
28.108333	0.5	10.356150
28.116667	0.5	10.453400
28.125000	0.5	10.549200
28.133333	0.5	10.638100
28.141667	0.5	10.724250
28.150000	0.5	10.809750
28.158333	0.5	10.890450
28.166667	0.5	10.967000
28.175000	0.5	11.043800
28.183333	0.5	11.115900
28.191667	0.5	11.184800
28.200000	0.5	11.259650
28.208333	0.5	11.328000
28.216667	0.5	11.397300
28.225000	0.5	11.462450
28.233333	0.5	11.526200
28.241667	0.5	11.585900
28.250000	0.5	11.645700
28.258333	0.5	11.704800
28.266667	0.5	11.763100
28.275000	0.5	11.819650
28.283333	0.5	11.877050
28.291667	0.5	11.928700
28.300000	0.5	11.982850
28.308333	0.5	12.034200
28.316667	0.5	12.084850
28.325000	0.5	12.134400
28.333333	0.5	12.185750
28.341667	0.5	12.233250
28.350000	0.5	12.280850
28.358333	0.5	12.329500
28.366667	0.5	12.375000
28.375000	0.5	12.419400
28.383333	0.5	12.465850
28.391667	0.5	12.510250
28.400000	0.5	12.557000
28.408333	0.5	12.600950
28.416667	0.5	12.644200
28.425000	0.5	12.690300
28.433333	0.5	12.730850
28.441667	0.5	12.775200
28.450000	0.5	12.822900
28.458333	0.5	12.864150
28.466667	0.5	12.901500
28.475000	0.5	12.938850
28.483333	0.5	12.973600
28.491667	0.5	13.007550
28.500000	0.5	13.045500
28.508333	0.5	13.082850
28.516667	0.5	13.122100
28.525000	0.5	13.156900
28.533333	0.5	13.193200
28.541667	0.5	13.228400
28.550000	0.5	13.260350
28.558333	0.5	13.296300
28.566667	0.5	13.328550
28.575000	0.5	13.358850
28.583333	0.5	13.391250
28.591667	0.5	13.419950
28.600000	0.5	13.453950
28.608333	0.5	13.487650
28.616667	0.5	13.518750
28.625000	0.5	13.551050
28.633333	0.5	13.577650
28.641667	0.5	13.609950
28.650000	0.5	13.637600
28.658333	0.5	13.666500
28.666667	0.5	13.693750
28.675000	0.5	13.720100
28.683333	0.5	13.749600
28.691667	0.5	13.776250
28.700000	0.5	13.801600
28.708333	0.5	13.830250
28.716667	0.5	13.856800
28.725000	0.5	13.885400
28.733333	0.5	13.914650
28.741667	0.5	13.942850
28.750000	0.5	13.973800
28.758333	0.5	14.002100
28.766667	0.5	14.027650
28.775000	0.5	14.053950
28.783333	0.5	14.084600
28.791667	0.5	14.115700
28.800000	0.5	14.147800
28.808333	0.5	14.179750
28.816667	0.5	14.210000
28.825000	0.5	14.238900
28.833333	0.5	14.275950
28.841667	0.5	14.303000
28.850000	0.5	14.336700
28.858333	0.5	14.373700
28.866667	0.5	14.396900
28.875000	0.5	14.435250
28.883333	0.5	14.461900
28.891667	0.5	14.490200
28.900000	0.5	14.519700
28.908333	0.5	14.555400
28.916667	0.5	14.580700
28.925000	0.5	14.609550
28.933333	0.5	14.643150
28.941667	0.5	14.670100
28.950000	0.5	14.698250
28.958333	0.5	14.726200
28.966667	0.5	14.752700
28.975000	0.5	14.782000
28.983333	0.5	14.812300
28.991667	0.5	14.842900
29.000000	0.5	14.871050
29.008333	0.5	14.904850
29.016667	0.5	14.926900
29.025000	0.5	14.953450
29.033333	0.5	14.981900
29.041667	0.5	15.008800
29.050000	0.5	15.036800
29.058333	0.5	15.058250
29.066667	0.5	15.090400
29.075000	0.5	15.109550
29.083333	0.5	15.135000
29.091667	0.5	15.163550
29.100000	0.5	15.189350
29.108333	0.5	15.217850
29.116667	0.5	15.251100
29.125000	0.5	15.278400
29.133333	0.5	15.304050
29.141667	0.5	15.331900
29.150000	0.5	15.363750
29.158333	0.5	15.387600
29.166667	0.5	15.416500
29.175000	0.5	15.449600
29.183333	0.5	15.477550
29.191667	0.5	15.505000
29.200000	0.5	15.532350
29.208333	0.5	15.558650
29.216667	0.5	15.587450
29.225000	0.5	15.615250
29.233333	0.5	15.645150
29.241667	0.5	15.672000
29.250000	0.5	15.702300
29.258333	0.5	15.730500
29.266667	0.5	15.757000
29.275000	0.5	15.788750
29.283333	0.5	15.816350
29.291667	0.5	15.845550
29.300000	0.5	15.872000
29.308333	0.5	15.909100
29.316667	0.5	15.931600
29.325000	0.5	15.953450
29.333333	0.5	15.977800
29.341667	0.5	16.000950
29.350000	0.5	16.023550
29.358333	0.5	16.055200
29.366667	0.5	16.075450
29.375000	0.5	16.090550
29.383333	0.5	16.115150
29.391667	0.5	16.132150
29.400000	0.5	16.151200
29.408333	0.5	16.168200
29.416667	0.5	16.189000
29.425000	0.5	16.207200
29.433333	0.5	16.228450
29.441667	0.5	16.248450
29.450000	0.5	16.271300
29.458333	0.5	16.291500
29.466667	0.5	16.309250
29.475000	0.5	16.332900
29.483333	0.5	16.357200
29.491667	0.5	16.381300
29.500000	0.5	16.414250
29.508333	0.5	16.428450
29.516667	0.5	16.455400
29.525000	0.5	16.480800
29.533333	0.5	16.506950
29.541667	0.5	16.538900
29.550000	0.5	16.577150
29.558333	0.5	16.616800
29.566667	0.5	16.653750
29.575000	0.5	16.694850
29.583333	0.5	16.740900
29.591667	0.5	16.799050
29.600000	0.5	16.849050
29.608333	0.5	16.902550
29.616667	0.5	16.964650
29.625000	0.5	17.033600
29.633333	0.5	17.095700
29.641667	0.5	17.160200
29.650000	0.5	17.226050
29.658333	0.5	17.293100
29.666667	0.5	17.335350
29.675000	0.5	17.390100
29.683333	0.5	17.442900
29.691667	0.5	17.488250
29.700000	0.5	17.527200
29.708333	0.5	17.570050
29.716667	0.5	17.626700
29.725000	0.5	17.661150
29.733333	0.5	17.708650
29.741667	0.5	17.749950
29.750000	0.5	17.786300
29.758333	0.5	17.821950
29.766667	0.5	17.855750
29.775000	0.5	17.886400
29.783333	0.5	17.909850
29.791667	0.5	17.934200
29.800000	0.5	17.954300
29.808333	0.5	17.971700
29.816667	0.5	17.993450
29.825000	0.5	18.011800
29.833333	0.5	18.024100
29.841667	0.5	18.038000
29.850000	0.5	18.055200
29.858333	0.5	18.063850
29.866667	0.5	18.078450
29.875000	0.5	18.095550
29.883333	0.5	18.099150
29.891667	0.5	18.104050
29.900000	0.5	18.104400
29.908333	0.5	18.101050
29.916667	0.5	18.102600
29.925000	0.5	18.100500
29.933333	0.5	18.092800
29.941667	0.5	18.081550
29.950000	0.5	18.072650
29.958333	0.5	18.057250
29.966667	0.5	18.051250
29.975000	0.5	18.043800
29.983333	0.5	18.039600
29.991667	0.5	18.037300
30.000000	0.5	18.031400
30.008333	0.5	18.029250
30.016667	0.5	18.027850
30.025000	0.5	18.031250
30.033333	0.5	18.032650
30.041667	0.5	18.033100
30.050000	0.5	18.030550
30.058333	0.5	18.033550
30.066667	0.5	18.030800
30.075000	0.5	18.028300
30.083333	0.5	18.091600
30.091667	0.5	21.158650
30.100000	0.5	25.543650
30.108333	0.5	73.384151
30.116667	0.5	110.640552
30.125000	0.5	125.749952
30.133333	0.5	135.520302
30.141667	0.5	134.410302
30.150000	0.5	129.883202
30.158333	0.5	110.499852
30.166667	0.5	86.489751
30.175000	0.5	66.645101
30.183333	0.5	51.386751
30.191667	0.5	40.299451
30.200000	0.5	32.933750
30.208333	0.5	28.400600
30.216667	0.5	25.712000
30.225000	0.5	24.087450
30.233333	0.5	23.034200
30.241667	0.5	22.275500
30.250000	0.5	21.658850
30.258333	0.5	21.083650
30.266667	0.5	20.533900
30.275000	0.5	19.986800
30.283333	0.5	19.451000
30.291667	0.5	18.936250
30.300000	0.5	18.454000
30.308333	0.5	18.010050
30.316667	0.5	17.612150
30.325000	0.5	17.257850
30.333333	0.5	16.948150
30.341667	0.5	16.680900
30.350000	0.5	16.441850
30.358333	0.5	16.234350
30.366667	0.5	16.046800
30.375000	0.5	15.882050
30.383333	0.5	15.737450
30.391667	0.5	15.610150
30.400000	0.5	15.497200
30.408333	0.5	15.396450
30.416667	0.5	15.308100
30.425000	0.5	15.223950
30.433333	0.5	15.152200
30.441667	0.5	15.078900
30.450000	0.5	15.010700
30.458333	0.5	14.948100
30.466667	0.5	14.890400
30.475000	0.5	14.841100
30.483333	0.5	14.795150
30.491667	0.5	14.752350
30.500000	0.5	14.716300
30.508333	0.5	14.678850
30.516667	0.5	14.643800
30.525000	0.5	14.607100
30.533333	0.5	14.569300
30.541667	0.5	14.533750
30.550000	0.5	14.496950
30.558333	0.5	14.461100
30.566667	0.5	14.426600
30.575000	0.5	14.389650
30.583333	0.5	14.358500
30.591667	0.5	14.327200
30.600000	0.5	14.295800
30.608333	0.5	14.269500
30.616667	0.5	14.247050
30.625000	0.5	14.223650
30.633333	0.5	14.200800
30.641667	0.5	14.177600
30.650000	0.5	14.159150
30.658333	0.5	14.140150
30.666667	0.5	14.123600
30.675000	0.5	14.107250
30.683333	0.5	14.090900
30.691667	0.5	14.074650
30.700000	0.5	14.059950
30.708333	0.5	14.045400
30.716667	0.5	14.032250
30.725000	0.5	14.022200
30.733333	0.5	14.006100
30.741667	0.5	13.997000
30.750000	0.5	13.986000
30.758333	0.5	13.978300
30.766667	0.5	13.971500
30.775000	0.5	13.962850
30.783333	0.5	13.956400
30.791667	0.5	13.950000
30.800000	0.5	13.940950
30.808333	0.5	13.936100
30.816667	0.5	13.924600
30.825000	0.5	13.915550
30.833333	0.5	13.902600
30.841667	0.5	13.893000
30.850000	0.5	13.879000
30.858333	0.5	13.867200
30.866667	0.5	13.851450
30.875000	0.5	13.839300
30.883333	0.5	13.824450
30.891667	0.5	13.808750
30.900000	0.5	13.794200
30.908333	0.5	13.780200
30.916667	0.5	13.768050
30.925000	0.5	13.754300
30.933333	0.5	13.745350
30.941667	0.5	13.736050
30.950000	0.5	13.724500
30.958333	0.5	13.716000
30.966667	0.5	13.707750
30.975000	0.5	13.698250
30.983333	0.5	13.689750
30.991667	0.5	13.684450
31.000000	0.5	13.677650
31.008333	0.5	13.670500
31.016667	0.5	13.666200
31.025000	0.5	13.662750
31.033333	0.5	13.657800
31.041667	0.5	13.652700
31.050000	0.5	13.650500
31.058333	0.5	13.644800
31.066667	0.5	13.642000
31.075000	0.5	13.634950
31.083333	0.5	13.628550
31.091667	0.5	13.623200
31.100000	0.5	13.617550
31.108333	0.5	13.612100
31.116667	0.5	13.606850
31.125000	0.5	13.601250
31.133333	0.5	13.598650
31.141667	0.5	13.596350
31.150000	0.5	13.593150
31.158333	0.5	13.590050
31.166667	0.5	13.587000
31.175000	0.5	13.587150
31.183333	0.5	13.590900
31.191667	0.5	13.588300
31.200000	0.5	13.589800
31.208333	0.5	13.587850
31.216667	0.5	13.591900
31.225000	0.5	13.592100
31.233333	0.5	13.597250
31.241667	0.5	13.598300
31.250000	0.5	13.598500
31.258333	0.5	13.597800
31.266667	0.5	13.598350
31.275000	0.5	13.600700
31.283333	0.5	13.603100
31.291667	0.5	13.605200
31.300000	0.5	13.607850
31.308333	0.5	13.613600
31.316667	0.5	13.618400
31.325000	0.5	13.620250
31.333333	0.5	13.623750
31.341667	0.5	13.624400
31.350000	0.5	13.622450
31.358333	0.5	13.621550
31.366667	0.5	13.618650
31.375000	0.5	13.613250
31.383333	0.5	13.603200
31.391667	0.5	13.593400
31.400000	0.5	13.586300
31.408333	0.5	13.576950
31.416667	0.5	13.569850
31.425000	0.5	13.563500
31.433333	0.5	13.555350
31.441667	0.5	13.551400
31.450000	0.5	13.544200
31.458333	0.5	13.541450
31.466667	0.5	13.540200
31.475000	0.5	13.538600
31.483333	0.5	13.536150
31.491667	0.5	13.531700
31.500000	0.5	13.531400
31.508333	0.5	13.528850
31.516667	0.5	13.527600
31.525000	0.5	13.525050
31.533333	0.5	13.523550
31.541667	0.5	13.521000
31.550000	0.5	13.520850
31.558333	0.5	13.523500
31.566667	0.5	13.524950
31.575000	0.5	13.527750
31.583333	0.5	13.533100
31.591667	0.5	13.538600
31.600000	0.5	13.544550
31.608333	0.5	13.551550
31.616667	0.5	13.557700
31.625000	0.5	13.561150
31.633333	0.5	13.564250
31.641667	0.5	13.559250
31.650000	0.5	13.555850
31.658333	0.5	13.548300
31.666667	0.5	13.539900
31.675000	0.5	13.525550
31.683333	0.5	13.511300
31.691667	0.5	13.494650
31.700000	0.5	13.478850
31.708333	0.5	13.461850
31.716667	0.5	13.444950
31.725000	0.5	13.429350
31.733333	0.5	13.415900
31.741667	0.5	13.403750
31.750000	0.5	13.395150
31.758333	0.5	13.381650
31.766667	0.5	13.374800
31.775000	0.5	13.366350
31.783333	0.5	13.360200
31.791667	0.5	13.356350
31.800000	0.5	13.351100
31.808333	0.5	13.345050
31.816667	0.5	13.342200
31.825000	0.5	13.334850
31.833333	0.5	13.329500
31.841667	0.5	13.326350
31.850000	0.5	13.321050
31.858333	0.5	13.317050
31.866667	0.5	13.310300
31.875000	0.5	13.306100
31.883333	0.5	13.300900
31.891667	0.5	13.296350
31.900000	0.5	13.292850
31.908333	0.5	13.289100
31.916667	0.5	13.284500
31.925000	0.5	13.280700
31.933333	0.5	13.280200
31.941667	0.5	13.275650
31.950000	0.5	13.271250
31.958333	0.5	13.265150
31.966667	0.5	13.260300
31.975000	0.5	13.255200
31.983333	0.5	13.249950
31.991667	0.5	13.244050
32.000000	0.5	13.236650
32.008333	0.5	13.232300
32.016667	0.5	13.223500
32.025000	0.5	13.217550
32.033333	0.5	13.212400
32.041667	0.5	13.206750
32.050000	0.5	13.201300
32.058333	0.5	13.196900
32.066667	0.5	13.193950
32.075000	0.5	13.190150
32.083333	0.5	13.186700
32.091667	0.5	13.181950
32.100000	0.5	13.179750
32.108333	0.5	13.175800
32.116667	0.5	13.173700
32.125000	0.5	13.171850
32.133333	0.5	13.166850
32.141667	0.5	13.165050
32.150000	0.5	13.164450
32.158333	0.5	13.162900
32.166667	0.5	13.162400
32.175000	0.5	13.164350
32.183333	0.5	13.161400
32.191667	0.5	13.159400
32.200000	0.5	13.160750
32.208333	0.5	13.157650
32.216667	0.5	13.157450
32.225000	0.5	13.157350
32.233333	0.5	13.155000
32.241667	0.5	13.151950
32.250000	0.5	13.148750
32.258333	0.5	13.147250
32.266667	0.5	13.142350
32.275000	0.5	13.138050
32.283333	0.5	13.135750
32.291667	0.5	13.130400
32.300000	0.5	13.125000
32.308333	0.5	13.126600
32.316667	0.5	13.119250
32.325000	0.5	13.113200
32.333333	0.5	13.110500
32.341667	0.5	13.105100
32.350000	0.5	13.105050
32.358333	0.5	13.101300
32.366667	0.5	13.099500
32.375000	0.5	13.097500
32.383333	0.5	13.095000
32.391667	0.5	13.091650
32.400000	0.5	13.091700
32.408333	0.5	13.090400
32.416667	0.5	13.086900
32.425000	0.5	13.087250
32.433333	0.5	13.084550
32.441667	0.5	13.085900
32.450000	0.5	13.084750
32.458333	0.5	13.084950
32.466667	0.5	13.085150
32.475000	0.5	13.083300
32.483333	0.5	13.081000
32.491667	0.5	13.084450
32.500000	0.5	13.080850
32.508333	0.5	13.085200
32.516667	0.5	13.081250
32.525000	0.5	13.077950
32.533333	0.5	13.077300
32.541667	0.5	13.078250
32.550000	0.5	13.078200
32.558333	0.5	13.076350
32.566667	0.5	13.076700
32.575000	0.5	13.075150
32.583333	0.5	13.074500
32.591667	0.5	13.073850
32.600000	0.5	13.072900
32.608333	0.5	13.074500
32.616667	0.5	13.072600
32.625000	0.5	13.070000
32.633333	0.5	13.069550
32.641667	0.5	13.067850
32.650000	0.5	13.065500
32.658333	0.5	13.063200
32.666667	0.5	13.062350
32.675000	0.5	13.059400
32.683333	0.5	13.060200
32.691667	0.5	13.058000
32.700000	0.5	13.054150
32.708333	0.5	13.052550
32.716667	0.5	13.050000
32.725000	0.5	13.049200
32.733333	0.5	13.048500
32.741667	0.5	13.047900
32.750000	0.5	13.047000
32.758333	0.5	13.046100
32.766667	0.5	13.043850
32.775000	0.5	13.043150
32.783333	0.5	13.043800
32.791667	0.5	13.042400
32.800000	0.5	13.040450
32.808333	0.5	13.038850
32.816667	0.5	13.039550
32.825000	0.5	13.038750
32.833333	0.5	13.038050
32.841667	0.5	13.037650
32.850000	0.5	13.037150
32.858333	0.5	13.039550
32.866667	0.5	13.041000
32.875000	0.5	13.038750
32.883333	0.5	13.037100
32.891667	0.5	13.036900
32.900000	0.5	13.039450
32.908333	0.5	13.039050
32.916667	0.5	13.039250
32.925000	0.5	13.042650
32.933333	0.5	13.043600
32.941667	0.5	13.039350
32.950000	0.5	13.040350
32.958333	0.5	13.040000
32.966667	0.5	13.039750
32.975000	0.5	13.041600
32.983333	0.5	13.042350
32.991667	0.5	13.043150
33.000000	0.5	13.042450
33.008333	0.5	13.042350
33.016667	0.5	13.044300
33.025000	0.5	13.043950
33.033333	0.5	13.043550
33.041667	0.5	13.043000
33.050000	0.5	13.042950
33.058333	0.5	13.044800
33.066667	0.5	13.043550
33.075000	0.5	13.040350
33.083333	0.5	13.039850
33.091667	0.5	13.039350
33.100000	0.5	13.040900
33.108333	0.5	13.040200
33.116667	0.5	13.040250
33.125000	0.5	13.040000
33.133333	0.5	13.038600
33.141667	0.5	13.037100
33.150000	0.5	13.037050
33.158333	0.5	13.036700
33.166667	0.5	13.035350
33.175000	0.5	13.035650
33.183333	0.5	13.033450
33.191667	0.5	13.035250
33.200000	0.5	13.036650
33.208333	0.5	13.034750
33.216667	0.5	13.037200
33.225000	0.5	13.035600
33.233333	0.5	13.035900
33.241667	0.5	13.036950
33.250000	0.5	13.039850
33.258333	0.5	13.036900
33.266667	0.5	13.038550
33.275000	0.5	13.037550
33.283333	0.5	13.040900
33.291667	0.5	13.042450
33.300000	0.5	13.041650
33.308333	0.5	13.041000
33.316667	0.5	13.041900
33.325000	0.5	13.040900
33.333333	0.5	13.041650
33.341667	0.5	13.041750
33.350000	0.5	13.044050
33.358333	0.5	13.042100
33.366667	0.5	13.045750
33.375000	0.5	13.046900
33.383333	0.5	13.047350
33.391667	0.5	13.049600
33.400000	0.5	13.049650
33.408333	0.5	13.052200
33.416667	0.5	13.051650
33.425000	0.5	13.051000
33.433333	0.5	13.054600
33.441667	0.5	13.057050
33.450000	0.5	13.056850
33.458333	0.5	13.057900
33.466667	0.5	13.059150
33.475000	0.5	13.061750
33.483333	0.5	13.063800
33.491667	0.5	13.063500
33.500000	0.5	13.066350
33.508333	0.5	13.066500
33.516667	0.5	13.068550
33.525000	0.5	13.066850
33.533333	0.5	13.068350
33.541667	0.5	13.069450
33.550000	0.5	13.071500
33.558333	0.5	13.070500
33.566667	0.5	13.073450
33.575000	0.5	13.075700
33.583333	0.5	13.075850
33.591667	0.5	13.076700
33.600000	0.5	13.077100
33.608333	0.5	13.084650
33.616667	0.5	13.083300
33.625000	0.5	13.084150
33.633333	0.5	13.085600
33.641667	0.5	13.087000
33.650000	0.5	13.088500
33.658333	0.5	13.090700
33.666667	0.5	13.093100
33.675000	0.5	13.099000
33.683333	0.5	13.095650
33.691667	0.5	13.097100
33.700000	0.5	13.098100
33.708333	0.5	13.101300
33.716667	0.5	13.102000
33.725000	0.5	13.103600
33.733333	0.5	13.103400
33.741667	0.5	13.105800
33.750000	0.5	13.106650
33.758333	0.5	13.108050
33.766667	0.5	13.106600
33.775000	0.5	13.107650
33.783333	0.5	13.108300
33.791667	0.5	13.110750
33.800000	0.5	13.108500
33.808333	0.5	13.111950
33.816667	0.5	13.111350
33.825000	0.5	13.111000
33.833333	0.5	13.109600
33.841667	0.5	13.110850
33.850000	0.5	13.112350
33.858333	0.5	13.112600
33.866667	0.5	13.117100
33.875000	0.5	13.115450
33.883333	0.5	13.111550
33.891667	0.5	13.113100
33.900000	0.5	13.113050
33.908333	0.5	13.112250
33.916667	0.5	13.112600
33.925000	0.5	13.112450
33.933333	0.5	13.113300
33.941667	0.5	13.113900
33.950000	0.5	13.114850
33.958333	0.5	13.116300
33.966667	0.5	13.113550
33.975000	0.5	13.113550
33.983333	0.5	13.115150
33.991667	0.5	13.115700
34.000000	0.5	13.117350
34.008333	0.5	13.115500
34.016667	0.5	13.116050
34.025000	0.5	13.116700
34.033333	0.5	13.118450
34.041667	0.5	13.119600
34.050000	0.5	13.122600
34.058333	0.5	13.121200
34.066667	0.5	13.121100
34.075000	0.5	13.122550
34.083333	0.5	13.122750
34.091667	0.5	13.123100
34.100000	0.5	13.123950
34.108333	0.5	13.122900
34.116667	0.5	13.123950
34.125000	0.5	13.125850
34.133333	0.5	13.127850
34.141667	0.5	13.127600
34.150000	0.5	13.126300
34.158333	0.5	13.127350
34.166667	0.5	13.127500
34.175000	0.5	13.127300
34.183333	0.5	13.129300
34.191667	0.5	13.130100
34.200000	0.5	13.129900
34.208333	0.5	13.129750
34.216667	0.5	13.132550
34.225000	0.5	13.135600
34.233333	0.5	13.134100
34.241667	0.5	13.133050
34.250000	0.5	13.133250
34.258333	0.5	13.133500
34.266667	0.5	13.134150
34.275000	0.5	13.135350
34.283333	0.5	13.132550
34.291667	0.5	13.133250
34.300000	0.5	13.132250
34.308333	0.5	13.131650
34.316667	0.5	13.133100
34.325000	0.5	13.134600
34.333333	0.5	13.132100
34.341667	0.5	13.131350
34.350000	0.5	13.132600
34.358333	0.5	13.132650
34.366667	0.5	13.131500
34.375000	0.5	13.135750
34.383333	0.5	13.130250
34.391667	0.5	13.135650
34.400000	0.5	13.130450
34.408333	0.5	13.134550
34.416667	0.5	13.138450
34.425000	0.5	13.131750
34.433333	0.5	13.131000
34.441667	0.5	13.130950
34.450000	0.5	13.134400
34.458333	0.5	13.128650
34.466667	0.5	13.127250
34.475000	0.5	13.129300
34.483333	0.5	13.128900
34.491667	0.5	13.126750
34.500000	0.5	13.127350
34.508333	0.5	13.128150
34.516667	0.5	13.131950
34.525000	0.5	13.130950
34.533333	0.5	13.131850
34.541667	0.5	13.132700
34.550000	0.5	13.131950
34.558333	0.5	13.141200
34.566667	0.5	13.141300
34.575000	0.5	13.141250
34.583333	0.5	13.145500
34.591667	0.5	13.152550
34.600000	0.5	13.160200
34.608333	0.5	13.169950
34.616667	0.5	13.182950
34.625000	0.5	13.194250
34.633333	0.5	13.209450
34.641667	0.5	13.227450
34.650000	0.5	13.246500
34.658333	0.5	13.268150
34.666667	0.5	13.292450
34.675000	0.5	13.317500
34.683333	0.5	13.343900
34.691667	0.5	13.373900
34.700000	0.5	13.402550
34.708333	0.5	13.430450
34.716667	0.5	13.457350
34.725000	0.5	13.485750
34.733333	0.5	13.506150
34.741667	0.5	13.526400
34.750000	0.5	13.547250
34.758333	0.5	13.556700
34.766667	0.5	13.567300
34.775000	0.5	13.569300
34.783333	0.5	13.570000
34.791667	0.5	13.565350
34.800000	0.5	13.556100
34.808333	0.5	13.542750
34.816667	0.5	13.525350
34.825000	0.5	13.503800
34.833333	0.5	13.479850
34.841667	0.5	13.456850
34.850000	0.5	13.432500
34.858333	0.5	13.405350
34.866667	0.5	13.380250
34.875000	0.5	13.355000
34.883333	0.5	13.331500
34.891667	0.5	13.309900
34.900000	0.5	13.291000
34.908333	0.5	13.269750
34.916667	0.5	13.253050
34.925000	0.5	13.239400
34.933333	0.5	13.227550
34.941667	0.5	13.215000
34.950000	0.5	13.205300
34.958333	0.5	13.196950
34.966667	0.5	13.192700
34.975000	0.5	13.186500
34.983333	0.5	13.185100
34.991667	0.5	13.178500
35.000000	0.5	13.176100
35.008333	0.5	13.177900
35.016667	0.5	13.175700
35.025000	0.5	13.174150
35.033333	0.5	13.172250
35.041667	0.5	13.172900
35.050000	0.5	13.172000
35.058333	0.5	13.174000
35.066667	0.5	13.174700
35.075000	0.5	13.177900
35.083333	0.5	13.174950
35.091667	0.5	13.178100
35.100000	0.5	13.178250
35.108333	0.5	13.180950
35.116667	0.5	13.180600
35.125000	0.5	13.184250
35.133333	0.5	13.182200
35.141667	0.5	13.190450
35.150000	0.5	13.185500
35.158333	0.5	13.190550
35.166667	0.5	13.194900
35.175000	0.5	13.202500
35.183333	0.5	13.209550
35.191667	0.5	13.215500
35.200000	0.5	13.224850
35.208333	0.5	13.234750
35.216667	0.5	13.245550
35.225000	0.5	13.257850
35.233333	0.5	13.271400
35.241667	0.5	13.286200
35.250000	0.5	13.300750
35.258333	0.5	13.315450
35.266667	0.5	13.332700
35.275000	0.5	13.348750
35.283333	0.5	13.364600
35.291667	0.5	13.381800
35.300000	0.5	13.397900
35.308333	0.5	13.408900
35.316667	0.5	13.418700
35.325000	0.5	13.424850
35.333333	0.5	13.430750
35.341667	0.5	13.435050
35.350000	0.5	13.436150
35.358333	0.5	13.434950
35.366667	0.5	13.431150
35.375000	0.5	13.422700
35.383333	0.5	13.415850
35.391667	0.5	13.404000
35.400000	0.5	13.391350
35.408333	0.5	13.378650
35.416667	0.5	13.363700
35.425000	0.5	13.346700
35.433333	0.5	13.332050
35.441667	0.5	13.317950
35.450000	0.5	13.303750
35.458333	0.5	13.289750
35.466667	0.5	13.276500
35.475000	0.5	13.265650
35.483333	0.5	13.253100
35.491667	0.5	13.245550
35.500000	0.5	13.237650
35.508333	0.5	13.226950
35.516667	0.5	13.222100
35.525000	0.5	13.214000
35.533333	0.5	13.211050
35.541667	0.5	13.207250
35.550000	0.5	13.204700
35.558333	0.5	13.200100
35.566667	0.5	13.197400
35.575000	0.5	13.197550
35.583333	0.5	13.195100
35.591667	0.5	13.191650
35.600000	0.5	13.190800
35.608333	0.5	13.190350
35.616667	0.5	13.189550
35.625000	0.5	13.188850
35.633333	0.5	13.187850
35.641667	0.5	13.188400
35.650000	0.5	13.188150
35.658333	0.5	13.188800
35.666667	0.5	13.191700
35.675000	0.5	13.191400
35.683333	0.5	13.194400
35.691667	0.5	13.195350
35.700000	0.5	13.194800
35.708333	0.5	13.197800
35.716667	0.5	13.199600
35.725000	0.5	13.200800
35.733333	0.5	13.204300
35.741667	0.5	13.205100
35.750000	0.5	13.206050
35.758333	0.5	13.206950
35.766667	0.5	13.207400
35.775000	0.5	13.206700
35.783333	0.5	13.209050
35.791667	0.5	13.209800
35.800000	0.5	13.210500
35.808333	0.5	13.208750
35.816667	0.5	13.212450
35.825000	0.5	13.209250
35.833333	0.5	13.211300
35.841667	0.5	13.211850
35.850000	0.5	13.212000
35.858333	0.5	13.211950
35.866667	0.5	13.212800
35.875000	0.5	13.216750
35.883333	0.5	13.211150
35.891667	0.5	13.210600
35.900000	0.5	13.210300
35.908333	0.5	13.208600
35.916667	0.5	13.209900
35.925000	0.5	13.208150
35.933333	0.5	13.207250
35.941667	0.5	13.205600
35.950000	0.5	13.204650
35.958333	0.5	13.203750
35.966667	0.5	13.203050
35.975000	0.5	13.203300
35.983333	0.5	13.201150
35.991667	0.5	13.200650
36.000000	0.5	13.199100
36.008333	0.5	13.198950
36.016667	0.5	13.196800
36.025000	0.5	13.197100
36.033333	0.5	13.196950
36.041667	0.5	13.196900
36.050000	0.5	13.196250
36.058333	0.5	13.197700
36.066667	0.5	13.198500
36.075000	0.5	13.196500
36.083333	0.5	13.197700
36.091667	0.5	13.200450
36.100000	0.5	13.198050
36.108333	0.5	13.199400
36.116667	0.5	13.198600
36.125000	0.5	13.199800
36.133333	0.5	13.198600
36.141667	0.5	13.198950
36.150000	0.5	13.198550
36.158333	0.5	13.199800
36.166667	0.5	13.197900
36.175000	0.5	13.199850
36.183333	0.5	13.198500
36.191667	0.5	13.200300
36.200000	0.5	13.200100
36.208333	0.5	13.199450
36.216667	0.5	13.200550
36.225000	0.5	13.200700
36.233333	0.5	13.199950
36.241667	0.5	13.199450
36.250000	0.5	13.202350
36.258333	0.5	13.200350
36.266667	0.5	13.201300
36.275000	0.5	13.201150
36.283333	0.5	13.200350
36.291667	0.5	13.200600
36.300000	0.5	13.201900
36.308333	0.5	13.200550
36.316667	0.5	13.201000
36.325000	0.5	13.199850
36.333333	0.5	13.202150
36.341667	0.5	13.200350
36.350000	0.5	13.202850
36.358333	0.5	13.202000
36.366667	0.5	13.201250
36.375000	0.5	13.200350
36.383333	0.5	13.200900
36.391667	0.5	13.202300
36.400000	0.5	13.201600
36.408333	0.5	13.202100
36.416667	0.5	13.202850
36.425000	0.5	13.205900
36.433333	0.5	13.208350
36.441667	0.5	13.207700
36.450000	0.5	13.203300
36.458333	0.5	13.204850
36.466667	0.5	13.203200
36.475000	0.5	13.205300
36.483333	0.5	13.207850
36.491667	0.5	13.208700
36.500000	0.5	13.207900
36.508333	0.5	13.207350
36.516667	0.5	13.207800
36.525000	0.5	13.207500
36.533333	0.5	13.208500
36.541667	0.5	13.209600
36.550000	0.5	13.210250
36.558333	0.5	13.210200
36.566667	0.5	13.207900
36.575000	0.5	13.209450
36.583333	0.5	13.210000
36.591667	0.5	13.210200
36.600000	0.5	13.211500
36.608333	0.5	13.212100
36.616667	0.5	13.212150
36.625000	0.5	13.214300
36.633333	0.5	13.213200
36.641667	0.5	13.214200
36.650000	0.5	13.215150
36.658333	0.5	13.215850
36.666667	0.5	13.217300
36.675000	0.5	13.218800
36.683333	0.5	13.218800
36.691667	0.5	13.220050
36.700000	0.5	13.219550
36.708333	0.5	13.219050
36.716667	0.5	13.219200
36.725000	0.5	13.222000
36.733333	0.5	13.221750
36.741667	0.5	13.219850
36.750000	0.5	13.219700
36.758333	0.5	13.220250
36.766667	0.5	13.219850
36.775000	0.5	13.221400
36.783333	0.5	13.223600
36.791667	0.5	13.223250
36.800000	0.5	13.224850
36.808333	0.5	13.226800
36.816667	0.5	13.226950
36.825000	0.5	13.228950
36.833333	0.5	13.230550
36.841667	0.5	13.233200
36.850000	0.5	13.234550
36.858333	0.5	13.237200
36.866667	0.5	13.238550
36.875000	0.5	13.239200
36.883333	0.5	13.238550
36.891667	0.5	13.238950
36.900000	0.5	13.238400
36.908333	0.5	13.238650
36.916667	0.5	13.240300
36.925000	0.5	13.243900
36.933333	0.5	13.239200
36.941667	0.5	13.239100
36.950000	0.5	13.240750
36.958333	0.5	13.238250
36.966667	0.5	13.238300
36.975000	0.5	13.238050
36.983333	0.5	13.238050
36.991667	0.5	13.236700
37.000000	0.5	13.240600
37.008333	0.5	13.235800
37.016667	0.5	13.234450
37.025000	0.5	13.237900
37.033333	0.5	13.236200
37.041667	0.5	13.234300
37.050000	0.5	13.239100
37.058333	0.5	13.236300
37.066667	0.5	13.238150
37.075000	0.5	13.241350
37.083333	0.5	13.239700
37.091667	0.5	13.241250
37.100000	0.5	13.244250
37.108333	0.5	13.245650
37.116667	0.5	13.252600
37.125000	0.5	13.254250
37.133333	0.5	13.259500
37.141667	0.5	13.264100
37.150000	0.5	13.274300
37.158333	0.5	13.285600
37.166667	0.5	13.295350
37.175000	0.5	13.305650
37.183333	0.5	13.327300
37.191667	0.5	13.340900
37.200000	0.5	13.355750
37.208333	0.5	13.376900
37.216667	0.5	13.404000
37.225000	0.5	13.427150
37.233333	0.5	13.455700
37.241667	0.5	13.489050
37.250000	0.5	13.520300
37.258333	0.5	13.553250
37.266667	0.5	13.589250
37.275000	0.5	13.628000
37.283333	0.5	13.666700
37.291667	0.5	13.709850
37.300000	0.5	13.750400
37.308333	0.5	13.793300
37.316667	0.5	13.832000
37.325000	0.5	13.874300
37.333333	0.5	13.911600
37.341667	0.5	13.947400
37.350000	0.5	13.979400
37.358333	0.5	14.009200
37.366667	0.5	14.036400
37.375000	0.5	14.057200
37.383333	0.5	14.073400
37.391667	0.5	14.086050
37.400000	0.5	14.091650
37.408333	0.5	14.095050
37.416667	0.5	14.093200
37.425000	0.5	14.087700
37.433333	0.5	14.073800
37.441667	0.5	14.056250
37.450000	0.5	14.034100
37.458333	0.5	14.015350
37.466667	0.5	13.977950
37.475000	0.5	13.945800
37.483333	0.5	13.911550
37.491667	0.5	13.882100
37.500000	0.5	13.835150
37.508333	0.5	13.796650
37.516667	0.5	13.759750
37.525000	0.5	13.722350
37.533333	0.5	13.684250
37.541667	0.5	13.651250
37.550000	0.5	13.615750
37.558333	0.5	13.582850
37.566667	0.5	13.552350
37.575000	0.5	13.521250
37.583333	0.5	13.493800
37.591667	0.5	13.469400
37.600000	0.5	13.444100
37.608333	0.5	13.423250
37.616667	0.5	13.405050
37.625000	0.5	13.386700
37.633333	0.5	13.372650
37.641667	0.5	13.357800
37.650000	0.5	13.347850
37.658333	0.5	13.334950
37.666667	0.5	13.325850
37.675000	0.5	13.315450
37.683333	0.5	13.308100
37.691667	0.5	13.303650
37.700000	0.5	13.297700
37.708333	0.5	13.292800
37.716667	0.5	13.291850
37.725000	0.5	13.286600
37.733333	0.5	13.284950
37.741667	0.5	13.281800
37.750000	0.5	13.284450
37.758333	0.5	13.281250
37.766667	0.5	13.277450
37.775000	0.5	13.276050
37.783333	0.5	13.279100
37.791667	0.5	13.278300
37.800000	0.5	13.278200
37.808333	0.5	13.277500
37.816667	0.5	13.275500
37.825000	0.5	13.276450
37.833333	0.5	13.273800
37.841667	0.5	13.273450
37.850000	0.5	13.270150
37.858333	0.5	13.272900
37.866667	0.5	13.275300
37.875000	0.5	13.272000
37.883333	0.5	13.270250
37.891667	0.5	13.270900
37.900000	0.5	13.268150
37.908333	0.5	13.267950
37.916667	0.5	13.267950
37.925000	0.5	13.265400
37.933333	0.5	13.264450
37.941667	0.5	13.266700
37.950000	0.5	13.265400
37.958333	0.5	13.266450
37.966667	0.5	13.263800
37.975000	0.5	13.265500
37.983333	0.5	13.263800
37.991667	0.5	13.263350
38.000000	0.5	13.264350
38.008333	0.5	13.274050
38.016667	0.5	13.261750
38.025000	0.5	13.261400
38.033333	0.5	13.260450
38.041667	0.5	13.263450
38.050000	0.5	13.265300
38.058333	0.5	13.258800
38.066667	0.5	13.259750
38.075000	0.5	13.259700
38.083333	0.5	13.258550
38.091667	0.5	13.259800
38.100000	0.5	13.258850
38.108333	0.5	13.258900
38.116667	0.5	13.260500
38.125000	0.5	13.262950
38.133333	0.5	13.261350
38.141667	0.5	13.262900
38.150000	0.5	13.260700
38.158333	0.5	13.260150
38.166667	0.5	13.261900
38.175000	0.5	13.261700
38.183333	0.5	13.264500
38.191667	0.5	13.266250
38.200000	0.5	13.261100
38.208333	0.5	13.260300
38.216667	0.5	13.259600
38.225000	0.5	13.259450
38.233333	0.5	13.259900
38.241667	0.5	13.259200
38.250000	0.5	13.258650
38.258333	0.5	13.259600
38.266667	0.5	13.261400
38.275000	0.5	13.261950
38.283333	0.5	13.260400
38.291667	0.5	13.258550
38.300000	0.5	13.260800
38.308333	0.5	13.257950
38.316667	0.5	13.260450
38.325000	0.5	13.258300
38.333333	0.5	13.254850
38.341667	0.5	13.255450
38.350000	0.5	13.257800
38.358333	0.5	13.259150
38.366667	0.5	13.260700
38.375000	0.5	13.262050
38.383333	0.5	13.259000
38.391667	0.5	13.259800
38.400000	0.5	13.260150
38.408333	0.5	13.258700
38.416667	0.5	13.260050
38.425000	0.5	13.259850
38.433333	0.5	13.259450
38.441667	0.5	13.261000
38.450000	0.5	13.261550
38.458333	0.5	13.260800
38.466667	0.5	13.261300
38.475000	0.5	13.260100
38.483333	0.5	13.262250
38.491667	0.5	13.263450
38.500000	0.5	13.265250
38.508333	0.5	13.266500
38.516667	0.5	13.265300
38.525000	0.5	13.265300
38.533333	0.5	13.267200
38.541667	0.5	13.266750
38.550000	0.5	13.266150
38.558333	0.5	13.266950
38.566667	0.5	13.266850
38.575000	0.5	13.266400
38.583333	0.5	13.265650
38.591667	0.5	13.265800
38.600000	0.5	13.267350
38.608333	0.5	13.266550
38.616667	0.5	13.266900
38.625000	0.5	13.267550
38.633333	0.5	13.266100
38.641667	0.5	13.269350
38.650000	0.5	13.268000
38.658333	0.5	13.268900
38.666667	0.5	13.270300
38.675000	0.5	13.269500
38.683333	0.5	13.270150
38.691667	0.5	13.273600
38.700000	0.5	13.271600
38.708333	0.5	13.270900
38.716667	0.5	13.273150
38.725000	0.5	13.271350
38.733333	0.5	13.271700
38.741667	0.5	13.274900
38.750000	0.5	13.275850
38.758333	0.5	13.272450
38.766667	0.5	13.273800
38.775000	0.5	13.273500
38.783333	0.5	13.276700
38.791667	0.5	13.272000
38.800000	0.5	13.276950
38.808333	0.5	13.273300
38.816667	0.5	13.275200
38.825000	0.5	13.273350
38.833333	0.5	13.278050
38.841667	0.5	13.274550
38.850000	0.5	13.277300
38.858333	0.5	13.272800
38.866667	0.5	13.274150
38.875000	0.5	13.276000
38.883333	0.5	13.274250
38.891667	0.5	13.275850
38.900000	0.5	13.276300
38.908333	0.5	13.272500
38.916667	0.5	13.274350
38.925000	0.5	13.277100
38.933333	0.5	13.276500
38.941667	0.5	13.277650
38.950000	0.5	13.277350
38.958333	0.5	13.279600
38.966667	0.5	13.277900
38.975000	0.5	13.279900
38.983333	0.5	13.281750
38.991667	0.5	13.282700
39.000000	0.5	13.284350
39.008333	0.5	13.285100
39.016667	0.5	13.286500
39.025000	0.5	13.288200
39.033333	0.5	13.289250
39.041667	0.5	13.293850
39.050000	0.5	13.293700
39.058333	0.5	13.297350
39.066667	0.5	13.304050
39.075000	0.5	13.307050
39.083333	0.5	13.308900
39.091667	0.5	13.315300
39.100000	0.5	13.319650
39.108333	0.5	13.320250
39.116667	0.5	13.326550
39.125000	0.5	13.332500
39.133333	0.5	13.338600
39.141667	0.5	13.342350
39.150000	0.5	13.346100
39.158333	0.5	13.352900
39.166667	0.5	13.361900
39.175000	0.5	13.364500
39.183333	0.5	13.368950
39.191667	0.5	13.376250
39.200000	0.5	13.382600
39.208333	0.5	13.389800
39.216667	0.5	13.395900
39.225000	0.5	13.401100
39.233333	0.5	13.409950
39.241667	0.5	13.415200
39.250000	0.5	13.421300
39.258333	0.5	13.420450
39.266667	0.5	13.422350
39.275000	0.5	13.422450
39.283333	0.5	13.431700
39.291667	0.5	13.439800
39.300000	0.5	13.437200
39.308333	0.5	13.437350
39.316667	0.5	13.435850
39.325000	0.5	13.433400
39.333333	0.5	13.432200
39.341667	0.5	13.429400
39.350000	0.5	13.426950
39.358333	0.5	13.422200
39.366667	0.5	13.419250
39.375000	0.5	13.411400
39.383333	0.5	13.407650
39.391667	0.5	13.400750
39.400000	0.5	13.393000
39.408333	0.5	13.386950
39.416667	0.5	13.378550
39.425000	0.5	13.369100
39.433333	0.5	13.360850
39.441667	0.5	13.354400
39.450000	0.5	13.345050
39.458333	0.5	13.336250
39.466667	0.5	13.327750
39.475000	0.5	13.321500
39.483333	0.5	13.312500
39.491667	0.5	13.307250
39.500000	0.5	13.300000
39.508333	0.5	13.290950
39.516667	0.5	13.283250
39.525000	0.5	13.277950
39.533333	0.5	13.271550
39.541667	0.5	13.266400
39.550000	0.5	13.262900
39.558333	0.5	13.261350
39.566667	0.5	13.254950
39.575000	0.5	13.251700
39.583333	0.5	13.250650
39.591667	0.5	13.249900
39.600000	0.5	13.247800
39.608333	0.5	13.248250
39.616667	0.5	13.248100
39.625000	0.5	13.250900
39.633333	0.5	13.250950
39.641667	0.5	13.251100
39.650000	0.5	13.252600
39.658333	0.5	13.257800
39.666667	0.5	13.260300
39.675000	0.5	13.263250
39.683333	0.5	13.269350
39.691667	0.5	13.272700
39.700000	0.5	13.272400
39.708333	0.5	13.279950
39.716667	0.5	13.279850
39.725000	0.5	13.284300
39.733333	0.5	13.287250
39.741667	0.5	13.292750
39.750000	0.5	13.294900
39.758333	0.5	13.298350
39.766667	0.5	13.300100
39.775000	0.5	13.303150
39.783333	0.5	13.306250
39.791667	0.5	13.308200
39.800000	0.5	13.308500
39.808333	0.5	13.309400
39.816667	0.5	13.310300
39.825000	0.5	13.308050
39.833333	0.5	13.304750
39.841667	0.5	13.304300
39.850000	0.5	13.302350
39.858333	0.5	13.300100
39.866667	0.5	13.299750
39.875000	0.5	13.295500
39.883333	0.5	13.289600
39.891667	0.5	13.285950
39.900000	0.5	13.283250
39.908333	0.5	13.277600
39.916667	0.5	13.274400
39.925000	0.5	13.266900
39.933333	0.5	13.263200
39.941667	0.5	13.257550
39.950000	0.5	13.254550
39.958333	0.5	13.248650
39.966667	0.5	13.242700
39.975000	0.5	13.239150
39.983333	0.5	13.237000
39.991667	0.5	13.234700
40.000000	0.5	13.230650
40.008333	0.5	13.225700
40.016667	0.5	13.220550
40.025000	0.5	13.219450
40.033333	0.5	13.215950
40.041667	0.5	13.212450
40.050000	0.5	13.212100
40.058333	0.5	13.207100
40.066667	0.5	13.205350
40.075000	0.5	13.203550
40.083333	0.5	13.201550
40.091667	0.5	13.198600
40.100000	0.5	13.197950
40.108333	0.5	13.197600
40.116667	0.5	13.194700
40.125000	0.5	13.193700
40.133333	0.5	13.192750
40.141667	0.5	13.190600
40.150000	0.5	13.191550
40.158333	0.5	13.191850
40.166667	0.5	13.193500
40.175000	0.5	13.185350
40.183333	0.5	13.186700
40.191667	0.5	13.186850
40.200000	0.5	13.183700
40.208333	0.5	13.179600
40.216667	0.5	13.180300
40.225000	0.5	13.180450
40.233333	0.5	13.181450
40.241667	0.5	13.180300
40.250000	0.5	13.178750
40.258333	0.5	13.177150
40.266667	0.5	13.178750
40.275000	0.5	13.176700
40.283333	0.5	13.174350
40.291667	0.5	13.175550
40.300000	0.5	13.173400
40.308333	0.5	13.175450
40.316667	0.5	13.182750
40.325000	0.5	13.171950
40.333333	0.5	13.170350
40.341667	0.5	13.172100
40.350000	0.5	13.169350
40.358333	0.5	13.168100
40.366667	0.5	13.168250
40.375000	0.5	13.169500
40.383333	0.5	13.169750
40.391667	0.5	13.169700
40.400000	0.5	13.170500
40.408333	0.5	13.169400
40.416667	0.5	13.168900
40.425000	0.5	13.171200
40.433333	0.5	13.170500
40.441667	0.5	13.170400
40.450000	0.5	13.169250
40.458333	0.5	13.170100
40.466667	0.5	13.168300
40.475000	0.5	13.170550
40.483333	0.5	13.170500
40.491667	0.5	13.171050
40.500000	0.5	13.169600
40.508333	0.5	13.167800
40.516667	0.5	13.168650
40.525000	0.5	13.167650
40.533333	0.5	13.170200
40.541667	0.5	13.170200
40.550000	0.5	13.169200
40.558333	0.5	13.165700
40.566667	0.5	13.167400
40.575000	0.5	13.166900
40.583333	0.5	13.165700
40.591667	0.5	13.168950
40.600000	0.5	13.166450
40.608333	0.5	13.166600
40.616667	0.5	13.170050
40.625000	0.5	13.167500
40.633333	0.5	13.167500
40.641667	0.5	13.166350
40.650000	0.5	13.170050
40.658333	0.5	13.171050
40.666667	0.5	13.170000
40.675000	0.5	13.166450
40.683333	0.5	13.167100
40.691667	0.5	13.165700
40.700000	0.5	13.168850
40.708333	0.5	13.169000
40.716667	0.5	13.167250
40.725000	0.5	13.169300
40.733333	0.5	13.169750
40.741667	0.5	13.173100
40.750000	0.5	13.176700
40.758333	0.5	13.168900
40.766667	0.5	13.171400
40.775000	0.5	13.171200
40.783333	0.5	13.169250
40.791667	0.5	13.171800
40.800000	0.5	13.172150
40.808333	0.5	13.172700
40.816667	0.5	13.170150
40.825000	0.5	13.173350
40.833333	0.5	13.170150
40.841667	0.5	13.169200
40.850000	0.5	13.172450
40.858333	0.5	13.174550
40.866667	0.5	13.170900
40.875000	0.5	13.172850
40.883333	0.5	13.173250
40.891667	0.5	13.174150
40.900000	0.5	13.173600
40.908333	0.5	13.174350
40.916667	0.5	13.174850
40.925000	0.5	13.175900
40.933333	0.5	13.175250
40.941667	0.5	13.177550
40.950000	0.5	13.174700
40.958333	0.5	13.176500
40.966667	0.5	13.175750
40.975000	0.5	13.177550
40.983333	0.5	13.178050
40.991667	0.5	13.180550
41.000000	0.5	13.181350
41.008333	0.5	13.181300
41.016667	0.5	13.184000
41.025000	0.5	13.183150
41.033333	0.5	13.181850
41.041667	0.5	13.184450
41.050000	0.5	13.179100
41.058333	0.5	13.179600
41.066667	0.5	13.179950
41.075000	0.5	13.180350
41.083333	0.5	13.179200
41.091667	0.5	13.182250
41.100000	0.5	13.183950
41.108333	0.5	13.182550
41.116667	0.5	13.180300
41.125000	0.5	13.184450
41.133333	0.5	13.182550
41.141667	0.5	13.182950
41.150000	0.5	13.186900
41.158333	0.5	13.186300
41.166667	0.5	13.185350
41.175000	0.5	13.185700
41.183333	0.5	13.186750
41.191667	0.5	13.182600
41.200000	0.5	13.184450
41.208333	0.5	13.184450
41.216667	0.5	13.186150
41.225000	0.5	13.184050
41.233333	0.5	13.184100
41.241667	0.5	13.184300
41.250000	0.5	13.183900
41.258333	0.5	13.184100
41.266667	0.5	13.185500
41.275000	0.5	13.186750
41.283333	0.5	13.189000
41.291667	0.5	13.187850
41.300000	0.5	13.187000
41.308333	0.5	13.191600
41.316667	0.5	13.192550
41.325000	0.5	13.189500
41.333333	0.5	13.187800
41.341667	0.5	13.187750
41.350000	0.5	13.189600
41.358333	0.5	13.190350
41.366667	0.5	13.193500
41.375000	0.5	13.190200
41.383333	0.5	13.189650
41.391667	0.5	13.189800
41.400000	0.5	13.191100
41.408333	0.5	13.191900
41.416667	0.5	13.192050
41.425000	0.5	13.189750
41.433333	0.5	13.189400
41.441667	0.5	13.190300
41.450000	0.5	13.189400
41.458333	0.5	13.192500
41.466667	0.5	13.194500
41.475000	0.5	13.191500
41.483333	0.5	13.190000
41.491667	0.5	13.192550
41.500000	0.5	13.193000
41.508333	0.5	13.192300
41.516667	0.5	13.191100
41.525000	0.5	13.191000
41.533333	0.5	13.192900
41.541667	0.5	13.194850
41.550000	0.5	13.192850
41.558333	0.5	13.192100
41.566667	0.5	13.193500
41.575000	0.5	13.194000
41.583333	0.5	13.195800
41.591667	0.5	13.198700
41.600000	0.5	13.197750
41.608333	0.5	13.196350
41.616667	0.5	13.195750
41.625000	0.5	13.192550
41.633333	0.5	13.195100
41.641667	0.5	13.194100
41.650000	0.5	13.195250
41.658333	0.5	13.191600
41.666667	0.5	13.192200
41.675000	0.5	13.190950
41.683333	0.5	13.192600
41.691667	0.5	13.194050
41.700000	0.5	13.191150
41.708333	0.5	13.191350
41.716667	0.5	13.190400
41.725000	0.5	13.193200
41.733333	0.5	13.190700
41.741667	0.5	13.192800
41.750000	0.5	13.192650
41.758333	0.5	13.190350
41.766667	0.5	13.190700
41.775000	0.5	13.190100
41.783333	0.5	13.190900
41.791667	0.5	13.190200
41.800000	0.5	13.190450
41.808333	0.5	13.191500
41.816667	0.5	13.190750
41.825000	0.5	13.190300
41.833333	0.5	13.190050
41.841667	0.5	13.190800
41.850000	0.5	13.188000
41.858333	0.5	13.189400
41.866667	0.5	13.188800
41.875000	0.5	13.188200
41.883333	0.5	13.192300
41.891667	0.5	13.187650
41.900000	0.5	13.188900
41.908333	0.5	13.187650
41.916667	0.5	13.186500
41.925000	0.5	13.187200
41.933333	0.5	13.189550
41.941667	0.5	13.184600
41.950000	0.5	13.187050
41.958333	0.5	13.185800
41.966667	0.5	13.189650
41.975000	0.5	13.186250
41.983333	0.5	13.187300
41.991667	0.5	13.185000
42.000000	0.5	13.184550
42.008333	0.5	13.187300
42.016667	0.5	13.183650
42.025000	0.5	13.184500
42.033333	0.5	13.185700
42.041667	0.5	13.182900
42.050000	0.5	13.182350
42.058333	0.5	13.181300
42.066667	0.5	13.185300
42.075000	0.5	13.183850
42.083333	0.5	13.185850
42.091667	0.5	13.181550
42.100000	0.5	13.182200
42.108333	0.5	13.181900
42.116667	0.5	13.182850
42.125000	0.5	13.182800
42.133333	0.5	13.183000
42.141667	0.5	13.183900
42.150000	0.5	13.183350
42.158333	0.5	13.182150
42.166667	0.5	13.186200
42.175000	0.5	13.186450
42.183333	0.5	13.187750
42.191667	0.5	13.189800
42.200000	0.5	13.186400
42.208333	0.5	13.187700
42.216667	0.5	13.190000
42.225000	0.5	13.192700
42.233333	0.5	13.195000
42.241667	0.5	13.196600
42.250000	0.5	13.199900
42.258333	0.5	13.205300
42.266667	0.5	13.206800
42.275000	0.5	13.208000
42.283333	0.5	13.212250
42.291667	0.5	13.213100
42.300000	0.5	13.220550
42.308333	0.5	13.226050
42.316667	0.5	13.229350
42.325000	0.5	13.231550
42.333333	0.5	13.237350
42.341667	0.5	13.244800
42.350000	0.5	13.251300
42.358333	0.5	13.255150
42.366667	0.5	13.262850
42.375000	0.5	13.270550
42.383333	0.5	13.275000
42.391667	0.5	13.282900
42.400000	0.5	13.290350
42.408333	0.5	13.299900
42.416667	0.5	13.311250
42.425000	0.5	13.316600
42.433333	0.5	13.328550
42.441667	0.5	13.343950
42.450000	0.5	13.359200
42.458333	0.5	13.363600
42.466667	0.5	13.374800
42.475000	0.5	13.386150
42.483333	0.5	13.399300
42.491667	0.5	13.415550
42.500000	0.5	13.428400
42.508333	0.5	13.442150
42.516667	0.5	13.460050
42.525000	0.5	13.473500
42.533333	0.5	13.488900
42.541667	0.5	13.504300
42.550000	0.5	13.525450
42.558333	0.5	13.536400
42.566667	0.5	13.554750
42.575000	0.5	13.570650
42.583333	0.5	13.589950
42.591667	0.5	13.609300
42.600000	0.5	13.628900
42.608333	0.5	13.648900
42.616667	0.5	13.671100
42.625000	0.5	13.694550
42.633333	0.5	13.710850
42.641667	0.5	13.730150
42.650000	0.5	13.748850
42.658333	0.5	13.771300
42.666667	0.5	13.794850
42.675000	0.5	13.816050
42.683333	0.5	13.834700
42.691667	0.5	13.856450
42.700000	0.5	13.877550
42.708333	0.5	13.901650
42.716667	0.5	13.922200
42.725000	0.5	13.946050
42.733333	0.5	13.968400
42.741667	0.5	13.987500
42.750000	0.5	14.008350
42.758333	0.5	14.028150
42.766667	0.5	14.050650
42.775000	0.5	14.072800
42.783333	0.5	14.094150
42.791667	0.5	14.113150
42.800000	0.5	14.133950
42.808333	0.5	14.153250
42.816667	0.5	14.181400
42.825000	0.5	14.195150
42.833333	0.5	14.217700
42.841667	0.5	14.232950
42.850000	0.5	14.250850
42.858333	0.5	14.273650
42.866667	0.5	14.292700
42.875000	0.5	14.308900
42.883333	0.5	14.324600
42.891667	0.5	14.346550
42.900000	0.5	14.358700
42.908333	0.5	14.372950
42.916667	0.5	14.392000
42.925000	0.5	14.407700
42.933333	0.5	14.421750
42.941667	0.5	14.434600
42.950000	0.5	14.447400
42.958333	0.5	14.458500
42.966667	0.5	14.473350
42.975000	0.5	14.484600
42.983333	0.5	14.497200
42.991667	0.5	14.508150
43.000000	0.5	14.522500
43.008333	0.5	14.537300
43.016667	0.5	14.543600
43.025000	0.5	14.560300
43.033333	0.5	14.569050
43.041667	0.5	14.582050
43.050000	0.5	14.591100
43.058333	0.5	14.606100
43.066667	0.5	14.619450
43.075000	0.5	14.633700
43.083333	0.5	14.646350
43.091667	0.5	14.657500
43.100000	0.5	14.672800
43.108333	0.5	14.688900
43.116667	0.5	14.702950
43.125000	0.5	14.721800
43.133333	0.5	14.740350
43.141667	0.5	14.757600
43.150000	0.5	14.778200
43.158333	0.5	14.795100
43.166667	0.5	14.816000
43.175000	0.5	14.839150
43.183333	0.5	14.861900
43.191667	0.5	14.889300
43.200000	0.5	14.913050
43.208333	0.5	14.936300
43.216667	0.5	14.957200
43.225000	0.5	14.982000
43.233333	0.5	15.005250
43.241667	0.5	15.032300
43.250000	0.5	15.059100
43.258333	0.5	15.083750
43.266667	0.5	15.111300
43.275000	0.5	15.137100
43.283333	0.5	15.159000
43.291667	0.5	15.181000
43.300000	0.5	15.205350
43.308333	0.5	15.230550
43.316667	0.5	15.247650
43.325000	0.5	15.265850
43.333333	0.5	15.283250
43.341667	0.5	15.306700
43.350000	0.5	15.320450
43.358333	0.5	15.341750
43.366667	0.5	15.353050
43.375000	0.5	15.372600
43.383333	0.5	15.387550
43.391667	0.5	15.398600
43.400000	0.5	15.409600
43.408333	0.5	15.421250
43.416667	0.5	15.435150
43.425000	0.5	15.444800
43.433333	0.5	15.458850
43.441667	0.5	15.469600
43.450000	0.5	15.479400
43.458333	0.5	15.492250
43.466667	0.5	15.496200
43.475000	0.5	15.504750
43.483333	0.5	15.511550
43.491667	0.5	15.522100
43.500000	0.5	15.528950
43.508333	0.5	15.536050
43.516667	0.5	15.546450
43.525000	0.5	15.556050
43.533333	0.5	15.559250
43.541667	0.5	15.566850
43.550000	0.5	15.571800
43.558333	0.5	15.581300
43.566667	0.5	15.591450
43.575000	0.5	15.599600
43.583333	0.5	15.606400
43.591667	0.5	15.612150
43.600000	0.5	15.618500
43.608333	0.5	15.630100
43.616667	0.5	15.637400
43.625000	0.5	15.647350
43.633333	0.5	15.649450
43.641667	0.5	15.657900
43.650000	0.5	15.663700
43.658333	0.5	15.671000
43.666667	0.5	15.674700
43.675000	0.5	15.682300
43.683333	0.5	15.688400
43.691667	0.5	15.691150
43.700000	0.5	15.698450
43.708333	0.5	15.705800
43.716667	0.5	15.704400
43.725000	0.5	15.711500
43.733333	0.5	15.715200
43.741667	0.5	15.722750
43.750000	0.5	15.726050
43.758333	0.5	15.732350
43.766667	0.5	15.735800
43.775000	0.5	15.736300
43.783333	0.5	15.739000
43.791667	0.5	15.742450
43.800000	0.5	15.745750
43.808333	0.5	15.756300
43.816667	0.5	15.757200
43.825000	0.5	15.765800
43.833333	0.5	15.764200
43.841667	0.5	15.768750
43.850000	0.5	15.771100
43.858333	0.5	15.773150
43.866667	0.5	15.782750
43.875000	0.5	15.778100
43.883333	0.5	15.781550
43.891667	0.5	15.788100
43.900000	0.5	15.781900
43.908333	0.5	15.791050
43.916667	0.5	15.788900
43.925000	0.5	15.795350
43.933333	0.5	15.792150
43.941667	0.5	15.801400
43.950000	0.5	15.804850
43.958333	0.5	15.806950
43.966667	0.5	15.801800
43.975000	0.5	15.806150
43.983333	0.5	15.810250
43.991667	0.5	15.818900
44.000000	0.5	15.814850
44.008333	0.5	15.822400
44.016667	0.5	15.823550
44.025000	0.5	15.834100
44.033333	0.5	15.834200
44.041667	0.5	15.833650
44.050000	0.5	15.838300
44.058333	0.5	15.841050
44.066667	0.5	15.842550
44.075000	0.5	15.846000
44.083333	0.5	15.848250
44.091667	0.5	15.846400
44.100000	0.5	15.848200
44.108333	0.5	15.848150
44.116667	0.5	15.848700
44.125000	0.5	15.853850
44.133333	0.5	15.856950
44.141667	0.5	15.856550
44.150000	0.5	15.857650
44.158333	0.5	15.859850
44.166667	0.5	15.855950
44.175000	0.5	15.864900
44.183333	0.5	15.864600
44.191667	0.5	15.866700
44.200000	0.5	15.868800
44.208333	0.5	15.866150
44.216667	0.5	15.872350
44.225000	0.5	15.869500
44.233333	0.5	15.870350
44.241667	0.5	15.871250
44.250000	0.5	15.875150
44.258333	0.5	15.873200
44.266667	0.5	15.879550
44.275000	0.5	15.877250
44.283333	0.5	15.876350
44.291667	0.5	15.875300
44.300000	0.5	15.877050
44.308333	0.5	15.879900
44.316667	0.5	15.887650
44.325000	0.5	15.887550
44.333333	0.5	15.883850
44.341667	0.5	15.893200
44.350000	0.5	15.890650
44.358333	0.5	15.894050
44.366667	0.5	15.894400
44.375000	0.5	15.900750
44.383333	0.5	15.914000
44.391667	0.5	15.907000
44.400000	0.5	15.908650
44.408333	0.5	15.914700
44.416667	0.5	15.914800
44.425000	0.5	15.913750
44.433333	0.5	15.917650
44.441667	0.5	15.921350
44.450000	0.5	15.928600
44.458333	0.5	15.921300
44.466667	0.5	15.930300
44.475000	0.5	15.934300
44.483333	0.5	15.938700
44.491667	0.5	15.937450
44.500000	0.5	15.938750
44.508333	0.5	15.944300
44.516667	0.5	15.945850
44.525000	0.5	15.949950
44.533333	0.5	15.949800
44.541667	0.5	15.957000
44.550000	0.5	15.958050
44.558333	0.5	15.961900
44.566667	0.5	15.968050
44.575000	0.5	15.969600
44.583333	0.5	15.977500
44.591667	0.5	15.975250
44.600000	0.5	15.978100
44.608333	0.5	15.984850
44.616667	0.5	15.990850
44.625000	0.5	15.992650
44.633333	0.5	15.992850
44.641667	0.5	16.002450
44.650000	0.5	15.997600
44.658333	0.5	15.996800
44.666667	0.5	16.002150
44.675000	0.5	16.006900
44.683333	0.5	16.010900
44.691667	0.5	16.013900
44.700000	0.5	16.020650
44.708333	0.5	16.021500
44.716667	0.5	16.026600
44.725000	0.5	16.031700
44.733333	0.5	16.033600
44.741667	0.5	16.042800
44.750000	0.5	16.041100
44.758333	0.5	16.041300
44.766667	0.5	16.051100
44.775000	0.5	16.050950
44.783333	0.5	16.052450
44.791667	0.5	16.062200
44.800000	0.5	16.067100
44.808333	0.5	16.066750
44.816667	0.5	16.066600
44.825000	0.5	16.071400
44.833333	0.5	16.071450
44.841667	0.5	16.072750
44.850000	0.5	16.080500
44.858333	0.5	16.079500
44.866667	0.5	16.081100
44.875000	0.5	16.086050
44.883333	0.5	16.103400
44.891667	0.5	16.098400
44.900000	0.5	16.104150
44.908333	0.5	16.105750
44.916667	0.5	16.104000
44.925000	0.5	16.102800
44.933333	0.5	16.116600
44.941667	0.5	16.115450
44.950000	0.5	16.123900
44.958333	0.5	16.128100
44.966667	0.5	16.135300
44.975000	0.5	16.131450
44.983333	0.5	16.130150
44.991667	0.5	16.137050
45.000000	0.5	16.140300
45.008333	0.5	16.139100
45.016667	0.5	16.148200
45.025000	0.5	16.146550
45.033333	0.5	16.156150
45.041667	0.5	16.154450
45.050000	0.5	16.161550
45.058333	0.5	16.165300
45.066667	0.5	16.168450
45.075000	0.5	16.173900
45.083333	0.5	16.167750
45.091667	0.5	16.169500
45.100000	0.5	16.178200
45.108333	0.5	16.181100
45.116667	0.5	16.186150
45.125000	0.5	16.197350
45.133333	0.5	16.193400
45.141667	0.5	16.199750
45.150000	0.5	16.203050
45.158333	0.5	16.206650
45.166667	0.5	16.204450
45.175000	0.5	16.208700
45.183333	0.5	16.211050
45.191667	0.5	16.217050
45.200000	0.5	16.223900
45.208333	0.5	16.226900
45.216667	0.5	16.225550
45.225000	0.5	16.224000
45.233333	0.5	16.229800
45.241667	0.5	16.233800
45.250000	0.5	16.229550
45.258333	0.5	16.239100
45.266667	0.5	16.240700
45.275000	0.5	16.247050
45.283333	0.5	16.246700
45.291667	0.5	16.249050
45.300000	0.5	16.252200
45.308333	0.5	16.259900
45.316667	0.5	16.261700
45.325000	0.5	16.270850
45.333333	0.5	16.271800
45.341667	0.5	16.272100
45.350000	0.5	16.275800
45.358333	0.5	16.280700
45.366667	0.5	16.283900
45.375000	0.5	16.281450
45.383333	0.5	16.282500
45.391667	0.5	16.287400
45.400000	0.5	16.294950
45.408333	0.5	16.295300
45.416667	0.5	16.297150
45.425000	0.5	16.294700
45.433333	0.5	16.297350
45.441667	0.5	16.304700
45.450000	0.5	16.305300
45.458333	0.5	16.307850
45.466667	0.5	16.313300
45.475000	0.5	16.309150
45.483333	0.5	16.323800
45.491667	0.5	16.320300
45.500000	0.5	16.325450
45.508333	0.5	16.327750
45.516667	0.5	16.331150
45.525000	0.5	16.335200
45.533333	0.5	16.334000
45.541667	0.5	16.340800
45.550000	0.5	16.351550
45.558333	0.5	16.346500
45.566667	0.5	16.348500
45.575000	0.5	16.360550
45.583333	0.5	16.358700
45.591667	0.5	16.355000
45.600000	0.5	16.356200
45.608333	0.5	16.360550
45.616667	0.5	16.364650
45.625000	0.5	16.364050
45.633333	0.5	16.370750
45.641667	0.5	16.370050
45.650000	0.5	16.371650
45.658333	0.5	16.378950
45.666667	0.5	16.383700
45.675000	0.5	16.382350
45.683333	0.5	16.388450
45.691667	0.5	16.400550
45.700000	0.5	16.397150
45.708333	0.5	16.399900
45.716667	0.5	16.404200
45.725000	0.5	16.406250
45.733333	0.5	16.408400
45.741667	0.5	16.417550
45.750000	0.5	16.404400
45.758333	0.5	16.409400
45.766667	0.5	16.413450
45.775000	0.5	16.424550
45.783333	0.5	16.415400
45.791667	0.5	16.421700
45.800000	0.5	16.419600
45.808333	0.5	16.421200
45.816667	0.5	16.428500
45.825000	0.5	16.425000
45.833333	0.5	16.425450
45.841667	0.5	16.441950
45.850000	0.5	16.437100
45.858333	0.5	16.443300
45.866667	0.5	16.444700
45.875000	0.5	16.453850
45.883333	0.5	16.450100
45.891667	0.5	16.453800
45.900000	0.5	16.459650
45.908333	0.5	16.458700
45.916667	0.5	16.460750
45.925000	0.5	16.467800
45.933333	0.5	16.469100
45.941667	0.5	16.465950
45.950000	0.5	16.472750
45.958333	0.5	16.472550
45.966667	0.5	16.474550
45.975000	0.5	16.478450
45.983333	0.5	16.476850
45.991667	0.5	16.482000
46.000000	0.5	16.486650
46.008333	0.5	16.488300
46.016667	0.5	16.490200
46.025000	0.5	16.494700
46.033333	0.5	16.494050
46.041667	0.5	16.498550
46.050000	0.5	16.505800
46.058333	0.5	16.506750
46.066667	0.5	16.511250
46.075000	0.5	16.513400
46.083333	0.5	16.513050
46.091667	0.5	16.515700
46.100000	0.5	16.516900
46.108333	0.5	16.515200
46.116667	0.5	16.521650
46.125000	0.5	16.523950
46.133333	0.5	16.525300
46.141667	0.5	16.532000
46.150000	0.5	16.531200
46.158333	0.5	16.532250
46.166667	0.5	16.527400
46.175000	0.5	16.537700
46.183333	0.5	16.538900
46.191667	0.5	16.549800
46.200000	0.5	16.536950
46.208333	0.5	16.542350
46.216667	0.5	16.543950
46.225000	0.5	16.553050
46.233333	0.5	16.555550
46.241667	0.5	16.557250
46.250000	0.5	16.558400
46.258333	0.5	16.564200
46.266667	0.5	16.561150
46.275000	0.5	16.566100
46.283333	0.5	16.575400
46.291667	0.5	16.575900
46.300000	0.5	16.577800
46.308333	0.5	16.576700
46.316667	0.5	16.580500
46.325000	0.5	16.580150
46.333333	0.5	16.585650
46.341667	0.5	16.588800
46.350000	0.5	16.587800
46.358333	0.5	16.580550
46.366667	0.5	16.588300
46.375000	0.5	16.586200
46.383333	0.5	16.594950
46.391667	0.5	16.597000
46.400000	0.5	16.597650
46.408333	0.5	16.596750
46.416667	0.5	16.604050
46.425000	0.5	16.597650
46.433333	0.5	16.606600
46.441667	0.5	16.610950
46.450000	0.5	16.612750
46.458333	0.5	16.611850
46.466667	0.5	16.618400
46.475000	0.5	16.617650
46.483333	0.5	16.623850
46.491667	0.5	16.622550
46.500000	0.5	16.625500
46.508333	0.5	16.626400
46.516667	0.5	16.625050
46.525000	0.5	16.627450
46.533333	0.5	16.627250
46.541667	0.5	16.631650
46.550000	0.5	16.636700
46.558333	0.5	16.633200
46.566667	0.5	16.640300
46.575000	0.5	16.641550
46.583333	0.5	16.644000
46.591667	0.5	16.637400
46.600000	0.5	16.649400
46.608333	0.5	16.643300
46.616667	0.5	16.650200
46.625000	0.5	16.655150
46.633333	0.5	16.656050
46.641667	0.5	16.660250
46.650000	0.5	16.658650
46.658333	0.5	16.664900
46.666667	0.5	16.659850
46.675000	0.5	16.656300
46.683333	0.5	16.659500
46.691667	0.5	16.665000
46.700000	0.5	16.661750
46.708333	0.5	16.661800
46.716667	0.5	16.668000
46.725000	0.5	16.667300
46.733333	0.5	16.685750
46.741667	0.5	16.674800
46.750000	0.5	16.679950
46.758333	0.5	16.683350
46.766667	0.5	16.684950
46.775000	0.5	16.681700
46.783333	0.5	16.683300
46.791667	0.5	16.687700
46.800000	0.5	16.683500
46.808333	0.5	16.691600
46.816667	0.5	16.695050
46.825000	0.5	16.696300
46.833333	0.5	16.698100
46.841667	0.5	16.698200
46.850000	0.5	16.697350
46.858333	0.5	16.703200
46.866667	0.5	16.702800
46.875000	0.5	16.702650
46.883333	0.5	16.699550
46.891667	0.5	16.703650
46.900000	0.5	16.703200
46.908333	0.5	16.706750
46.916667	0.5	16.702500
46.925000	0.5	16.709350
46.933333	0.5	16.724850
46.941667	0.5	16.726650
46.950000	0.5	16.730200
46.958333	0.5	16.725250
46.966667	0.5	16.724500
46.975000	0.5	16.725100
46.983333	0.5	16.726200
46.991667	0.5	16.734200
47.000000	0.5	16.735400
47.008333	0.5	16.729100
47.016667	0.5	16.737500
47.025000	0.5	16.737400
47.033333	0.5	16.738950
47.041667	0.5	16.747400
47.050000	0.5	16.740300
47.058333	0.5	16.740750
47.066667	0.5	16.742700
47.075000	0.5	16.739950
47.083333	0.5	16.741800
47.091667	0.5	16.743800
47.100000	0.5	16.749600
47.108333	0.5	16.729900
47.116667	0.5	16.734800
47.125000	0.5	16.730250
47.133333	0.5	16.739850
47.141667	0.5	16.738400
47.150000	0.5	16.739300
47.158333	0.5	16.738000
47.166667	0.5	16.740100
47.175000	0.5	16.745200
47.183333	0.5	16.749350
47.191667	0.5	16.762050
47.200000	0.5	16.760100
47.208333	0.5	16.754500
47.216667	0.5	16.760700
47.225000	0.5	16.760750
47.233333	0.5	16.760250
47.241667	0.5	16.760650
47.250000	0.5	16.808200
47.258333	0.5	16.757100
47.266667	0.5	16.772000
47.275000	0.5	16.761650
47.283333	0.5	16.759750
47.291667	0.5	16.768450
47.300000	0.5	16.763900
47.308333	0.5	16.760600
47.316667	0.5	16.807450
47.325000	0.5	16.796050
47.333333	0.5	16.765000
47.341667	0.5	16.765000
47.350000	0.5	16.802700
47.358333	0.5	16.787200
47.366667	0.5	16.794800
47.375000	0.5	16.796600
47.383333	0.5	16.772050
47.391667	0.5	16.779000
47.400000	0.5	16.780600
47.408333	0.5	16.780200
47.416667	0.5	16.780150
47.425000	0.5	16.785000
47.433333	0.5	16.788100
47.441667	0.5	16.789800
47.450000	0.5	16.788000
47.458333	0.5	16.786550
47.466667	0.5	16.792450
47.475000	0.5	16.792650
47.483333	0.5	16.788150
47.491667	0.5	16.795300
47.500000	0.5	16.796400
47.508333	0.5	16.800500
47.516667	0.5	16.805750
47.525000	0.5	16.833000
47.533333	0.5	16.793450
47.541667	0.5	16.797200
47.550000	0.5	16.802600
47.558333	0.5	16.807750
47.566667	0.5	16.811350
47.575000	0.5	16.810400
47.583333	0.5	16.809050
47.591667	0.5	16.810300
47.600000	0.5	16.848500
47.608333	0.5	16.808700
47.616667	0.5	16.835850
47.625000	0.5	16.810700
47.633333	0.5	16.836550
47.641667	0.5	16.833150
47.650000	0.5	16.810600
47.658333	0.5	16.813350
47.666667	0.5	16.838400
47.675000	0.5	16.832350
47.683333	0.5	16.809600
47.691667	0.5	16.814000
47.700000	0.5	16.820550
47.708333	0.5	16.813800
47.716667	0.5	16.845750
47.725000	0.5	16.843750
47.733333	0.5	16.840400
47.741667	0.5	16.840650
47.750000	0.5	16.831550
47.758333	0.5	16.831500
47.766667	0.5	16.829650
47.775000	0.5	16.853600
47.783333	0.5	16.826800
47.791667	0.5	16.830300
47.800000	0.5	16.832600
47.808333	0.5	16.834000
47.816667	0.5	16.834950
47.825000	0.5	16.832750
47.833333	0.5	16.845550
47.841667	0.5	16.844100
47.850000	0.5	16.830500
47.858333	0.5	16.838850
47.866667	0.5	16.832500
47.875000	0.5	16.837100
47.883333	0.5	16.870700
47.891667	0.5	16.837300
47.900000	0.5	16.840350
47.908333	0.5	16.839450
47.916667	0.5	16.840850
47.925000	0.5	16.841850
47.933333	0.5	16.854500
47.941667	0.5	16.859550
47.950000	0.5	16.850550
47.958333	0.5	16.856300
47.966667	0.5	16.860450
47.975000	0.5	16.858150
47.983333	0.5	16.858650
47.991667	0.5	16.854250
48.000000	0.5	16.860600
48.008333	0.5	16.862400
48.016667	0.5	16.862300
48.025000	0.5	16.863800
48.033333	0.5	16.856900
48.041667	0.5	16.866050
48.050000	0.5	16.860500
48.058333	0.5	16.859050
48.066667	0.5	16.867650
48.075000	0.5	16.866700
48.083333	0.5	16.865550
48.091667	0.5	16.865250
48.100000	0.5	16.861250
48.108333	0.5	16.869800
48.116667	0.5	16.867500
48.125000	0.5	16.878950
48.133333	0.5	16.872600
48.141667	0.5	16.874500
48.150000	0.5	16.876200
48.158333	0.5	16.878550
48.166667	0.5	16.871750
48.175000	0.5	16.879150
48.183333	0.5	16.878250
48.191667	0.5	16.871300
48.200000	0.5	16.877850
48.208333	0.5	16.879950
48.216667	0.5	16.883650
48.225000	0.5	16.879200
48.233333	0.5	16.887250
48.241667	0.5	16.877300
48.250000	0.5	16.884850
48.258333	0.5	16.884700
48.266667	0.5	16.884250
48.275000	0.5	16.883450
48.283333	0.5	16.882800
48.291667	0.5	16.882250
48.300000	0.5	16.887000
48.308333	0.5	16.891800
48.316667	0.5	16.896600
48.325000	0.5	16.897250
48.333333	0.5	16.900900
48.341667	0.5	16.896900
48.350000	0.5	16.895100
48.358333	0.5	16.898150
48.366667	0.5	16.897850
48.375000	0.5	16.891050
48.383333	0.5	16.894600
48.391667	0.5	16.894150
48.400000	0.5	16.898700
48.408333	0.5	16.898300
48.416667	0.5	16.899750
48.425000	0.5	16.897750
48.433333	0.5	16.898150
48.441667	0.5	16.899550
48.450000	0.5	16.907050
48.458333	0.5	16.924400
48.466667	0.5	16.923650
48.475000	0.5	16.918450
48.483333	0.5	16.921650
48.491667	0.5	16.919500
48.500000	0.5	16.920750
48.508333	0.5	16.918600
48.516667	0.5	16.924350
48.525000	0.5	16.924650
48.533333	0.5	16.927350
48.541667	0.5	16.931200
48.550000	0.5	16.928450
48.558333	0.5	16.921400
48.566667	0.5	16.924800
48.575000	0.5	16.925750
48.583333	0.5	16.929150
48.591667	0.5	16.926350
48.600000	0.5	16.930200
48.608333	0.5	16.926450
48.616667	0.5	16.928600
48.625000	0.5	16.932250
48.633333	0.5	16.932900
48.641667	0.5	16.931350
48.650000	0.5	16.931600
48.658333	0.5	16.933800
48.666667	0.5	16.933650
48.675000	0.5	16.934000
48.683333	0.5	16.932400
48.691667	0.5	16.934450
48.700000	0.5	16.939200
48.708333	0.5	16.947050
48.716667	0.5	16.936450
48.725000	0.5	16.930500
48.733333	0.5	16.937500
48.741667	0.5	16.940250
48.750000	0.5	16.938750
48.758333	0.5	16.933000
48.766667	0.5	16.946400
48.775000	0.5	16.943350
48.783333	0.5	16.936700
48.791667	0.5	16.938300
48.800000	0.5	16.938250
48.808333	0.5	16.934650
48.816667	0.5	16.936650
48.825000	0.5	16.943350
48.833333	0.5	16.941650
48.841667	0.5	16.942500
48.850000	0.5	16.946850
48.858333	0.5	16.945200
48.866667	0.5	16.951100
48.875000	0.5	16.950250
48.883333	0.5	16.957550
48.891667	0.5	16.950950
48.900000	0.5	16.956100
48.908333	0.5	16.953600
48.916667	0.5	16.954050
48.925000	0.5	16.958200
48.933333	0.5	16.954550
48.941667	0.5	16.947100
48.950000	0.5	16.950000
48.958333	0.5	16.948800
48.966667	0.5	16.952050
48.975000	0.5	16.956700
48.983333	0.5	16.951000
48.991667	0.5	16.958150
49.000000	0.5	16.951150
49.008333	0.5	16.955750
49.016667	0.5	16.950650
49.025000	0.5	16.959550
49.033333	0.5	16.946700
49.041667	0.5	16.951350
49.050000	0.5	16.950350
49.058333	0.5	16.953500
49.066667	0.5	16.957750
49.075000	0.5	16.955250
49.083333	0.5	16.954650
49.091667	0.5	16.957950
49.100000	0.5	16.959450
49.108333	0.5	16.957200
49.116667	0.5	16.962550
49.125000	0.5	16.954950
49.133333	0.5	16.958450
49.141667	0.5	16.953950
49.150000	0.5	16.955450
49.158333	0.5	16.959650
49.166667	0.5	16.962200
49.175000	0.5	16.963700
49.183333	0.5	16.953350
49.191667	0.5	16.957400
49.200000	0.5	16.956700
49.208333	0.5	16.960700
49.216667	0.5	16.960850
49.225000	0.5	16.965200
49.233333	0.5	16.958500
49.241667	0.5	16.964850
49.250000	0.5	16.967550
49.258333	0.5	16.962650
49.266667	0.5	16.971500
49.275000	0.5	16.965400
49.283333	0.5	16.963900
49.291667	0.5	16.961250
49.300000	0.5	16.966600
49.308333	0.5	16.968850
49.316667	0.5	16.964450
49.325000	0.5	16.962900
49.333333	0.5	16.958900
49.341667	0.5	16.960700
49.350000	0.5	16.957750
49.358333	0.5	16.955100
49.366667	0.5	16.954350
49.375000	0.5	16.960500
49.383333	0.5	16.961300
49.391667	0.5	16.958250
49.400000	0.5	16.956050
49.408333	0.5	16.958450
49.416667	0.5	16.959850
49.425000	0.5	16.960050
49.433333	0.5	16.972500
49.441667	0.5	16.973500
49.450000	0.5	16.964650
49.458333	0.5	16.967450
49.466667	0.5	16.973250
49.475000	0.5	16.964400
49.483333	0.5	16.968500
49.491667	0.5	16.971600
49.500000	0.5	16.965200
49.508333	0.5	16.965500
49.516667	0.5	16.967150
49.525000	0.5	16.965700
49.533333	0.5	16.965650
49.541667	0.5	16.964600
49.550000	0.5	16.965100
49.558333	0.5	16.959400
49.566667	0.5	16.969300
49.575000	0.5	16.972950
49.583333	0.5	16.967800
49.591667	0.5	16.961900
49.600000	0.5	16.964000
49.608333	0.5	16.969850
49.616667	0.5	16.965900
49.625000	0.5	16.970750
49.633333	0.5	16.977250
49.641667	0.5	16.970050
49.650000	0.5	16.976350
49.658333	0.5	16.982650
49.666667	0.5	16.976950
49.675000	0.5	16.976000
49.683333	0.5	16.974950
49.691667	0.5	16.975700
49.700000	0.5	16.971650
49.708333	0.5	16.971150
49.716667	0.5	16.972150
49.725000	0.5	16.978400
49.733333	0.5	16.970000
49.741667	0.5	16.973550
49.750000	0.5	16.978450
49.758333	0.5	16.983200
49.766667	0.5	16.973800
49.775000	0.5	16.973000
49.783333	0.5	16.973300
49.791667	0.5	16.973950
49.800000	0.5	16.974650
49.808333	0.5	16.975000
49.816667	0.5	16.979600
49.825000	0.5	16.984700
49.833333	0.5	16.980700
49.841667	0.5	16.986300
49.850000	0.5	16.981650
49.858333	0.5	16.979350
49.866667	0.5	16.981650
49.875000	0.5	16.978450
49.883333	0.5	16.980800
49.891667	0.5	16.983050
49.900000	0.5	16.975350
49.908333	0.5	16.972700
49.916667	0.5	16.976900
49.925000	0.5	16.978750
49.933333	0.5	16.976350
49.941667	0.5	16.982950
49.950000	0.5	16.980500
49.958333	0.5	16.978850
49.966667	0.5	16.987300
49.975000	0.5	16.981800
49.983333	0.5	16.978450
49.991667	0.5	16.984100
50.000000	0.5	16.987900
50.008333	0.5	16.985600
50.016667	0.5	16.987450
50.025000	0.5	16.991650
50.033333	0.5	16.986250
50.041667	0.5	16.988700
50.050000	0.5	16.989800
50.058333	0.5	16.989650
50.066667	0.5	16.988450
50.075000	0.5	16.986300
50.083333	0.5	16.983050
50.091667	0.5	16.987750
50.100000	0.5	16.983750
50.108333	0.5	16.987850
50.116667	0.5	16.984050
50.125000	0.5	16.986150
50.133333	0.5	16.988650
50.141667	0.5	16.986650
50.150000	0.5	16.985500
50.158333	0.5	16.985000
50.166667	0.5	16.987600
50.175000	0.5	16.983750
50.183333	0.5	16.990900
50.191667	0.5	16.994450
50.200000	0.5	16.993200
50.208333	0.5	16.996250
50.216667	0.5	16.994250
50.225000	0.5	17.006300
50.233333	0.5	17.000900
50.241667	0.5	16.997600
50.250000	0.5	16.992750
50.258333	0.5	16.990700
50.266667	0.5	16.990500
50.275000	0.5	16.989900
50.283333	0.5	16.989050
50.291667	0.5	16.987800
50.300000	0.5	16.993600
50.308333	0.5	16.990500
50.316667	0.5	16.994800
50.325000	0.5	16.997100
50.333333	0.5	16.996400
50.341667	0.5	16.995300
50.350000	0.5	16.990950
50.358333	0.5	16.999450
50.366667	0.5	16.995050
50.375000	0.5	16.999350
50.383333	0.5	17.001900
50.391667	0.5	17.003250
50.400000	0.5	17.006700
50.408333	0.5	17.007150
50.416667	0.5	16.998100
50.425000	0.5	16.999400
50.433333	0.5	17.000700
50.441667	0.5	17.005050
50.450000	0.5	16.996950
50.458333	0.5	16.999750
50.466667	0.5	16.993400
50.475000	0.5	16.993300
50.483333	0.5	16.997700
50.491667	0.5	16.997750
50.500000	0.5	17.000250
50.508333	0.5	16.997900
50.516667	0.5	16.994100
50.525000	0.5	17.000300
50.533333	0.5	16.998800
50.541667	0.5	16.998650
50.550000	0.5	16.998050
50.558333	0.5	17.004800
50.566667	0.5	17.011150
50.575000	0.5	17.007050
50.583333	0.5	17.010900
50.591667	0.5	17.007700
50.600000	0.5	17.005250
50.608333	0.5	17.003000
50.616667	0.5	17.000200
50.625000	0.5	17.010250
50.633333	0.5	17.003600
50.641667	0.5	16.998350
50.650000	0.5	17.000400
50.658333	0.5	16.996350
50.666667	0.5	16.997100
50.675000	0.5	17.002650
50.683333	0.5	16.999700
50.691667	0.5	17.007100
50.700000	0.5	17.004050
50.708333	0.5	17.000950
50.716667	0.5	17.004050
50.725000	0.5	16.997450
50.733333	0.5	17.001600
50.741667	0.5	17.005850
50.750000	0.5	17.007650
50.758333	0.5	17.007300
50.766667	0.5	17.008750
50.775000	0.5	17.007900
50.783333	0.5	17.017050
50.791667	0.5	17.011450
50.800000	0.5	17.012350
50.808333	0.5	17.009800
50.816667	0.5	17.011150
50.825000	0.5	17.007800
50.833333	0.5	17.001250
50.841667	0.5	17.000600
50.850000	0.5	17.005800
50.858333	0.5	17.014750
50.866667	0.5	17.004150
50.875000	0.5	17.008250
50.883333	0.5	17.008750
50.891667	0.5	17.005100
50.900000	0.5	17.010050
50.908333	0.5	17.008300
50.916667	0.5	17.016000
50.925000	0.5	17.010350
50.933333	0.5	17.012400
50.941667	0.5	17.010700
50.950000	0.5	17.015900
50.958333	0.5	17.014800
50.966667	0.5	17.016250
50.975000	0.5	17.011350
50.983333	0.5	17.013500
50.991667	0.5	17.015000
51.000000	0.5	17.015200
51.008333	0.5	17.010800
51.016667	0.5	17.006150
51.025000	0.5	17.012950
51.033333	0.5	17.005250
51.041667	0.5	17.007500
51.050000	0.5	17.003450
51.058333	0.5	17.006800
51.066667	0.5	17.015450
51.075000	0.5	17.013100
51.083333	0.5	17.011050
51.091667	0.5	17.007050
51.100000	0.5	17.013250
51.108333	0.5	17.013050
51.116667	0.5	17.012350
51.125000	0.5	17.015700
51.133333	0.5	17.018250
51.141667	0.5	17.017600
51.150000	0.5	17.024700
51.158333	0.5	17.019850
51.166667	0.5	17.013050
51.175000	0.5	17.015650
51.183333	0.5	17.016700
51.191667	0.5	17.017600
51.200000	0.5	17.022900
51.208333	0.5	17.018700
51.216667	0.5	17.011900
51.225000	0.5	17.014300
51.233333	0.5	17.012750
51.241667	0.5	17.009450
51.250000	0.5	17.013050
51.258333	0.5	17.020550
51.266667	0.5	17.013450
51.275000	0.5	17.014850
51.283333	0.5	17.013950
51.291667	0.5	17.010700
51.300000	0.5	17.015450
51.308333	0.5	17.025100
51.316667	0.5	17.028500
51.325000	0.5	17.017850
51.333333	0.5	17.021450
51.341667	0.5	17.026450
51.350000	0.5	17.019350
51.358333	0.5	17.021050
51.366667	0.5	17.017950
51.375000	0.5	17.020250
51.383333	0.5	17.020350
51.391667	0.5	17.019800
51.400000	0.5	17.021850
51.408333	0.5	17.017800
51.416667	0.5	17.016950
51.425000	0.5	17.018900
51.433333	0.5	17.008750
51.441667	0.5	17.015850
51.450000	0.5	17.019950
51.458333	0.5	17.018600
51.466667	0.5	17.015400
51.475000	0.5	17.023900
51.483333	0.5	17.020100
51.491667	0.5	17.018250
51.500000	0.5	17.028450
51.508333	0.5	17.030800
51.516667	0.5	17.024200
51.525000	0.5	17.026200
51.533333	0.5	17.025600
51.541667	0.5	17.023650
51.550000	0.5	17.022150
51.558333	0.5	17.025050
51.566667	0.5	17.021250
51.575000	0.5	17.021900
51.583333	0.5	17.019850
51.591667	0.5	17.017650
51.600000	0.5	17.018300
51.608333	0.5	17.019400
51.616667	0.5	17.018850
51.625000	0.5	17.018750
51.633333	0.5	17.021050
51.641667	0.5	17.028100
51.650000	0.5	17.017650
51.658333	0.5	17.013950
51.666667	0.5	17.020500
51.675000	0.5	17.024100
51.683333	0.5	17.024900
51.691667	0.5	17.025750
51.700000	0.5	17.029800
51.708333	0.5	17.028500
51.716667	0.5	17.030200
51.725000	0.5	17.027450
51.733333	0.5	17.034650
51.741667	0.5	17.024000
51.750000	0.5	17.028400
51.758333	0.5	17.029900
51.766667	0.5	17.023750
51.775000	0.5	17.024900
51.783333	0.5	17.024850
51.791667	0.5	17.022950
51.800000	0.5	17.022400
51.808333	0.5	17.025000
51.816667	0.5	17.022400
51.825000	0.5	17.021600
51.833333	0.5	17.016250
51.841667	0.5	17.019500
51.850000	0.5	17.020100
51.858333	0.5	17.023650
51.866667	0.5	17.024650
51.875000	0.5	17.025300
51.883333	0.5	17.038200
51.891667	0.5	17.030600
51.900000	0.5	17.030000
51.908333	0.5	17.032650
51.916667	0.5	17.027500
51.925000	0.5	17.033700
51.933333	0.5	17.028800
51.941667	0.5	17.030650
51.950000	0.5	17.023600
51.958333	0.5	17.025650
51.966667	0.5	17.024850
51.975000	0.5	17.027850
51.983333	0.5	17.023450
51.991667	0.5	17.027450
52.000000	0.5	17.028250
52.008333	0.5	17.031800
52.016667	0.5	17.022850
52.025000	0.5	17.034000
52.033333	0.5	17.022050
52.041667	0.5	17.025150
52.050000	0.5	17.032850
52.058333	0.5	17.035300
52.066667	0.5	17.030900
52.075000	0.5	17.032600
52.083333	0.5	17.035000
52.091667	0.5	17.034450
52.100000	0.5	17.033100
52.108333	0.5	17.028650
52.116667	0.5	17.033700
52.125000	0.5	17.033500
52.133333	0.5	17.029350
52.141667	0.5	17.030200
52.150000	0.5	17.030800
52.158333	0.5	17.029500
52.166667	0.5	17.033750
52.175000	0.5	17.022250
52.183333	0.5	17.021950
52.191667	0.5	17.027800
52.200000	0.5	17.025700
52.208333	0.5	17.022400
52.216667	0.5	17.031350
52.225000	0.5	17.025600
52.233333	0.5	17.028250
52.241667	0.5	17.028500
52.250000	0.5	17.019600
52.258333	0.5	17.024150
52.266667	0.5	17.027050
52.275000	0.5	17.016500
52.283333	0.5	17.011000
52.291667	0.5	17.009500
52.300000	0.5	17.006700
52.308333	0.5	17.000150
52.316667	0.5	16.991100
52.325000	0.5	16.986950
52.333333	0.5	16.983150
52.341667	0.5	16.980200
52.350000	0.5	16.970050
52.358333	0.5	16.961550
52.366667	0.5	16.957150
52.375000	0.5	16.948500
52.383333	0.5	16.948650
52.391667	0.5	16.932450
52.400000	0.5	16.926000
52.408333	0.5	16.913550
52.416667	0.5	16.905100
52.425000	0.5	16.903450
52.433333	0.5	16.893100
52.441667	0.5	16.885650
52.450000	0.5	16.871600
52.458333	0.5	16.856200
52.466667	0.5	16.843300
52.475000	0.5	16.824650
52.483333	0.5	16.806250
52.491667	0.5	16.788200
52.500000	0.5	16.771150
52.508333	0.5	16.751800
52.516667	0.5	16.729300
52.525000	0.5	16.711050
52.533333	0.5	16.695300
52.541667	0.5	16.669550
52.550000	0.5	16.650200
52.558333	0.5	16.626700
52.566667	0.5	16.612200
52.575000	0.5	16.582700
52.583333	0.5	16.555750
52.591667	0.5	16.539600
52.600000	0.5	16.505800
52.608333	0.5	16.477200
52.616667	0.5	16.457750
52.625000	0.5	16.430150
52.633333	0.5	16.397550
52.641667	0.5	16.372000
52.650000	0.5	16.337150
52.658333	0.5	16.308600
52.666667	0.5	16.280600
52.675000	0.5	16.244750
52.683333	0.5	16.214300
52.691667	0.5	16.178350
52.700000	0.5	16.141750
52.708333	0.5	16.114300
52.716667	0.5	16.072700
52.725000	0.5	16.041700
52.733333	0.5	16.008350
52.741667	0.5	15.972000
52.750000	0.5	15.933600
52.758333	0.5	15.910050
52.766667	0.5	15.869400
52.775000	0.5	15.834250
52.783333	0.5	15.795400
52.791667	0.5	15.761000
52.800000	0.5	15.725100
52.808333	0.5	15.690450
52.816667	0.5	15.653350
52.825000	0.5	15.621450
52.833333	0.5	15.585800
52.841667	0.5	15.545100
52.850000	0.5	15.508000
52.858333	0.5	15.470850
52.866667	0.5	15.432600
52.875000	0.5	15.396500
52.883333	0.5	15.361300
52.891667	0.5	15.323050
52.900000	0.5	15.284950
52.908333	0.5	15.248850
52.916667	0.5	15.220300
52.925000	0.5	15.185600
52.933333	0.5	15.144350
52.941667	0.5	15.117450
52.950000	0.5	15.074700
52.958333	0.5	15.051400
52.966667	0.5	15.008200
52.975000	0.5	14.971850
52.983333	0.5	14.938100
52.991667	0.5	14.905450
53.000000	0.5	14.875900
53.008333	0.5	14.846050
53.016667	0.5	14.813450
53.025000	0.5	14.763050
53.033333	0.5	14.732300
53.041667	0.5	14.701100
53.050000	0.5	14.676500
53.058333	0.5	14.646850
53.066667	0.5	14.617050
53.075000	0.5	14.589150
53.083333	0.5	14.561100
53.091667	0.5	14.536400
53.100000	0.5	14.511000
53.108333	0.5	14.483000
53.116667	0.5	14.456950
53.125000	0.5	14.431900
53.133333	0.5	14.410050
53.141667	0.5	14.386600
53.150000	0.5	14.358250
53.158333	0.5	14.335250
53.166667	0.5	14.315150
53.175000	0.5	14.291400
53.183333	0.5	14.274800
53.191667	0.5	14.251900
53.200000	0.5	14.231700
53.208333	0.5	14.210900
53.216667	0.5	14.189650
53.225000	0.5	14.172250
53.233333	0.5	14.150350
53.241667	0.5	14.131300
53.250000	0.5	14.114600
53.258333	0.5	14.097700
53.266667	0.5	14.097700
53.275000	0.5	14.078250
53.283333	0.5	14.062550
53.291667	0.5	14.044550
53.300000	0.5	14.030200
53.308333	0.5	14.012550
53.316667	0.5	13.999650
53.325000	0.5	13.988750
53.333333	0.5	13.972900
53.341667	0.5	13.959200
53.350000	0.5	13.948550
53.358333	0.5	13.939250
53.366667	0.5	13.928650
53.375000	0.5	13.916450
53.383333	0.5	13.905550
53.391667	0.5	13.894800
53.400000	0.5	13.886000
53.408333	0.5	13.874800
53.416667	0.5	13.865700
53.425000	0.5	13.856750
53.433333	0.5	13.846250
53.441667	0.5	13.837500
53.450000	0.5	13.830950
53.458333	0.5	13.819450
53.466667	0.5	13.807550
53.475000	0.5	13.801950
53.483333	0.5	13.793000
53.491667	0.5	13.784150
53.500000	0.5	13.777750
53.508333	0.5	13.768250
53.516667	0.5	13.755800
53.525000	0.5	13.747600
53.533333	0.5	13.736800
53.541667	0.5	13.724500
53.550000	0.5	13.714200
53.558333	0.5	13.702100
53.566667	0.5	13.685500
53.575000	0.5	13.671600
53.583333	0.5	13.656450
53.591667	0.5	13.639650
53.600000	0.5	13.624200
53.608333	0.5	13.608400
53.616667	0.5	13.588650
53.625000	0.5	13.567950
53.633333	0.5	13.547000
53.641667	0.5	13.523550
53.650000	0.5	13.502000
53.658333	0.5	13.476750
53.666667	0.5	13.451150
53.675000	0.5	13.424650
53.683333	0.5	13.396150
53.691667	0.5	13.365550
53.700000	0.5	13.333300
53.708333	0.5	13.296650
53.716667	0.5	13.263800
53.725000	0.5	13.229550
53.733333	0.5	13.191550
53.741667	0.5	13.154650
53.750000	0.5	13.111550
53.758333	0.5	13.068300
53.766667	0.5	13.025850
53.775000	0.5	12.980850
53.783333	0.5	12.934650
53.791667	0.5	12.890100
53.800000	0.5	12.839550
53.808333	0.5	12.791000
53.816667	0.5	12.740350
53.825000	0.5	12.689750
53.833333	0.5	12.636950
53.841667	0.5	12.586800
53.850000	0.5	12.530800
53.858333	0.5	12.470050
53.866667	0.5	12.416850
53.875000	0.5	12.363350
53.883333	0.5	12.303450
53.891667	0.5	12.238300
53.900000	0.5	12.179050
53.908333	0.5	12.119850
53.916667	0.5	12.057250
53.925000	0.5	11.994750
53.933333	0.5	11.928400
53.941667	0.5	11.859200
53.950000	0.5	11.793200
53.958333	0.5	11.724200
53.966667	0.5	11.656200
53.975000	0.5	11.586600
53.983333	0.5	11.518400
53.991667	0.5	11.447800
54.000000	0.5	11.377550
54.008333	0.5	11.306700
54.016667	0.5	11.235050
54.025000	0.5	11.162600
54.033333	0.5	11.086600
54.041667	0.5	11.013800
54.050000	0.5	10.939800
54.058333	0.5	10.862400
54.066667	0.5	10.697000
54.075000	0.5	10.606450
54.083333	0.5	10.526500
54.091667	0.5	10.449550
54.100000	0.5	10.371150
54.108333	0.5	10.292200
54.116667	0.5	10.211500
54.125000	0.5	10.126400
54.133333	0.5	10.043050
54.141667	0.5	9.957950
54.150000	0.5	9.876000
54.158333	0.5	9.795650
54.166667	0.5	9.706800
54.175000	0.5	9.621000
54.183333	0.5	9.537150
54.191667	0.5	9.452250
54.200000	0.5	9.367400
54.208333	0.5	9.283750
54.216667	0.5	9.199750
54.225000	0.5	9.114800
54.233333	0.5	9.027300
54.241667	0.5	8.941750
54.250000	0.5	8.855700
54.258333	0.5	8.767750
54.266667	0.5	8.674950
54.275000	0.5	8.588450
54.283333	0.5	8.502300
54.291667	0.5	8.414250
54.300000	0.5	8.326900
54.308333	0.5	8.234950
54.316667	0.5	8.142250
54.325000	0.5	8.052950
54.333333	0.5	7.961400
54.341667	0.5	7.872400
54.350000	0.5	7.783400
54.358333	0.5	7.694800
54.366667	0.5	7.605550
54.375000	0.5	7.518800
54.383333	0.5	7.432600
54.391667	0.5	7.347550
54.400000	0.5	7.261050
54.408333	0.5	7.177050
54.416667	0.5	7.089950
54.425000	0.5	7.005450
54.433333	0.5	6.916000
54.441667	0.5	6.834650
54.450000	0.5	6.741500
54.458333	0.5	6.657400
54.466667	0.5	6.574500
54.475000	0.5	6.493350
54.483333	0.5	6.410250
54.491667	0.5	6.326500
54.500000	0.5	6.239200
54.508333	0.5	6.151400
54.516667	0.5	6.067150
54.525000	0.5	5.985000
54.533333	0.5	5.902250
54.541667	0.5	5.822450
54.550000	0.5	5.743950
54.558333	0.5	5.662350
54.566667	0.5	5.585750
54.575000	0.5	5.508950
54.583333	0.5	5.436700
54.591667	0.5	5.361750
54.600000	0.5	5.283800
54.608333	0.5	5.209600
54.616667	0.5	5.134850
54.625000	0.5	5.059800
54.633333	0.5	4.983900
54.641667	0.5	4.906700
54.650000	0.5	4.836000
54.658333	0.5	4.765450
54.666667	0.5	4.695450
54.675000	0.5	4.623150
54.683333	0.5	4.548700
54.691667	0.5	4.474450
54.700000	0.5	4.403000
54.708333	0.5	4.331550
54.716667	0.5	4.264150
54.725000	0.5	4.195250
54.733333	0.5	4.129000
54.741667	0.5	4.060700
54.750000	0.5	3.996150
54.758333	0.5	3.931900
54.766667	0.5	3.869350
54.775000	0.5	3.807800
54.783333	0.5	3.747800
54.791667	0.5	3.687050
54.800000	0.5	3.623450
54.808333	0.5	3.563650
54.816667	0.5	3.507450
54.825000	0.5	3.440950
54.833333	0.5	3.383250
54.841667	0.5	3.326000
54.850000	0.5	3.271750
54.858333	0.5	3.216350
54.866667	0.5	3.159300
54.875000	0.5	3.099950
54.883333	0.5	3.041150
54.891667	0.5	2.985750
54.900000	0.5	2.931800
54.908333	0.5	2.879300
54.916667	0.5	2.827850
54.925000	0.5	2.777850
54.933333	0.5	2.727250
54.941667	0.5	2.680650
54.950000	0.5	2.632550
54.958333	0.5	2.591150
54.966667	0.5	2.544900
54.975000	0.5	2.498300
54.983333	0.5	2.456400
54.991667	0.5	2.409700
55.000000	0.5	2.363850
55.008333	0.5	2.317750
55.016667	0.5	2.271800
55.025000	0.5	2.230600
55.033333	0.5	2.189800
55.041667	0.5	2.149150
55.050000	0.5	2.106400
55.058333	0.5	2.062400
55.066667	0.5	2.016600
55.075000	0.5	1.975200
55.083333	0.5	1.934250
55.091667	0.5	1.894850
55.100000	0.5	1.857000
55.108333	0.5	1.818400
55.116667	0.5	1.782900
55.125000	0.5	1.745300
55.133333	0.5	1.710800
55.141667	0.5	1.677350
55.150000	0.5	1.643950
55.158333	0.5	1.612350
55.166667	0.5	1.578350
55.175000	0.5	1.544100
55.183333	0.5	1.512300
55.191667	0.5	1.479900
55.200000	0.5	1.442300
55.208333	0.5	1.410500
55.216667	0.5	1.379800
55.225000	0.5	1.348750
55.233333	0.5	1.317750
55.241667	0.5	1.284900
55.250000	0.5	1.251650
55.258333	0.5	1.220500
55.266667	0.5	1.190100
55.275000	0.5	1.159450
55.283333	0.5	1.130300
55.291667	0.5	1.103100
55.300000	0.5	1.074450
55.308333	0.5	1.046950
55.316667	0.5	1.021850
55.325000	0.5	0.997550
55.333333	0.5	0.974000
55.341667	0.5	0.949300
55.350000	0.5	0.924250
55.358333	0.5	0.900050
55.366667	0.5	0.875000
55.375000	0.5	0.853250
55.383333	0.5	0.827050
55.391667	0.5	0.800050
55.400000	0.5	0.778250
55.408333	0.5	0.757500
55.416667	0.5	0.735250
55.425000	0.5	0.712600
55.433333	0.5	0.688800
55.441667	0.5	0.662800
55.450000	0.5	0.640800
55.458333	0.5	0.618100
55.466667	0.5	0.596800
55.475000	0.5	0.576950
55.483333	0.5	0.558100
55.491667	0.5	0.539700
55.500000	0.5	0.520750
55.508333	0.5	0.503450
55.516667	0.5	0.486100
55.525000	0.5	0.468700
55.533333	0.5	0.450900
55.541667	0.5	0.434050
55.550000	0.5	0.419550
55.558333	0.5	0.403650
55.566667	0.5	0.386750
55.575000	0.5	0.367000
55.583333	0.5	0.351850
55.591667	0.5	0.338950
55.600000	0.5	0.325350
55.608333	0.5	0.310500
55.616667	0.5	0.294800
55.625000	0.5	0.275900
55.633333	0.5	0.260100
55.641667	0.5	0.244650
55.650000	0.5	0.231450
55.658333	0.5	0.217200
55.666667	0.5	0.205150
55.675000	0.5	0.192100
55.683333	0.5	0.180800
55.691667	0.5	0.169600
55.700000	0.5	0.161100
55.708333	0.5	0.148500
55.716667	0.5	0.137400
55.725000	0.5	0.128950
55.733333	0.5	0.119300
55.741667	0.5	0.109750
55.750000	0.5	0.100500
55.758333	0.5	0.087800
55.766667	0.5	0.076950
55.775000	0.5	0.069350
55.783333	0.5	0.062300
55.791667	0.5	0.053350
55.800000	0.5	0.046200
55.808333	0.5	0.034500
55.816667	0.5	0.024250
55.825000	0.5	0.013450
55.833333	0.5	0.005500
55.841667	0.5	-0.001950
55.850000	0.5	-0.008100
55.858333	0.5	-0.014100
55.866667	0.5	-0.019850
55.875000	0.5	-0.024750
55.883333	0.5	-0.029950
55.891667	0.5	-0.033000
55.900000	0.5	-0.036450
55.908333	0.5	-0.042600
55.916667	0.5	-0.047300
55.925000	0.5	-0.047300
55.933333	0.5	-0.053050
55.941667	0.5	-0.059100
55.950000	0.5	-0.065600
55.958333	0.5	-0.068600
55.966667	0.5	-0.068950
55.975000	0.5	-0.071450
55.983333	0.5	-0.074200
55.991667	0.5	-0.079300
56.000000	0.5	-0.086350
56.008333	0.5	-0.090150
56.016667	0.5	-0.093500
56.025000	0.5	-0.094750
56.033333	0.5	-0.094700
56.041667	0.5	-0.095300
56.050000	0.5	-0.098250
56.058333	0.5	-0.096500
56.066667	0.5	-0.097500
56.075000	0.5	-0.096450
56.083333	0.5	-0.097750
56.091667	0.5	-0.097500
56.100000	0.5	-0.096300
56.108333	0.5	-0.095300
56.116667	0.5	-0.094150
56.125000	0.5	-0.091550
56.133333	0.5	-0.093850
56.141667	0.5	-0.092850
56.150000	0.5	-0.091250
56.158333	0.5	-0.089500
56.166667	0.5	-0.089350
56.175000	0.5	-0.087950
56.183333	0.5	-0.088650
56.191667	0.5	-0.089100
56.200000	0.5	-0.088550
56.208333	0.5	-0.087300
56.216667	0.5	-0.085250
56.225000	0.5	-0.082950
56.233333	0.5	-0.079650
56.241667	0.5	-0.078450
56.250000	0.5	-0.074100
56.258333	0.5	-0.069850
56.266667	0.5	-0.065350
56.275000	0.5	-0.061650
56.283333	0.5	-0.057600
56.291667	0.5	-0.054000
56.300000	0.5	-0.050300
56.308333	0.5	-0.044350
56.316667	0.5	-0.042650
56.325000	0.5	-0.049000
56.333333	0.5	-0.038200
56.341667	0.5	-0.031150
56.350000	0.5	-0.027350
56.358333	0.5	-0.023700
56.366667	0.5	-0.021050
56.375000	0.5	-0.020350
56.383333	0.5	-0.017100
56.391667	0.5	-0.015200
56.400000	0.5	-0.010500
56.408333	0.5	-0.006250
56.416667	0.5	-0.001050
56.425000	0.5	0.003450
56.433333	0.5	0.008850
56.441667	0.5	0.015100
56.450000	0.5	0.020300
56.458333	0.5	0.025500
56.466667	0.5	0.030800
56.475000	0.5	0.036000
56.483333	0.5	0.042400
56.491667	0.5	0.048600
56.500000	0.5	0.054200
56.508333	0.5	0.056400
56.516667	0.5	0.062200
56.525000	0.5	0.068950
56.533333	0.5	0.074950
56.541667	0.5	0.079700
56.550000	0.5	0.084600
56.558333	0.5	0.087250
56.566667	0.5	0.090350
56.575000	0.5	0.094950
56.583333	0.5	0.099700
56.591667	0.5	0.106150
56.600000	0.5	0.111150
56.608333	0.5	0.117250
56.616667	0.5	0.124350
56.625000	0.5	0.129700
56.633333	0.5	0.136250
56.641667	0.5	0.142950
56.650000	0.5	0.148600
56.658333	0.5	0.156600
56.666667	0.5	0.163350
56.675000	0.5	0.168650
56.683333	0.5	0.175500
56.691667	0.5	0.181000
56.700000	0.5	0.183500
56.708333	0.5	0.190400
56.716667	0.5	0.197350
56.725000	0.5	0.202800
56.733333	0.5	0.208750
56.741667	0.5	0.212200
56.750000	0.5	0.215900
56.758333	0.5	0.219500
56.766667	0.5	0.224350
56.775000	0.5	0.229400
56.783333	0.5	0.235350
56.791667	0.5	0.240900
56.800000	0.5	0.247450
56.808333	0.5	0.253300
56.816667	0.5	0.261000
56.825000	0.5	0.267600
56.833333	0.5	0.276350
56.841667	0.5	0.282200
56.850000	0.5	0.287050
56.858333	0.5	0.294700
56.866667	0.5	0.300750
56.875000	0.5	0.306150
56.883333	0.5	0.308300
56.891667	0.5	0.315350
56.900000	0.5	0.322300
56.908333	0.5	0.328050
56.916667	0.5	0.333850
56.925000	0.5	0.336900
56.933333	0.5	0.339000
56.941667	0.5	0.342200
56.950000	0.5	0.346950
56.958333	0.5	0.351650
56.966667	0.5	0.356850
56.975000	0.5	0.361800
56.983333	0.5	0.367200
56.991667	0.5	0.372750
57.000000	0.5	0.378850
57.008333	0.5	0.385300
57.016667	0.5	0.390900
57.025000	0.5	0.396250
57.033333	0.5	0.402450
57.041667	0.5	0.407450
57.050000	0.5	0.412250
57.058333	0.5	0.418650
57.066667	0.5	0.421600
57.075000	0.5	0.424500
57.083333	0.5	0.430250
57.091667	0.5	0.435700
57.100000	0.5	0.439550
57.108333	0.5	0.445350
57.116667	0.5	0.445650
57.125000	0.5	0.449000
57.133333	0.5	0.451750
57.141667	0.5	0.456200
57.150000	0.5	0.459250
57.158333	0.5	0.464100
57.166667	0.5	0.468300
57.175000	0.5	0.473550
57.183333	0.5	0.478300
57.191667	0.5	0.482200
57.200000	0.5	0.488550
57.208333	0.5	0.494750
57.216667	0.5	0.499450
57.225000	0.5	0.503900
57.233333	0.5	0.507700
57.241667	0.5	0.511650
57.250000	0.5	0.516000
57.258333	0.5	0.516300
57.266667	0.5	0.520050
57.275000	0.5	0.525000
57.283333	0.5	0.529000
57.291667	0.5	0.533050
57.300000	0.5	0.535800
57.308333	0.5	0.536100
57.316667	0.5	0.537700
57.325000	0.5	0.539300
57.333333	0.5	0.542700
57.341667	0.5	0.545550
57.350000	0.5	0.550000
57.358333	0.5	0.552900
57.366667	0.5	0.556550
57.375000	0.5	0.560850
57.383333	0.5	0.565250
57.391667	0.5	0.569000
57.400000	0.5	0.572850
57.408333	0.5	0.576650
57.416667	0.5	0.579750
57.425000	0.5	0.584100
57.433333	0.5	0.587950
57.441667	0.5	0.587900
57.450000	0.5	0.589400
57.458333	0.5	0.594150
57.466667	0.5	0.598350
57.475000	0.5	0.599950
57.483333	0.5	0.602700
57.491667	0.5	0.601950
57.500000	0.5	0.602500
57.508333	0.5	0.604750
57.516667	0.5	0.605650
57.525000	0.5	0.608650
57.533333	0.5	0.611650
57.541667	0.5	0.614850
57.550000	0.5	0.616500
57.558333	0.5	0.620300
57.566667	0.5	0.623350
57.575000	0.5	0.628050
57.583333	0.5	0.631800
57.591667	0.5	0.634550
57.600000	0.5	0.638800
57.608333	0.5	0.641100
57.616667	0.5	0.642500
57.625000	0.5	0.645550
57.633333	0.5	0.644450
57.641667	0.5	0.647800
57.650000	0.5	0.650350
57.658333	0.5	0.653100
57.666667	0.5	0.655050
57.675000	0.5	0.656250
57.683333	0.5	0.655650
57.691667	0.5	0.657000
57.700000	0.5	0.657550
57.708333	0.5	0.659000
57.716667	0.5	0.660800
57.725000	0.5	0.663300
57.733333	0.5	0.665400
57.741667	0.5	0.667800
57.750000	0.5	0.671250
57.758333	0.5	0.675150
57.766667	0.5	0.678750
57.775000	0.5	0.681000
57.783333	0.5	0.682650
57.791667	0.5	0.684350
57.800000	0.5	0.688200
57.808333	0.5	0.691200
57.816667	0.5	0.689150
57.825000	0.5	0.691400
57.833333	0.5	0.694150
57.841667	0.5	0.696750
57.850000	0.5	0.699300
57.858333	0.5	0.700950
57.866667	0.5	0.699950
57.875000	0.5	0.699050
57.883333	0.5	0.700550
57.891667	0.5	0.701150
57.900000	0.5	0.703250
57.908333	0.5	0.705200
57.916667	0.5	0.707300
57.925000	0.5	0.708950
57.933333	0.5	0.711350
57.941667	0.5	0.714750
57.950000	0.5	0.716900
57.958333	0.5	0.718000
57.966667	0.5	0.720900
57.975000	0.5	0.724100
57.983333	0.5	0.725300
57.991667	0.5	0.727550
58.000000	0.5	0.730000
58.008333	0.5	0.729100
58.016667	0.5	0.732300
58.025000	0.5	0.733950
58.033333	0.5	0.737550
58.041667	0.5	0.738300
58.050000	0.5	0.737350
58.058333	0.5	0.736600
58.066667	0.5	0.737050
58.075000	0.5	0.737600
58.083333	0.5	0.738050
58.091667	0.5	0.740100
58.100000	0.5	0.740650
58.108333	0.5	0.742650
58.116667	0.5	0.743750
58.125000	0.5	0.746050
58.133333	0.5	0.747350
58.141667	0.5	0.750450
58.150000	0.5	0.752050
58.158333	0.5	0.753400
58.166667	0.5	0.754300
58.175000	0.5	0.756750
58.183333	0.5	0.758850
58.191667	0.5	0.756500
58.200000	0.5	0.757300
58.208333	0.5	0.758700
58.216667	0.5	0.760250
58.225000	0.5	0.762000
58.233333	0.5	0.762150
58.241667	0.5	0.760650
58.250000	0.5	0.759050
58.258333	0.5	0.759100
58.266667	0.5	0.758800
58.275000	0.5	0.759400
58.283333	0.5	0.760150
58.291667	0.5	0.760700
58.300000	0.5	0.762600
58.308333	0.5	0.764500
58.316667	0.5	0.766800
58.325000	0.5	0.766950
58.333333	0.5	0.767150
58.341667	0.5	0.768050
58.350000	0.5	0.769600
58.358333	0.5	0.771050
58.366667	0.5	0.772000
58.375000	0.5	0.770550
58.383333	0.5	0.769550
58.391667	0.5	0.771200
58.400000	0.5	0.772700
58.408333	0.5	0.773200
58.416667	0.5	0.774150
58.425000	0.5	0.772050
58.433333	0.5	0.770300
58.441667	0.5	0.768500
58.450000	0.5	0.767800
58.458333	0.5	0.767850
58.466667	0.5	0.768450
58.475000	0.5	0.768550
58.483333	0.5	0.768850
58.491667	0.5	0.769050
58.500000	0.5	0.770050
58.508333	0.5	0.771400
58.516667	0.5	0.772800
58.525000	0.5	0.773350
58.533333	0.5	0.774250
58.541667	0.5	0.774350
58.550000	0.5	0.774400
58.558333	0.5	0.775600
58.566667	0.5	0.773550
58.575000	0.5	0.774200
58.583333	0.5	0.774950
58.591667	0.5	0.775500
58.600000	0.5	0.776150
58.608333	0.5	0.775350
58.616667	0.5	0.773000
58.625000	0.5	0.771500
58.633333	0.5	0.770250
58.641667	0.5	0.769950
58.650000	0.5	0.769600
58.658333	0.5	0.770500
58.666667	0.5	0.770650
58.675000	0.5	0.770950
58.683333	0.5	0.771950
58.691667	0.5	0.773250
58.700000	0.5	0.772050
58.708333	0.5	0.776600
58.716667	0.5	0.777000
58.725000	0.5	0.776550
58.733333	0.5	0.778450
58.741667	0.5	0.780500
58.750000	0.5	0.777350
58.758333	0.5	0.777500
58.766667	0.5	0.778300
58.775000	0.5	0.780400
58.783333	0.5	0.781100
58.791667	0.5	0.781850
58.800000	0.5	0.779200
58.808333	0.5	0.776800
58.816667	0.5	0.776500
58.825000	0.5	0.775700
58.833333	0.5	0.776350
58.841667	0.5	0.777000
58.850000	0.5	0.777800
58.858333	0.5	0.778100
58.866667	0.5	0.778950
58.875000	0.5	0.780450
58.883333	0.5	0.782550
58.891667	0.5	0.783500
58.900000	0.5	0.784450
58.908333	0.5	0.785750
58.916667	0.5	0.786250
58.925000	0.5	0.785200
58.933333	0.5	0.785450
58.941667	0.5	0.783750
58.950000	0.5	0.785250
58.958333	0.5	0.785350
58.966667	0.5	0.787100
58.975000	0.5	0.786650
58.983333	0.5	0.785200
58.991667	0.5	0.782500
59.000000	0.5	0.780950
59.008333	0.5	0.780600
59.016667	0.5	0.780450
59.025000	0.5	0.779850
59.033333	0.5	0.779400
59.041667	0.5	0.779100
59.050000	0.5	0.778650
59.058333	0.5	0.778550
59.066667	0.5	0.779500
59.075000	0.5	0.779950
59.083333	0.5	0.780600
59.091667	0.5	0.781200
59.100000	0.5	0.781150
59.108333	0.5	0.782150
59.116667	0.5	0.783450
59.125000	0.5	0.778250
59.133333	0.5	0.779200
59.141667	0.5	0.779200
59.150000	0.5	0.780350
59.158333	0.5	0.780550
59.166667	0.5	0.779250
59.175000	0.5	0.779050
59.183333	0.5	0.818150
59.191667	0.5	0.819850
59.200000	0.5	0.818300
59.208333	0.5	0.818550
59.216667	0.5	0.817800
59.225000	0.5	0.818000
59.233333	0.5	0.817500
59.241667	0.5	0.817850
59.250000	0.5	0.819150
59.258333	0.5	0.818250
59.266667	0.5	0.817400
59.275000	0.5	0.816950
59.283333	0.5	0.817350
59.291667	0.5	0.817150
59.300000	0.5	0.818750
59.308333	0.5	0.817250
59.316667	0.5	0.814700
59.325000	0.5	0.815750
59.333333	0.5	0.816600
59.341667	0.5	0.816850
59.350000	0.5	0.816600
59.358333	0.5	0.814350
59.366667	0.5	0.811700
59.375000	0.5	0.809300
59.383333	0.5	0.808300
59.391667	0.5	0.807150
59.400000	0.5	0.807500
59.408333	0.5	0.807050
59.416667	0.5	0.807300
59.425000	0.5	0.807000
59.433333	0.5	0.807950
59.441667	0.5	0.808350
59.450000	0.5	0.808000
59.458333	0.5	0.807900
59.466667	0.5	0.808700
59.475000	0.5	0.809950
59.483333	0.5	0.809150
59.491667	0.5	0.810100
59.500000	0.5	0.807000
59.508333	0.5	0.806100
59.516667	0.5	0.806600
59.525000	0.5	0.806900
59.533333	0.5	0.807000
59.541667	0.5	0.805300
59.550000	0.5	0.802350
59.558333	0.5	0.800150
59.566667	0.5	0.798900
59.575000	0.5	0.797800
59.583333	0.5	0.796550
59.591667	0.5	0.795850
59.600000	0.5	0.794400
59.608333	0.5	0.793900
59.616667	0.5	0.793650
59.625000	0.5	0.794650
59.633333	0.5	0.792500
59.641667	0.5	0.792250
59.650000	0.5	0.791600
59.658333	0.5	0.790700
59.666667	0.5	0.790500
59.675000	0.5	0.790950
59.683333	0.5	0.787450
59.691667	0.5	0.786400
59.700000	0.5	0.785850
59.708333	0.5	0.786950
59.716667	0.5	0.785600
59.725000	0.5	0.785300
59.733333	0.5	0.782200
59.741667	0.5	0.778450
59.750000	0.5	0.775350
59.758333	0.5	0.773300
59.766667	0.5	0.772450
59.775000	0.5	0.771950
59.783333	0.5	0.771450
59.791667	0.5	0.770500
59.800000	0.5	0.770200
59.808333	0.5	0.769600
59.816667	0.5	0.769150
59.825000	0.5	0.768850
59.833333	0.5	0.767400
59.841667	0.5	0.767000
59.850000	0.5	0.767450
59.858333	0.5	0.766350
59.866667	0.5	0.765400
59.875000	0.5	0.761750
59.883333	0.5	0.761650
59.891667	0.5	0.761800
59.900000	0.5	0.761700
59.908333	0.5	0.760050
59.916667	0.5	0.757700
59.925000	0.5	0.753450
59.933333	0.5	0.751150
59.941667	0.5	0.748750
59.950000	0.5	0.748200
59.958333	0.5	0.746950
59.966667	0.5	0.746400
59.975000	0.5	0.745150
59.983333	0.5	0.744250
59.991667	0.5	0.744200
60.000000	0.5	0.744250
