# Supplementary material for: Moringa oleifera leaf polysaccharide alleviates experimental colitis by inhibiting inflammation and maintaining intestinal barrier
Source: Front Nutr. 2022 Nov 10;9:1055791. doi: 10.3389/fnut.2022.1055791 (PMC9686441; doi:10.3389/fnut.2022.1055791)
Supplement: Supplementary file 1 [file Data_Sheet_1.zip › Figure 2/Fig 2B/mono13mix_20_ED_1.txt]

文件路径	chrom://dew-pc/2022/20220719-MONO.seq/583.smp/ED_1.channel/ED_1.chm
通道	ED_1

进样信息:
数据仓	2022
进样	mono13mix_20
进样序号	9
位置	RA6
注释	
处理方法	Mono
仪器方法	Mono13-20-2201-1
类型	校正标准品
状态	已完成
进样日期	2022/7/19
进样时间	17:51:04
进样量 (µl)	5.0
稀释因子	1.0000
重量	1.0000

色谱数据信息:
时间最小值 (min)	0.000000
时间最大值 (min)	60.000000
数据点	7201
检测器	EDet1
正在生成数据系统	Chromeleon 7.2.5.9507
正在导出数据系统	Chromeleon 7.2.5.0
操作者	仪器控制器
信号数量	
信号单位	nC
信号最小值	-2.461050
信号最大值	185.555303
通道	ED_1
驱动名称	DC-5000
通道类型	评估
最小步长 (s)	0.5
最大步长 (s)	0.5
平均步长 (s)	0.5

信号参数信息:
信号信息	

色谱数据:
时间 (min)	步长 (s)	值 (nC)
0.000000	n.a.	0.003700
0.008333	0.5	0.006400
0.016667	0.5	0.004350
0.025000	0.5	0.001250
0.033333	0.5	0.000750
0.041667	0.5	0.000150
0.050000	0.5	-0.001100
0.058333	0.5	-0.003400
0.066667	0.5	-0.006250
0.075000	0.5	-0.011600
0.083333	0.5	-0.015600
0.091667	0.5	-0.019000
0.100000	0.5	-0.021750
0.108333	0.5	-0.024350
0.116667	0.5	-0.026300
0.125000	0.5	-0.028550
0.133333	0.5	-0.029950
0.141667	0.5	-0.031350
0.150000	0.5	-0.032350
0.158333	0.5	-0.034250
0.166667	0.5	-0.034700
0.175000	0.5	-0.035950
0.183333	0.5	-0.037850
0.191667	0.5	-0.038700
0.200000	0.5	-0.037850
0.208333	0.5	-0.042350
0.216667	0.5	-0.044950
0.225000	0.5	-0.046000
0.233333	0.5	-0.046100
0.241667	0.5	-0.047500
0.250000	0.5	-0.048800
0.258333	0.5	-0.053100
0.266667	0.5	-0.058350
0.275000	0.5	-0.061350
0.283333	0.5	-0.063050
0.291667	0.5	-0.064950
0.300000	0.5	-0.065050
0.308333	0.5	-0.065850
0.316667	0.5	-0.067400
0.325000	0.5	-0.067600
0.333333	0.5	-0.067650
0.341667	0.5	-0.066100
0.350000	0.5	-0.065450
0.358333	0.5	-0.066800
0.366667	0.5	-0.066750
0.375000	0.5	-0.066750
0.383333	0.5	-0.067600
0.391667	0.5	-0.068450
0.400000	0.5	-0.072850
0.408333	0.5	-0.073400
0.416667	0.5	-0.073300
0.425000	0.5	-0.073750
0.433333	0.5	-0.075600
0.441667	0.5	-0.076750
0.450000	0.5	-0.080850
0.458333	0.5	-0.082550
0.466667	0.5	-0.085100
0.475000	0.5	-0.086500
0.483333	0.5	-0.087400
0.491667	0.5	-0.087600
0.500000	0.5	-0.088150
0.508333	0.5	-0.088550
0.516667	0.5	-0.088000
0.525000	0.5	-0.088100
0.533333	0.5	-0.088100
0.541667	0.5	-0.086950
0.550000	0.5	-0.086600
0.558333	0.5	-0.087700
0.566667	0.5	-0.087350
0.575000	0.5	-0.086900
0.583333	0.5	-0.090500
0.591667	0.5	-0.090900
0.600000	0.5	-0.090700
0.608333	0.5	-0.089400
0.616667	0.5	-0.089150
0.625000	0.5	-0.090100
0.633333	0.5	-0.092800
0.641667	0.5	-0.096750
0.650000	0.5	-0.097800
0.658333	0.5	-0.099500
0.666667	0.5	-0.099800
0.675000	0.5	-0.099700
0.683333	0.5	-0.099750
0.691667	0.5	-0.100350
0.700000	0.5	-0.099650
0.708333	0.5	-0.099050
0.716667	0.5	-0.096950
0.725000	0.5	-0.096100
0.733333	0.5	-0.095850
0.741667	0.5	-0.095500
0.750000	0.5	-0.095550
0.758333	0.5	-0.094900
0.766667	0.5	-0.096400
0.775000	0.5	-0.099000
0.783333	0.5	-0.098350
0.791667	0.5	-0.097850
0.800000	0.5	-0.097500
0.808333	0.5	-0.098000
0.816667	0.5	-0.100150
0.825000	0.5	-0.103200
0.833333	0.5	-0.105550
0.841667	0.5	-0.106850
0.850000	0.5	-0.107650
0.858333	0.5	-0.107400
0.866667	0.5	-0.108400
0.875000	0.5	-0.108600
0.883333	0.5	-0.109050
0.891667	0.5	-0.108350
0.900000	0.5	-0.107800
0.908333	0.5	-0.106900
0.916667	0.5	-0.106800
0.925000	0.5	-0.106950
0.933333	0.5	-0.106800
0.941667	0.5	-0.106700
0.950000	0.5	-0.107100
0.958333	0.5	-0.110500
0.966667	0.5	-0.110800
0.975000	0.5	-0.110350
0.983333	0.5	-0.110300
0.991667	0.5	-0.110950
1.000000	0.5	-0.111850
1.008333	0.5	-0.115750
1.016667	0.5	-0.118400
1.025000	0.5	-0.120250
1.033333	0.5	-0.122150
1.041667	0.5	-0.123150
1.050000	0.5	-0.124050
1.058333	0.5	-0.124150
1.066667	0.5	-0.124200
1.075000	0.5	-0.124950
1.083333	0.5	-0.123800
1.091667	0.5	-0.125700
1.100000	0.5	-0.125750
1.108333	0.5	-0.125000
1.116667	0.5	-0.125300
1.125000	0.5	-0.125100
1.133333	0.5	-0.123300
1.141667	0.5	-0.124750
1.150000	0.5	-0.127250
1.158333	0.5	-0.126350
1.166667	0.5	-0.124600
1.175000	0.5	-0.123850
1.183333	0.5	-0.121850
1.191667	0.5	-0.117250
1.200000	0.5	-0.101800
1.208333	0.5	-0.070050
1.216667	0.5	-0.020350
1.225000	0.5	0.040800
1.233333	0.5	0.103900
1.241667	0.5	0.149850
1.250000	0.5	0.171550
1.258333	0.5	0.171700
1.266667	0.5	0.160000
1.275000	0.5	0.150200
1.283333	0.5	0.149950
1.291667	0.5	0.159100
1.300000	0.5	0.199800
1.308333	0.5	0.354050
1.316667	0.5	0.756450
1.325000	0.5	1.469500
1.333333	0.5	2.341000
1.341667	0.5	3.145900
1.350000	0.5	3.981650
1.358333	0.5	5.639500
1.366667	0.5	9.056050
1.375000	0.5	13.773200
1.383333	0.5	17.938150
1.391667	0.5	20.109150
1.400000	0.5	20.051100
1.408333	0.5	18.262500
1.416667	0.5	15.491300
1.425000	0.5	12.475200
1.433333	0.5	9.761150
1.441667	0.5	7.617200
1.450000	0.5	6.063100
1.458333	0.5	4.990700
1.466667	0.5	4.259150
1.475000	0.5	3.759950
1.483333	0.5	3.414400
1.491667	0.5	3.174300
1.500000	0.5	3.009850
1.508333	0.5	2.897450
1.516667	0.5	2.815450
1.525000	0.5	2.755050
1.533333	0.5	2.712150
1.541667	0.5	2.688050
1.550000	0.5	2.681850
1.558333	0.5	2.696650
1.566667	0.5	2.728700
1.575000	0.5	2.779050
1.583333	0.5	2.844900
1.591667	0.5	2.924450
1.600000	0.5	3.014950
1.608333	0.5	3.114900
1.616667	0.5	3.221650
1.625000	0.5	3.332050
1.633333	0.5	3.446750
1.641667	0.5	3.563000
1.650000	0.5	3.680400
1.658333	0.5	3.797000
1.666667	0.5	3.911250
1.675000	0.5	4.022650
1.683333	0.5	4.130350
1.691667	0.5	4.233450
1.700000	0.5	4.331400
1.708333	0.5	4.420600
1.716667	0.5	4.506450
1.725000	0.5	4.586350
1.733333	0.5	4.659500
1.741667	0.5	4.724600
1.750000	0.5	4.783550
1.758333	0.5	4.832850
1.766667	0.5	4.876400
1.775000	0.5	4.913250
1.783333	0.5	4.943750
1.791667	0.5	4.969150
1.800000	0.5	4.990800
1.808333	0.5	5.007250
1.816667	0.5	5.016550
1.825000	0.5	5.017750
1.833333	0.5	5.008700
1.841667	0.5	4.991050
1.850000	0.5	4.969600
1.858333	0.5	4.945850
1.866667	0.5	4.920550
1.875000	0.5	4.890250
1.883333	0.5	4.851250
1.891667	0.5	4.800300
1.900000	0.5	4.742350
1.908333	0.5	4.677550
1.916667	0.5	4.608050
1.925000	0.5	4.535050
1.933333	0.5	4.460150
1.941667	0.5	4.382900
1.950000	0.5	4.306550
1.958333	0.5	4.231550
1.966667	0.5	4.157350
1.975000	0.5	4.084350
1.983333	0.5	4.010750
1.991667	0.5	3.936450
2.000000	0.5	3.861550
2.008333	0.5	3.786900
2.016667	0.5	3.714500
2.025000	0.5	3.644250
2.033333	0.5	3.580400
2.041667	0.5	3.523100
2.050000	0.5	3.469550
2.058333	0.5	3.412200
2.066667	0.5	3.347700
2.075000	0.5	3.271850
2.083333	0.5	3.183450
2.091667	0.5	3.093550
2.100000	0.5	3.000950
2.108333	0.5	2.908950
2.116667	0.5	2.819250
2.125000	0.5	2.730750
2.133333	0.5	2.644500
2.141667	0.5	2.561350
2.150000	0.5	2.482200
2.158333	0.5	2.405750
2.166667	0.5	2.332800
2.175000	0.5	2.261300
2.183333	0.5	2.191850
2.191667	0.5	2.123700
2.200000	0.5	2.059050
2.208333	0.5	1.995850
2.216667	0.5	1.935600
2.225000	0.5	1.875050
2.233333	0.5	1.814550
2.241667	0.5	1.757650
2.250000	0.5	1.702600
2.258333	0.5	1.646750
2.266667	0.5	1.589750
2.275000	0.5	1.537050
2.283333	0.5	1.487150
2.291667	0.5	1.437650
2.300000	0.5	1.389350
2.308333	0.5	1.340500
2.316667	0.5	1.291150
2.325000	0.5	1.244750
2.333333	0.5	1.199850
2.341667	0.5	1.156150
2.350000	0.5	1.115000
2.358333	0.5	1.075350
2.366667	0.5	1.037550
2.375000	0.5	1.002000
2.383333	0.5	0.968550
2.391667	0.5	0.937800
2.400000	0.5	0.905500
2.408333	0.5	0.874400
2.416667	0.5	0.845500
2.425000	0.5	0.815800
2.433333	0.5	0.786050
2.441667	0.5	0.759050
2.450000	0.5	0.730050
2.458333	0.5	0.700850
2.466667	0.5	0.675400
2.475000	0.5	0.651700
2.483333	0.5	0.628400
2.491667	0.5	0.606400
2.500000	0.5	0.583150
2.508333	0.5	0.561050
2.516667	0.5	0.541000
2.525000	0.5	0.524550
2.533333	0.5	0.510700
2.541667	0.5	0.501050
2.550000	0.5	0.494850
2.558333	0.5	0.494550
2.566667	0.5	0.500650
2.575000	0.5	0.516150
2.583333	0.5	0.541400
2.591667	0.5	0.577800
2.600000	0.5	0.625200
2.608333	0.5	0.684750
2.616667	0.5	0.758800
2.625000	0.5	0.846950
2.633333	0.5	0.947900
2.641667	0.5	1.057700
2.650000	0.5	1.180650
2.658333	0.5	1.311550
2.666667	0.5	1.446050
2.675000	0.5	1.581600
2.683333	0.5	1.714100
2.691667	0.5	1.839050
2.700000	0.5	1.956700
2.708333	0.5	2.063100
2.716667	0.5	2.157500
2.725000	0.5	2.237700
2.733333	0.5	2.302550
2.741667	0.5	2.350700
2.750000	0.5	2.383550
2.758333	0.5	2.399350
2.766667	0.5	2.401400
2.775000	0.5	2.387800
2.783333	0.5	2.361900
2.791667	0.5	2.323650
2.800000	0.5	2.275250
2.808333	0.5	2.219850
2.816667	0.5	2.157700
2.825000	0.5	2.086600
2.833333	0.5	2.013650
2.841667	0.5	1.939400
2.850000	0.5	1.864600
2.858333	0.5	1.788650
2.866667	0.5	1.787850
2.875000	0.5	1.635750
2.883333	0.5	1.561350
2.891667	0.5	1.489550
2.900000	0.5	1.421650
2.908333	0.5	1.356950
2.916667	0.5	1.296150
2.925000	0.5	1.238300
2.933333	0.5	1.182250
2.941667	0.5	1.129800
2.950000	0.5	1.078850
2.958333	0.5	1.031050
2.966667	0.5	0.984950
2.975000	0.5	0.940400
2.983333	0.5	0.898700
2.991667	0.5	0.858600
3.000000	0.5	0.821050
3.008333	0.5	0.786250
3.016667	0.5	0.749650
3.025000	0.5	0.718500
3.033333	0.5	0.689450
3.041667	0.5	0.662650
3.050000	0.5	0.635550
3.058333	0.5	0.608950
3.066667	0.5	0.581900
3.075000	0.5	0.557500
3.083333	0.5	0.534000
3.091667	0.5	0.512450
3.100000	0.5	0.492800
3.108333	0.5	0.474850
3.116667	0.5	0.456650
3.125000	0.5	0.439600
3.133333	0.5	0.424100
3.141667	0.5	0.409050
3.150000	0.5	0.394700
3.158333	0.5	0.381400
3.166667	0.5	0.366850
3.175000	0.5	0.353350
3.183333	0.5	0.343050
3.191667	0.5	0.332900
3.200000	0.5	0.319300
3.208333	0.5	0.311050
3.216667	0.5	0.304800
3.225000	0.5	0.299800
3.233333	0.5	0.294350
3.241667	0.5	0.287450
3.250000	0.5	0.277600
3.258333	0.5	0.266200
3.266667	0.5	0.255900
3.275000	0.5	0.244400
3.283333	0.5	0.233250
3.291667	0.5	0.221150
3.300000	0.5	0.210600
3.308333	0.5	0.200200
3.316667	0.5	0.192350
3.325000	0.5	0.185300
3.333333	0.5	0.180300
3.341667	0.5	0.173800
3.350000	0.5	0.167200
3.358333	0.5	0.162050
3.366667	0.5	0.155150
3.375000	0.5	0.147100
3.383333	0.5	0.139550
3.391667	0.5	0.128950
3.400000	0.5	0.122350
3.408333	0.5	0.115150
3.416667	0.5	0.108650
3.425000	0.5	0.101050
3.433333	0.5	0.092150
3.441667	0.5	0.083150
3.450000	0.5	0.074700
3.458333	0.5	0.067150
3.466667	0.5	0.060950
3.475000	0.5	0.055850
3.483333	0.5	0.050500
3.491667	0.5	0.046200
3.500000	0.5	0.040900
3.508333	0.5	0.036550
3.516667	0.5	0.031750
3.525000	0.5	0.027900
3.533333	0.5	0.024100
3.541667	0.5	0.019200
3.550000	0.5	0.013350
3.558333	0.5	0.010600
3.566667	0.5	0.006300
3.575000	0.5	-0.001500
3.583333	0.5	-0.005150
3.591667	0.5	-0.007750
3.600000	0.5	-0.011350
3.608333	0.5	-0.014600
3.616667	0.5	-0.019600
3.625000	0.5	-0.025550
3.633333	0.5	-0.031500
3.641667	0.5	-0.035500
3.650000	0.5	-0.039000
3.658333	0.5	-0.041550
3.666667	0.5	-0.044750
3.675000	0.5	-0.047500
3.683333	0.5	-0.050900
3.691667	0.5	-0.052700
3.700000	0.5	-0.054200
3.708333	0.5	-0.057250
3.716667	0.5	-0.060950
3.725000	0.5	-0.063450
3.733333	0.5	-0.065450
3.741667	0.5	-0.067950
3.750000	0.5	-0.069100
3.758333	0.5	-0.073800
3.766667	0.5	-0.078000
3.775000	0.5	-0.079650
3.783333	0.5	-0.080850
3.791667	0.5	-0.082850
3.800000	0.5	-0.084650
3.808333	0.5	-0.089050
3.816667	0.5	-0.093000
3.825000	0.5	-0.096700
3.833333	0.5	-0.099050
3.841667	0.5	-0.101250
3.850000	0.5	-0.102200
3.858333	0.5	-0.104200
3.866667	0.5	-0.104900
3.875000	0.5	-0.106400
3.883333	0.5	-0.106300
3.891667	0.5	-0.107000
3.900000	0.5	-0.107550
3.908333	0.5	-0.107900
3.916667	0.5	-0.108650
3.925000	0.5	-0.109650
3.933333	0.5	-0.111050
3.941667	0.5	-0.111300
3.950000	0.5	-0.115500
3.958333	0.5	-0.115500
3.966667	0.5	-0.116350
3.975000	0.5	-0.116450
3.983333	0.5	-0.118100
3.991667	0.5	-0.121800
4.000000	0.5	-0.126400
4.008333	0.5	-0.130050
4.016667	0.5	-0.132750
4.025000	0.5	-0.135150
4.033333	0.5	-0.137400
4.041667	0.5	-0.138350
4.050000	0.5	-0.140500
4.058333	0.5	-0.142000
4.066667	0.5	-0.142650
4.075000	0.5	-0.142650
4.083333	0.5	-0.145100
4.091667	0.5	-0.146100
4.100000	0.5	-0.147250
4.108333	0.5	-0.148800
4.116667	0.5	-0.148650
4.125000	0.5	-0.147200
4.133333	0.5	-0.151250
4.141667	0.5	-0.152450
4.150000	0.5	-0.152900
4.158333	0.5	-0.153100
4.166667	0.5	-0.154000
4.175000	0.5	-0.155300
4.183333	0.5	-0.159000
4.191667	0.5	-0.163050
4.200000	0.5	-0.165250
4.208333	0.5	-0.166550
4.216667	0.5	-0.168050
4.225000	0.5	-0.168850
4.233333	0.5	-0.169550
4.241667	0.5	-0.170600
4.250000	0.5	-0.170700
4.258333	0.5	-0.170900
4.266667	0.5	-0.169950
4.275000	0.5	-0.170650
4.283333	0.5	-0.171100
4.291667	0.5	-0.170750
4.300000	0.5	-0.171000
4.308333	0.5	-0.171200
4.316667	0.5	-0.171700
4.325000	0.5	-0.175050
4.333333	0.5	-0.174250
4.341667	0.5	-0.173750
4.350000	0.5	-0.172050
4.358333	0.5	-0.171300
4.366667	0.5	-0.172350
4.375000	0.5	-0.174800
4.383333	0.5	-0.175500
4.391667	0.5	-0.176400
4.400000	0.5	-0.176050
4.408333	0.5	-0.175000
4.416667	0.5	-0.172300
4.425000	0.5	-0.167250
4.433333	0.5	-0.155150
4.441667	0.5	-0.131200
4.450000	0.5	-0.087000
4.458333	0.5	-0.006300
4.466667	0.5	0.139700
4.475000	0.5	0.387150
4.483333	0.5	0.793300
4.491667	0.5	1.434750
4.500000	0.5	2.405350
4.508333	0.5	3.810100
4.516667	0.5	5.758750
4.525000	0.5	8.320800
4.533333	0.5	11.529350
4.541667	0.5	15.329850
4.550000	0.5	19.589650
4.558333	0.5	24.102300
4.566667	0.5	28.915100
4.575000	0.5	33.218600
4.583333	0.5	37.092801
4.591667	0.5	40.354501
4.600000	0.5	42.863801
4.608333	0.5	44.532551
4.616667	0.5	45.299401
4.625000	0.5	45.179401
4.633333	0.5	44.217251
4.641667	0.5	42.514451
4.650000	0.5	40.177001
4.658333	0.5	37.338651
4.666667	0.5	34.154801
4.675000	0.5	30.757350
4.683333	0.5	27.273800
4.691667	0.5	23.825800
4.700000	0.5	20.504750
4.708333	0.5	17.417600
4.716667	0.5	14.620050
4.725000	0.5	12.151500
4.733333	0.5	9.942800
4.741667	0.5	8.208650
4.750000	0.5	6.751950
4.758333	0.5	5.569050
4.766667	0.5	4.618250
4.775000	0.5	3.859250
4.783333	0.5	3.255000
4.791667	0.5	2.771700
4.800000	0.5	2.384400
4.808333	0.5	2.070750
4.816667	0.5	1.815650
4.825000	0.5	1.605550
4.833333	0.5	1.431100
4.841667	0.5	1.284700
4.850000	0.5	1.159050
4.858333	0.5	1.050900
4.866667	0.5	0.959400
4.875000	0.5	0.879550
4.883333	0.5	0.805500
4.891667	0.5	0.743450
4.900000	0.5	0.689100
4.908333	0.5	0.640650
4.916667	0.5	0.595650
4.925000	0.5	0.552550
4.933333	0.5	0.510950
4.941667	0.5	0.472050
4.950000	0.5	0.437200
4.958333	0.5	0.403400
4.966667	0.5	0.372600
4.975000	0.5	0.343300
4.983333	0.5	0.314800
4.991667	0.5	0.288150
5.000000	0.5	0.262700
5.008333	0.5	0.239750
5.016667	0.5	0.216800
5.025000	0.5	0.195750
5.033333	0.5	0.175500
5.041667	0.5	0.155850
5.050000	0.5	0.138300
5.058333	0.5	0.123200
5.066667	0.5	0.104750
5.075000	0.5	0.088400
5.083333	0.5	0.074750
5.091667	0.5	0.062450
5.100000	0.5	0.050150
5.108333	0.5	0.038000
5.116667	0.5	0.023600
5.125000	0.5	0.009950
5.133333	0.5	-0.002200
5.141667	0.5	-0.012000
5.150000	0.5	-0.021500
5.158333	0.5	-0.029750
5.166667	0.5	-0.038450
5.175000	0.5	-0.046200
5.183333	0.5	-0.053900
5.191667	0.5	-0.059800
5.200000	0.5	-0.065100
5.208333	0.5	-0.069950
5.216667	0.5	-0.076200
5.225000	0.5	-0.081000
5.233333	0.5	-0.086150
5.241667	0.5	-0.092050
5.250000	0.5	-0.097500
5.258333	0.5	-0.105050
5.266667	0.5	-0.109500
5.275000	0.5	-0.112950
5.283333	0.5	-0.116350
5.291667	0.5	-0.120500
5.300000	0.5	-0.125850
5.308333	0.5	-0.132250
5.316667	0.5	-0.137000
5.325000	0.5	-0.141800
5.333333	0.5	-0.145400
5.341667	0.5	-0.149200
5.350000	0.5	-0.152250
5.358333	0.5	-0.155300
5.366667	0.5	-0.157350
5.375000	0.5	-0.159450
5.383333	0.5	-0.161050
5.391667	0.5	-0.164050
5.400000	0.5	-0.165800
5.408333	0.5	-0.168500
5.416667	0.5	-0.172500
5.425000	0.5	-0.174750
5.433333	0.5	-0.176650
5.441667	0.5	-0.183250
5.450000	0.5	-0.186850
5.458333	0.5	-0.190000
5.466667	0.5	-0.191700
5.475000	0.5	-0.194550
5.483333	0.5	-0.198350
5.491667	0.5	-0.203700
5.500000	0.5	-0.209550
5.508333	0.5	-0.213400
5.516667	0.5	-0.216300
5.525000	0.5	-0.217600
5.533333	0.5	-0.219000
5.541667	0.5	-0.220400
5.550000	0.5	-0.222200
5.558333	0.5	-0.222700
5.566667	0.5	-0.223750
5.575000	0.5	-0.222450
5.583333	0.5	-0.223300
5.591667	0.5	-0.225300
5.600000	0.5	-0.226550
5.608333	0.5	-0.228450
5.616667	0.5	-0.231750
5.625000	0.5	-0.235200
5.633333	0.5	-0.241050
5.641667	0.5	-0.243250
5.650000	0.5	-0.245850
5.658333	0.5	-0.247700
5.666667	0.5	-0.251800
5.675000	0.5	-0.255600
5.683333	0.5	-0.261400
5.691667	0.5	-0.265650
5.700000	0.5	-0.270250
5.708333	0.5	-0.273200
5.716667	0.5	-0.275400
5.725000	0.5	-0.277650
5.733333	0.5	-0.279000
5.741667	0.5	-0.280950
5.750000	0.5	-0.280550
5.758333	0.5	-0.281750
5.766667	0.5	-0.282400
5.775000	0.5	-0.282900
5.783333	0.5	-0.284200
5.791667	0.5	-0.285900
5.800000	0.5	-0.286450
5.808333	0.5	-0.287050
5.816667	0.5	-0.291600
5.825000	0.5	-0.293400
5.833333	0.5	-0.294450
5.841667	0.5	-0.294550
5.850000	0.5	-0.296350
5.858333	0.5	-0.298700
5.866667	0.5	-0.303600
5.875000	0.5	-0.308200
5.883333	0.5	-0.310700
5.891667	0.5	-0.314100
5.900000	0.5	-0.315550
5.908333	0.5	-0.317300
5.916667	0.5	-0.318350
5.925000	0.5	-0.319700
5.933333	0.5	-0.320650
5.941667	0.5	-0.320550
5.950000	0.5	-0.322600
5.958333	0.5	-0.323800
5.966667	0.5	-0.324600
5.975000	0.5	-0.324600
5.983333	0.5	-0.325550
5.991667	0.5	-0.325850
6.000000	0.5	-0.328250
6.008333	0.5	-0.330650
6.016667	0.5	-0.330600
6.025000	0.5	-0.330950
6.033333	0.5	-0.331350
6.041667	0.5	-0.332600
6.050000	0.5	-0.336250
6.058333	0.5	-0.340300
6.066667	0.5	-0.343600
6.075000	0.5	-0.345150
6.083333	0.5	-0.347050
6.091667	0.5	-0.347850
6.100000	0.5	-0.349650
6.108333	0.5	-0.349900
6.116667	0.5	-0.351350
6.125000	0.5	-0.351650
6.133333	0.5	-0.351400
6.141667	0.5	-0.351900
6.150000	0.5	-0.353800
6.158333	0.5	-0.354750
6.166667	0.5	-0.354850
6.175000	0.5	-0.355950
6.183333	0.5	-0.357550
6.191667	0.5	-0.361600
6.200000	0.5	-0.363250
6.208333	0.5	-0.363250
6.216667	0.5	-0.363750
6.225000	0.5	-0.365100
6.233333	0.5	-0.368150
6.241667	0.5	-0.372250
6.250000	0.5	-0.375250
6.258333	0.5	-0.378200
6.266667	0.5	-0.380500
6.275000	0.5	-0.382200
6.283333	0.5	-0.383050
6.291667	0.5	-0.384400
6.300000	0.5	-0.385450
6.308333	0.5	-0.386200
6.316667	0.5	-0.385100
6.325000	0.5	-0.388050
6.333333	0.5	-0.388350
6.341667	0.5	-0.388950
6.350000	0.5	-0.390650
6.358333	0.5	-0.391050
6.366667	0.5	-0.390500
6.375000	0.5	-0.394350
6.383333	0.5	-0.396550
6.391667	0.5	-0.396850
6.400000	0.5	-0.396200
6.408333	0.5	-0.397700
6.416667	0.5	-0.398950
6.425000	0.5	-0.403050
6.433333	0.5	-0.407050
6.441667	0.5	-0.409850
6.450000	0.5	-0.411650
6.458333	0.5	-0.412450
6.466667	0.5	-0.412300
6.475000	0.5	-0.413250
6.483333	0.5	-0.414350
6.491667	0.5	-0.414650
6.500000	0.5	-0.414400
6.508333	0.5	-0.413300
6.516667	0.5	-0.413350
6.525000	0.5	-0.414950
6.533333	0.5	-0.414350
6.541667	0.5	-0.413600
6.550000	0.5	-0.414250
6.558333	0.5	-0.415550
6.566667	0.5	-0.418200
6.575000	0.5	-0.418050
6.583333	0.5	-0.417300
6.591667	0.5	-0.415900
6.600000	0.5	-0.417000
6.608333	0.5	-0.418450
6.616667	0.5	-0.422050
6.625000	0.5	-0.423550
6.633333	0.5	-0.424850
6.641667	0.5	-0.425900
6.650000	0.5	-0.426500
6.658333	0.5	-0.426000
6.666667	0.5	-0.426500
6.675000	0.5	-0.426300
6.683333	0.5	-0.425900
6.691667	0.5	-0.424900
6.700000	0.5	-0.425650
6.708333	0.5	-0.424950
6.716667	0.5	-0.424750
6.725000	0.5	-0.424950
6.733333	0.5	-0.425050
6.741667	0.5	-0.423500
6.750000	0.5	-0.426350
6.758333	0.5	-0.426050
6.766667	0.5	-0.425100
6.775000	0.5	-0.424000
6.783333	0.5	-0.423650
6.791667	0.5	-0.423650
6.800000	0.5	-0.426400
6.808333	0.5	-0.429100
6.816667	0.5	-0.430350
6.825000	0.5	-0.431800
6.833333	0.5	-0.431700
6.841667	0.5	-0.431400
6.850000	0.5	-0.430250
6.858333	0.5	-0.430100
6.866667	0.5	-0.429000
6.875000	0.5	-0.427750
6.883333	0.5	-0.426250
6.891667	0.5	-0.425850
6.900000	0.5	-0.425700
6.908333	0.5	-0.425100
6.916667	0.5	-0.424800
6.925000	0.5	-0.423550
6.933333	0.5	-0.424100
6.941667	0.5	-0.426400
6.950000	0.5	-0.425750
6.958333	0.5	-0.425300
6.966667	0.5	-0.425000
6.975000	0.5	-0.426100
6.983333	0.5	-0.428000
6.991667	0.5	-0.431550
7.000000	0.5	-0.434250
7.008333	0.5	-0.435350
7.016667	0.5	-0.436600
7.025000	0.5	-0.436450
7.033333	0.5	-0.437700
7.041667	0.5	-0.437600
7.050000	0.5	-0.438800
7.058333	0.5	-0.438000
7.066667	0.5	-0.437300
7.075000	0.5	-0.436050
7.083333	0.5	-0.435650
7.091667	0.5	-0.435650
7.100000	0.5	-0.435750
7.108333	0.5	-0.435050
7.116667	0.5	-0.435550
7.125000	0.5	-0.438950
7.133333	0.5	-0.440250
7.141667	0.5	-0.439850
7.150000	0.5	-0.439500
7.158333	0.5	-0.439450
7.166667	0.5	-0.440700
7.175000	0.5	-0.443950
7.183333	0.5	-0.447250
7.191667	0.5	-0.448350
7.200000	0.5	-0.450150
7.208333	0.5	-0.450800
7.216667	0.5	-0.451250
7.225000	0.5	-0.451550
7.233333	0.5	-0.451800
7.241667	0.5	-0.451650
7.250000	0.5	-0.450100
7.258333	0.5	-0.450300
7.266667	0.5	-0.450700
7.275000	0.5	-0.449850
7.283333	0.5	-0.451450
7.291667	0.5	-0.452200
7.300000	0.5	-0.450750
7.308333	0.5	-0.453200
7.316667	0.5	-0.456000
7.325000	0.5	-0.456150
7.333333	0.5	-0.455450
7.341667	0.5	-0.456150
7.350000	0.5	-0.457750
7.358333	0.5	-0.461600
7.366667	0.5	-0.465650
7.375000	0.5	-0.469700
7.383333	0.5	-0.471250
7.391667	0.5	-0.473850
7.400000	0.5	-0.474450
7.408333	0.5	-0.476050
7.416667	0.5	-0.476850
7.425000	0.5	-0.478300
7.433333	0.5	-0.478300
7.441667	0.5	-0.478100
7.450000	0.5	-0.477250
7.458333	0.5	-0.478800
7.466667	0.5	-0.479950
7.475000	0.5	-0.479400
7.483333	0.5	-0.479250
7.491667	0.5	-0.481150
7.500000	0.5	-0.485000
7.508333	0.5	-0.486150
7.516667	0.5	-0.485300
7.525000	0.5	-0.486250
7.533333	0.5	-0.486750
7.541667	0.5	-0.488450
7.550000	0.5	-0.493150
7.558333	0.5	-0.495650
7.566667	0.5	-0.497450
7.575000	0.5	-0.498900
7.583333	0.5	-0.500050
7.591667	0.5	-0.501100
7.600000	0.5	-0.502600
7.608333	0.5	-0.502600
7.616667	0.5	-0.502900
7.625000	0.5	-0.502400
7.633333	0.5	-0.503150
7.641667	0.5	-0.503250
7.650000	0.5	-0.503150
7.658333	0.5	-0.503650
7.666667	0.5	-0.505000
7.675000	0.5	-0.504150
7.683333	0.5	-0.506800
7.691667	0.5	-0.508950
7.700000	0.5	-0.509050
7.708333	0.5	-0.508450
7.716667	0.5	-0.509050
7.725000	0.5	-0.509400
7.733333	0.5	-0.513900
7.741667	0.5	-0.517500
7.750000	0.5	-0.520350
7.758333	0.5	-0.521900
7.766667	0.5	-0.523150
7.775000	0.5	-0.523900
7.783333	0.5	-0.524850
7.791667	0.5	-0.525400
7.800000	0.5	-0.525500
7.808333	0.5	-0.525350
7.816667	0.5	-0.524650
7.825000	0.5	-0.523250
7.833333	0.5	-0.524300
7.841667	0.5	-0.524950
7.850000	0.5	-0.524650
7.858333	0.5	-0.525100
7.866667	0.5	-0.526600
7.875000	0.5	-0.529900
7.883333	0.5	-0.530400
7.891667	0.5	-0.529800
7.900000	0.5	-0.530550
7.908333	0.5	-0.531600
7.916667	0.5	-0.533650
7.925000	0.5	-0.537800
7.933333	0.5	-0.539600
7.941667	0.5	-0.541650
7.950000	0.5	-0.542400
7.958333	0.5	-0.543400
7.966667	0.5	-0.544000
7.975000	0.5	-0.544550
7.983333	0.5	-0.544400
7.991667	0.5	-0.543900
8.000000	0.5	-0.543100
8.008333	0.5	-0.542700
8.016667	0.5	-0.542450
8.025000	0.5	-0.542150
8.033333	0.5	-0.542300
8.041667	0.5	-0.541000
8.050000	0.5	-0.540650
8.058333	0.5	-0.543850
8.066667	0.5	-0.544200
8.075000	0.5	-0.543550
8.083333	0.5	-0.542000
8.091667	0.5	-0.542100
8.100000	0.5	-0.542050
8.108333	0.5	-0.544400
8.116667	0.5	-0.546600
8.125000	0.5	-0.547300
8.133333	0.5	-0.548550
8.141667	0.5	-0.547950
8.150000	0.5	-0.547650
8.158333	0.5	-0.546850
8.166667	0.5	-0.546950
8.175000	0.5	-0.545050
8.183333	0.5	-0.542750
8.191667	0.5	-0.540850
8.200000	0.5	-0.539150
8.208333	0.5	-0.537100
8.216667	0.5	-0.536000
8.225000	0.5	-0.534900
8.233333	0.5	-0.532850
8.241667	0.5	-0.531250
8.250000	0.5	-0.533400
8.258333	0.5	-0.530450
8.266667	0.5	-0.528200
8.275000	0.5	-0.526150
8.283333	0.5	-0.525550
8.291667	0.5	-0.525850
8.300000	0.5	-0.527250
8.308333	0.5	-0.528350
8.316667	0.5	-0.528450
8.325000	0.5	-0.527850
8.333333	0.5	-0.526550
8.341667	0.5	-0.525000
8.350000	0.5	-0.523750
8.358333	0.5	-0.523000
8.366667	0.5	-0.520550
8.375000	0.5	-0.519200
8.383333	0.5	-0.517150
8.391667	0.5	-0.515800
8.400000	0.5	-0.516250
8.408333	0.5	-0.514100
8.416667	0.5	-0.511550
8.425000	0.5	-0.510700
8.433333	0.5	-0.513600
8.441667	0.5	-0.513800
8.450000	0.5	-0.512300
8.458333	0.5	-0.511600
8.466667	0.5	-0.511600
8.475000	0.5	-0.512800
8.483333	0.5	-0.516200
8.491667	0.5	-0.518700
8.500000	0.5	-0.519350
8.508333	0.5	-0.521600
8.516667	0.5	-0.522000
8.525000	0.5	-0.522900
8.533333	0.5	-0.523550
8.541667	0.5	-0.523600
8.550000	0.5	-0.523550
8.558333	0.5	-0.522250
8.566667	0.5	-0.523450
8.575000	0.5	-0.525200
8.583333	0.5	-0.525100
8.591667	0.5	-0.524100
8.600000	0.5	-0.525050
8.608333	0.5	-0.526300
8.616667	0.5	-0.527800
8.625000	0.5	-0.530650
8.633333	0.5	-0.529850
8.641667	0.5	-0.529450
8.650000	0.5	-0.530100
8.658333	0.5	-0.529650
8.666667	0.5	-0.533550
8.675000	0.5	-0.536500
8.683333	0.5	-0.538700
8.691667	0.5	-0.539650
8.700000	0.5	-0.541250
8.708333	0.5	-0.541000
8.716667	0.5	-0.541500
8.725000	0.5	-0.541600
8.733333	0.5	-0.541800
8.741667	0.5	-0.541200
8.750000	0.5	-0.541250
8.758333	0.5	-0.540100
8.766667	0.5	-0.540750
8.775000	0.5	-0.541700
8.783333	0.5	-0.541750
8.791667	0.5	-0.541250
8.800000	0.5	-0.541800
8.808333	0.5	-0.545450
8.816667	0.5	-0.545450
8.825000	0.5	-0.544600
8.833333	0.5	-0.544950
8.841667	0.5	-0.545200
8.850000	0.5	-0.546700
8.858333	0.5	-0.550900
8.866667	0.5	-0.554000
8.875000	0.5	-0.555900
8.883333	0.5	-0.556450
8.891667	0.5	-0.557300
8.900000	0.5	-0.557800
8.908333	0.5	-0.558800
8.916667	0.5	-0.559200
8.925000	0.5	-0.559000
8.933333	0.5	-0.557750
8.941667	0.5	-0.558650
8.950000	0.5	-0.559450
8.958333	0.5	-0.559150
8.966667	0.5	-0.559000
8.975000	0.5	-0.558200
8.983333	0.5	-0.557050
8.991667	0.5	-0.559900
9.000000	0.5	-0.560950
9.008333	0.5	-0.560050
9.016667	0.5	-0.559400
9.025000	0.5	-0.558850
9.033333	0.5	-0.558350
9.041667	0.5	-0.561350
9.050000	0.5	-0.563900
9.058333	0.5	-0.565150
9.066667	0.5	-0.566000
9.075000	0.5	-0.566450
9.083333	0.5	-0.565850
9.091667	0.5	-0.565600
9.100000	0.5	-0.565400
9.108333	0.5	-0.564250
9.116667	0.5	-0.562950
9.125000	0.5	-0.561200
9.133333	0.5	-0.560400
9.141667	0.5	-0.559350
9.150000	0.5	-0.557850
9.158333	0.5	-0.557150
9.166667	0.5	-0.556900
9.175000	0.5	-0.556400
9.183333	0.5	-0.557800
9.191667	0.5	-0.555750
9.200000	0.5	-0.553500
9.208333	0.5	-0.551300
9.216667	0.5	-0.550500
9.225000	0.5	-0.552450
9.233333	0.5	-0.554350
9.241667	0.5	-0.554650
9.250000	0.5	-0.555000
9.258333	0.5	-0.553500
9.266667	0.5	-0.553450
9.275000	0.5	-0.551150
9.283333	0.5	-0.550650
9.291667	0.5	-0.549500
9.300000	0.5	-0.547650
9.308333	0.5	-0.545900
9.316667	0.5	-0.545300
9.325000	0.5	-0.544100
9.333333	0.5	-0.543700
9.341667	0.5	-0.543250
9.350000	0.5	-0.541100
9.358333	0.5	-0.539950
9.366667	0.5	-0.543100
9.375000	0.5	-0.542100
9.383333	0.5	-0.541800
9.391667	0.5	-0.541000
9.400000	0.5	-0.541100
9.408333	0.5	-0.540400
9.416667	0.5	-0.543300
9.425000	0.5	-0.546350
9.433333	0.5	-0.546000
9.441667	0.5	-0.546550
9.450000	0.5	-0.545900
9.458333	0.5	-0.544300
9.466667	0.5	-0.541350
9.475000	0.5	-0.537700
9.483333	0.5	-0.530900
9.491667	0.5	-0.521550
9.500000	0.5	-0.509050
9.508333	0.5	-0.493250
9.516667	0.5	-0.471950
9.525000	0.5	-0.442750
9.533333	0.5	-0.405500
9.541667	0.5	-0.355850
9.550000	0.5	-0.290600
9.558333	0.5	-0.208400
9.566667	0.5	-0.096700
9.575000	0.5	0.043750
9.583333	0.5	0.223650
9.591667	0.5	0.448250
9.600000	0.5	0.727700
9.608333	0.5	1.071850
9.616667	0.5	1.494450
9.625000	0.5	2.005950
9.633333	0.5	2.619150
9.641667	0.5	3.345250
9.650000	0.5	4.194250
9.658333	0.5	5.175100
9.666667	0.5	6.289700
9.675000	0.5	7.543500
9.683333	0.5	8.933350
9.691667	0.5	10.446100
9.700000	0.5	12.071200
9.708333	0.5	13.787700
9.716667	0.5	15.569950
9.725000	0.5	17.394550
9.733333	0.5	19.244850
9.741667	0.5	21.073450
9.750000	0.5	22.853550
9.758333	0.5	24.811850
9.766667	0.5	26.424800
9.775000	0.5	27.947100
9.783333	0.5	29.340100
9.791667	0.5	30.580450
9.800000	0.5	31.645150
9.808333	0.5	32.536100
9.816667	0.5	33.241300
9.825000	0.5	33.772601
9.833333	0.5	34.118451
9.841667	0.5	34.286051
9.850000	0.5	34.269551
9.858333	0.5	34.082751
9.866667	0.5	33.731901
9.875000	0.5	33.231900
9.883333	0.5	32.585700
9.891667	0.5	31.805050
9.900000	0.5	30.906500
9.908333	0.5	29.905600
9.916667	0.5	28.820750
9.925000	0.5	27.666300
9.933333	0.5	26.444300
9.941667	0.5	25.194700
9.950000	0.5	23.930650
9.958333	0.5	22.675550
9.966667	0.5	21.451050
9.975000	0.5	20.278550
9.983333	0.5	19.177850
9.991667	0.5	18.171600
10.000000	0.5	17.280100
10.008333	0.5	16.517000
10.016667	0.5	15.900350
10.025000	0.5	15.436050
10.033333	0.5	15.131600
10.041667	0.5	14.983000
10.050000	0.5	14.991050
10.058333	0.5	15.141000
10.066667	0.5	15.423500
10.075000	0.5	15.819100
10.083333	0.5	16.307500
10.091667	0.5	16.868200
10.100000	0.5	17.477550
10.108333	0.5	18.120350
10.116667	0.5	18.764550
10.125000	0.5	19.394000
10.133333	0.5	19.992150
10.141667	0.5	20.546100
10.150000	0.5	21.044050
10.158333	0.5	21.474700
10.166667	0.5	21.821950
10.175000	0.5	22.079450
10.183333	0.5	22.245300
10.191667	0.5	22.314750
10.200000	0.5	22.288900
10.208333	0.5	22.167650
10.216667	0.5	21.950200
10.225000	0.5	21.639500
10.233333	0.5	21.237050
10.241667	0.5	20.751350
10.250000	0.5	20.183300
10.258333	0.5	19.542050
10.266667	0.5	18.834850
10.275000	0.5	18.063550
10.283333	0.5	17.239500
10.291667	0.5	16.379600
10.300000	0.5	15.479150
10.308333	0.5	14.549950
10.316667	0.5	13.608450
10.325000	0.5	12.549550
10.333333	0.5	11.648050
10.341667	0.5	10.733750
10.350000	0.5	9.836950
10.358333	0.5	8.967850
10.366667	0.5	8.134550
10.375000	0.5	7.344400
10.383333	0.5	6.599100
10.391667	0.5	5.902350
10.400000	0.5	5.256350
10.408333	0.5	4.661950
10.416667	0.5	4.120700
10.425000	0.5	3.631150
10.433333	0.5	3.191000
10.441667	0.5	2.797300
10.450000	0.5	2.445300
10.458333	0.5	2.135950
10.466667	0.5	1.862900
10.475000	0.5	1.620450
10.483333	0.5	1.407850
10.491667	0.5	1.220100
10.500000	0.5	1.059750
10.508333	0.5	0.919600
10.516667	0.5	0.797450
10.525000	0.5	0.690200
10.533333	0.5	0.595450
10.541667	0.5	0.510200
10.550000	0.5	0.437250
10.558333	0.5	0.373050
10.566667	0.5	0.317350
10.575000	0.5	0.266900
10.583333	0.5	0.223600
10.591667	0.5	0.184250
10.600000	0.5	0.149300
10.608333	0.5	0.118050
10.616667	0.5	0.089650
10.625000	0.5	0.063700
10.633333	0.5	0.041650
10.641667	0.5	0.019400
10.650000	0.5	-0.002150
10.658333	0.5	-0.020250
10.666667	0.5	-0.037600
10.675000	0.5	-0.057900
10.683333	0.5	-0.072850
10.691667	0.5	-0.086850
10.700000	0.5	-0.099550
10.708333	0.5	-0.113250
10.716667	0.5	-0.127400
10.725000	0.5	-0.142700
10.733333	0.5	-0.157450
10.741667	0.5	-0.169650
10.750000	0.5	-0.181500
10.758333	0.5	-0.191150
10.766667	0.5	-0.201000
10.775000	0.5	-0.209300
10.783333	0.5	-0.219700
10.791667	0.5	-0.227400
10.800000	0.5	-0.235100
10.808333	0.5	-0.240150
10.816667	0.5	-0.246800
10.825000	0.5	-0.253600
10.833333	0.5	-0.259800
10.841667	0.5	-0.265950
10.850000	0.5	-0.271450
10.858333	0.5	-0.278600
10.866667	0.5	-0.287300
10.875000	0.5	-0.292000
10.883333	0.5	-0.297000
10.891667	0.5	-0.301250
10.900000	0.5	-0.306600
10.908333	0.5	-0.313000
10.916667	0.5	-0.320200
10.925000	0.5	-0.325700
10.933333	0.5	-0.330750
10.941667	0.5	-0.336100
10.950000	0.5	-0.340050
10.958333	0.5	-0.343900
10.966667	0.5	-0.347250
10.975000	0.5	-0.350050
10.983333	0.5	-0.351600
10.991667	0.5	-0.353850
11.000000	0.5	-0.357150
11.008333	0.5	-0.359100
11.016667	0.5	-0.361500
11.025000	0.5	-0.363950
11.033333	0.5	-0.365100
11.041667	0.5	-0.367000
11.050000	0.5	-0.372600
11.058333	0.5	-0.374800
11.066667	0.5	-0.376000
11.075000	0.5	-0.377550
11.083333	0.5	-0.379150
11.091667	0.5	-0.382600
11.100000	0.5	-0.387550
11.108333	0.5	-0.392250
11.116667	0.5	-0.395200
11.125000	0.5	-0.397900
11.133333	0.5	-0.399550
11.141667	0.5	-0.401400
11.150000	0.5	-0.403100
11.158333	0.5	-0.404850
11.166667	0.5	-0.405800
11.175000	0.5	-0.406550
11.183333	0.5	-0.406350
11.191667	0.5	-0.406900
11.200000	0.5	-0.407650
11.208333	0.5	-0.409100
11.216667	0.5	-0.410750
11.225000	0.5	-0.410750
11.233333	0.5	-0.414200
11.241667	0.5	-0.416650
11.250000	0.5	-0.417100
11.258333	0.5	-0.417650
11.266667	0.5	-0.419350
11.275000	0.5	-0.420750
11.283333	0.5	-0.424500
11.291667	0.5	-0.428300
11.300000	0.5	-0.431400
11.308333	0.5	-0.433500
11.316667	0.5	-0.435700
11.325000	0.5	-0.436750
11.333333	0.5	-0.438450
11.341667	0.5	-0.438900
11.350000	0.5	-0.439900
11.358333	0.5	-0.439750
11.366667	0.5	-0.440450
11.375000	0.5	-0.440900
11.383333	0.5	-0.441000
11.391667	0.5	-0.441650
11.400000	0.5	-0.441400
11.408333	0.5	-0.442700
11.416667	0.5	-0.443300
11.425000	0.5	-0.446150
11.433333	0.5	-0.446400
11.441667	0.5	-0.445900
11.450000	0.5	-0.446200
11.458333	0.5	-0.446650
11.466667	0.5	-0.448600
11.475000	0.5	-0.452900
11.483333	0.5	-0.455300
11.491667	0.5	-0.457250
11.500000	0.5	-0.458700
11.508333	0.5	-0.459350
11.516667	0.5	-0.460300
11.525000	0.5	-0.461550
11.533333	0.5	-0.461600
11.541667	0.5	-0.462500
11.550000	0.5	-0.462100
11.558333	0.5	-0.465100
11.566667	0.5	-0.465650
11.575000	0.5	-0.466750
11.583333	0.5	-0.469250
11.591667	0.5	-0.469800
11.600000	0.5	-0.469800
11.608333	0.5	-0.475000
11.616667	0.5	-0.477950
11.625000	0.5	-0.480400
11.633333	0.5	-0.481650
11.641667	0.5	-0.484550
11.650000	0.5	-0.488100
11.658333	0.5	-0.494400
11.666667	0.5	-0.500600
11.675000	0.5	-0.506250
11.683333	0.5	-0.511300
11.691667	0.5	-0.514650
11.700000	0.5	-0.517800
11.708333	0.5	-0.522050
11.716667	0.5	-0.526500
11.725000	0.5	-0.530300
11.733333	0.5	-0.533050
11.741667	0.5	-0.535450
11.750000	0.5	-0.538450
11.758333	0.5	-0.541300
11.766667	0.5	-0.542750
11.775000	0.5	-0.543700
11.783333	0.5	-0.544650
11.791667	0.5	-0.544550
11.800000	0.5	-0.543300
11.808333	0.5	-0.537650
11.816667	0.5	-0.529100
11.825000	0.5	-0.516600
11.833333	0.5	-0.501650
11.841667	0.5	-0.481650
11.850000	0.5	-0.457350
11.858333	0.5	-0.423800
11.866667	0.5	-0.381650
11.875000	0.5	-0.326200
11.883333	0.5	-0.258150
11.891667	0.5	-0.173250
11.900000	0.5	-0.071500
11.908333	0.5	0.052550
11.916667	0.5	0.201650
11.925000	0.5	0.378400
11.933333	0.5	0.585800
11.941667	0.5	0.831400
11.950000	0.5	1.116800
11.958333	0.5	1.446350
11.966667	0.5	1.826350
11.975000	0.5	2.262250
11.983333	0.5	2.753750
11.991667	0.5	3.310350
12.000000	0.5	3.931350
12.008333	0.5	4.623200
12.016667	0.5	5.386600
12.025000	0.5	6.225350
12.033333	0.5	7.135550
12.041667	0.5	8.114300
12.050000	0.5	9.159050
12.058333	0.5	10.265300
12.066667	0.5	11.428250
12.075000	0.5	12.638650
12.083333	0.5	13.889650
12.091667	0.5	15.164350
12.100000	0.5	16.454000
12.108333	0.5	17.744500
12.116667	0.5	19.026200
12.125000	0.5	20.285000
12.133333	0.5	21.508400
12.141667	0.5	22.686700
12.150000	0.5	24.052400
12.158333	0.5	25.090400
12.166667	0.5	26.090950
12.175000	0.5	26.993200
12.183333	0.5	27.800650
12.191667	0.5	28.509650
12.200000	0.5	29.120250
12.208333	0.5	29.628200
12.216667	0.5	30.035550
12.225000	0.5	30.324300
12.233333	0.5	30.498350
12.241667	0.5	30.558500
12.250000	0.5	30.509500
12.258333	0.5	30.352850
12.266667	0.5	30.089750
12.275000	0.5	29.724700
12.283333	0.5	29.257600
12.291667	0.5	28.697900
12.300000	0.5	28.047900
12.308333	0.5	27.317800
12.316667	0.5	26.513500
12.325000	0.5	25.635050
12.333333	0.5	24.697150
12.341667	0.5	23.710700
12.350000	0.5	22.678400
12.358333	0.5	21.597900
12.366667	0.5	20.488150
12.375000	0.5	19.363250
12.383333	0.5	18.224950
12.391667	0.5	17.079850
12.400000	0.5	15.942350
12.408333	0.5	14.814350
12.416667	0.5	13.705550
12.425000	0.5	12.625750
12.433333	0.5	11.474200
12.441667	0.5	10.515400
12.450000	0.5	9.564300
12.458333	0.5	8.657550
12.466667	0.5	7.799400
12.475000	0.5	6.994250
12.483333	0.5	6.243950
12.491667	0.5	5.544900
12.500000	0.5	4.898500
12.508333	0.5	4.305850
12.516667	0.5	3.763600
12.525000	0.5	3.267100
12.533333	0.5	2.818200
12.541667	0.5	2.409400
12.550000	0.5	2.039000
12.558333	0.5	1.710000
12.566667	0.5	1.415550
12.575000	0.5	1.150000
12.583333	0.5	0.912750
12.591667	0.5	0.698100
12.600000	0.5	0.506500
12.608333	0.5	0.336850
12.616667	0.5	0.186700
12.625000	0.5	0.052950
12.633333	0.5	-0.065200
12.641667	0.5	-0.170850
12.650000	0.5	-0.264950
12.658333	0.5	-0.349600
12.666667	0.5	-0.423450
12.675000	0.5	-0.490050
12.683333	0.5	-0.549500
12.691667	0.5	-0.605250
12.700000	0.5	-0.655750
12.708333	0.5	-0.700700
12.716667	0.5	-0.741300
12.725000	0.5	-0.780900
12.733333	0.5	-0.820300
12.741667	0.5	-0.853500
12.750000	0.5	-0.883600
12.758333	0.5	-0.912350
12.766667	0.5	-0.939150
12.775000	0.5	-0.966450
12.783333	0.5	-0.994950
12.791667	0.5	-1.019050
12.800000	0.5	-1.042000
12.808333	0.5	-1.063350
12.816667	0.5	-1.083400
12.825000	0.5	-1.101550
12.833333	0.5	-1.119650
12.841667	0.5	-1.136050
12.850000	0.5	-1.151400
12.858333	0.5	-1.164450
12.866667	0.5	-1.180100
12.875000	0.5	-1.193200
12.883333	0.5	-1.205700
12.891667	0.5	-1.218900
12.900000	0.5	-1.231000
12.908333	0.5	-1.241650
12.916667	0.5	-1.255950
12.925000	0.5	-1.268150
12.933333	0.5	-1.278300
12.941667	0.5	-1.286450
12.950000	0.5	-1.296950
12.958333	0.5	-1.306100
12.966667	0.5	-1.319100
12.975000	0.5	-1.330750
12.983333	0.5	-1.341100
12.991667	0.5	-1.350350
13.000000	0.5	-1.358800
13.008333	0.5	-1.366400
13.016667	0.5	-1.373550
13.025000	0.5	-1.380900
13.033333	0.5	-1.387000
13.041667	0.5	-1.392900
13.050000	0.5	-1.397700
13.058333	0.5	-1.402950
13.066667	0.5	-1.408350
13.075000	0.5	-1.413450
13.083333	0.5	-1.418850
13.091667	0.5	-1.424100
13.100000	0.5	-1.430250
13.108333	0.5	-1.437850
13.116667	0.5	-1.442400
13.125000	0.5	-1.445700
13.133333	0.5	-1.450350
13.141667	0.5	-1.454950
13.150000	0.5	-1.461150
13.158333	0.5	-1.469400
13.166667	0.5	-1.475350
13.175000	0.5	-1.481300
13.183333	0.5	-1.484750
13.191667	0.5	-1.489350
13.200000	0.5	-1.493150
13.208333	0.5	-1.497500
13.216667	0.5	-1.500350
13.225000	0.5	-1.502550
13.233333	0.5	-1.504600
13.241667	0.5	-1.507450
13.250000	0.5	-1.509550
13.258333	0.5	-1.512500
13.266667	0.5	-1.514000
13.275000	0.5	-1.515250
13.283333	0.5	-1.518900
13.291667	0.5	-1.525550
13.300000	0.5	-1.528150
13.308333	0.5	-1.529550
13.316667	0.5	-1.531050
13.325000	0.5	-1.533450
13.333333	0.5	-1.536350
13.341667	0.5	-1.542750
13.350000	0.5	-1.547800
13.358333	0.5	-1.551650
13.366667	0.5	-1.555350
13.375000	0.5	-1.557150
13.383333	0.5	-1.559800
13.391667	0.5	-1.561250
13.400000	0.5	-1.564300
13.408333	0.5	-1.564300
13.416667	0.5	-1.565200
13.425000	0.5	-1.565550
13.433333	0.5	-1.567050
13.441667	0.5	-1.567850
13.450000	0.5	-1.569600
13.458333	0.5	-1.572000
13.466667	0.5	-1.573050
13.475000	0.5	-1.576250
13.483333	0.5	-1.581400
13.491667	0.5	-1.582300
13.500000	0.5	-1.583700
13.508333	0.5	-1.585550
13.516667	0.5	-1.588050
13.525000	0.5	-1.593550
13.533333	0.5	-1.598700
13.541667	0.5	-1.603150
13.550000	0.5	-1.606950
13.558333	0.5	-1.609900
13.566667	0.5	-1.611750
13.575000	0.5	-1.613700
13.583333	0.5	-1.615350
13.591667	0.5	-1.617950
13.600000	0.5	-1.618300
13.608333	0.5	-1.619950
13.616667	0.5	-1.620700
13.625000	0.5	-1.621550
13.633333	0.5	-1.624600
13.641667	0.5	-1.625750
13.650000	0.5	-1.625650
13.658333	0.5	-1.627450
13.666667	0.5	-1.633750
13.675000	0.5	-1.635250
13.683333	0.5	-1.635450
13.691667	0.5	-1.636900
13.700000	0.5	-1.637700
13.708333	0.5	-1.641000
13.716667	0.5	-1.646250
13.725000	0.5	-1.650250
13.733333	0.5	-1.652500
13.741667	0.5	-1.654950
13.750000	0.5	-1.655600
13.758333	0.5	-1.657100
13.766667	0.5	-1.657650
13.775000	0.5	-1.657700
13.783333	0.5	-1.657300
13.791667	0.5	-1.655650
13.800000	0.5	-1.653750
13.808333	0.5	-1.654100
13.816667	0.5	-1.651850
13.825000	0.5	-1.651200
13.833333	0.5	-1.650000
13.841667	0.5	-1.649350
13.850000	0.5	-1.648800
13.858333	0.5	-1.647550
13.866667	0.5	-1.642650
13.875000	0.5	-1.637150
13.883333	0.5	-1.631350
13.891667	0.5	-1.624000
13.900000	0.5	-1.618850
13.908333	0.5	-1.610550
13.916667	0.5	-1.600350
13.925000	0.5	-1.584800
13.933333	0.5	-1.565600
13.941667	0.5	-1.541650
13.950000	0.5	-1.513200
13.958333	0.5	-1.478250
13.966667	0.5	-1.437150
13.975000	0.5	-1.386850
13.983333	0.5	-1.328550
13.991667	0.5	-1.259850
14.000000	0.5	-1.179250
14.008333	0.5	-1.085250
14.016667	0.5	-0.976000
14.025000	0.5	-0.847400
14.033333	0.5	-0.699450
14.041667	0.5	-0.533250
14.050000	0.5	-0.337950
14.058333	0.5	-0.115250
14.066667	0.5	0.137850
14.075000	0.5	0.425700
14.083333	0.5	0.748100
14.091667	0.5	1.109500
14.100000	0.5	1.514000
14.108333	0.5	1.964350
14.116667	0.5	2.464700
14.125000	0.5	3.015750
14.133333	0.5	3.622000
14.141667	0.5	4.282150
14.150000	0.5	4.997800
14.158333	0.5	5.768050
14.166667	0.5	6.598600
14.175000	0.5	7.482000
14.183333	0.5	8.418900
14.191667	0.5	9.404700
14.200000	0.5	10.436450
14.208333	0.5	11.510050
14.216667	0.5	12.629500
14.225000	0.5	13.781450
14.233333	0.5	14.953500
14.241667	0.5	16.135050
14.250000	0.5	17.331700
14.258333	0.5	18.535000
14.266667	0.5	19.742300
14.275000	0.5	20.932600
14.283333	0.5	22.100750
14.291667	0.5	23.471550
14.300000	0.5	24.541800
14.308333	0.5	25.590500
14.316667	0.5	26.592600
14.325000	0.5	27.529650
14.333333	0.5	28.394900
14.341667	0.5	29.180750
14.350000	0.5	29.886350
14.358333	0.5	30.513450
14.366667	0.5	31.052150
14.375000	0.5	31.490850
14.383333	0.5	31.838900
14.391667	0.5	32.102000
14.400000	0.5	32.268100
14.408333	0.5	32.351050
14.416667	0.5	32.322300
14.425000	0.5	32.198500
14.433333	0.5	31.987300
14.441667	0.5	31.693300
14.450000	0.5	31.317550
14.458333	0.5	30.866650
14.466667	0.5	30.324200
14.475000	0.5	29.707100
14.483333	0.5	29.014250
14.491667	0.5	28.256600
14.500000	0.5	27.432050
14.508333	0.5	26.556350
14.516667	0.5	25.627750
14.525000	0.5	24.657450
14.533333	0.5	23.649850
14.541667	0.5	22.619750
14.550000	0.5	21.556550
14.558333	0.5	20.481950
14.566667	0.5	19.401950
14.575000	0.5	18.311900
14.583333	0.5	17.226000
14.591667	0.5	16.162600
14.600000	0.5	15.100650
14.608333	0.5	14.058550
14.616667	0.5	13.043800
14.625000	0.5	11.954200
14.633333	0.5	11.052600
14.641667	0.5	10.153500
14.650000	0.5	9.288550
14.658333	0.5	8.460150
14.666667	0.5	7.676700
14.675000	0.5	6.934900
14.683333	0.5	6.236250
14.691667	0.5	5.580050
14.700000	0.5	4.967850
14.708333	0.5	4.397500
14.716667	0.5	3.871000
14.725000	0.5	3.386300
14.733333	0.5	2.941450
14.741667	0.5	2.532050
14.750000	0.5	2.158000
14.758333	0.5	1.819050
14.766667	0.5	1.511050
14.775000	0.5	1.231200
14.783333	0.5	0.976850
14.791667	0.5	0.746550
14.800000	0.5	0.542850
14.808333	0.5	0.359350
14.816667	0.5	0.195250
14.825000	0.5	0.046650
14.833333	0.5	-0.088200
14.841667	0.5	-0.210350
14.850000	0.5	-0.318000
14.858333	0.5	-0.413450
14.866667	0.5	-0.498900
14.875000	0.5	-0.573300
14.883333	0.5	-0.640750
14.891667	0.5	-0.700400
14.900000	0.5	-0.753850
14.908333	0.5	-0.800100
14.916667	0.5	-0.842700
14.925000	0.5	-0.879350
14.933333	0.5	-0.912650
14.941667	0.5	-0.943850
14.950000	0.5	-0.972200
14.958333	0.5	-0.996600
14.966667	0.5	-1.019450
14.975000	0.5	-1.044100
14.983333	0.5	-1.062500
14.991667	0.5	-1.079400
15.000000	0.5	-1.094550
15.008333	0.5	-1.109850
15.016667	0.5	-1.125550
15.025000	0.5	-1.141600
15.033333	0.5	-1.155850
15.041667	0.5	-1.167850
15.050000	0.5	-1.179250
15.058333	0.5	-1.188550
15.066667	0.5	-1.197750
15.075000	0.5	-1.206350
15.083333	0.5	-1.214150
15.091667	0.5	-1.220200
15.100000	0.5	-1.225350
15.108333	0.5	-1.231550
15.116667	0.5	-1.237400
15.125000	0.5	-1.242800
15.133333	0.5	-1.247900
15.141667	0.5	-1.252600
15.150000	0.5	-1.256300
15.158333	0.5	-1.264200
15.166667	0.5	-1.269900
15.175000	0.5	-1.273100
15.183333	0.5	-1.275400
15.191667	0.5	-1.278900
15.200000	0.5	-1.283050
15.208333	0.5	-1.289350
15.216667	0.5	-1.295000
15.225000	0.5	-1.300300
15.233333	0.5	-1.303800
15.241667	0.5	-1.307600
15.250000	0.5	-1.309750
15.258333	0.5	-1.312650
15.266667	0.5	-1.314650
15.275000	0.5	-1.316250
15.283333	0.5	-1.317900
15.291667	0.5	-1.317650
15.300000	0.5	-1.318900
15.308333	0.5	-1.320650
15.316667	0.5	-1.322100
15.325000	0.5	-1.322700
15.333333	0.5	-1.324450
15.341667	0.5	-1.326750
15.350000	0.5	-1.331400
15.358333	0.5	-1.332500
15.366667	0.5	-1.332300
15.375000	0.5	-1.332750
15.383333	0.5	-1.334100
15.391667	0.5	-1.337100
15.400000	0.5	-1.341900
15.408333	0.5	-1.344950
15.416667	0.5	-1.347500
15.425000	0.5	-1.348550
15.433333	0.5	-1.350650
15.441667	0.5	-1.351400
15.450000	0.5	-1.352600
15.458333	0.5	-1.352600
15.466667	0.5	-1.352500
15.475000	0.5	-1.352500
15.483333	0.5	-1.353450
15.491667	0.5	-1.353450
15.500000	0.5	-1.352900
15.508333	0.5	-1.353700
15.516667	0.5	-1.353300
15.525000	0.5	-1.350400
15.533333	0.5	-1.355200
15.541667	0.5	-1.355700
15.550000	0.5	-1.355700
15.558333	0.5	-1.354200
15.566667	0.5	-1.355250
15.575000	0.5	-1.355600
15.583333	0.5	-1.358600
15.591667	0.5	-1.361450
15.600000	0.5	-1.363850
15.608333	0.5	-1.364650
15.616667	0.5	-1.364300
15.625000	0.5	-1.363950
15.633333	0.5	-1.364100
15.641667	0.5	-1.364050
15.650000	0.5	-1.362450
15.658333	0.5	-1.361450
15.666667	0.5	-1.358850
15.675000	0.5	-1.357500
15.683333	0.5	-1.357300
15.691667	0.5	-1.355800
15.700000	0.5	-1.354150
15.708333	0.5	-1.353600
15.716667	0.5	-1.354950
15.725000	0.5	-1.357800
15.733333	0.5	-1.355950
15.741667	0.5	-1.355400
15.750000	0.5	-1.354000
15.758333	0.5	-1.354150
15.766667	0.5	-1.355500
15.775000	0.5	-1.358850
15.783333	0.5	-1.360350
15.791667	0.5	-1.361700
15.800000	0.5	-1.361550
15.808333	0.5	-1.361750
15.816667	0.5	-1.361300
15.825000	0.5	-1.361000
15.833333	0.5	-1.359950
15.841667	0.5	-1.358150
15.850000	0.5	-1.356900
15.858333	0.5	-1.357600
15.866667	0.5	-1.355250
15.875000	0.5	-1.353800
15.883333	0.5	-1.354150
15.891667	0.5	-1.353600
15.900000	0.5	-1.351250
15.908333	0.5	-1.354400
15.916667	0.5	-1.352800
15.925000	0.5	-1.351550
15.933333	0.5	-1.348900
15.941667	0.5	-1.348600
15.950000	0.5	-1.348300
15.958333	0.5	-1.350550
15.966667	0.5	-1.352400
15.975000	0.5	-1.352600
15.983333	0.5	-1.352100
15.991667	0.5	-1.349900
16.000000	0.5	-1.348150
16.008333	0.5	-1.345900
16.016667	0.5	-1.344500
16.025000	0.5	-1.342050
16.033333	0.5	-1.339550
16.041667	0.5	-1.334950
16.050000	0.5	-1.331450
16.058333	0.5	-1.329500
16.066667	0.5	-1.326800
16.075000	0.5	-1.324150
16.083333	0.5	-1.320750
16.091667	0.5	-1.320250
16.100000	0.5	-1.320850
16.108333	0.5	-1.317900
16.116667	0.5	-1.314700
16.125000	0.5	-1.311850
16.133333	0.5	-1.310300
16.141667	0.5	-1.310200
16.150000	0.5	-1.311250
16.158333	0.5	-1.311000
16.166667	0.5	-1.310250
16.175000	0.5	-1.309200
16.183333	0.5	-1.307050
16.191667	0.5	-1.305150
16.200000	0.5	-1.302550
16.208333	0.5	-1.300150
16.216667	0.5	-1.296200
16.225000	0.5	-1.293400
16.233333	0.5	-1.291150
16.241667	0.5	-1.289100
16.250000	0.5	-1.287100
16.258333	0.5	-1.283400
16.266667	0.5	-1.281000
16.275000	0.5	-1.279650
16.283333	0.5	-1.281700
16.291667	0.5	-1.279300
16.300000	0.5	-1.275900
16.308333	0.5	-1.273600
16.316667	0.5	-1.272000
16.325000	0.5	-1.272900
16.333333	0.5	-1.274550
16.341667	0.5	-1.275850
16.350000	0.5	-1.275500
16.358333	0.5	-1.275400
16.366667	0.5	-1.274000
16.375000	0.5	-1.272850
16.383333	0.5	-1.271550
16.391667	0.5	-1.269800
16.400000	0.5	-1.267600
16.408333	0.5	-1.264700
16.416667	0.5	-1.262250
16.425000	0.5	-1.259600
16.433333	0.5	-1.256650
16.441667	0.5	-1.254100
16.450000	0.5	-1.252700
16.458333	0.5	-1.247950
16.466667	0.5	-1.246850
16.475000	0.5	-1.245050
16.483333	0.5	-1.240250
16.491667	0.5	-1.234100
16.500000	0.5	-1.228850
16.508333	0.5	-1.222050
16.516667	0.5	-1.216550
16.525000	0.5	-1.210000
16.533333	0.5	-1.200850
16.541667	0.5	-1.188100
16.550000	0.5	-1.173400
16.558333	0.5	-1.153700
16.566667	0.5	-1.132450
16.575000	0.5	-1.106500
16.583333	0.5	-1.075900
16.591667	0.5	-1.038900
16.600000	0.5	-0.995800
16.608333	0.5	-0.945250
16.616667	0.5	-0.889950
16.625000	0.5	-0.826950
16.633333	0.5	-0.753250
16.641667	0.5	-0.668400
16.650000	0.5	-0.573150
16.658333	0.5	-0.466150
16.666667	0.5	-0.342000
16.675000	0.5	-0.199000
16.683333	0.5	-0.038100
16.691667	0.5	0.143250
16.700000	0.5	0.346050
16.708333	0.5	0.571100
16.716667	0.5	0.823400
16.725000	0.5	1.104500
16.733333	0.5	1.416850
16.741667	0.5	1.762200
16.750000	0.5	2.143650
16.758333	0.5	2.560150
16.766667	0.5	3.013700
16.775000	0.5	3.506200
16.783333	0.5	4.039350
16.791667	0.5	4.613450
16.800000	0.5	5.228300
16.808333	0.5	5.884300
16.816667	0.5	6.581050
16.825000	0.5	7.316000
16.833333	0.5	8.092350
16.841667	0.5	8.906250
16.850000	0.5	9.750000
16.858333	0.5	10.623450
16.866667	0.5	11.527950
16.875000	0.5	12.458100
16.883333	0.5	13.419100
16.891667	0.5	14.391900
16.900000	0.5	15.373450
16.908333	0.5	16.353550
16.916667	0.5	17.335150
16.925000	0.5	18.311000
16.933333	0.5	19.279350
16.941667	0.5	20.229950
16.950000	0.5	21.157400
16.958333	0.5	22.050850
16.966667	0.5	22.908850
16.975000	0.5	23.973750
16.983333	0.5	24.736350
16.991667	0.5	25.479550
17.000000	0.5	26.168400
17.008333	0.5	26.802350
17.016667	0.5	27.379200
17.025000	0.5	27.906150
17.033333	0.5	28.353450
17.041667	0.5	28.733250
17.050000	0.5	29.049550
17.058333	0.5	29.300000
17.066667	0.5	29.491350
17.075000	0.5	29.621700
17.083333	0.5	29.674750
17.091667	0.5	29.657400
17.100000	0.5	29.567750
17.108333	0.5	29.416300
17.116667	0.5	29.194250
17.125000	0.5	28.913400
17.133333	0.5	28.567650
17.141667	0.5	28.161500
17.150000	0.5	27.696350
17.158333	0.5	27.181000
17.166667	0.5	26.615900
17.175000	0.5	26.005900
17.183333	0.5	25.351150
17.191667	0.5	24.658300
17.200000	0.5	23.930650
17.208333	0.5	23.178050
17.216667	0.5	22.388250
17.225000	0.5	21.570400
17.233333	0.5	20.736150
17.241667	0.5	19.887100
17.250000	0.5	19.022350
17.258333	0.5	18.158950
17.266667	0.5	17.286600
17.275000	0.5	16.411450
17.283333	0.5	15.541700
17.291667	0.5	14.679400
17.300000	0.5	13.824600
17.308333	0.5	12.983600
17.316667	0.5	12.052150
17.325000	0.5	11.297300
17.333333	0.5	10.532200
17.341667	0.5	9.790900
17.350000	0.5	9.076150
17.358333	0.5	8.388300
17.366667	0.5	7.731350
17.375000	0.5	7.106950
17.383333	0.5	6.510800
17.391667	0.5	5.947950
17.400000	0.5	5.419300
17.408333	0.5	4.913500
17.416667	0.5	4.444050
17.425000	0.5	4.005600
17.433333	0.5	3.594750
17.441667	0.5	3.212000
17.450000	0.5	2.855600
17.458333	0.5	2.523800
17.466667	0.5	2.218550
17.475000	0.5	1.937550
17.483333	0.5	1.679550
17.491667	0.5	1.443150
17.500000	0.5	1.226000
17.508333	0.5	1.027200
17.516667	0.5	0.846550
17.525000	0.5	0.684200
17.533333	0.5	0.535800
17.541667	0.5	0.401700
17.550000	0.5	0.280650
17.558333	0.5	0.168950
17.566667	0.5	0.068550
17.575000	0.5	-0.019750
17.583333	0.5	-0.101300
17.591667	0.5	-0.180150
17.600000	0.5	-0.247050
17.608333	0.5	-0.306300
17.616667	0.5	-0.360300
17.625000	0.5	-0.409500
17.633333	0.5	-0.455200
17.641667	0.5	-0.499850
17.650000	0.5	-0.539750
17.658333	0.5	-0.575150
17.666667	0.5	-0.607450
17.675000	0.5	-0.635300
17.683333	0.5	-0.661100
17.691667	0.5	-0.685100
17.700000	0.5	-0.706100
17.708333	0.5	-0.724800
17.716667	0.5	-0.741350
17.725000	0.5	-0.757700
17.733333	0.5	-0.773350
17.741667	0.5	-0.786700
17.750000	0.5	-0.798000
17.758333	0.5	-0.810400
17.766667	0.5	-0.822100
17.775000	0.5	-0.833250
17.783333	0.5	-0.844300
17.791667	0.5	-0.849700
17.800000	0.5	-0.855600
17.808333	0.5	-0.861550
17.816667	0.5	-0.866100
17.825000	0.5	-0.872800
17.833333	0.5	-0.877750
17.841667	0.5	-0.880950
17.850000	0.5	-0.881300
17.858333	0.5	-0.879350
17.866667	0.5	-0.875200
17.875000	0.5	-0.868500
17.883333	0.5	-0.859850
17.891667	0.5	-0.848600
17.900000	0.5	-0.832750
17.908333	0.5	-0.813550
17.916667	0.5	-0.789900
17.925000	0.5	-0.763250
17.933333	0.5	-0.733050
17.941667	0.5	-0.696500
17.950000	0.5	-0.651450
17.958333	0.5	-0.602300
17.966667	0.5	-0.548650
17.975000	0.5	-0.482600
17.983333	0.5	-0.406100
17.991667	0.5	-0.320500
18.000000	0.5	-0.222750
18.008333	0.5	-0.113550
18.016667	0.5	0.007700
18.025000	0.5	0.144100
18.033333	0.5	0.298450
18.041667	0.5	0.469300
18.050000	0.5	0.662050
18.058333	0.5	0.874800
18.066667	0.5	1.109050
18.075000	0.5	1.366700
18.083333	0.5	1.648550
18.091667	0.5	1.957350
18.100000	0.5	2.291150
18.108333	0.5	2.651550
18.116667	0.5	3.039550
18.125000	0.5	3.456050
18.133333	0.5	3.901000
18.141667	0.5	4.377750
18.150000	0.5	4.881650
18.158333	0.5	5.411550
18.166667	0.5	5.969550
18.175000	0.5	6.554000
18.183333	0.5	7.166700
18.191667	0.5	7.806950
18.200000	0.5	8.466050
18.208333	0.5	9.144100
18.216667	0.5	9.835650
18.225000	0.5	10.542600
18.233333	0.5	11.261750
18.241667	0.5	11.989700
18.250000	0.5	12.722400
18.258333	0.5	13.456500
18.266667	0.5	14.184450
18.275000	0.5	14.906750
18.283333	0.5	15.617700
18.291667	0.5	16.316800
18.300000	0.5	16.999550
18.308333	0.5	17.661150
18.316667	0.5	18.297400
18.325000	0.5	18.907750
18.333333	0.5	19.497200
18.341667	0.5	20.045900
18.350000	0.5	20.559650
18.358333	0.5	21.037450
18.366667	0.5	21.483150
18.375000	0.5	21.894850
18.383333	0.5	22.268500
18.391667	0.5	22.597950
18.400000	0.5	22.884300
18.408333	0.5	23.368650
18.416667	0.5	23.551300
18.425000	0.5	23.710000
18.433333	0.5	23.829400
18.441667	0.5	23.901050
18.450000	0.5	23.929850
18.458333	0.5	23.911600
18.466667	0.5	23.855800
18.475000	0.5	23.755450
18.483333	0.5	23.615900
18.491667	0.5	23.434650
18.500000	0.5	23.215150
18.508333	0.5	22.958900
18.516667	0.5	22.676200
18.525000	0.5	22.349450
18.533333	0.5	21.986650
18.541667	0.5	21.593600
18.550000	0.5	21.173500
18.558333	0.5	20.723050
18.566667	0.5	20.251000
18.575000	0.5	19.753000
18.583333	0.5	19.229650
18.591667	0.5	18.685900
18.600000	0.5	18.123700
18.608333	0.5	17.541800
18.616667	0.5	16.947850
18.625000	0.5	16.341200
18.633333	0.5	15.724150
18.641667	0.5	15.101950
18.650000	0.5	14.475550
18.658333	0.5	13.850050
18.666667	0.5	13.223400
18.675000	0.5	12.484250
18.683333	0.5	11.908300
18.691667	0.5	11.312050
18.700000	0.5	10.718800
18.708333	0.5	10.140350
18.716667	0.5	9.566850
18.725000	0.5	9.010700
18.733333	0.5	8.469550
18.741667	0.5	7.944650
18.750000	0.5	7.435700
18.758333	0.5	6.943150
18.766667	0.5	6.470300
18.775000	0.5	6.019350
18.783333	0.5	5.585250
18.791667	0.5	5.169900
18.800000	0.5	4.774250
18.808333	0.5	4.400500
18.816667	0.5	4.045000
18.825000	0.5	3.707450
18.833333	0.5	3.391700
18.841667	0.5	3.094050
18.850000	0.5	2.813850
18.858333	0.5	2.553500
18.866667	0.5	2.309450
18.875000	0.5	2.079300
18.883333	0.5	1.868200
18.891667	0.5	1.673150
18.900000	0.5	1.484000
18.908333	0.5	1.313950
18.916667	0.5	1.156450
18.925000	0.5	1.011600
18.933333	0.5	0.876700
18.941667	0.5	0.751000
18.950000	0.5	0.632800
18.958333	0.5	0.522950
18.966667	0.5	0.424150
18.975000	0.5	0.333150
18.983333	0.5	0.250250
18.991667	0.5	0.172350
19.000000	0.5	0.101100
19.008333	0.5	0.035600
19.016667	0.5	-0.022850
19.025000	0.5	-0.077100
19.033333	0.5	-0.124750
19.041667	0.5	-0.171300
19.050000	0.5	-0.214150
19.058333	0.5	-0.253100
19.066667	0.5	-0.289150
19.075000	0.5	-0.323650
19.083333	0.5	-0.356900
19.091667	0.5	-0.389000
19.100000	0.5	-0.414750
19.108333	0.5	-0.438600
19.116667	0.5	-0.461650
19.125000	0.5	-0.483900
19.133333	0.5	-0.507300
19.141667	0.5	-0.529300
19.150000	0.5	-0.549850
19.158333	0.5	-0.568200
19.166667	0.5	-0.585100
19.175000	0.5	-0.599650
19.183333	0.5	-0.614300
19.191667	0.5	-0.626650
19.200000	0.5	-0.639800
19.208333	0.5	-0.649650
19.216667	0.5	-0.661150
19.225000	0.5	-0.671250
19.233333	0.5	-0.681300
19.241667	0.5	-0.690500
19.250000	0.5	-0.698950
19.258333	0.5	-0.706800
19.266667	0.5	-0.714400
19.275000	0.5	-0.725800
19.283333	0.5	-0.732800
19.291667	0.5	-0.738400
19.300000	0.5	-0.745150
19.308333	0.5	-0.750900
19.316667	0.5	-0.760000
19.325000	0.5	-0.769150
19.333333	0.5	-0.777250
19.341667	0.5	-0.784200
19.350000	0.5	-0.789950
19.358333	0.5	-0.795250
19.366667	0.5	-0.799750
19.375000	0.5	-0.805050
19.383333	0.5	-0.808950
19.391667	0.5	-0.813000
19.400000	0.5	-0.815250
19.408333	0.5	-0.820800
19.416667	0.5	-0.824300
19.425000	0.5	-0.828550
19.433333	0.5	-0.832000
19.441667	0.5	-0.834500
19.450000	0.5	-0.835850
19.458333	0.5	-0.842600
19.466667	0.5	-0.846350
19.475000	0.5	-0.849500
19.483333	0.5	-0.850750
19.491667	0.5	-0.853600
19.500000	0.5	-0.857050
19.508333	0.5	-0.862550
19.516667	0.5	-0.862600
19.525000	0.5	-0.872700
19.533333	0.5	-0.875600
19.541667	0.5	-0.878700
19.550000	0.5	-0.880900
19.558333	0.5	-0.883550
19.566667	0.5	-0.885800
19.575000	0.5	-0.887500
19.583333	0.5	-0.887850
19.591667	0.5	-0.889450
19.600000	0.5	-0.891850
19.608333	0.5	-0.894950
19.616667	0.5	-0.895350
19.625000	0.5	-0.896600
19.633333	0.5	-0.899500
19.641667	0.5	-0.901650
19.650000	0.5	-0.906100
19.658333	0.5	-0.906450
19.666667	0.5	-0.906850
19.675000	0.5	-0.907750
19.683333	0.5	-0.909600
19.691667	0.5	-0.913000
19.700000	0.5	-0.918150
19.708333	0.5	-0.920450
19.716667	0.5	-0.923450
19.725000	0.5	-0.924850
19.733333	0.5	-0.927400
19.741667	0.5	-0.927600
19.750000	0.5	-0.929550
19.758333	0.5	-0.930200
19.766667	0.5	-0.930650
19.775000	0.5	-0.931300
19.783333	0.5	-0.933950
19.791667	0.5	-0.933650
19.800000	0.5	-0.934300
19.808333	0.5	-0.935600
19.816667	0.5	-0.934550
19.825000	0.5	-0.933300
19.833333	0.5	-0.937950
19.841667	0.5	-0.938250
19.850000	0.5	-0.938200
19.858333	0.5	-0.937550
19.866667	0.5	-0.937400
19.875000	0.5	-0.937900
19.883333	0.5	-0.940250
19.891667	0.5	-0.944650
19.900000	0.5	-0.945650
19.908333	0.5	-0.946850
19.916667	0.5	-0.945700
19.925000	0.5	-0.945850
19.933333	0.5	-0.944450
19.941667	0.5	-0.943850
19.950000	0.5	-0.941150
19.958333	0.5	-0.938050
19.966667	0.5	-0.934300
19.975000	0.5	-0.931750
19.983333	0.5	-0.928750
19.991667	0.5	-0.924200
20.000000	0.5	-0.919850
20.008333	0.5	-0.914200
20.016667	0.5	-0.910000
20.025000	0.5	-0.904950
20.033333	0.5	-0.897150
20.041667	0.5	-0.888500
20.050000	0.5	-0.877350
20.058333	0.5	-0.866650
20.066667	0.5	-0.855100
20.075000	0.5	-0.843200
20.083333	0.5	-0.828150
20.091667	0.5	-0.810050
20.100000	0.5	-0.787800
20.108333	0.5	-0.762350
20.116667	0.5	-0.733200
20.125000	0.5	-0.699500
20.133333	0.5	-0.663000
20.141667	0.5	-0.619350
20.150000	0.5	-0.572450
20.158333	0.5	-0.520800
20.166667	0.5	-0.462200
20.175000	0.5	-0.396800
20.183333	0.5	-0.323200
20.191667	0.5	-0.242750
20.200000	0.5	-0.152950
20.208333	0.5	-0.057900
20.216667	0.5	0.050100
20.225000	0.5	0.168300
20.233333	0.5	0.298500
20.241667	0.5	0.438950
20.250000	0.5	0.589600
20.258333	0.5	0.751200
20.266667	0.5	0.924800
20.275000	0.5	1.112350
20.283333	0.5	1.310850
20.291667	0.5	1.524650
20.300000	0.5	1.749900
20.308333	0.5	1.987300
20.316667	0.5	2.235900
20.325000	0.5	2.495250
20.333333	0.5	2.764550
20.341667	0.5	3.042250
20.350000	0.5	3.328200
20.358333	0.5	3.620100
20.366667	0.5	3.917550
20.375000	0.5	4.218050
20.383333	0.5	4.523050
20.391667	0.5	4.829150
20.400000	0.5	5.132100
20.408333	0.5	5.433850
20.416667	0.5	5.732450
20.425000	0.5	6.027950
20.433333	0.5	6.319650
20.441667	0.5	6.603200
20.450000	0.5	6.877000
20.458333	0.5	7.139250
20.466667	0.5	7.391100
20.475000	0.5	7.630350
20.483333	0.5	7.858900
20.491667	0.5	8.073700
20.500000	0.5	8.275900
20.508333	0.5	8.461000
20.516667	0.5	8.632300
20.525000	0.5	8.786700
20.533333	0.5	8.928300
20.541667	0.5	9.053500
20.550000	0.5	9.160950
20.558333	0.5	9.253350
20.566667	0.5	9.331900
20.575000	0.5	9.395800
20.583333	0.5	9.440300
20.591667	0.5	9.469200
20.600000	0.5	9.485500
20.608333	0.5	9.487900
20.616667	0.5	9.478000
20.625000	0.5	9.456500
20.633333	0.5	9.418800
20.641667	0.5	9.367700
20.650000	0.5	9.305100
20.658333	0.5	9.230350
20.666667	0.5	9.144500
20.675000	0.5	9.049400
20.683333	0.5	8.943800
20.691667	0.5	8.829300
20.700000	0.5	8.704950
20.708333	0.5	8.575200
20.716667	0.5	8.435400
20.725000	0.5	8.289950
20.733333	0.5	8.139850
20.741667	0.5	7.983000
20.750000	0.5	7.818900
20.758333	0.5	7.654500
20.766667	0.5	7.484300
20.775000	0.5	7.306550
20.783333	0.5	7.128350
20.791667	0.5	6.949300
20.800000	0.5	6.765600
20.808333	0.5	6.582400
20.816667	0.5	6.396150
20.825000	0.5	6.207150
20.833333	0.5	6.018000
20.841667	0.5	5.828900
20.850000	0.5	5.639450
20.858333	0.5	5.450500
20.866667	0.5	5.261750
20.875000	0.5	5.073900
20.883333	0.5	4.888000
20.891667	0.5	4.703500
20.900000	0.5	4.522350
20.908333	0.5	4.344050
20.916667	0.5	4.165950
20.925000	0.5	3.991200
20.933333	0.5	3.821700
20.941667	0.5	3.653100
20.950000	0.5	3.488000
20.958333	0.5	3.323250
20.966667	0.5	3.165500
20.975000	0.5	3.011300
20.983333	0.5	2.860800
20.991667	0.5	2.712350
21.000000	0.5	2.568700
21.008333	0.5	2.425750
21.016667	0.5	2.288700
21.025000	0.5	2.155700
21.033333	0.5	2.026900
21.041667	0.5	1.901200
21.050000	0.5	1.781450
21.058333	0.5	1.663950
21.066667	0.5	1.550700
21.075000	0.5	1.442700
21.083333	0.5	1.338350
21.091667	0.5	1.237250
21.100000	0.5	1.140500
21.108333	0.5	1.048650
21.116667	0.5	0.959900
21.125000	0.5	0.874950
21.133333	0.5	0.793450
21.141667	0.5	0.712050
21.150000	0.5	0.637400
21.158333	0.5	0.567000
21.166667	0.5	0.499750
21.175000	0.5	0.434400
21.183333	0.5	0.371850
21.191667	0.5	0.309950
21.200000	0.5	0.250600
21.208333	0.5	0.196100
21.216667	0.5	0.142900
21.225000	0.5	0.094650
21.233333	0.5	0.047950
21.241667	0.5	0.004800
21.250000	0.5	-0.038400
21.258333	0.5	-0.077300
21.266667	0.5	-0.113400
21.275000	0.5	-0.147100
21.283333	0.5	-0.179350
21.291667	0.5	-0.210150
21.300000	0.5	-0.239750
21.308333	0.5	-0.268250
21.316667	0.5	-0.293550
21.325000	0.5	-0.318350
21.333333	0.5	-0.345500
21.341667	0.5	-0.366700
21.350000	0.5	-0.386600
21.358333	0.5	-0.405300
21.366667	0.5	-0.424300
21.375000	0.5	-0.443200
21.383333	0.5	-0.462200
21.391667	0.5	-0.478250
21.400000	0.5	-0.492400
21.408333	0.5	-0.505750
21.416667	0.5	-0.516500
21.425000	0.5	-0.525950
21.433333	0.5	-0.534500
21.441667	0.5	-0.541400
21.450000	0.5	-0.544500
21.458333	0.5	-0.548750
21.466667	0.5	-0.550800
21.475000	0.5	-0.552050
21.483333	0.5	-0.551000
21.491667	0.5	-0.546550
21.500000	0.5	-0.532700
21.508333	0.5	-0.524500
21.516667	0.5	-0.517750
21.525000	0.5	-0.505350
21.533333	0.5	-0.488350
21.541667	0.5	-0.469150
21.550000	0.5	-0.446550
21.558333	0.5	-0.420000
21.566667	0.5	-0.392950
21.575000	0.5	-0.359500
21.583333	0.5	-0.318900
21.591667	0.5	-0.273000
21.600000	0.5	-0.218800
21.608333	0.5	-0.157650
21.616667	0.5	-0.087900
21.625000	0.5	-0.008750
21.633333	0.5	0.080200
21.641667	0.5	0.180200
21.650000	0.5	0.291650
21.658333	0.5	0.415650
21.666667	0.5	0.553250
21.675000	0.5	0.704750
21.683333	0.5	0.871150
21.691667	0.5	1.055500
21.700000	0.5	1.257100
21.708333	0.5	1.474900
21.716667	0.5	1.715450
21.725000	0.5	1.976450
21.733333	0.5	2.258750
21.741667	0.5	2.566100
21.750000	0.5	2.894550
21.758333	0.5	3.247800
21.766667	0.5	3.623750
21.775000	0.5	4.025850
21.783333	0.5	4.451800
21.791667	0.5	4.904950
21.800000	0.5	5.381050
21.808333	0.5	5.882100
21.816667	0.5	6.404050
21.825000	0.5	6.947350
21.833333	0.5	7.507550
21.841667	0.5	8.091300
21.850000	0.5	8.691350
21.858333	0.5	9.303200
21.866667	0.5	9.925100
21.875000	0.5	10.558550
21.883333	0.5	11.205200
21.891667	0.5	11.849100
21.900000	0.5	12.490350
21.908333	0.5	13.132900
21.916667	0.5	13.773300
21.925000	0.5	14.414000
21.933333	0.5	15.052250
21.941667	0.5	15.675000
21.950000	0.5	16.278900
21.958333	0.5	16.864900
21.966667	0.5	17.431150
21.975000	0.5	17.979150
21.983333	0.5	18.507050
21.991667	0.5	19.008400
22.000000	0.5	19.483650
22.008333	0.5	19.928500
22.016667	0.5	20.347400
22.025000	0.5	20.736150
22.033333	0.5	21.093550
22.041667	0.5	21.424650
22.050000	0.5	21.724150
22.058333	0.5	21.985750
22.066667	0.5	22.225400
22.075000	0.5	22.439150
22.083333	0.5	22.608850
22.091667	0.5	22.985950
22.100000	0.5	23.076250
22.108333	0.5	23.160500
22.116667	0.5	23.227800
22.125000	0.5	23.260250
22.133333	0.5	23.262850
22.141667	0.5	23.230350
22.150000	0.5	23.169800
22.158333	0.5	23.080150
22.166667	0.5	22.967050
22.175000	0.5	22.829450
22.183333	0.5	22.667050
22.191667	0.5	22.479200
22.200000	0.5	22.267100
22.208333	0.5	22.033200
22.216667	0.5	21.787900
22.225000	0.5	21.524150
22.233333	0.5	21.241100
22.241667	0.5	20.946250
22.250000	0.5	20.638100
22.258333	0.5	20.323850
22.266667	0.5	19.983450
22.275000	0.5	19.632800
22.283333	0.5	19.272850
22.291667	0.5	18.904100
22.300000	0.5	18.529300
22.308333	0.5	18.152600
22.316667	0.5	17.762350
22.325000	0.5	17.366750
22.333333	0.5	16.964600
22.341667	0.5	16.558550
22.350000	0.5	16.146400
22.358333	0.5	15.734550
22.366667	0.5	15.318500
22.375000	0.5	14.902650
22.383333	0.5	14.486350
22.391667	0.5	14.072200
22.400000	0.5	13.660850
22.408333	0.5	13.252950
22.416667	0.5	12.731700
22.425000	0.5	12.369800
22.433333	0.5	11.984750
22.441667	0.5	11.605400
22.450000	0.5	11.225700
22.458333	0.5	10.849800
22.466667	0.5	10.482700
22.475000	0.5	10.123700
22.483333	0.5	9.769200
22.491667	0.5	9.426350
22.500000	0.5	9.087400
22.508333	0.5	8.755200
22.516667	0.5	8.432300
22.525000	0.5	8.115400
22.533333	0.5	7.807350
22.541667	0.5	7.506400
22.550000	0.5	7.215150
22.558333	0.5	6.930100
22.566667	0.5	6.655750
22.575000	0.5	6.389850
22.583333	0.5	6.133500
22.591667	0.5	5.884150
22.600000	0.5	5.645050
22.608333	0.5	5.414150
22.616667	0.5	5.190300
22.625000	0.5	4.975600
22.633333	0.5	4.772200
22.641667	0.5	4.569100
22.650000	0.5	4.378150
22.658333	0.5	4.195650
22.666667	0.5	4.019900
22.675000	0.5	3.851150
22.683333	0.5	3.688700
22.691667	0.5	3.530550
22.700000	0.5	3.379150
22.708333	0.5	3.235250
22.716667	0.5	3.097250
22.725000	0.5	2.965950
22.733333	0.5	2.839250
22.741667	0.5	2.718000
22.750000	0.5	2.601850
22.758333	0.5	2.492500
22.766667	0.5	2.386400
22.775000	0.5	2.287200
22.783333	0.5	2.192400
22.791667	0.5	2.099000
22.800000	0.5	2.012250
22.808333	0.5	1.930200
22.816667	0.5	1.850350
22.825000	0.5	1.769300
22.833333	0.5	1.694650
22.841667	0.5	1.625650
22.850000	0.5	1.559000
22.858333	0.5	1.494650
22.866667	0.5	1.432600
22.875000	0.5	1.370400
22.883333	0.5	1.310650
22.891667	0.5	1.255000
22.900000	0.5	1.200650
22.908333	0.5	1.150400
22.916667	0.5	1.100600
22.925000	0.5	1.053450
22.933333	0.5	1.008400
22.941667	0.5	0.965050
22.950000	0.5	0.924500
22.958333	0.5	0.883850
22.966667	0.5	0.844600
22.975000	0.5	0.807350
22.983333	0.5	0.772200
22.991667	0.5	0.736550
23.000000	0.5	0.703000
23.008333	0.5	0.669650
23.016667	0.5	0.635600
23.025000	0.5	0.605750
23.033333	0.5	0.576700
23.041667	0.5	0.548100
23.050000	0.5	0.520650
23.058333	0.5	0.490450
23.066667	0.5	0.461550
23.075000	0.5	0.433150
23.083333	0.5	0.407250
23.091667	0.5	0.382100
23.100000	0.5	0.358950
23.108333	0.5	0.335900
23.116667	0.5	0.313150
23.125000	0.5	0.291100
23.133333	0.5	0.270400
23.141667	0.5	0.250900
23.150000	0.5	0.232900
23.158333	0.5	0.213600
23.166667	0.5	0.193950
23.175000	0.5	0.175650
23.183333	0.5	0.158950
23.191667	0.5	0.141550
23.200000	0.5	0.120300
23.208333	0.5	0.103200
23.216667	0.5	0.087650
23.225000	0.5	0.071250
23.233333	0.5	0.055850
23.241667	0.5	0.039700
23.250000	0.5	0.021000
23.258333	0.5	0.004050
23.266667	0.5	-0.012300
23.275000	0.5	-0.026600
23.283333	0.5	-0.040850
23.291667	0.5	-0.054450
23.300000	0.5	-0.067700
23.308333	0.5	-0.080450
23.316667	0.5	-0.092750
23.325000	0.5	-0.103150
23.333333	0.5	-0.115700
23.341667	0.5	-0.127150
23.350000	0.5	-0.138200
23.358333	0.5	-0.149150
23.366667	0.5	-0.160050
23.375000	0.5	-0.170050
23.383333	0.5	-0.183750
23.391667	0.5	-0.195450
23.400000	0.5	-0.205050
23.408333	0.5	-0.213250
23.416667	0.5	-0.223350
23.425000	0.5	-0.232300
23.433333	0.5	-0.245400
23.441667	0.5	-0.256800
23.450000	0.5	-0.268350
23.458333	0.5	-0.278350
23.466667	0.5	-0.286850
23.475000	0.5	-0.295700
23.483333	0.5	-0.303500
23.491667	0.5	-0.312200
23.500000	0.5	-0.319800
23.508333	0.5	-0.326750
23.516667	0.5	-0.333300
23.525000	0.5	-0.340300
23.533333	0.5	-0.346900
23.541667	0.5	-0.354500
23.550000	0.5	-0.360950
23.558333	0.5	-0.368150
23.566667	0.5	-0.374800
23.575000	0.5	-0.384700
23.583333	0.5	-0.389950
23.591667	0.5	-0.395250
23.600000	0.5	-0.400950
23.608333	0.5	-0.407300
23.616667	0.5	-0.415200
23.625000	0.5	-0.424700
23.633333	0.5	-0.432550
23.641667	0.5	-0.439650
23.650000	0.5	-0.445800
23.658333	0.5	-0.451400
23.666667	0.5	-0.456700
23.675000	0.5	-0.463100
23.683333	0.5	-0.468300
23.691667	0.5	-0.473150
23.700000	0.5	-0.476950
23.708333	0.5	-0.481550
23.716667	0.5	-0.485250
23.725000	0.5	-0.490600
23.733333	0.5	-0.496050
23.741667	0.5	-0.498150
23.750000	0.5	-0.502200
23.758333	0.5	-0.510300
23.766667	0.5	-0.515100
23.775000	0.5	-0.518650
23.783333	0.5	-0.521050
23.791667	0.5	-0.525450
23.800000	0.5	-0.529550
23.808333	0.5	-0.536800
23.816667	0.5	-0.543200
23.825000	0.5	-0.548600
23.833333	0.5	-0.554050
23.841667	0.5	-0.556700
23.850000	0.5	-0.561250
23.858333	0.5	-0.564000
23.866667	0.5	-0.567950
23.875000	0.5	-0.570200
23.883333	0.5	-0.572200
23.891667	0.5	-0.573500
23.900000	0.5	-0.576000
23.908333	0.5	-0.578500
23.916667	0.5	-0.580200
23.925000	0.5	-0.583200
23.933333	0.5	-0.585900
23.941667	0.5	-0.588600
23.950000	0.5	-0.595000
23.958333	0.5	-0.595700
23.966667	0.5	-0.598100
23.975000	0.5	-0.600150
23.983333	0.5	-0.603200
23.991667	0.5	-0.608000
24.000000	0.5	-0.613200
24.008333	0.5	-0.617150
24.016667	0.5	-0.620600
24.025000	0.5	-0.624200
24.033333	0.5	-0.625950
24.041667	0.5	-0.628200
24.050000	0.5	-0.630300
24.058333	0.5	-0.632850
24.066667	0.5	-0.633900
24.075000	0.5	-0.636050
24.083333	0.5	-0.637950
24.091667	0.5	-0.638450
24.100000	0.5	-0.641200
24.108333	0.5	-0.642900
24.116667	0.5	-0.643300
24.125000	0.5	-0.645400
24.133333	0.5	-0.651650
24.141667	0.5	-0.653200
24.150000	0.5	-0.654650
24.158333	0.5	-0.655950
24.166667	0.5	-0.657300
24.175000	0.5	-0.660550
24.183333	0.5	-0.665600
24.191667	0.5	-0.670650
24.200000	0.5	-0.673300
24.208333	0.5	-0.676900
24.216667	0.5	-0.678300
24.225000	0.5	-0.680650
24.233333	0.5	-0.682900
24.241667	0.5	-0.684700
24.250000	0.5	-0.685800
24.258333	0.5	-0.686450
24.266667	0.5	-0.686700
24.275000	0.5	-0.688150
24.283333	0.5	-0.689600
24.291667	0.5	-0.691350
24.300000	0.5	-0.692600
24.308333	0.5	-0.693300
24.316667	0.5	-0.696450
24.325000	0.5	-0.700900
24.333333	0.5	-0.701350
24.341667	0.5	-0.702850
24.350000	0.5	-0.703450
24.358333	0.5	-0.704700
24.366667	0.5	-0.708650
24.375000	0.5	-0.712400
24.383333	0.5	-0.716300
24.391667	0.5	-0.718600
24.400000	0.5	-0.720800
24.408333	0.5	-0.721450
24.416667	0.5	-0.722550
24.425000	0.5	-0.723300
24.433333	0.5	-0.724700
24.441667	0.5	-0.724750
24.450000	0.5	-0.724550
24.458333	0.5	-0.723050
24.466667	0.5	-0.722800
24.475000	0.5	-0.723650
24.483333	0.5	-0.724100
24.491667	0.5	-0.724700
24.500000	0.5	-0.724700
24.508333	0.5	-0.729350
24.516667	0.5	-0.729600
24.525000	0.5	-0.728850
24.533333	0.5	-0.728600
24.541667	0.5	-0.729450
24.550000	0.5	-0.731050
24.558333	0.5	-0.734900
24.566667	0.5	-0.737500
24.575000	0.5	-0.739650
24.583333	0.5	-0.740800
24.591667	0.5	-0.741400
24.600000	0.5	-0.741100
24.608333	0.5	-0.741700
24.616667	0.5	-0.741350
24.625000	0.5	-0.741200
24.633333	0.5	-0.739600
24.641667	0.5	-0.738300
24.650000	0.5	-0.736700
24.658333	0.5	-0.735950
24.666667	0.5	-0.735950
24.675000	0.5	-0.734600
24.683333	0.5	-0.732250
24.691667	0.5	-0.734850
24.700000	0.5	-0.736200
24.708333	0.5	-0.735650
24.716667	0.5	-0.733150
24.725000	0.5	-0.732500
24.733333	0.5	-0.732250
24.741667	0.5	-0.734900
24.750000	0.5	-0.738000
24.758333	0.5	-0.739200
24.766667	0.5	-0.739550
24.775000	0.5	-0.739250
24.783333	0.5	-0.738200
24.791667	0.5	-0.737600
24.800000	0.5	-0.737300
24.808333	0.5	-0.735700
24.816667	0.5	-0.734000
24.825000	0.5	-0.729950
24.833333	0.5	-0.727650
24.841667	0.5	-0.726600
24.850000	0.5	-0.724650
24.858333	0.5	-0.723350
24.866667	0.5	-0.724500
24.875000	0.5	-0.724600
24.883333	0.5	-0.726800
24.891667	0.5	-0.725150
24.900000	0.5	-0.723850
24.908333	0.5	-0.722350
24.916667	0.5	-0.722550
24.925000	0.5	-0.723450
24.933333	0.5	-0.727000
24.941667	0.5	-0.728450
24.950000	0.5	-0.730300
24.958333	0.5	-0.730150
24.966667	0.5	-0.730700
24.975000	0.5	-0.731200
24.983333	0.5	-0.731050
24.991667	0.5	-0.731250
25.000000	0.5	-0.731050
25.008333	0.5	-0.731000
25.016667	0.5	-0.730200
25.025000	0.5	-0.729000
25.033333	0.5	-0.729450
25.041667	0.5	-0.731150
25.050000	0.5	-0.730600
25.058333	0.5	-0.729950
25.066667	0.5	-0.734650
25.075000	0.5	-0.735700
25.083333	0.5	-0.736300
25.091667	0.5	-0.735950
25.100000	0.5	-0.737250
25.108333	0.5	-0.738250
25.116667	0.5	-0.742300
25.125000	0.5	-0.746700
25.133333	0.5	-0.749000
25.141667	0.5	-0.751500
25.150000	0.5	-0.752250
25.158333	0.5	-0.753900
25.166667	0.5	-0.754500
25.175000	0.5	-0.756550
25.183333	0.5	-0.757250
25.191667	0.5	-0.757050
25.200000	0.5	-0.756950
25.208333	0.5	-0.758350
25.216667	0.5	-0.759950
25.225000	0.5	-0.759850
25.233333	0.5	-0.760450
25.241667	0.5	-0.761300
25.250000	0.5	-0.762750
25.258333	0.5	-0.767650
25.266667	0.5	-0.767800
25.275000	0.5	-0.768600
25.283333	0.5	-0.768200
25.291667	0.5	-0.770550
25.300000	0.5	-0.772450
25.308333	0.5	-0.777550
25.316667	0.5	-0.780700
25.325000	0.5	-0.783500
25.333333	0.5	-0.785300
25.341667	0.5	-0.786200
25.350000	0.5	-0.787950
25.358333	0.5	-0.788650
25.366667	0.5	-0.789600
25.375000	0.5	-0.789350
25.383333	0.5	-0.789850
25.391667	0.5	-0.790000
25.400000	0.5	-0.789800
25.408333	0.5	-0.790400
25.416667	0.5	-0.791600
25.425000	0.5	-0.791350
25.433333	0.5	-0.791500
25.441667	0.5	-0.795550
25.450000	0.5	-0.796700
25.458333	0.5	-0.796750
25.466667	0.5	-0.796850
25.475000	0.5	-0.798150
25.483333	0.5	-0.800250
25.491667	0.5	-0.803600
25.500000	0.5	-0.807500
25.508333	0.5	-0.809350
25.516667	0.5	-0.811250
25.525000	0.5	-0.811400
25.533333	0.5	-0.812250
25.541667	0.5	-0.813400
25.550000	0.5	-0.814550
25.558333	0.5	-0.814350
25.566667	0.5	-0.813300
25.575000	0.5	-0.813600
25.583333	0.5	-0.814300
25.591667	0.5	-0.814250
25.600000	0.5	-0.815300
25.608333	0.5	-0.815750
25.616667	0.5	-0.814450
25.625000	0.5	-0.816850
25.633333	0.5	-0.819850
25.641667	0.5	-0.819750
25.650000	0.5	-0.819000
25.658333	0.5	-0.818900
25.666667	0.5	-0.818850
25.675000	0.5	-0.821100
25.683333	0.5	-0.824000
25.691667	0.5	-0.826850
25.700000	0.5	-0.827350
25.708333	0.5	-0.828850
25.716667	0.5	-0.828200
25.725000	0.5	-0.828900
25.733333	0.5	-0.828550
25.741667	0.5	-0.828050
25.750000	0.5	-0.826850
25.758333	0.5	-0.825250
25.766667	0.5	-0.824200
25.775000	0.5	-0.824200
25.783333	0.5	-0.823450
25.791667	0.5	-0.822450
25.800000	0.5	-0.821650
25.808333	0.5	-0.821450
25.816667	0.5	-0.824250
25.825000	0.5	-0.823950
25.833333	0.5	-0.822400
25.841667	0.5	-0.821350
25.850000	0.5	-0.820750
25.858333	0.5	-0.821250
25.866667	0.5	-0.824200
25.875000	0.5	-0.826150
25.883333	0.5	-0.827150
25.891667	0.5	-0.827700
25.900000	0.5	-0.827350
25.908333	0.5	-0.827000
25.916667	0.5	-0.826850
25.925000	0.5	-0.825850
25.933333	0.5	-0.825150
25.941667	0.5	-0.823450
25.950000	0.5	-0.824650
25.958333	0.5	-0.823300
25.966667	0.5	-0.821350
25.975000	0.5	-0.822100
25.983333	0.5	-0.821000
25.991667	0.5	-0.819050
26.000000	0.5	-0.821250
26.008333	0.5	-0.822300
26.016667	0.5	-0.822250
26.025000	0.5	-0.820550
26.033333	0.5	-0.821100
26.041667	0.5	-0.820250
26.050000	0.5	-0.823100
26.058333	0.5	-0.825950
26.066667	0.5	-0.828400
26.075000	0.5	-0.828900
26.083333	0.5	-0.829150
26.091667	0.5	-0.829000
26.100000	0.5	-0.829250
26.108333	0.5	-0.829400
26.116667	0.5	-0.828950
26.125000	0.5	-0.828500
26.133333	0.5	-0.826900
26.141667	0.5	-0.825900
26.150000	0.5	-0.826750
26.158333	0.5	-0.826000
26.166667	0.5	-0.825000
26.175000	0.5	-0.825850
26.183333	0.5	-0.826800
26.191667	0.5	-0.830450
26.200000	0.5	-0.830000
26.208333	0.5	-0.828850
26.216667	0.5	-0.827650
26.225000	0.5	-0.828350
26.233333	0.5	-0.829050
26.241667	0.5	-0.833650
26.250000	0.5	-0.835300
26.258333	0.5	-0.837050
26.266667	0.5	-0.837750
26.275000	0.5	-0.838750
26.283333	0.5	-0.838900
26.291667	0.5	-0.839300
26.300000	0.5	-0.838850
26.308333	0.5	-0.838250
26.316667	0.5	-0.837250
26.325000	0.5	-0.839650
26.333333	0.5	-0.838950
26.341667	0.5	-0.838400
26.350000	0.5	-0.838900
26.358333	0.5	-0.838700
26.366667	0.5	-0.837500
26.375000	0.5	-0.840600
26.383333	0.5	-0.841750
26.391667	0.5	-0.841150
26.400000	0.5	-0.839600
26.408333	0.5	-0.839750
26.416667	0.5	-0.840650
26.425000	0.5	-0.843500
26.433333	0.5	-0.846200
26.441667	0.5	-0.847500
26.450000	0.5	-0.848550
26.458333	0.5	-0.848750
26.466667	0.5	-0.848950
26.475000	0.5	-0.848750
26.483333	0.5	-0.849850
26.491667	0.5	-0.849200
26.500000	0.5	-0.848350
26.508333	0.5	-0.847100
26.516667	0.5	-0.846950
26.525000	0.5	-0.846750
26.533333	0.5	-0.846500
26.541667	0.5	-0.846200
26.550000	0.5	-0.845250
26.558333	0.5	-0.845650
26.566667	0.5	-0.849350
26.575000	0.5	-0.848850
26.583333	0.5	-0.847550
26.591667	0.5	-0.847000
26.600000	0.5	-0.847250
26.608333	0.5	-0.848350
26.616667	0.5	-0.851850
26.625000	0.5	-0.853850
26.633333	0.5	-0.855450
26.641667	0.5	-0.856350
26.650000	0.5	-0.855600
26.658333	0.5	-0.855850
26.666667	0.5	-0.855350
26.675000	0.5	-0.854750
26.683333	0.5	-0.852850
26.691667	0.5	-0.851700
26.700000	0.5	-0.850150
26.708333	0.5	-0.849600
26.716667	0.5	-0.849550
26.725000	0.5	-0.847200
26.733333	0.5	-0.847400
26.741667	0.5	-0.847750
26.750000	0.5	-0.851000
26.758333	0.5	-0.851300
26.766667	0.5	-0.850350
26.775000	0.5	-0.848650
26.783333	0.5	-0.848500
26.791667	0.5	-0.848900
26.800000	0.5	-0.852600
26.808333	0.5	-0.854850
26.816667	0.5	-0.855750
26.825000	0.5	-0.857000
26.833333	0.5	-0.856800
26.841667	0.5	-0.857200
26.850000	0.5	-0.857250
26.858333	0.5	-0.857000
26.866667	0.5	-0.856750
26.875000	0.5	-0.854950
26.883333	0.5	-0.856050
26.891667	0.5	-0.856850
26.900000	0.5	-0.856300
26.908333	0.5	-0.857050
26.916667	0.5	-0.857700
26.925000	0.5	-0.855850
26.933333	0.5	-0.856650
26.941667	0.5	-0.860450
26.950000	0.5	-0.859450
26.958333	0.5	-0.858750
26.966667	0.5	-0.859100
26.975000	0.5	-0.858850
26.983333	0.5	-0.861350
26.991667	0.5	-0.865000
27.000000	0.5	-0.868100
27.008333	0.5	-0.868500
27.016667	0.5	-0.869650
27.025000	0.5	-0.869000
27.033333	0.5	-0.869750
27.041667	0.5	-0.869550
27.050000	0.5	-0.870600
27.058333	0.5	-0.869550
27.066667	0.5	-0.868600
27.075000	0.5	-0.867700
27.083333	0.5	-0.868350
27.091667	0.5	-0.868250
27.100000	0.5	-0.867150
27.108333	0.5	-0.866650
27.116667	0.5	-0.866250
27.125000	0.5	-0.869850
27.133333	0.5	-0.870050
27.141667	0.5	-0.868400
27.150000	0.5	-0.867400
27.158333	0.5	-0.867100
27.166667	0.5	-0.867200
27.175000	0.5	-0.870700
27.183333	0.5	-0.872000
27.191667	0.5	-0.873150
27.200000	0.5	-0.873050
27.208333	0.5	-0.873900
27.216667	0.5	-0.872800
27.225000	0.5	-0.872650
27.233333	0.5	-0.871900
27.241667	0.5	-0.870600
27.250000	0.5	-0.867900
27.258333	0.5	-0.871150
27.266667	0.5	-0.871750
27.275000	0.5	-0.870250
27.283333	0.5	-0.871600
27.291667	0.5	-0.871100
27.300000	0.5	-0.869950
27.308333	0.5	-0.873150
27.316667	0.5	-0.877100
27.325000	0.5	-0.879650
27.333333	0.5	-0.882550
27.341667	0.5	-0.889150
27.350000	0.5	-0.897250
27.358333	0.5	-0.910900
27.366667	0.5	-0.927650
27.375000	0.5	-0.945600
27.383333	0.5	-0.966300
27.391667	0.5	-0.990300
27.400000	0.5	-1.018250
27.408333	0.5	-1.050350
27.416667	0.5	-1.088750
27.425000	0.5	-1.131750
27.433333	0.5	-1.180400
27.441667	0.5	-1.237500
27.450000	0.5	-1.302300
27.458333	0.5	-1.373500
27.466667	0.5	-1.451000
27.475000	0.5	-1.534350
27.483333	0.5	-1.624900
27.491667	0.5	-1.720600
27.500000	0.5	-1.825400
27.508333	0.5	-1.926100
27.516667	0.5	-2.024300
27.525000	0.5	-2.119300
27.533333	0.5	-2.208600
27.541667	0.5	-2.288500
27.550000	0.5	-2.360050
27.558333	0.5	-2.413600
27.566667	0.5	-2.448200
27.575000	0.5	-2.461050
27.583333	0.5	-2.452900
27.591667	0.5	-2.421200
27.600000	0.5	-2.366100
27.608333	0.5	-2.286350
27.616667	0.5	-2.180700
27.625000	0.5	-2.050950
27.633333	0.5	-1.901800
27.641667	0.5	-1.726950
27.650000	0.5	-1.527100
27.658333	0.5	-1.306150
27.666667	0.5	-1.064600
27.675000	0.5	-0.802150
27.683333	0.5	-0.527150
27.691667	0.5	-0.231750
27.700000	0.5	0.083300
27.708333	0.5	0.412550
27.716667	0.5	0.753850
27.725000	0.5	1.112450
27.733333	0.5	1.485400
27.741667	0.5	1.881850
27.750000	0.5	2.297700
27.758333	0.5	2.717650
27.766667	0.5	3.132300
27.775000	0.5	3.532700
27.783333	0.5	3.917650
27.791667	0.5	4.286200
27.800000	0.5	4.645250
27.808333	0.5	4.998850
27.816667	0.5	5.345950
27.825000	0.5	5.687650
27.833333	0.5	6.030250
27.841667	0.5	6.368700
27.850000	0.5	6.700950
27.858333	0.5	7.031550
27.866667	0.5	7.359950
27.875000	0.5	7.673050
27.883333	0.5	7.988550
27.891667	0.5	8.297250
27.900000	0.5	8.599300
27.908333	0.5	8.894150
27.916667	0.5	9.183300
27.925000	0.5	9.464300
27.933333	0.5	9.737950
27.941667	0.5	10.006350
27.950000	0.5	10.268450
27.958333	0.5	10.522500
27.966667	0.5	10.770250
27.975000	0.5	11.012150
27.983333	0.5	11.245100
27.991667	0.5	11.470850
28.000000	0.5	11.689600
28.008333	0.5	11.903400
28.016667	0.5	12.109500
28.025000	0.5	12.307350
28.033333	0.5	12.499650
28.041667	0.5	12.687600
28.050000	0.5	12.867550
28.058333	0.5	13.041900
28.066667	0.5	13.209700
28.075000	0.5	13.373200
28.083333	0.5	13.531700
28.091667	0.5	13.684900
28.100000	0.5	13.836050
28.108333	0.5	13.984000
28.116667	0.5	14.122550
28.125000	0.5	14.260950
28.133333	0.5	14.394950
28.141667	0.5	14.523700
28.150000	0.5	14.650250
28.158333	0.5	14.776900
28.166667	0.5	14.896900
28.175000	0.5	15.015850
28.183333	0.5	15.133800
28.191667	0.5	15.252300
28.200000	0.5	15.362950
28.208333	0.5	15.473900
28.216667	0.5	15.584350
28.225000	0.5	15.689300
28.233333	0.5	15.793650
28.241667	0.5	15.903950
28.250000	0.5	16.002150
28.258333	0.5	16.102250
28.266667	0.5	16.198800
28.275000	0.5	16.298050
28.283333	0.5	16.393150
28.291667	0.5	16.491900
28.300000	0.5	16.587550
28.308333	0.5	16.681150
28.316667	0.5	16.773050
28.325000	0.5	16.859550
28.333333	0.5	16.947000
28.341667	0.5	17.032750
28.350000	0.5	17.121800
28.358333	0.5	17.202600
28.366667	0.5	17.285150
28.375000	0.5	17.364850
28.383333	0.5	17.445100
28.391667	0.5	17.524800
28.400000	0.5	17.601150
28.408333	0.5	17.675350
28.416667	0.5	17.748350
28.425000	0.5	17.826800
28.433333	0.5	17.913300
28.441667	0.5	17.990900
28.450000	0.5	18.059250
28.458333	0.5	18.120350
28.466667	0.5	18.175300
28.475000	0.5	18.233350
28.483333	0.5	18.296200
28.491667	0.5	18.360100
28.500000	0.5	18.424050
28.508333	0.5	18.482550
28.516667	0.5	18.544850
28.525000	0.5	18.601650
28.533333	0.5	18.659600
28.541667	0.5	18.716000
28.550000	0.5	18.770650
28.558333	0.5	18.827300
28.566667	0.5	18.886150
28.575000	0.5	18.938450
28.583333	0.5	18.990350
28.591667	0.5	19.046450
28.600000	0.5	19.092350
28.608333	0.5	19.142450
28.616667	0.5	19.203650
28.625000	0.5	19.250500
28.633333	0.5	19.301200
28.641667	0.5	19.345600
28.650000	0.5	19.393350
28.658333	0.5	19.442300
28.666667	0.5	19.497400
28.675000	0.5	19.548200
28.683333	0.5	19.599500
28.691667	0.5	19.649000
28.700000	0.5	19.694750
28.708333	0.5	19.746050
28.716667	0.5	19.791250
28.725000	0.5	19.839600
28.733333	0.5	20.082550
28.741667	0.5	20.124300
28.750000	0.5	20.169000
28.758333	0.5	20.200000
28.766667	0.5	20.236800
28.775000	0.5	20.273400
28.783333	0.5	20.299150
28.791667	0.5	20.332400
28.800000	0.5	20.364850
28.808333	0.5	20.394350
28.816667	0.5	20.418700
28.825000	0.5	20.443350
28.833333	0.5	20.464800
28.841667	0.5	20.492850
28.850000	0.5	20.525700
28.858333	0.5	20.561350
28.866667	0.5	20.587300
28.875000	0.5	20.615600
28.883333	0.5	20.636500
28.891667	0.5	20.656050
28.900000	0.5	20.676950
28.908333	0.5	20.701550
28.916667	0.5	20.723250
28.925000	0.5	20.738950
28.933333	0.5	20.757350
28.941667	0.5	20.776100
28.950000	0.5	20.800100
28.958333	0.5	20.826800
28.966667	0.5	20.851700
28.975000	0.5	20.880950
28.983333	0.5	20.918500
28.991667	0.5	20.969000
29.000000	0.5	21.016150
29.008333	0.5	21.054100
29.016667	0.5	21.094050
29.025000	0.5	21.136600
29.033333	0.5	21.184150
29.041667	0.5	21.231650
29.050000	0.5	21.277750
29.058333	0.5	21.317900
29.066667	0.5	21.360350
29.075000	0.5	21.395800
29.083333	0.5	21.430650
29.091667	0.5	21.466050
29.100000	0.5	21.494500
29.108333	0.5	21.526500
29.116667	0.5	21.556850
29.125000	0.5	21.594000
29.133333	0.5	21.625950
29.141667	0.5	21.649400
29.150000	0.5	21.682850
29.158333	0.5	21.698450
29.166667	0.5	21.717050
29.175000	0.5	21.732450
29.183333	0.5	21.762850
29.191667	0.5	21.776950
29.200000	0.5	21.789650
29.208333	0.5	21.816250
29.216667	0.5	21.845000
29.225000	0.5	21.887350
29.233333	0.5	21.934000
29.241667	0.5	21.978900
29.250000	0.5	22.016700
29.258333	0.5	22.047500
29.266667	0.5	22.067300
29.275000	0.5	22.077750
29.283333	0.5	22.076750
29.291667	0.5	22.067400
29.300000	0.5	22.045050
29.308333	0.5	22.018100
29.316667	0.5	22.005200
29.325000	0.5	21.962650
29.333333	0.5	21.920000
29.341667	0.5	21.866200
29.350000	0.5	21.820100
29.358333	0.5	21.757050
29.366667	0.5	21.709500
29.375000	0.5	21.657050
29.383333	0.5	21.608900
29.391667	0.5	21.556600
29.400000	0.5	21.519000
29.408333	0.5	21.503350
29.416667	0.5	21.454000
29.425000	0.5	21.423800
29.433333	0.5	21.400400
29.441667	0.5	21.383850
29.450000	0.5	21.357050
29.458333	0.5	21.338900
29.466667	0.5	21.353800
29.475000	0.5	21.336250
29.483333	0.5	21.303400
29.491667	0.5	21.296400
29.500000	0.5	21.293900
29.508333	0.5	21.291600
29.516667	0.5	21.284950
29.525000	0.5	21.309600
29.533333	0.5	21.292450
29.541667	0.5	21.295100
29.550000	0.5	21.304600
29.558333	0.5	21.324500
29.566667	0.5	21.335050
29.575000	0.5	21.351900
29.583333	0.5	21.379600
29.591667	0.5	21.438350
29.600000	0.5	21.460450
29.608333	0.5	21.511750
29.616667	0.5	21.564450
29.625000	0.5	21.622000
29.633333	0.5	21.681150
29.641667	0.5	21.742300
29.650000	0.5	21.801550
29.658333	0.5	21.883950
29.666667	0.5	21.908900
29.675000	0.5	21.953050
29.683333	0.5	22.000550
29.691667	0.5	22.045550
29.700000	0.5	22.088300
29.708333	0.5	22.129100
29.716667	0.5	22.173800
29.725000	0.5	22.212450
29.733333	0.5	22.252950
29.741667	0.5	22.327500
29.750000	0.5	22.325350
29.758333	0.5	22.348150
29.766667	0.5	22.373050
29.775000	0.5	22.394050
29.783333	0.5	22.412000
29.791667	0.5	22.433200
29.800000	0.5	22.455400
29.808333	0.5	22.488100
29.816667	0.5	22.468800
29.825000	0.5	22.470950
29.833333	0.5	22.472100
29.841667	0.5	22.476150
29.850000	0.5	22.479600
29.858333	0.5	22.477300
29.866667	0.5	22.485900
29.875000	0.5	22.482150
29.883333	0.5	22.512350
29.891667	0.5	22.481700
29.900000	0.5	22.479700
29.908333	0.5	22.469850
29.916667	0.5	22.466700
29.925000	0.5	22.463450
29.933333	0.5	22.458250
29.941667	0.5	22.448700
29.950000	0.5	22.431750
29.958333	0.5	22.423600
29.966667	0.5	22.447350
29.975000	0.5	22.421300
29.983333	0.5	22.428550
29.991667	0.5	22.433600
30.000000	0.5	22.441600
30.008333	0.5	22.446450
30.016667	0.5	22.454200
30.025000	0.5	22.460600
30.033333	0.5	22.474850
30.041667	0.5	22.483300
30.050000	0.5	22.487550
30.058333	0.5	22.516100
30.066667	0.5	22.519050
30.075000	0.5	22.496900
30.083333	0.5	22.531300
30.091667	0.5	25.128600
30.100000	0.5	43.923951
30.108333	0.5	91.242651
30.116667	0.5	141.933102
30.125000	0.5	171.002703
30.133333	0.5	185.555303
30.141667	0.5	177.748303
30.150000	0.5	181.130703
30.158333	0.5	156.687802
30.166667	0.5	122.474852
30.175000	0.5	92.327751
30.183333	0.5	69.226751
30.191667	0.5	52.654651
30.200000	0.5	42.043601
30.208333	0.5	35.379751
30.216667	0.5	31.355250
30.225000	0.5	28.867650
30.233333	0.5	27.224150
30.241667	0.5	26.020700
30.250000	0.5	25.048300
30.258333	0.5	24.207550
30.266667	0.5	23.449600
30.275000	0.5	22.743950
30.283333	0.5	22.074850
30.291667	0.5	21.441900
30.300000	0.5	20.852100
30.308333	0.5	20.299750
30.316667	0.5	19.788600
30.325000	0.5	19.322450
30.333333	0.5	18.901400
30.341667	0.5	18.524300
30.350000	0.5	18.187100
30.358333	0.5	17.885850
30.366667	0.5	17.615550
30.375000	0.5	17.380350
30.383333	0.5	17.165250
30.391667	0.5	16.983200
30.400000	0.5	16.817650
30.408333	0.5	16.676400
30.416667	0.5	16.550300
30.425000	0.5	16.439000
30.433333	0.5	16.337250
30.441667	0.5	16.244500
30.450000	0.5	16.157150
30.458333	0.5	16.073600
30.466667	0.5	15.996700
30.475000	0.5	15.923000
30.483333	0.5	15.854450
30.491667	0.5	15.792800
30.500000	0.5	15.730100
30.508333	0.5	15.673150
30.516667	0.5	15.627250
30.525000	0.5	15.587450
30.533333	0.5	15.554900
30.541667	0.5	15.526100
30.550000	0.5	15.501800
30.558333	0.5	15.477100
30.566667	0.5	15.451600
30.575000	0.5	15.424750
30.583333	0.5	15.396250
30.591667	0.5	15.359900
30.600000	0.5	15.326850
30.608333	0.5	15.290050
30.616667	0.5	15.256600
30.625000	0.5	15.220500
30.633333	0.5	15.189250
30.641667	0.5	15.162800
30.650000	0.5	15.138450
30.658333	0.5	15.113950
30.666667	0.5	15.095800
30.675000	0.5	15.076750
30.683333	0.5	15.058500
30.691667	0.5	15.038000
30.700000	0.5	15.018800
30.708333	0.5	15.002800
30.716667	0.5	14.987950
30.725000	0.5	14.975050
30.733333	0.5	14.962300
30.741667	0.5	14.948200
30.750000	0.5	14.936300
30.758333	0.5	14.924150
30.766667	0.5	14.912700
30.775000	0.5	14.903900
30.783333	0.5	14.895550
30.791667	0.5	14.884450
30.800000	0.5	14.874750
30.808333	0.5	14.867150
30.816667	0.5	14.860250
30.825000	0.5	14.850300
30.833333	0.5	14.842500
30.841667	0.5	14.832600
30.850000	0.5	14.824600
30.858333	0.5	14.817700
30.866667	0.5	14.810050
30.875000	0.5	14.797850
30.883333	0.5	14.787250
30.891667	0.5	14.773800
30.900000	0.5	14.760800
30.908333	0.5	14.748300
30.916667	0.5	14.737450
30.925000	0.5	14.726150
30.933333	0.5	14.713400
30.941667	0.5	14.701650
30.950000	0.5	14.691850
30.958333	0.5	14.682150
30.966667	0.5	14.670150
30.975000	0.5	14.661400
30.983333	0.5	14.651800
30.991667	0.5	14.644600
31.000000	0.5	14.637200
31.008333	0.5	14.630250
31.016667	0.5	14.626450
31.025000	0.5	14.619050
31.033333	0.5	14.614750
31.041667	0.5	14.608500
31.050000	0.5	14.603950
31.058333	0.5	14.603500
31.066667	0.5	14.594700
31.075000	0.5	14.590450
31.083333	0.5	14.587650
31.091667	0.5	14.584950
31.100000	0.5	14.585000
31.108333	0.5	14.580250
31.116667	0.5	14.574050
31.125000	0.5	14.571550
31.133333	0.5	14.568150
31.141667	0.5	14.563550
31.150000	0.5	14.557900
31.158333	0.5	14.553950
31.166667	0.5	14.552550
31.175000	0.5	14.546000
31.183333	0.5	14.545300
31.191667	0.5	14.543050
31.200000	0.5	14.541350
31.208333	0.5	14.542700
31.216667	0.5	14.539500
31.225000	0.5	14.540950
31.233333	0.5	14.540350
31.241667	0.5	14.542100
31.250000	0.5	14.543600
31.258333	0.5	14.544300
31.266667	0.5	14.545000
31.275000	0.5	14.546200
31.283333	0.5	14.548450
31.291667	0.5	14.553200
31.300000	0.5	14.554650
31.308333	0.5	14.557350
31.316667	0.5	14.559000
31.325000	0.5	14.565100
31.333333	0.5	14.568200
31.341667	0.5	14.573850
31.350000	0.5	14.585500
31.358333	0.5	14.592250
31.366667	0.5	14.601350
31.375000	0.5	14.609100
31.383333	0.5	14.617150
31.391667	0.5	14.621600
31.400000	0.5	14.624900
31.408333	0.5	14.627750
31.416667	0.5	14.625450
31.425000	0.5	14.621500
31.433333	0.5	14.615600
31.441667	0.5	14.606050
31.450000	0.5	14.597050
31.458333	0.5	14.590600
31.466667	0.5	14.584550
31.475000	0.5	14.579500
31.483333	0.5	14.574350
31.491667	0.5	14.571950
31.500000	0.5	14.567850
31.508333	0.5	14.565950
31.516667	0.5	14.563800
31.525000	0.5	14.561250
31.533333	0.5	14.559900
31.541667	0.5	14.558000
31.550000	0.5	14.554550
31.558333	0.5	14.554650
31.566667	0.5	14.550750
31.575000	0.5	14.552150
31.583333	0.5	14.552850
31.591667	0.5	14.552000
31.600000	0.5	14.554250
31.608333	0.5	14.556700
31.616667	0.5	14.561700
31.625000	0.5	14.561550
31.633333	0.5	14.558800
31.641667	0.5	14.555300
31.650000	0.5	14.555950
31.658333	0.5	14.546350
31.666667	0.5	14.540550
31.675000	0.5	14.531550
31.683333	0.5	14.518450
31.691667	0.5	14.505750
31.700000	0.5	14.489900
31.708333	0.5	14.476700
31.716667	0.5	14.462100
31.725000	0.5	14.444750
31.733333	0.5	14.434800
31.741667	0.5	14.421150
31.750000	0.5	14.410450
31.758333	0.5	14.400950
31.766667	0.5	14.392200
31.775000	0.5	14.384700
31.783333	0.5	14.380150
31.791667	0.5	14.372350
31.800000	0.5	14.366450
31.808333	0.5	14.363900
31.816667	0.5	14.358650
31.825000	0.5	14.353500
31.833333	0.5	14.349650
31.841667	0.5	14.345100
31.850000	0.5	14.342200
31.858333	0.5	14.338900
31.866667	0.5	14.336050
31.875000	0.5	14.329400
31.883333	0.5	14.324200
31.891667	0.5	14.316450
31.900000	0.5	14.311000
31.908333	0.5	14.305450
31.916667	0.5	14.301500
31.925000	0.5	14.292100
31.933333	0.5	14.288600
31.941667	0.5	14.285500
31.950000	0.5	14.280900
31.958333	0.5	14.277050
31.966667	0.5	14.270950
31.975000	0.5	14.270150
31.983333	0.5	14.264150
31.991667	0.5	14.263500
32.000000	0.5	14.254250
32.008333	0.5	14.248550
32.016667	0.5	14.240350
32.025000	0.5	14.233550
32.033333	0.5	14.227700
32.041667	0.5	14.223450
32.050000	0.5	14.215900
32.058333	0.5	14.207950
32.066667	0.5	14.198450
32.075000	0.5	14.191800
32.083333	0.5	14.186250
32.091667	0.5	14.180600
32.100000	0.5	14.173800
32.108333	0.5	14.170300
32.116667	0.5	14.160350
32.125000	0.5	14.161350
32.133333	0.5	14.157150
32.141667	0.5	14.151950
32.150000	0.5	14.147200
32.158333	0.5	14.142000
32.166667	0.5	14.138350
32.175000	0.5	14.134550
32.183333	0.5	14.134000
32.191667	0.5	14.128050
32.200000	0.5	14.124250
32.208333	0.5	14.126600
32.216667	0.5	14.122700
32.225000	0.5	14.118900
32.233333	0.5	14.118500
32.241667	0.5	14.117450
32.250000	0.5	14.117100
32.258333	0.5	14.116600
32.266667	0.5	14.114300
32.275000	0.5	14.113750
32.283333	0.5	14.113400
32.291667	0.5	14.108450
32.300000	0.5	14.107450
32.308333	0.5	14.104600
32.316667	0.5	14.097350
32.325000	0.5	14.095350
32.333333	0.5	14.088950
32.341667	0.5	14.086700
32.350000	0.5	14.081600
32.358333	0.5	14.074250
32.366667	0.5	14.068750
32.375000	0.5	14.060900
32.383333	0.5	14.057100
32.391667	0.5	14.053650
32.400000	0.5	14.047600
32.408333	0.5	14.045000
32.416667	0.5	14.039750
32.425000	0.5	14.036750
32.433333	0.5	14.033800
32.441667	0.5	14.030900
32.450000	0.5	14.027700
32.458333	0.5	14.024600
32.466667	0.5	14.022500
32.475000	0.5	14.020750
32.483333	0.5	14.016750
32.491667	0.5	14.013900
32.500000	0.5	14.013200
32.508333	0.5	14.010500
32.516667	0.5	14.007450
32.525000	0.5	14.008200
32.533333	0.5	14.003400
32.541667	0.5	14.003300
32.550000	0.5	14.000200
32.558333	0.5	14.001950
32.566667	0.5	13.995200
32.575000	0.5	13.992900
32.583333	0.5	13.992900
32.591667	0.5	13.990400
32.600000	0.5	13.989500
32.608333	0.5	13.985700
32.616667	0.5	13.985550
32.625000	0.5	13.984200
32.633333	0.5	13.981600
32.641667	0.5	13.979550
32.650000	0.5	13.979050
32.658333	0.5	13.978350
32.666667	0.5	13.974050
32.675000	0.5	13.969200
32.683333	0.5	13.966650
32.691667	0.5	13.966750
32.700000	0.5	13.962550
32.708333	0.5	13.960350
32.716667	0.5	13.954900
32.725000	0.5	13.955250
32.733333	0.5	13.948900
32.741667	0.5	13.949450
32.750000	0.5	13.946000
32.758333	0.5	13.943500
32.766667	0.5	13.939000
32.775000	0.5	13.938200
32.783333	0.5	13.936150
32.791667	0.5	13.934950
32.800000	0.5	13.935050
32.808333	0.5	13.932350
32.816667	0.5	13.930150
32.825000	0.5	13.927050
32.833333	0.5	13.925850
32.841667	0.5	13.924150
32.850000	0.5	13.921500
32.858333	0.5	13.922650
32.866667	0.5	13.919000
32.875000	0.5	13.914000
32.883333	0.5	13.912650
32.891667	0.5	13.912650
32.900000	0.5	13.912800
32.908333	0.5	13.909500
32.916667	0.5	13.907700
32.925000	0.5	13.907300
32.933333	0.5	13.903250
32.941667	0.5	13.903550
32.950000	0.5	13.901950
32.958333	0.5	13.898350
32.966667	0.5	13.900600
32.975000	0.5	13.896150
32.983333	0.5	13.896300
32.991667	0.5	13.893700
33.000000	0.5	13.894650
33.008333	0.5	13.892550
33.016667	0.5	13.888950
33.025000	0.5	13.888200
33.033333	0.5	13.888550
33.041667	0.5	13.886250
33.050000	0.5	13.887950
33.058333	0.5	13.884750
33.066667	0.5	13.884750
33.075000	0.5	13.883400
33.083333	0.5	13.881800
33.091667	0.5	13.881050
33.100000	0.5	13.880500
33.108333	0.5	13.881550
33.116667	0.5	13.878250
33.125000	0.5	13.881250
33.133333	0.5	13.878300
33.141667	0.5	13.876600
33.150000	0.5	13.877500
33.158333	0.5	13.874400
33.166667	0.5	13.880550
33.175000	0.5	13.877100
33.183333	0.5	13.875100
33.191667	0.5	13.873400
33.200000	0.5	13.871000
33.208333	0.5	13.872400
33.216667	0.5	13.870750
33.225000	0.5	13.871900
33.233333	0.5	13.866800
33.241667	0.5	13.863350
33.250000	0.5	13.861950
33.258333	0.5	13.860850
33.266667	0.5	13.860650
33.275000	0.5	13.858750
33.283333	0.5	13.855900
33.291667	0.5	13.856450
33.300000	0.5	13.855000
33.308333	0.5	13.855950
33.316667	0.5	13.850850
33.325000	0.5	13.848850
33.333333	0.5	13.850250
33.341667	0.5	13.850000
33.350000	0.5	13.848650
33.358333	0.5	13.847800
33.366667	0.5	13.844050
33.375000	0.5	13.846100
33.383333	0.5	13.844950
33.391667	0.5	13.842150
33.400000	0.5	13.840850
33.408333	0.5	13.840150
33.416667	0.5	13.837600
33.425000	0.5	13.834850
33.433333	0.5	13.838100
33.441667	0.5	13.835000
33.450000	0.5	13.837650
33.458333	0.5	13.836100
33.466667	0.5	13.832200
33.475000	0.5	13.832250
33.483333	0.5	13.833000
33.491667	0.5	13.833600
33.500000	0.5	13.829200
33.508333	0.5	13.831250
33.516667	0.5	13.830500
33.525000	0.5	13.831000
33.533333	0.5	13.827950
33.541667	0.5	13.833800
33.550000	0.5	13.831600
33.558333	0.5	13.830000
33.566667	0.5	13.831050
33.575000	0.5	13.828900
33.583333	0.5	13.830850
33.591667	0.5	13.832250
33.600000	0.5	13.834350
33.608333	0.5	13.830150
33.616667	0.5	13.829400
33.625000	0.5	13.830600
33.633333	0.5	13.831000
33.641667	0.5	13.832850
33.650000	0.5	13.833200
33.658333	0.5	13.835900
33.666667	0.5	13.836250
33.675000	0.5	13.836450
33.683333	0.5	13.841300
33.691667	0.5	13.841700
33.700000	0.5	13.844050
33.708333	0.5	13.841800
33.716667	0.5	13.847150
33.725000	0.5	13.849750
33.733333	0.5	13.853000
33.741667	0.5	13.855800
33.750000	0.5	13.857700
33.758333	0.5	13.858300
33.766667	0.5	13.860300
33.775000	0.5	13.860000
33.783333	0.5	13.859800
33.791667	0.5	13.861150
33.800000	0.5	13.861750
33.808333	0.5	13.865700
33.816667	0.5	13.865300
33.825000	0.5	13.865050
33.833333	0.5	13.865300
33.841667	0.5	13.868550
33.850000	0.5	13.867450
33.858333	0.5	13.865200
33.866667	0.5	13.865550
33.875000	0.5	13.865450
33.883333	0.5	13.863750
33.891667	0.5	13.862850
33.900000	0.5	13.864050
33.908333	0.5	13.864100
33.916667	0.5	13.863150
33.925000	0.5	13.865850
33.933333	0.5	13.867150
33.941667	0.5	13.862150
33.950000	0.5	13.864800
33.958333	0.5	13.863100
33.966667	0.5	13.863950
33.975000	0.5	13.863250
33.983333	0.5	13.863850
33.991667	0.5	13.859950
34.000000	0.5	13.862550
34.008333	0.5	13.860850
34.016667	0.5	13.864100
34.025000	0.5	13.865950
34.033333	0.5	13.864050
34.041667	0.5	13.861700
34.050000	0.5	13.865200
34.058333	0.5	13.864800
34.066667	0.5	13.864750
34.075000	0.5	13.863600
34.083333	0.5	13.867200
34.091667	0.5	13.870050
34.100000	0.5	13.868850
34.108333	0.5	13.874500
34.116667	0.5	13.874950
34.125000	0.5	13.871800
34.133333	0.5	13.873600
34.141667	0.5	13.873200
34.150000	0.5	13.873200
34.158333	0.5	13.875200
34.166667	0.5	13.880650
34.175000	0.5	13.880600
34.183333	0.5	13.878250
34.191667	0.5	13.881550
34.200000	0.5	13.883000
34.208333	0.5	13.883500
34.216667	0.5	13.885000
34.225000	0.5	13.885900
34.233333	0.5	13.889250
34.241667	0.5	13.890750
34.250000	0.5	13.892200
34.258333	0.5	13.892950
34.266667	0.5	13.893450
34.275000	0.5	13.892650
34.283333	0.5	13.894300
34.291667	0.5	13.895950
34.300000	0.5	13.899350
34.308333	0.5	13.898300
34.316667	0.5	13.895400
34.325000	0.5	13.897600
34.333333	0.5	13.898000
34.341667	0.5	13.898500
34.350000	0.5	13.898300
34.358333	0.5	13.896450
34.366667	0.5	13.898200
34.375000	0.5	13.898350
34.383333	0.5	13.897350
34.391667	0.5	13.898150
34.400000	0.5	13.897050
34.408333	0.5	13.899200
34.416667	0.5	13.895950
34.425000	0.5	13.898300
34.433333	0.5	13.902700
34.441667	0.5	13.901800
34.450000	0.5	13.898150
34.458333	0.5	13.901550
34.466667	0.5	13.902050
34.475000	0.5	13.901650
34.483333	0.5	13.906150
34.491667	0.5	13.906750
34.500000	0.5	13.906150
34.508333	0.5	13.906800
34.516667	0.5	13.908200
34.525000	0.5	13.908450
34.533333	0.5	13.910350
34.541667	0.5	13.914250
34.550000	0.5	13.915000
34.558333	0.5	13.914200
34.566667	0.5	13.918450
34.575000	0.5	13.924950
34.583333	0.5	13.930400
34.591667	0.5	13.941100
34.600000	0.5	13.953300
34.608333	0.5	13.972250
34.616667	0.5	13.997300
34.625000	0.5	14.032000
34.633333	0.5	14.071950
34.641667	0.5	14.130700
34.650000	0.5	14.206650
34.658333	0.5	14.307350
34.666667	0.5	14.440200
34.675000	0.5	14.596700
34.683333	0.5	14.798900
34.691667	0.5	15.048100
34.700000	0.5	15.355100
34.708333	0.5	15.717700
34.716667	0.5	16.153750
34.725000	0.5	16.656600
34.733333	0.5	17.240600
34.741667	0.5	17.898700
34.750000	0.5	18.631400
34.758333	0.5	19.433550
34.766667	0.5	20.297500
34.775000	0.5	21.213650
34.783333	0.5	22.164050
34.791667	0.5	23.130150
34.800000	0.5	24.089150
34.808333	0.5	25.041600
34.816667	0.5	25.923050
34.825000	0.5	26.734100
34.833333	0.5	27.452600
34.841667	0.5	28.060200
34.850000	0.5	28.540850
34.858333	0.5	28.884250
34.866667	0.5	29.067750
34.875000	0.5	29.090500
34.883333	0.5	28.960500
34.891667	0.5	28.677850
34.900000	0.5	28.255950
34.908333	0.5	27.707400
34.916667	0.5	27.053250
34.925000	0.5	26.315750
34.933333	0.5	25.508600
34.941667	0.5	24.661000
34.950000	0.5	23.784650
34.958333	0.5	22.911050
34.966667	0.5	22.047000
34.975000	0.5	21.206150
34.983333	0.5	20.408550
34.991667	0.5	19.661900
35.000000	0.5	18.964850
35.008333	0.5	18.325300
35.016667	0.5	17.754550
35.025000	0.5	17.240050
35.033333	0.5	16.790000
35.041667	0.5	16.394900
35.050000	0.5	16.050150
35.058333	0.5	15.752000
35.066667	0.5	15.499500
35.075000	0.5	15.288850
35.083333	0.5	15.097150
35.091667	0.5	14.945550
35.100000	0.5	14.815250
35.108333	0.5	14.706900
35.116667	0.5	14.617000
35.125000	0.5	14.542600
35.133333	0.5	14.477900
35.141667	0.5	14.424100
35.150000	0.5	14.383200
35.158333	0.5	14.349200
35.166667	0.5	14.322950
35.175000	0.5	14.305650
35.183333	0.5	14.292850
35.191667	0.5	14.289700
35.200000	0.5	14.295050
35.208333	0.5	14.312350
35.216667	0.5	14.343300
35.225000	0.5	14.390150
35.233333	0.5	14.460100
35.241667	0.5	14.546300
35.250000	0.5	14.663400
35.258333	0.5	14.810800
35.266667	0.5	14.998600
35.275000	0.5	15.225550
35.283333	0.5	15.502850
35.291667	0.5	15.824800
35.300000	0.5	16.205050
35.308333	0.5	16.643450
35.316667	0.5	17.142200
35.325000	0.5	17.693600
35.333333	0.5	18.296500
35.341667	0.5	18.948950
35.350000	0.5	19.640250
35.358333	0.5	20.361900
35.366667	0.5	21.101150
35.375000	0.5	21.843800
35.383333	0.5	22.572900
35.391667	0.5	23.270850
35.400000	0.5	23.933300
35.408333	0.5	24.539950
35.416667	0.5	25.079350
35.425000	0.5	25.530250
35.433333	0.5	25.886200
35.441667	0.5	26.132450
35.450000	0.5	26.273800
35.458333	0.5	26.303650
35.466667	0.5	26.226800
35.475000	0.5	26.044100
35.483333	0.5	25.761600
35.491667	0.5	25.388100
35.500000	0.5	24.935750
35.508333	0.5	24.422200
35.516667	0.5	23.860050
35.525000	0.5	23.253950
35.533333	0.5	22.626750
35.541667	0.5	21.986850
35.550000	0.5	21.349700
35.558333	0.5	20.720750
35.566667	0.5	20.115600
35.575000	0.5	19.523900
35.583333	0.5	18.973150
35.591667	0.5	18.460050
35.600000	0.5	17.983900
35.608333	0.5	17.550900
35.616667	0.5	17.156650
35.625000	0.5	16.798850
35.633333	0.5	16.480750
35.641667	0.5	16.198650
35.650000	0.5	15.948850
35.658333	0.5	15.729250
35.666667	0.5	15.540500
35.675000	0.5	15.373900
35.683333	0.5	15.233850
35.691667	0.5	15.108500
35.700000	0.5	15.002200
35.708333	0.5	14.911650
35.716667	0.5	14.831000
35.725000	0.5	14.758300
35.733333	0.5	14.697950
35.741667	0.5	14.641900
35.750000	0.5	14.594450
35.758333	0.5	14.548600
35.766667	0.5	14.511450
35.775000	0.5	14.476500
35.783333	0.5	14.445500
35.791667	0.5	14.422550
35.800000	0.5	14.400550
35.808333	0.5	14.372000
35.816667	0.5	14.348250
35.825000	0.5	14.324750
35.833333	0.5	14.307050
35.841667	0.5	14.292100
35.850000	0.5	14.271150
35.858333	0.5	14.254300
35.866667	0.5	14.240100
35.875000	0.5	14.223400
35.883333	0.5	14.212600
35.891667	0.5	14.198800
35.900000	0.5	14.185650
35.908333	0.5	14.171400
35.916667	0.5	14.161200
35.925000	0.5	14.147850
35.933333	0.5	14.139400
35.941667	0.5	14.129150
35.950000	0.5	14.117100
35.958333	0.5	14.108200
35.966667	0.5	14.101300
35.975000	0.5	14.093250
35.983333	0.5	14.087500
35.991667	0.5	14.077300
36.000000	0.5	14.071200
36.008333	0.5	14.064650
36.016667	0.5	14.060300
36.025000	0.5	14.050650
36.033333	0.5	14.045450
36.041667	0.5	14.038450
36.050000	0.5	14.034700
36.058333	0.5	14.028300
36.066667	0.5	14.025300
36.075000	0.5	14.019600
36.083333	0.5	14.016450
36.091667	0.5	14.010000
36.100000	0.5	14.007000
36.108333	0.5	14.005900
36.116667	0.5	14.002850
36.125000	0.5	13.999300
36.133333	0.5	13.992800
36.141667	0.5	13.992400
36.150000	0.5	13.985150
36.158333	0.5	13.986500
36.166667	0.5	13.986400
36.175000	0.5	13.978050
36.183333	0.5	13.974600
36.191667	0.5	13.973800
36.200000	0.5	13.968600
36.208333	0.5	13.965650
36.216667	0.5	13.963950
36.225000	0.5	13.959200
36.233333	0.5	13.954750
36.241667	0.5	13.949100
36.250000	0.5	13.946800
36.258333	0.5	13.945700
36.266667	0.5	13.940750
36.275000	0.5	13.938800
36.283333	0.5	13.938450
36.291667	0.5	13.931150
36.300000	0.5	13.928900
36.308333	0.5	13.930250
36.316667	0.5	13.926200
36.325000	0.5	13.926250
36.333333	0.5	13.920750
36.341667	0.5	13.918700
36.350000	0.5	13.918700
36.358333	0.5	13.918600
36.366667	0.5	13.917250
36.375000	0.5	13.912250
36.383333	0.5	13.909650
36.391667	0.5	13.903100
36.400000	0.5	13.904000
36.408333	0.5	13.902350
36.416667	0.5	13.902150
36.425000	0.5	13.900150
36.433333	0.5	13.899050
36.441667	0.5	13.896400
36.450000	0.5	13.895150
36.458333	0.5	13.894550
36.466667	0.5	13.892850
36.475000	0.5	13.894000
36.483333	0.5	13.892900
36.491667	0.5	13.894750
36.500000	0.5	13.890750
36.508333	0.5	13.889900
36.516667	0.5	13.886000
36.525000	0.5	13.885950
36.533333	0.5	13.887400
36.541667	0.5	13.887350
36.550000	0.5	13.883500
36.558333	0.5	13.885800
36.566667	0.5	13.884050
36.575000	0.5	13.882250
36.583333	0.5	13.885500
36.591667	0.5	13.883350
36.600000	0.5	13.882100
36.608333	0.5	13.883200
36.616667	0.5	13.880850
36.625000	0.5	13.880550
36.633333	0.5	13.881450
36.641667	0.5	13.877800
36.650000	0.5	13.876000
36.658333	0.5	13.874650
36.666667	0.5	13.878550
36.675000	0.5	13.875750
36.683333	0.5	13.879900
36.691667	0.5	13.877200
36.700000	0.5	13.879900
36.708333	0.5	13.877050
36.716667	0.5	13.876150
36.725000	0.5	13.877250
36.733333	0.5	13.878000
36.741667	0.5	13.874150
36.750000	0.5	13.871950
36.758333	0.5	13.871650
36.766667	0.5	13.872400
36.775000	0.5	13.872550
36.783333	0.5	13.870750
36.791667	0.5	13.869850
36.800000	0.5	13.871650
36.808333	0.5	13.869450
36.816667	0.5	13.864700
36.825000	0.5	13.866500
36.833333	0.5	13.867700
36.841667	0.5	13.864900
36.850000	0.5	13.865750
36.858333	0.5	13.864950
36.866667	0.5	13.866900
36.875000	0.5	13.864950
36.883333	0.5	13.867000
36.891667	0.5	13.866050
36.900000	0.5	13.872600
36.908333	0.5	13.866350
36.916667	0.5	13.868250
36.925000	0.5	13.870400
36.933333	0.5	13.870450
36.941667	0.5	13.870950
36.950000	0.5	13.870650
36.958333	0.5	13.870500
36.966667	0.5	13.870250
36.975000	0.5	13.870500
36.983333	0.5	13.872900
36.991667	0.5	13.872000
37.000000	0.5	13.874050
37.008333	0.5	13.872050
37.016667	0.5	13.875600
37.025000	0.5	13.874900
37.033333	0.5	13.873650
37.041667	0.5	13.874750
37.050000	0.5	13.874050
37.058333	0.5	13.879600
37.066667	0.5	13.876100
37.075000	0.5	13.878300
37.083333	0.5	13.884500
37.091667	0.5	13.885950
37.100000	0.5	13.890100
37.108333	0.5	13.896900
37.116667	0.5	13.903750
37.125000	0.5	13.911050
37.133333	0.5	13.921800
37.141667	0.5	13.934350
37.150000	0.5	13.952050
37.158333	0.5	13.975050
37.166667	0.5	14.006100
37.175000	0.5	14.045500
37.183333	0.5	14.093600
37.191667	0.5	14.157600
37.200000	0.5	14.236350
37.208333	0.5	14.324000
37.216667	0.5	14.437400
37.225000	0.5	14.575850
37.233333	0.5	14.742300
37.241667	0.5	14.940200
37.250000	0.5	15.176000
37.258333	0.5	15.449300
37.266667	0.5	15.770350
37.275000	0.5	16.141300
37.283333	0.5	16.571650
37.291667	0.5	17.065850
37.300000	0.5	17.625450
37.308333	0.5	18.254650
37.316667	0.5	18.952750
37.325000	0.5	19.723750
37.333333	0.5	20.568300
37.341667	0.5	21.490950
37.350000	0.5	22.481800
37.358333	0.5	23.535650
37.366667	0.5	24.645050
37.375000	0.5	25.804150
37.383333	0.5	26.997350
37.391667	0.5	28.222450
37.400000	0.5	29.463050
37.408333	0.5	30.692200
37.416667	0.5	31.896800
37.425000	0.5	33.070350
37.433333	0.5	34.204301
37.441667	0.5	35.255351
37.450000	0.5	36.206101
37.458333	0.5	37.064001
37.466667	0.5	37.807601
37.475000	0.5	38.434451
37.483333	0.5	38.928251
37.491667	0.5	39.272901
37.500000	0.5	39.459601
37.508333	0.5	39.498451
37.516667	0.5	39.383901
37.525000	0.5	39.122101
37.533333	0.5	38.718801
37.541667	0.5	38.183501
37.550000	0.5	37.521301
37.558333	0.5	36.747251
37.566667	0.5	35.880501
37.575000	0.5	34.938601
37.583333	0.5	33.911551
37.591667	0.5	32.846400
37.600000	0.5	31.737850
37.608333	0.5	30.610750
37.616667	0.5	29.479600
37.625000	0.5	28.349400
37.633333	0.5	27.230450
37.641667	0.5	26.144900
37.650000	0.5	25.098700
37.658333	0.5	24.090300
37.666667	0.5	23.141550
37.675000	0.5	22.243850
37.683333	0.5	21.404950
37.691667	0.5	20.623250
37.700000	0.5	19.907950
37.708333	0.5	19.244800
37.716667	0.5	18.650850
37.725000	0.5	18.105700
37.733333	0.5	17.618550
37.741667	0.5	17.186650
37.750000	0.5	16.802850
37.758333	0.5	16.461350
37.766667	0.5	16.165000
37.775000	0.5	15.905450
37.783333	0.5	15.674550
37.791667	0.5	15.476300
37.800000	0.5	15.307750
37.808333	0.5	15.161300
37.816667	0.5	15.030250
37.825000	0.5	14.916500
37.833333	0.5	14.819900
37.841667	0.5	14.737800
37.850000	0.5	14.664600
37.858333	0.5	14.603800
37.866667	0.5	14.548400
37.875000	0.5	14.497800
37.883333	0.5	14.455700
37.891667	0.5	14.419200
37.900000	0.5	14.384050
37.908333	0.5	14.353500
37.916667	0.5	14.328650
37.925000	0.5	14.302900
37.933333	0.5	14.280400
37.941667	0.5	14.259700
37.950000	0.5	14.240050
37.958333	0.5	14.224250
37.966667	0.5	14.206150
37.975000	0.5	14.193100
37.983333	0.5	14.180400
37.991667	0.5	14.166300
38.000000	0.5	14.158200
38.008333	0.5	14.144350
38.016667	0.5	14.133850
38.025000	0.5	14.124100
38.033333	0.5	14.116400
38.041667	0.5	14.109100
38.050000	0.5	14.100550
38.058333	0.5	14.091750
38.066667	0.5	14.085500
38.075000	0.5	14.079400
38.083333	0.5	14.076950
38.091667	0.5	14.068200
38.100000	0.5	14.059750
38.108333	0.5	14.054400
38.116667	0.5	14.051750
38.125000	0.5	14.044550
38.133333	0.5	14.041700
38.141667	0.5	14.037100
38.150000	0.5	14.029800
38.158333	0.5	14.030100
38.166667	0.5	14.025600
38.175000	0.5	14.023450
38.183333	0.5	14.022550
38.191667	0.5	14.015800
38.200000	0.5	14.011400
38.208333	0.5	14.011450
38.216667	0.5	14.008800
38.225000	0.5	14.003700
38.233333	0.5	14.004050
38.241667	0.5	13.999200
38.250000	0.5	13.999350
38.258333	0.5	13.995850
38.266667	0.5	13.995650
38.275000	0.5	13.990450
38.283333	0.5	13.989800
38.291667	0.5	13.983800
38.300000	0.5	13.984150
38.308333	0.5	13.981250
38.316667	0.5	13.978550
38.325000	0.5	13.974650
38.333333	0.5	13.974800
38.341667	0.5	13.976900
38.350000	0.5	13.973800
38.358333	0.5	13.971850
38.366667	0.5	13.972600
38.375000	0.5	13.970300
38.383333	0.5	13.969200
38.391667	0.5	13.964850
38.400000	0.5	13.964700
38.408333	0.5	13.961900
38.416667	0.5	13.960950
38.425000	0.5	13.963200
38.433333	0.5	13.961400
38.441667	0.5	13.955500
38.450000	0.5	13.954750
38.458333	0.5	13.950550
38.466667	0.5	13.950400
38.475000	0.5	13.951050
38.483333	0.5	13.949550
38.491667	0.5	13.945950
38.500000	0.5	13.945850
38.508333	0.5	13.944350
38.516667	0.5	13.942600
38.525000	0.5	13.940050
38.533333	0.5	13.939950
38.541667	0.5	13.938050
38.550000	0.5	13.940050
38.558333	0.5	13.937850
38.566667	0.5	13.935100
38.575000	0.5	13.934200
38.583333	0.5	13.932800
38.591667	0.5	13.932100
38.600000	0.5	13.930450
38.608333	0.5	13.935000
38.616667	0.5	13.931250
38.625000	0.5	13.931350
38.633333	0.5	13.928900
38.641667	0.5	13.929300
38.650000	0.5	13.931000
38.658333	0.5	13.928250
38.666667	0.5	13.928950
38.675000	0.5	13.926700
38.683333	0.5	13.928100
38.691667	0.5	13.926950
38.700000	0.5	13.927550
38.708333	0.5	13.925650
38.716667	0.5	13.925950
38.725000	0.5	13.928750
38.733333	0.5	13.925100
38.741667	0.5	13.926050
38.750000	0.5	13.925550
38.758333	0.5	13.920950
38.766667	0.5	13.921550
38.775000	0.5	13.920000
38.783333	0.5	13.921100
38.791667	0.5	13.924550
38.800000	0.5	13.922750
38.808333	0.5	13.920150
38.816667	0.5	13.917500
38.825000	0.5	13.917750
38.833333	0.5	13.919200
38.841667	0.5	13.916400
38.850000	0.5	13.915800
38.858333	0.5	13.914750
38.866667	0.5	13.912250
38.875000	0.5	13.912150
38.883333	0.5	13.911700
38.891667	0.5	13.909400
38.900000	0.5	13.909450
38.908333	0.5	13.908500
38.916667	0.5	13.906250
38.925000	0.5	13.906250
38.933333	0.5	13.910400
38.941667	0.5	13.909050
38.950000	0.5	13.905750
38.958333	0.5	13.905800
38.966667	0.5	13.904050
38.975000	0.5	13.905750
38.983333	0.5	13.905800
38.991667	0.5	13.904650
39.000000	0.5	13.903700
39.008333	0.5	13.907200
39.016667	0.5	13.905600
39.025000	0.5	13.908900
39.033333	0.5	13.909000
39.041667	0.5	13.908650
39.050000	0.5	13.908900
39.058333	0.5	13.912450
39.066667	0.5	13.913700
39.075000	0.5	13.914250
39.083333	0.5	13.918000
39.091667	0.5	13.916150
39.100000	0.5	13.918600
39.108333	0.5	13.922950
39.116667	0.5	13.927600
39.125000	0.5	13.930100
39.133333	0.5	13.931600
39.141667	0.5	13.936400
39.150000	0.5	13.943050
39.158333	0.5	13.945950
39.166667	0.5	13.949650
39.175000	0.5	13.957100
39.183333	0.5	13.960800
39.191667	0.5	13.966900
39.200000	0.5	13.970500
39.208333	0.5	13.974450
39.216667	0.5	13.981700
39.225000	0.5	13.986650
39.233333	0.5	13.992900
39.241667	0.5	13.993250
39.250000	0.5	13.999700
39.258333	0.5	14.004550
39.266667	0.5	14.007950
39.275000	0.5	14.012450
39.283333	0.5	14.013750
39.291667	0.5	14.020200
39.300000	0.5	14.019150
39.308333	0.5	14.026800
39.316667	0.5	14.023000
39.325000	0.5	14.025500
39.333333	0.5	14.025950
39.341667	0.5	14.029250
39.350000	0.5	14.026200
39.358333	0.5	14.027100
39.366667	0.5	14.023500
39.375000	0.5	14.018600
39.383333	0.5	14.016000
39.391667	0.5	14.011900
39.400000	0.5	14.008150
39.408333	0.5	14.004100
39.416667	0.5	13.994800
39.425000	0.5	13.985000
39.433333	0.5	13.983000
39.441667	0.5	13.973000
39.450000	0.5	13.964950
39.458333	0.5	13.959450
39.466667	0.5	13.953650
39.475000	0.5	13.945500
39.483333	0.5	13.940000
39.491667	0.5	13.934550
39.500000	0.5	13.927950
39.508333	0.5	13.921900
39.516667	0.5	13.922100
39.525000	0.5	13.918700
39.533333	0.5	13.916750
39.541667	0.5	13.918150
39.550000	0.5	13.922450
39.558333	0.5	13.925300
39.566667	0.5	13.931900
39.575000	0.5	13.943400
39.583333	0.5	13.956100
39.591667	0.5	13.973100
39.600000	0.5	13.996750
39.608333	0.5	14.021450
39.616667	0.5	14.052100
39.625000	0.5	14.090850
39.633333	0.5	14.129450
39.641667	0.5	14.180900
39.650000	0.5	14.237400
39.658333	0.5	14.298950
39.666667	0.5	14.370200
39.675000	0.5	14.452350
39.683333	0.5	14.546450
39.691667	0.5	14.642300
39.700000	0.5	14.747600
39.708333	0.5	14.866000
39.716667	0.5	14.991000
39.725000	0.5	15.127050
39.733333	0.5	15.273950
39.741667	0.5	15.425950
39.750000	0.5	15.582750
39.758333	0.5	15.749800
39.766667	0.5	15.920750
39.775000	0.5	16.094350
39.783333	0.5	16.271950
39.791667	0.5	16.449500
39.800000	0.5	16.624900
39.808333	0.5	16.797200
39.816667	0.5	16.966200
39.825000	0.5	17.128300
39.833333	0.5	17.281250
39.841667	0.5	17.424700
39.850000	0.5	17.554450
39.858333	0.5	17.673850
39.866667	0.5	17.776500
39.875000	0.5	17.863750
39.883333	0.5	17.929000
39.891667	0.5	17.980500
39.900000	0.5	18.012600
39.908333	0.5	18.029000
39.916667	0.5	18.027900
39.925000	0.5	18.003850
39.933333	0.5	17.962650
39.941667	0.5	17.907500
39.950000	0.5	17.831750
39.958333	0.5	17.741850
39.966667	0.5	17.639400
39.975000	0.5	17.523100
39.983333	0.5	17.397400
39.991667	0.5	17.264200
40.000000	0.5	17.122650
40.008333	0.5	16.976400
40.016667	0.5	16.830700
40.025000	0.5	16.678400
40.033333	0.5	16.525600
40.041667	0.5	16.375850
40.050000	0.5	16.227650
40.058333	0.5	16.086200
40.066667	0.5	15.943000
40.075000	0.5	15.808800
40.083333	0.5	15.680700
40.091667	0.5	15.560300
40.100000	0.5	15.448050
40.108333	0.5	15.338950
40.116667	0.5	15.240100
40.125000	0.5	15.145650
40.133333	0.5	15.059200
40.141667	0.5	14.977450
40.150000	0.5	14.905200
40.158333	0.5	14.838150
40.166667	0.5	14.775650
40.175000	0.5	14.719500
40.183333	0.5	14.667250
40.191667	0.5	14.623950
40.200000	0.5	14.579300
40.208333	0.5	14.542550
40.216667	0.5	14.506150
40.225000	0.5	14.473600
40.233333	0.5	14.441650
40.241667	0.5	14.413400
40.250000	0.5	14.386800
40.258333	0.5	14.354600
40.266667	0.5	14.329950
40.275000	0.5	14.306950
40.283333	0.5	14.281250
40.291667	0.5	14.257800
40.300000	0.5	14.237000
40.308333	0.5	14.212150
40.316667	0.5	14.190450
40.325000	0.5	14.163900
40.333333	0.5	14.141050
40.341667	0.5	14.126800
40.350000	0.5	14.102500
40.358333	0.5	14.078200
40.366667	0.5	14.058650
40.375000	0.5	14.037550
40.383333	0.5	14.020150
40.391667	0.5	14.001650
40.400000	0.5	13.989950
40.408333	0.5	13.966450
40.416667	0.5	13.949200
40.425000	0.5	13.934000
40.433333	0.5	13.918800
40.441667	0.5	13.903750
40.450000	0.5	13.887200
40.458333	0.5	13.873550
40.466667	0.5	13.863950
40.475000	0.5	13.851300
40.483333	0.5	13.842050
40.491667	0.5	13.830500
40.500000	0.5	13.822800
40.508333	0.5	13.811900
40.516667	0.5	13.802400
40.525000	0.5	13.791650
40.533333	0.5	13.787350
40.541667	0.5	13.778950
40.550000	0.5	13.769800
40.558333	0.5	13.764500
40.566667	0.5	13.763500
40.575000	0.5	13.756200
40.583333	0.5	13.748800
40.591667	0.5	13.745700
40.600000	0.5	13.741250
40.608333	0.5	13.736750
40.616667	0.5	13.733700
40.625000	0.5	13.729000
40.633333	0.5	13.724650
40.641667	0.5	13.721850
40.650000	0.5	13.718800
40.658333	0.5	13.714500
40.666667	0.5	13.713650
40.675000	0.5	13.712800
40.683333	0.5	13.708450
40.691667	0.5	13.707850
40.700000	0.5	13.703150
40.708333	0.5	13.700400
40.716667	0.5	13.699200
40.725000	0.5	13.697700
40.733333	0.5	13.700600
40.741667	0.5	13.693450
40.750000	0.5	13.692250
40.758333	0.5	13.690650
40.766667	0.5	13.687800
40.775000	0.5	13.687050
40.783333	0.5	13.686450
40.791667	0.5	13.685550
40.800000	0.5	13.684750
40.808333	0.5	13.687950
40.816667	0.5	13.685100
40.825000	0.5	13.685050
40.833333	0.5	13.685500
40.841667	0.5	13.685150
40.850000	0.5	13.686550
40.858333	0.5	13.690050
40.866667	0.5	13.688850
40.875000	0.5	13.692000
40.883333	0.5	13.688800
40.891667	0.5	13.690500
40.900000	0.5	13.689550
40.908333	0.5	13.693050
40.916667	0.5	13.692550
40.925000	0.5	13.698550
40.933333	0.5	13.697800
40.941667	0.5	13.697400
40.950000	0.5	13.700550
40.958333	0.5	13.702650
40.966667	0.5	13.703400
40.975000	0.5	13.702750
40.983333	0.5	13.705150
40.991667	0.5	13.707100
41.000000	0.5	13.707500
41.008333	0.5	13.709600
41.016667	0.5	13.710950
41.025000	0.5	13.711900
41.033333	0.5	13.710950
41.041667	0.5	13.712450
41.050000	0.5	13.715300
41.058333	0.5	13.711050
41.066667	0.5	13.712200
41.075000	0.5	13.707600
41.083333	0.5	13.708450
41.091667	0.5	13.707300
41.100000	0.5	13.706450
41.108333	0.5	13.703150
41.116667	0.5	13.703300
41.125000	0.5	13.701200
41.133333	0.5	13.698500
41.141667	0.5	13.697300
41.150000	0.5	13.697950
41.158333	0.5	13.692150
41.166667	0.5	13.689900
41.175000	0.5	13.688350
41.183333	0.5	13.687750
41.191667	0.5	13.684700
41.200000	0.5	13.681550
41.208333	0.5	13.677600
41.216667	0.5	13.677450
41.225000	0.5	13.675350
41.233333	0.5	13.671750
41.241667	0.5	13.671550
41.250000	0.5	13.668500
41.258333	0.5	13.666600
41.266667	0.5	13.661750
41.275000	0.5	13.662100
41.283333	0.5	13.658350
41.291667	0.5	13.654600
41.300000	0.5	13.654000
41.308333	0.5	13.652600
41.316667	0.5	13.649550
41.325000	0.5	13.648350
41.333333	0.5	13.647400
41.341667	0.5	13.647150
41.350000	0.5	13.648100
41.358333	0.5	13.645550
41.366667	0.5	13.644650
41.375000	0.5	13.644050
41.383333	0.5	13.642300
41.391667	0.5	13.642250
41.400000	0.5	13.639400
41.408333	0.5	13.640150
41.416667	0.5	13.640450
41.425000	0.5	13.639350
41.433333	0.5	13.636850
41.441667	0.5	13.635350
41.450000	0.5	13.634750
41.458333	0.5	13.635050
41.466667	0.5	13.636500
41.475000	0.5	13.633600
41.483333	0.5	13.632700
41.491667	0.5	13.633100
41.500000	0.5	13.639050
41.508333	0.5	13.633750
41.516667	0.5	13.630750
41.525000	0.5	13.632550
41.533333	0.5	13.634300
41.541667	0.5	13.633000
41.550000	0.5	13.632850
41.558333	0.5	13.633550
41.566667	0.5	13.633900
41.575000	0.5	13.631350
41.583333	0.5	13.631350
41.591667	0.5	13.631950
41.600000	0.5	13.632850
41.608333	0.5	13.634350
41.616667	0.5	13.634000
41.625000	0.5	13.633150
41.633333	0.5	13.636050
41.641667	0.5	13.632400
41.650000	0.5	13.632550
41.658333	0.5	13.632600
41.666667	0.5	13.631100
41.675000	0.5	13.629000
41.683333	0.5	13.629650
41.691667	0.5	13.627800
41.700000	0.5	13.627400
41.708333	0.5	13.630600
41.716667	0.5	13.628050
41.725000	0.5	13.626500
41.733333	0.5	13.627850
41.741667	0.5	13.629200
41.750000	0.5	13.628350
41.758333	0.5	13.626700
41.766667	0.5	13.624050
41.775000	0.5	13.626350
41.783333	0.5	13.625100
41.791667	0.5	13.625850
41.800000	0.5	13.626450
41.808333	0.5	13.622500
41.816667	0.5	13.620650
41.825000	0.5	13.619800
41.833333	0.5	13.617900
41.841667	0.5	13.616450
41.850000	0.5	13.615350
41.858333	0.5	13.614100
41.866667	0.5	13.610450
41.875000	0.5	13.611850
41.883333	0.5	13.611200
41.891667	0.5	13.612900
41.900000	0.5	13.609700
41.908333	0.5	13.609600
41.916667	0.5	13.606550
41.925000	0.5	13.607500
41.933333	0.5	13.609200
41.941667	0.5	13.605400
41.950000	0.5	13.606450
41.958333	0.5	13.604600
41.966667	0.5	13.603050
41.975000	0.5	13.603150
41.983333	0.5	13.603950
41.991667	0.5	13.602250
42.000000	0.5	13.599900
42.008333	0.5	13.598550
42.016667	0.5	13.597200
42.025000	0.5	13.597500
42.033333	0.5	13.598250
42.041667	0.5	13.594050
42.050000	0.5	13.594200
42.058333	0.5	13.594150
42.066667	0.5	13.592300
42.075000	0.5	13.593450
42.083333	0.5	13.591800
42.091667	0.5	13.590600
42.100000	0.5	13.589850
42.108333	0.5	13.588600
42.116667	0.5	13.586500
42.125000	0.5	13.585400
42.133333	0.5	13.584700
42.141667	0.5	13.582000
42.150000	0.5	13.584800
42.158333	0.5	13.580500
42.166667	0.5	13.582950
42.175000	0.5	13.585900
42.183333	0.5	13.586950
42.191667	0.5	13.585050
42.200000	0.5	13.585250
42.208333	0.5	13.585650
42.216667	0.5	13.587600
42.225000	0.5	13.589100
42.233333	0.5	13.589200
42.241667	0.5	13.589600
42.250000	0.5	13.593900
42.258333	0.5	13.596550
42.266667	0.5	13.599750
42.275000	0.5	13.603500
42.283333	0.5	13.604300
42.291667	0.5	13.608100
42.300000	0.5	13.613700
42.308333	0.5	13.620900
42.316667	0.5	13.622500
42.325000	0.5	13.631750
42.333333	0.5	13.638400
42.341667	0.5	13.643150
42.350000	0.5	13.655600
42.358333	0.5	13.658750
42.366667	0.5	13.667150
42.375000	0.5	13.674800
42.383333	0.5	13.683400
42.391667	0.5	13.691050
42.400000	0.5	13.701650
42.408333	0.5	13.715750
42.416667	0.5	13.722000
42.425000	0.5	13.738300
42.433333	0.5	13.747200
42.441667	0.5	13.762050
42.450000	0.5	13.777350
42.458333	0.5	13.787050
42.466667	0.5	13.802800
42.475000	0.5	13.820250
42.483333	0.5	13.831800
42.491667	0.5	13.852300
42.500000	0.5	13.868100
42.508333	0.5	13.881900
42.516667	0.5	13.900850
42.525000	0.5	13.921900
42.533333	0.5	13.939000
42.541667	0.5	13.957950
42.550000	0.5	13.993600
42.558333	0.5	14.000750
42.566667	0.5	14.019150
42.575000	0.5	14.038350
42.583333	0.5	14.056450
42.591667	0.5	14.080350
42.600000	0.5	14.102450
42.608333	0.5	14.126100
42.616667	0.5	14.145150
42.625000	0.5	14.169350
42.633333	0.5	14.191650
42.641667	0.5	14.217400
42.650000	0.5	14.240350
42.658333	0.5	14.266900
42.666667	0.5	14.288050
42.675000	0.5	14.313300
42.683333	0.5	14.339950
42.691667	0.5	14.362500
42.700000	0.5	14.386300
42.708333	0.5	14.410650
42.716667	0.5	14.437100
42.725000	0.5	14.465800
42.733333	0.5	14.496050
42.741667	0.5	14.515100
42.750000	0.5	14.537150
42.758333	0.5	14.565600
42.766667	0.5	14.588100
42.775000	0.5	14.612900
42.783333	0.5	14.636550
42.791667	0.5	14.660950
42.800000	0.5	14.684850
42.808333	0.5	14.705050
42.816667	0.5	14.725600
42.825000	0.5	14.750600
42.833333	0.5	14.766200
42.841667	0.5	14.785850
42.850000	0.5	14.809800
42.858333	0.5	14.828000
42.866667	0.5	14.847100
42.875000	0.5	14.866050
42.883333	0.5	14.881950
42.891667	0.5	14.899400
42.900000	0.5	14.916250
42.908333	0.5	14.932750
42.916667	0.5	14.946750
42.925000	0.5	14.963250
42.933333	0.5	14.978150
42.941667	0.5	14.992450
42.950000	0.5	15.020750
42.958333	0.5	15.012900
42.966667	0.5	15.023200
42.975000	0.5	15.035050
42.983333	0.5	15.045900
42.991667	0.5	15.056550
43.000000	0.5	15.063250
43.008333	0.5	15.076100
43.016667	0.5	15.083900
43.025000	0.5	15.095850
43.033333	0.5	15.107300
43.041667	0.5	15.111600
43.050000	0.5	15.125100
43.058333	0.5	15.135500
43.066667	0.5	15.148300
43.075000	0.5	15.161500
43.083333	0.5	15.172700
43.091667	0.5	15.188750
43.100000	0.5	15.208900
43.108333	0.5	15.226200
43.116667	0.5	15.257550
43.125000	0.5	15.249350
43.133333	0.5	15.271250
43.141667	0.5	15.290100
43.150000	0.5	15.307600
43.158333	0.5	15.327250
43.166667	0.5	15.348350
43.175000	0.5	15.366700
43.183333	0.5	15.387100
43.191667	0.5	15.409300
43.200000	0.5	15.432000
43.208333	0.5	15.455600
43.216667	0.5	15.473300
43.225000	0.5	15.495600
43.233333	0.5	15.516000
43.241667	0.5	15.539000
43.250000	0.5	15.559600
43.258333	0.5	15.580800
43.266667	0.5	15.596600
43.275000	0.5	15.615200
43.283333	0.5	15.635700
43.291667	0.5	15.655200
43.300000	0.5	15.672950
43.308333	0.5	15.690400
43.316667	0.5	15.702650
43.325000	0.5	15.727500
43.333333	0.5	15.734300
43.341667	0.5	15.752750
43.350000	0.5	15.764650
43.358333	0.5	15.770750
43.366667	0.5	15.786250
43.375000	0.5	15.789600
43.383333	0.5	15.806450
43.391667	0.5	15.810900
43.400000	0.5	15.821800
43.408333	0.5	15.838200
43.416667	0.5	15.845300
43.425000	0.5	15.851600
43.433333	0.5	15.869300
43.441667	0.5	15.877150
43.450000	0.5	15.886950
43.458333	0.5	15.900400
43.466667	0.5	15.908500
43.475000	0.5	15.915350
43.483333	0.5	15.934600
43.491667	0.5	15.947400
43.500000	0.5	15.954500
43.508333	0.5	15.965450
43.516667	0.5	15.973950
43.525000	0.5	15.980650
43.533333	0.5	15.993350
43.541667	0.5	16.003100
43.550000	0.5	16.011800
43.558333	0.5	16.021450
43.566667	0.5	16.025750
43.575000	0.5	16.037200
43.583333	0.5	16.041350
43.591667	0.5	16.054250
43.600000	0.5	16.056250
43.608333	0.5	16.066400
43.616667	0.5	16.077150
43.625000	0.5	16.084050
43.633333	0.5	16.096950
43.641667	0.5	16.096200
43.650000	0.5	16.099050
43.658333	0.5	16.103450
43.666667	0.5	16.107750
43.675000	0.5	16.123600
43.683333	0.5	16.133500
43.691667	0.5	16.139700
43.700000	0.5	16.139650
43.708333	0.5	16.144400
43.716667	0.5	16.151600
43.725000	0.5	16.156700
43.733333	0.5	16.158850
43.741667	0.5	16.165000
43.750000	0.5	16.166600
43.758333	0.5	16.176450
43.766667	0.5	16.177250
43.775000	0.5	16.184250
43.783333	0.5	16.182100
43.791667	0.5	16.191750
43.800000	0.5	16.190100
43.808333	0.5	16.205800
43.816667	0.5	16.199400
43.825000	0.5	16.204850
43.833333	0.5	16.203450
43.841667	0.5	16.212800
43.850000	0.5	16.214600
43.858333	0.5	16.224250
43.866667	0.5	16.224750
43.875000	0.5	16.233200
43.883333	0.5	16.242050
43.891667	0.5	16.243850
43.900000	0.5	16.245150
43.908333	0.5	16.248350
43.916667	0.5	16.251050
43.925000	0.5	16.254500
43.933333	0.5	16.260300
43.941667	0.5	16.256400
43.950000	0.5	16.254550
43.958333	0.5	16.257550
43.966667	0.5	16.260650
43.975000	0.5	16.260500
43.983333	0.5	16.262550
43.991667	0.5	16.261800
44.000000	0.5	16.262400
44.008333	0.5	16.261350
44.016667	0.5	16.265650
44.025000	0.5	16.261350
44.033333	0.5	16.258200
44.041667	0.5	16.266850
44.050000	0.5	16.262150
44.058333	0.5	16.263200
44.066667	0.5	16.262600
44.075000	0.5	16.259550
44.083333	0.5	16.264100
44.091667	0.5	16.263150
44.100000	0.5	16.265700
44.108333	0.5	16.263050
44.116667	0.5	16.263900
44.125000	0.5	16.264200
44.133333	0.5	16.260600
44.141667	0.5	16.259500
44.150000	0.5	16.263300
44.158333	0.5	16.258000
44.166667	0.5	16.260600
44.175000	0.5	16.263000
44.183333	0.5	16.266300
44.191667	0.5	16.266500
44.200000	0.5	16.266750
44.208333	0.5	16.265700
44.216667	0.5	16.265900
44.225000	0.5	16.268950
44.233333	0.5	16.272950
44.241667	0.5	16.276100
44.250000	0.5	16.280050
44.258333	0.5	16.280250
44.266667	0.5	16.282600
44.275000	0.5	16.287750
44.283333	0.5	16.284250
44.291667	0.5	16.288650
44.300000	0.5	16.285300
44.308333	0.5	16.289050
44.316667	0.5	16.290450
44.325000	0.5	16.290800
44.333333	0.5	16.299500
44.341667	0.5	16.292250
44.350000	0.5	16.299500
44.358333	0.5	16.304600
44.366667	0.5	16.298950
44.375000	0.5	16.299500
44.383333	0.5	16.313600
44.391667	0.5	16.308450
44.400000	0.5	16.317150
44.408333	0.5	16.311050
44.416667	0.5	16.316200
44.425000	0.5	16.320100
44.433333	0.5	16.326600
44.441667	0.5	16.332000
44.450000	0.5	16.332900
44.458333	0.5	16.335100
44.466667	0.5	16.336850
44.475000	0.5	16.341400
44.483333	0.5	16.348250
44.491667	0.5	16.349150
44.500000	0.5	16.355100
44.508333	0.5	16.348350
44.516667	0.5	16.357000
44.525000	0.5	16.356450
44.533333	0.5	16.364150
44.541667	0.5	16.357550
44.550000	0.5	16.355150
44.558333	0.5	16.367100
44.566667	0.5	16.368300
44.575000	0.5	16.365300
44.583333	0.5	16.376050
44.591667	0.5	16.377200
44.600000	0.5	16.379800
44.608333	0.5	16.388500
44.616667	0.5	16.390800
44.625000	0.5	16.421450
44.633333	0.5	16.422650
44.641667	0.5	16.416700
44.650000	0.5	16.423200
44.658333	0.5	16.419500
44.666667	0.5	16.419900
44.675000	0.5	16.424750
44.683333	0.5	16.421150
44.691667	0.5	16.427300
44.700000	0.5	16.426200
44.708333	0.5	16.429100
44.716667	0.5	16.428950
44.725000	0.5	16.433350
44.733333	0.5	16.438400
44.741667	0.5	16.433250
44.750000	0.5	16.444050
44.758333	0.5	16.446700
44.766667	0.5	16.455050
44.775000	0.5	16.449450
44.783333	0.5	16.455050
44.791667	0.5	16.455300
44.800000	0.5	16.465650
44.808333	0.5	16.468200
44.816667	0.5	16.486450
44.825000	0.5	16.479350
44.833333	0.5	16.481450
44.841667	0.5	16.488950
44.850000	0.5	16.478650
44.858333	0.5	16.485900
44.866667	0.5	16.485150
44.875000	0.5	16.496100
44.883333	0.5	16.495450
44.891667	0.5	16.493200
44.900000	0.5	16.498550
44.908333	0.5	16.509750
44.916667	0.5	16.504950
44.925000	0.5	16.513100
44.933333	0.5	16.512850
44.941667	0.5	16.514900
44.950000	0.5	16.517450
44.958333	0.5	16.521700
44.966667	0.5	16.527550
44.975000	0.5	16.529350
44.983333	0.5	16.538700
44.991667	0.5	16.540350
45.000000	0.5	16.549400
45.008333	0.5	16.546700
45.016667	0.5	16.553700
45.025000	0.5	16.556500
45.033333	0.5	16.558200
45.041667	0.5	16.558050
45.050000	0.5	16.557550
45.058333	0.5	16.561050
45.066667	0.5	16.567500
45.075000	0.5	16.568400
45.083333	0.5	16.574000
45.091667	0.5	16.583300
45.100000	0.5	16.580150
45.108333	0.5	16.584700
45.116667	0.5	16.589700
45.125000	0.5	16.592850
45.133333	0.5	16.595400
45.141667	0.5	16.595950
45.150000	0.5	16.592150
45.158333	0.5	16.602500
45.166667	0.5	16.608850
45.175000	0.5	16.612650
45.183333	0.5	16.623850
45.191667	0.5	16.622850
45.200000	0.5	16.626800
45.208333	0.5	16.626300
45.216667	0.5	16.628000
45.225000	0.5	16.635150
45.233333	0.5	16.637950
45.241667	0.5	16.633700
45.250000	0.5	16.633950
45.258333	0.5	16.640450
45.266667	0.5	16.640600
45.275000	0.5	16.645300
45.283333	0.5	16.647200
45.291667	0.5	16.654050
45.300000	0.5	16.657400
45.308333	0.5	16.667850
45.316667	0.5	16.656850
45.325000	0.5	16.660450
45.333333	0.5	16.661300
45.341667	0.5	16.667400
45.350000	0.5	16.672550
45.358333	0.5	16.673750
45.366667	0.5	16.680100
45.375000	0.5	16.682050
45.383333	0.5	16.688500
45.391667	0.5	16.692250
45.400000	0.5	16.694350
45.408333	0.5	16.691250
45.416667	0.5	16.701250
45.425000	0.5	16.699000
45.433333	0.5	16.700400
45.441667	0.5	16.713200
45.450000	0.5	16.707650
45.458333	0.5	16.715300
45.466667	0.5	16.717550
45.475000	0.5	16.716800
45.483333	0.5	16.719850
45.491667	0.5	16.726200
45.500000	0.5	16.727300
45.508333	0.5	16.727900
45.516667	0.5	16.729900
45.525000	0.5	16.732250
45.533333	0.5	16.735250
45.541667	0.5	16.740050
45.550000	0.5	16.750150
45.558333	0.5	16.753350
45.566667	0.5	16.753450
45.575000	0.5	16.754850
45.583333	0.5	16.761200
45.591667	0.5	16.767550
45.600000	0.5	16.765350
45.608333	0.5	16.763450
45.616667	0.5	16.765150
45.625000	0.5	16.765200
45.633333	0.5	16.768300
45.641667	0.5	16.769950
45.650000	0.5	16.774550
45.658333	0.5	16.773500
45.666667	0.5	16.770650
45.675000	0.5	16.777500
45.683333	0.5	16.779050
45.691667	0.5	16.785150
45.700000	0.5	16.788550
45.708333	0.5	16.785650
45.716667	0.5	16.805350
45.725000	0.5	16.790150
45.733333	0.5	16.798750
45.741667	0.5	16.796750
45.750000	0.5	16.802500
45.758333	0.5	16.802600
45.766667	0.5	16.807650
45.775000	0.5	16.812250
45.783333	0.5	16.812950
45.791667	0.5	16.812550
45.800000	0.5	16.815950
45.808333	0.5	16.819200
45.816667	0.5	16.823800
45.825000	0.5	16.821200
45.833333	0.5	16.825600
45.841667	0.5	16.824000
45.850000	0.5	16.829850
45.858333	0.5	16.827900
45.866667	0.5	16.832150
45.875000	0.5	16.835750
45.883333	0.5	16.841150
45.891667	0.5	16.840450
45.900000	0.5	16.845500
45.908333	0.5	16.842150
45.916667	0.5	16.851500
45.925000	0.5	16.851500
45.933333	0.5	16.861600
45.941667	0.5	16.863900
45.950000	0.5	16.862050
45.958333	0.5	16.864450
45.966667	0.5	16.869450
45.975000	0.5	16.866450
45.983333	0.5	16.868100
45.991667	0.5	16.875400
46.000000	0.5	16.869500
46.008333	0.5	16.869250
46.016667	0.5	16.874350
46.025000	0.5	16.878550
46.033333	0.5	16.877650
46.041667	0.5	16.882000
46.050000	0.5	16.887050
46.058333	0.5	16.894100
46.066667	0.5	16.889500
46.075000	0.5	16.890200
46.083333	0.5	16.897800
46.091667	0.5	16.892100
46.100000	0.5	16.898750
46.108333	0.5	16.903050
46.116667	0.5	16.906100
46.125000	0.5	16.908050
46.133333	0.5	16.912600
46.141667	0.5	16.910450
46.150000	0.5	16.907600
46.158333	0.5	16.919450
46.166667	0.5	16.916250
46.175000	0.5	16.916200
46.183333	0.5	16.913750
46.191667	0.5	16.916100
46.200000	0.5	16.921600
46.208333	0.5	16.920950
46.216667	0.5	16.926500
46.225000	0.5	16.924600
46.233333	0.5	16.928450
46.241667	0.5	16.928900
46.250000	0.5	16.935600
46.258333	0.5	16.930450
46.266667	0.5	16.940300
46.275000	0.5	16.943200
46.283333	0.5	16.947900
46.291667	0.5	16.945600
46.300000	0.5	16.951850
46.308333	0.5	16.951850
46.316667	0.5	16.963550
46.325000	0.5	16.961150
46.333333	0.5	16.958600
46.341667	0.5	16.958050
46.350000	0.5	16.955100
46.358333	0.5	16.960400
46.366667	0.5	16.964000
46.375000	0.5	16.970700
46.383333	0.5	16.974600
46.391667	0.5	16.967950
46.400000	0.5	16.978100
46.408333	0.5	16.977150
46.416667	0.5	16.976100
46.425000	0.5	16.975250
46.433333	0.5	16.977550
46.441667	0.5	16.984900
46.450000	0.5	16.984200
46.458333	0.5	16.977750
46.466667	0.5	16.983600
46.475000	0.5	16.992850
46.483333	0.5	17.001900
46.491667	0.5	17.004000
46.500000	0.5	17.002600
46.508333	0.5	17.012900
46.516667	0.5	17.004100
46.525000	0.5	17.005200
46.533333	0.5	17.007050
46.541667	0.5	17.008650
46.550000	0.5	17.012650
46.558333	0.5	17.014800
46.566667	0.5	17.018650
46.575000	0.5	17.017850
46.583333	0.5	17.018000
46.591667	0.5	17.021250
46.600000	0.5	17.020550
46.608333	0.5	17.022250
46.616667	0.5	17.023400
46.625000	0.5	17.025350
46.633333	0.5	17.033800
46.641667	0.5	17.027300
46.650000	0.5	17.032050
46.658333	0.5	17.031000
46.666667	0.5	17.034500
46.675000	0.5	17.043000
46.683333	0.5	17.046750
46.691667	0.5	17.049750
46.700000	0.5	17.042350
46.708333	0.5	17.044550
46.716667	0.5	17.047150
46.725000	0.5	17.057550
46.733333	0.5	17.053550
46.741667	0.5	17.055600
46.750000	0.5	17.055500
46.758333	0.5	17.060100
46.766667	0.5	17.056550
46.775000	0.5	17.059050
46.783333	0.5	17.060950
46.791667	0.5	17.055350
46.800000	0.5	17.058900
46.808333	0.5	17.068500
46.816667	0.5	17.066000
46.825000	0.5	17.044700
46.833333	0.5	17.058100
46.841667	0.5	17.066950
46.850000	0.5	17.054700
46.858333	0.5	17.053650
46.866667	0.5	17.086050
46.875000	0.5	17.084400
46.883333	0.5	17.085450
46.891667	0.5	17.061350
46.900000	0.5	17.066950
46.908333	0.5	17.076500
46.916667	0.5	17.070600
46.925000	0.5	17.083050
46.933333	0.5	17.075350
46.941667	0.5	17.079400
46.950000	0.5	17.079600
46.958333	0.5	17.081100
46.966667	0.5	17.084400
46.975000	0.5	17.081050
46.983333	0.5	17.084400
46.991667	0.5	17.091800
47.000000	0.5	17.115400
47.008333	0.5	17.104950
47.016667	0.5	17.099450
47.025000	0.5	17.073050
47.033333	0.5	17.089600
47.041667	0.5	17.089400
47.050000	0.5	17.085300
47.058333	0.5	17.137750
47.066667	0.5	17.126900
47.075000	0.5	17.124400
47.083333	0.5	17.120050
47.091667	0.5	17.092100
47.100000	0.5	17.098400
47.108333	0.5	17.097150
47.116667	0.5	17.099200
47.125000	0.5	17.101750
47.133333	0.5	17.104400
47.141667	0.5	17.102750
47.150000	0.5	17.107500
47.158333	0.5	17.104600
47.166667	0.5	17.111200
47.175000	0.5	17.113650
47.183333	0.5	17.125300
47.191667	0.5	17.117050
47.200000	0.5	17.120400
47.208333	0.5	17.124750
47.216667	0.5	17.119800
47.225000	0.5	17.124150
47.233333	0.5	17.126100
47.241667	0.5	17.136650
47.250000	0.5	17.132600
47.258333	0.5	17.137600
47.266667	0.5	17.134300
47.275000	0.5	17.148500
47.283333	0.5	17.138500
47.291667	0.5	17.144350
47.300000	0.5	17.146100
47.308333	0.5	17.140450
47.316667	0.5	17.141850
47.325000	0.5	17.136600
47.333333	0.5	17.141750
47.341667	0.5	17.185400
47.350000	0.5	17.138600
47.358333	0.5	17.135150
47.366667	0.5	17.147600
47.375000	0.5	17.145000
47.383333	0.5	17.140500
47.391667	0.5	17.142250
47.400000	0.5	17.158400
47.408333	0.5	17.149200
47.416667	0.5	17.176900
47.425000	0.5	17.143450
47.433333	0.5	17.150900
47.441667	0.5	17.154300
47.450000	0.5	17.152800
47.458333	0.5	17.156750
47.466667	0.5	17.154450
47.475000	0.5	17.203650
47.483333	0.5	17.192550
47.491667	0.5	17.171950
47.500000	0.5	17.180250
47.508333	0.5	17.176350
47.516667	0.5	17.176750
47.525000	0.5	17.181150
47.533333	0.5	17.172650
47.541667	0.5	17.173500
47.550000	0.5	17.183200
47.558333	0.5	17.178100
47.566667	0.5	17.174000
47.575000	0.5	17.180700
47.583333	0.5	17.176400
47.591667	0.5	17.185650
47.600000	0.5	17.182950
47.608333	0.5	17.185150
47.616667	0.5	17.187450
47.625000	0.5	17.189750
47.633333	0.5	17.194950
47.641667	0.5	17.198250
47.650000	0.5	17.197800
47.658333	0.5	17.202700
47.666667	0.5	17.198600
47.675000	0.5	17.194450
47.683333	0.5	17.197800
47.691667	0.5	17.196550
47.700000	0.5	17.203100
47.708333	0.5	17.196100
47.716667	0.5	17.197150
47.725000	0.5	17.199400
47.733333	0.5	17.201250
47.741667	0.5	17.204400
47.750000	0.5	17.207050
47.758333	0.5	17.206000
47.766667	0.5	17.206000
47.775000	0.5	17.201850
47.783333	0.5	17.203950
47.791667	0.5	17.209150
47.800000	0.5	17.222250
47.808333	0.5	17.212500
47.816667	0.5	17.215850
47.825000	0.5	17.225650
47.833333	0.5	17.216300
47.841667	0.5	17.217650
47.850000	0.5	17.221000
47.858333	0.5	17.218750
47.866667	0.5	17.218500
47.875000	0.5	17.218800
47.883333	0.5	17.217350
47.891667	0.5	17.216950
47.900000	0.5	17.215550
47.908333	0.5	17.217200
47.916667	0.5	17.221100
47.925000	0.5	17.224000
47.933333	0.5	17.226700
47.941667	0.5	17.226650
47.950000	0.5	17.221350
47.958333	0.5	17.220300
47.966667	0.5	17.222250
47.975000	0.5	17.229050
47.983333	0.5	17.234150
47.991667	0.5	17.233050
48.000000	0.5	17.239450
48.008333	0.5	17.234650
48.016667	0.5	17.235000
48.025000	0.5	17.238900
48.033333	0.5	17.237900
48.041667	0.5	17.241750
48.050000	0.5	17.242000
48.058333	0.5	17.239050
48.066667	0.5	17.244350
48.075000	0.5	17.244850
48.083333	0.5	17.240000
48.091667	0.5	17.241550
48.100000	0.5	17.238750
48.108333	0.5	17.242850
48.116667	0.5	17.247350
48.125000	0.5	17.247050
48.133333	0.5	17.245300
48.141667	0.5	17.243850
48.150000	0.5	17.244000
48.158333	0.5	17.248600
48.166667	0.5	17.257550
48.175000	0.5	17.257050
48.183333	0.5	17.267650
48.191667	0.5	17.264000
48.200000	0.5	17.261750
48.208333	0.5	17.272000
48.216667	0.5	17.263200
48.225000	0.5	17.268450
48.233333	0.5	17.264250
48.241667	0.5	17.261100
48.250000	0.5	17.256300
48.258333	0.5	17.260100
48.266667	0.5	17.264100
48.275000	0.5	17.259450
48.283333	0.5	17.266900
48.291667	0.5	17.273100
48.300000	0.5	17.268350
48.308333	0.5	17.276300
48.316667	0.5	17.269950
48.325000	0.5	17.270250
48.333333	0.5	17.268250
48.341667	0.5	17.275300
48.350000	0.5	17.269300
48.358333	0.5	17.284100
48.366667	0.5	17.283000
48.375000	0.5	17.286350
48.383333	0.5	17.284200
48.391667	0.5	17.292650
48.400000	0.5	17.286000
48.408333	0.5	17.285900
48.416667	0.5	17.275300
48.425000	0.5	17.284450
48.433333	0.5	17.282900
48.441667	0.5	17.286550
48.450000	0.5	17.278750
48.458333	0.5	17.260100
48.466667	0.5	17.287200
48.475000	0.5	17.266300
48.483333	0.5	17.255200
48.491667	0.5	17.305050
48.500000	0.5	17.288050
48.508333	0.5	17.291000
48.516667	0.5	17.288450
48.525000	0.5	17.290000
48.533333	0.5	17.292500
48.541667	0.5	17.294000
48.550000	0.5	17.302250
48.558333	0.5	17.270450
48.566667	0.5	17.273500
48.575000	0.5	17.291250
48.583333	0.5	17.297650
48.591667	0.5	17.302500
48.600000	0.5	17.308400
48.608333	0.5	17.311150
48.616667	0.5	17.297550
48.625000	0.5	17.301950
48.633333	0.5	17.308300
48.641667	0.5	17.290200
48.650000	0.5	17.300400
48.658333	0.5	17.295450
48.666667	0.5	17.296800
48.675000	0.5	17.300000
48.683333	0.5	17.280650
48.691667	0.5	17.306250
48.700000	0.5	17.317700
48.708333	0.5	17.310950
48.716667	0.5	17.304900
48.725000	0.5	17.273950
48.733333	0.5	17.279100
48.741667	0.5	17.288850
48.750000	0.5	17.327750
48.758333	0.5	17.316250
48.766667	0.5	17.315750
48.775000	0.5	17.314100
48.783333	0.5	17.318850
48.791667	0.5	17.316100
48.800000	0.5	17.310250
48.808333	0.5	17.306950
48.816667	0.5	17.315500
48.825000	0.5	17.314450
48.833333	0.5	17.301150
48.841667	0.5	17.305300
48.850000	0.5	17.317950
48.858333	0.5	17.305100
48.866667	0.5	17.310450
48.875000	0.5	17.314600
48.883333	0.5	17.314850
48.891667	0.5	17.317700
48.900000	0.5	17.316200
48.908333	0.5	17.315850
48.916667	0.5	17.318650
48.925000	0.5	17.318100
48.933333	0.5	17.315450
48.941667	0.5	17.332550
48.950000	0.5	17.316950
48.958333	0.5	17.318500
48.966667	0.5	17.326700
48.975000	0.5	17.317100
48.983333	0.5	17.292700
48.991667	0.5	17.298700
49.000000	0.5	17.294100
49.008333	0.5	17.292550
49.016667	0.5	17.342900
49.025000	0.5	17.329000
49.033333	0.5	17.318950
49.041667	0.5	17.315900
49.050000	0.5	17.315750
49.058333	0.5	17.328750
49.066667	0.5	17.324850
49.075000	0.5	17.320700
49.083333	0.5	17.309800
49.091667	0.5	17.315000
49.100000	0.5	17.324000
49.108333	0.5	17.334850
49.116667	0.5	17.325000
49.125000	0.5	17.322200
49.133333	0.5	17.317400
49.141667	0.5	17.319200
49.150000	0.5	17.319350
49.158333	0.5	17.336200
49.166667	0.5	17.318650
49.175000	0.5	17.317650
49.183333	0.5	17.288600
49.191667	0.5	17.288800
49.200000	0.5	17.290500
49.208333	0.5	17.332100
49.216667	0.5	17.328650
49.225000	0.5	17.333400
49.233333	0.5	17.317150
49.241667	0.5	17.337450
49.250000	0.5	17.317300
49.258333	0.5	17.320850
49.266667	0.5	17.310550
49.275000	0.5	17.316600
49.283333	0.5	17.325300
49.291667	0.5	17.332250
49.300000	0.5	17.335850
49.308333	0.5	17.331700
49.316667	0.5	17.339950
49.325000	0.5	17.337450
49.333333	0.5	17.330300
49.341667	0.5	17.330350
49.350000	0.5	17.328200
49.358333	0.5	17.326100
49.366667	0.5	17.290750
49.375000	0.5	17.287800
49.383333	0.5	17.327650
49.391667	0.5	17.286300
49.400000	0.5	17.287000
49.408333	0.5	17.309800
49.416667	0.5	17.298150
49.425000	0.5	17.345350
49.433333	0.5	17.354400
49.441667	0.5	17.338750
49.450000	0.5	17.334300
49.458333	0.5	17.334550
49.466667	0.5	17.328700
49.475000	0.5	17.335150
49.483333	0.5	17.336850
49.491667	0.5	17.337350
49.500000	0.5	17.335450
49.508333	0.5	17.327200
49.516667	0.5	17.320250
49.525000	0.5	17.307150
49.533333	0.5	17.312900
49.541667	0.5	17.355350
49.550000	0.5	17.339400
49.558333	0.5	17.336750
49.566667	0.5	17.333400
49.575000	0.5	17.335500
49.583333	0.5	17.330650
49.591667	0.5	17.332750
49.600000	0.5	17.333300
49.608333	0.5	17.335000
49.616667	0.5	17.321200
49.625000	0.5	17.307450
49.633333	0.5	17.311750
49.641667	0.5	17.308050
49.650000	0.5	17.311850
49.658333	0.5	17.312050
49.666667	0.5	17.316250
49.675000	0.5	17.321550
49.683333	0.5	17.323500
49.691667	0.5	17.322750
49.700000	0.5	17.383550
49.708333	0.5	17.361000
49.716667	0.5	17.353800
49.725000	0.5	17.352300
49.733333	0.5	17.346800
49.741667	0.5	17.341400
49.750000	0.5	17.335100
49.758333	0.5	17.345100
49.766667	0.5	17.335250
49.775000	0.5	17.345450
49.783333	0.5	17.313950
49.791667	0.5	17.302950
49.800000	0.5	17.318700
49.808333	0.5	17.315000
49.816667	0.5	17.352150
49.825000	0.5	17.344150
49.833333	0.5	17.338400
49.841667	0.5	17.342050
49.850000	0.5	17.341950
49.858333	0.5	17.340150
49.866667	0.5	17.352200
49.875000	0.5	17.345700
49.883333	0.5	17.347550
49.891667	0.5	17.340250
49.900000	0.5	17.338650
49.908333	0.5	17.319850
49.916667	0.5	17.316250
49.925000	0.5	17.315900
49.933333	0.5	17.312350
49.941667	0.5	17.358450
49.950000	0.5	17.354700
49.958333	0.5	17.343900
49.966667	0.5	17.312200
49.975000	0.5	17.313750
49.983333	0.5	17.311350
49.991667	0.5	17.354550
50.000000	0.5	17.319000
50.008333	0.5	17.316400
50.016667	0.5	17.314350
50.025000	0.5	17.317700
50.033333	0.5	17.370950
50.041667	0.5	17.360400
50.050000	0.5	17.354300
50.058333	0.5	17.356550
50.066667	0.5	17.353750
50.075000	0.5	17.347950
50.083333	0.5	17.351200
50.091667	0.5	17.345300
50.100000	0.5	17.335450
50.108333	0.5	17.316500
50.116667	0.5	17.314600
50.125000	0.5	17.312550
50.133333	0.5	17.315250
50.141667	0.5	17.360600
50.150000	0.5	17.348400
50.158333	0.5	17.314600
50.166667	0.5	17.313100
50.175000	0.5	17.360600
50.183333	0.5	17.356200
50.191667	0.5	17.349450
50.200000	0.5	17.344300
50.208333	0.5	17.330650
50.216667	0.5	17.318300
50.225000	0.5	17.325600
50.233333	0.5	17.369500
50.241667	0.5	17.360050
50.250000	0.5	17.365850
50.258333	0.5	17.360200
50.266667	0.5	17.361950
50.275000	0.5	17.358100
50.283333	0.5	17.353100
50.291667	0.5	17.351700
50.300000	0.5	17.346500
50.308333	0.5	17.343850
50.316667	0.5	17.346600
50.325000	0.5	17.345750
50.333333	0.5	17.346500
50.341667	0.5	17.346600
50.350000	0.5	17.347850
50.358333	0.5	17.345750
50.366667	0.5	17.350350
50.375000	0.5	17.351800
50.383333	0.5	17.352250
50.391667	0.5	17.347650
50.400000	0.5	17.348800
50.408333	0.5	17.353650
50.416667	0.5	17.353700
50.425000	0.5	17.354150
50.433333	0.5	17.355000
50.441667	0.5	17.358350
50.450000	0.5	17.354000
50.458333	0.5	17.355950
50.466667	0.5	17.359100
50.475000	0.5	17.359500
50.483333	0.5	17.352800
50.491667	0.5	17.352150
50.500000	0.5	17.354050
50.508333	0.5	17.345450
50.516667	0.5	17.347900
50.525000	0.5	17.345950
50.533333	0.5	17.345450
50.541667	0.5	17.346350
50.550000	0.5	17.343350
50.558333	0.5	17.347700
50.566667	0.5	17.350500
50.575000	0.5	17.347800
50.583333	0.5	17.349300
50.591667	0.5	17.346950
50.600000	0.5	17.356300
50.608333	0.5	17.350850
50.616667	0.5	17.354150
50.625000	0.5	17.359800
50.633333	0.5	17.352950
50.641667	0.5	17.357900
50.650000	0.5	17.353850
50.658333	0.5	17.354150
50.666667	0.5	17.353700
50.675000	0.5	17.351350
50.683333	0.5	17.352000
50.691667	0.5	17.349550
50.700000	0.5	17.349800
50.708333	0.5	17.354200
50.716667	0.5	17.349700
50.725000	0.5	17.349300
50.733333	0.5	17.350800
50.741667	0.5	17.355200
50.750000	0.5	17.353550
50.758333	0.5	17.355800
50.766667	0.5	17.351550
50.775000	0.5	17.352950
50.783333	0.5	17.353450
50.791667	0.5	17.360900
50.800000	0.5	17.362850
50.808333	0.5	17.361050
50.816667	0.5	17.361550
50.825000	0.5	17.357700
50.833333	0.5	17.364250
50.841667	0.5	17.357350
50.850000	0.5	17.359800
50.858333	0.5	17.358400
50.866667	0.5	17.356000
50.875000	0.5	17.357600
50.883333	0.5	17.354100
50.891667	0.5	17.353050
50.900000	0.5	17.351150
50.908333	0.5	17.350650
50.916667	0.5	17.351850
50.925000	0.5	17.333250
50.933333	0.5	17.343350
50.941667	0.5	17.326600
50.950000	0.5	17.334900
50.958333	0.5	17.335150
50.966667	0.5	17.334550
50.975000	0.5	17.339950
50.983333	0.5	17.345250
50.991667	0.5	17.385100
51.000000	0.5	17.349850
51.008333	0.5	17.339750
51.016667	0.5	17.393150
51.025000	0.5	17.379450
51.033333	0.5	17.371400
51.041667	0.5	17.335150
51.050000	0.5	17.336450
51.058333	0.5	17.331050
51.066667	0.5	17.329500
51.075000	0.5	17.332500
51.083333	0.5	17.329400
51.091667	0.5	17.335800
51.100000	0.5	17.332350
51.108333	0.5	17.336850
51.116667	0.5	17.345000
51.125000	0.5	17.395050
51.133333	0.5	17.379950
51.141667	0.5	17.358900
51.150000	0.5	17.365600
51.158333	0.5	17.364700
51.166667	0.5	17.339350
51.175000	0.5	17.341000
51.183333	0.5	17.340750
51.191667	0.5	17.340800
51.200000	0.5	17.388200
51.208333	0.5	17.339400
51.216667	0.5	17.339350
51.225000	0.5	17.384450
51.233333	0.5	17.334750
51.241667	0.5	17.336550
51.250000	0.5	17.372750
51.258333	0.5	17.333500
51.266667	0.5	17.336100
51.275000	0.5	17.376200
51.283333	0.5	17.331500
51.291667	0.5	17.331700
51.300000	0.5	17.346200
51.308333	0.5	17.334600
51.316667	0.5	17.343450
51.325000	0.5	17.332300
51.333333	0.5	17.337750
51.341667	0.5	17.391300
51.350000	0.5	17.338900
51.358333	0.5	17.341450
51.366667	0.5	17.342700
51.375000	0.5	17.344200
51.383333	0.5	17.353650
51.391667	0.5	17.349700
51.400000	0.5	17.351200
51.408333	0.5	17.347350
51.416667	0.5	17.406500
51.425000	0.5	17.344550
51.433333	0.5	17.339250
51.441667	0.5	17.336850
51.450000	0.5	17.337450
51.458333	0.5	17.391350
51.466667	0.5	17.376750
51.475000	0.5	17.374400
51.483333	0.5	17.372400
51.491667	0.5	17.369200
51.500000	0.5	17.367500
51.508333	0.5	17.364400
51.516667	0.5	17.366000
51.525000	0.5	17.364600
51.533333	0.5	17.360450
51.541667	0.5	17.360150
51.550000	0.5	17.367450
51.558333	0.5	17.368100
51.566667	0.5	17.366700
51.575000	0.5	17.367600
51.583333	0.5	17.368750
51.591667	0.5	17.367900
51.600000	0.5	17.363800
51.608333	0.5	17.362350
51.616667	0.5	17.359050
51.625000	0.5	17.363900
51.633333	0.5	17.365000
51.641667	0.5	17.364850
51.650000	0.5	17.359850
51.658333	0.5	17.360550
51.666667	0.5	17.357700
51.675000	0.5	17.369600
51.683333	0.5	17.369200
51.691667	0.5	17.364150
51.700000	0.5	17.365300
51.708333	0.5	17.366250
51.716667	0.5	17.365950
51.725000	0.5	17.367700
51.733333	0.5	17.375700
51.741667	0.5	17.377650
51.750000	0.5	17.372650
51.758333	0.5	17.371850
51.766667	0.5	17.368400
51.775000	0.5	17.363250
51.783333	0.5	17.370600
51.791667	0.5	17.368350
51.800000	0.5	17.369350
51.808333	0.5	17.363850
51.816667	0.5	17.366300
51.825000	0.5	17.367000
51.833333	0.5	17.365800
51.841667	0.5	17.361300
51.850000	0.5	17.355300
51.858333	0.5	17.357500
51.866667	0.5	17.364900
51.875000	0.5	17.339650
51.883333	0.5	17.342000
51.891667	0.5	17.344550
51.900000	0.5	17.343450
51.908333	0.5	17.342300
51.916667	0.5	17.391550
51.925000	0.5	17.385300
51.933333	0.5	17.380950
51.941667	0.5	17.378950
51.950000	0.5	17.383000
51.958333	0.5	17.380300
51.966667	0.5	17.370800
51.975000	0.5	17.372850
51.983333	0.5	17.370250
51.991667	0.5	17.367250
52.000000	0.5	17.374300
52.008333	0.5	17.365200
52.016667	0.5	17.365100
52.025000	0.5	17.368550
52.033333	0.5	17.374000
52.041667	0.5	17.369450
52.050000	0.5	17.369800
52.058333	0.5	17.364650
52.066667	0.5	17.367300
52.075000	0.5	17.365600
52.083333	0.5	17.362600
52.091667	0.5	17.363300
52.100000	0.5	17.362350
52.108333	0.5	17.363750
52.116667	0.5	17.338750
52.125000	0.5	17.345600
52.133333	0.5	17.348200
52.141667	0.5	17.340400
52.150000	0.5	17.333000
52.158333	0.5	17.333800
52.166667	0.5	17.333250
52.175000	0.5	17.329000
52.183333	0.5	17.325550
52.191667	0.5	17.318650
52.200000	0.5	17.315800
52.208333	0.5	17.311700
52.216667	0.5	17.302700
52.225000	0.5	17.361150
52.233333	0.5	17.331300
52.241667	0.5	17.319750
52.250000	0.5	17.287200
52.258333	0.5	17.277350
52.266667	0.5	17.264300
52.275000	0.5	17.312300
52.283333	0.5	17.292450
52.291667	0.5	17.282050
52.300000	0.5	17.274100
52.308333	0.5	17.236550
52.316667	0.5	17.226300
52.325000	0.5	17.218300
52.333333	0.5	17.209000
52.341667	0.5	17.236200
52.350000	0.5	17.214100
52.358333	0.5	17.203700
52.366667	0.5	17.184200
52.375000	0.5	17.170750
52.383333	0.5	17.155250
52.391667	0.5	17.139000
52.400000	0.5	17.121350
52.408333	0.5	17.109800
52.416667	0.5	17.097900
52.425000	0.5	17.079750
52.433333	0.5	17.063450
52.441667	0.5	17.045550
52.450000	0.5	17.024850
52.458333	0.5	17.007050
52.466667	0.5	16.990300
52.475000	0.5	16.973650
52.483333	0.5	16.955050
52.491667	0.5	16.928600
52.500000	0.5	16.913700
52.508333	0.5	16.897050
52.516667	0.5	16.871800
52.525000	0.5	16.843250
52.533333	0.5	16.824050
52.541667	0.5	16.794100
52.550000	0.5	16.771600
52.558333	0.5	16.746650
52.566667	0.5	16.718350
52.575000	0.5	16.689050
52.583333	0.5	16.663750
52.591667	0.5	16.638750
52.600000	0.5	16.611150
52.608333	0.5	16.587250
52.616667	0.5	16.560100
52.625000	0.5	16.526200
52.633333	0.5	16.498900
52.641667	0.5	16.466350
52.650000	0.5	16.440450
52.658333	0.5	16.411900
52.666667	0.5	16.382100
52.675000	0.5	16.352100
52.683333	0.5	16.325150
52.691667	0.5	16.292400
52.700000	0.5	16.259950
52.708333	0.5	16.206300
52.716667	0.5	16.172700
52.725000	0.5	16.142550
52.733333	0.5	16.103850
52.741667	0.5	16.070050
52.750000	0.5	16.035000
52.758333	0.5	16.006350
52.766667	0.5	15.967550
52.775000	0.5	15.935100
52.783333	0.5	15.901900
52.791667	0.5	15.870400
52.800000	0.5	15.838300
52.808333	0.5	15.800050
52.816667	0.5	15.799800
52.825000	0.5	15.738150
52.833333	0.5	15.705950
52.841667	0.5	15.673400
52.850000	0.5	15.640050
52.858333	0.5	15.606950
52.866667	0.5	15.573050
52.875000	0.5	15.542200
52.883333	0.5	15.508650
52.891667	0.5	15.476950
52.900000	0.5	15.442300
52.908333	0.5	15.407000
52.916667	0.5	15.375000
52.925000	0.5	15.344750
52.933333	0.5	15.308050
52.941667	0.5	15.273200
52.950000	0.5	15.237850
52.958333	0.5	15.197000
52.966667	0.5	15.168550
52.975000	0.5	15.143350
52.983333	0.5	15.109800
52.991667	0.5	15.080800
53.000000	0.5	15.051750
53.008333	0.5	15.025200
53.016667	0.5	14.994650
53.025000	0.5	14.968200
53.033333	0.5	14.942150
53.041667	0.5	14.923200
53.050000	0.5	14.891800
53.058333	0.5	14.865000
53.066667	0.5	14.844800
53.075000	0.5	14.817650
53.083333	0.5	14.789600
53.091667	0.5	14.763950
53.100000	0.5	14.740250
53.108333	0.5	14.713500
53.116667	0.5	14.689400
53.125000	0.5	14.667200
53.133333	0.5	14.644100
53.141667	0.5	14.623900
53.150000	0.5	14.602700
53.158333	0.5	14.581050
53.166667	0.5	14.562700
53.175000	0.5	14.543900
53.183333	0.5	14.528100
53.191667	0.5	14.510800
53.200000	0.5	14.491450
53.208333	0.5	14.477600
53.216667	0.5	14.454750
53.225000	0.5	14.442250
53.233333	0.5	14.426500
53.241667	0.5	14.406700
53.250000	0.5	14.396500
53.258333	0.5	14.381000
53.266667	0.5	14.366550
53.275000	0.5	14.354400
53.283333	0.5	14.341500
53.291667	0.5	14.328500
53.300000	0.5	14.315850
53.308333	0.5	14.303150
53.316667	0.5	14.293000
53.325000	0.5	14.282600
53.333333	0.5	14.272250
53.341667	0.5	14.263500
53.350000	0.5	14.249950
53.358333	0.5	14.243700
53.366667	0.5	14.240100
53.375000	0.5	14.226000
53.383333	0.5	14.216750
53.391667	0.5	14.209800
53.400000	0.5	14.201100
53.408333	0.5	14.192600
53.416667	0.5	14.186000
53.425000	0.5	14.178000
53.433333	0.5	14.168650
53.441667	0.5	14.165250
53.450000	0.5	14.156950
53.458333	0.5	14.148350
53.466667	0.5	14.141400
53.475000	0.5	14.130400
53.483333	0.5	14.121150
53.491667	0.5	14.115250
53.500000	0.5	14.105850
53.508333	0.5	14.096800
53.516667	0.5	14.086700
53.525000	0.5	14.076600
53.533333	0.5	14.065100
53.541667	0.5	14.053350
53.550000	0.5	14.041750
53.558333	0.5	14.024250
53.566667	0.5	14.009250
53.575000	0.5	13.994250
53.583333	0.5	13.974350
53.591667	0.5	13.957400
53.600000	0.5	13.939000
53.608333	0.5	13.915800
53.616667	0.5	13.891950
53.625000	0.5	13.864500
53.633333	0.5	13.840200
53.641667	0.5	13.808850
53.650000	0.5	13.787250
53.658333	0.5	13.753550
53.666667	0.5	13.720900
53.675000	0.5	13.686050
53.683333	0.5	13.654500
53.691667	0.5	13.617200
53.700000	0.5	13.581550
53.708333	0.5	13.540700
53.716667	0.5	13.500850
53.725000	0.5	13.458600
53.733333	0.5	13.415550
53.741667	0.5	13.368000
53.750000	0.5	13.318650
53.758333	0.5	13.272250
53.766667	0.5	13.223700
53.775000	0.5	13.170400
53.783333	0.5	13.117750
53.791667	0.5	13.060750
53.800000	0.5	13.006300
53.808333	0.5	12.947150
53.816667	0.5	12.887150
53.825000	0.5	12.826200
53.833333	0.5	12.764200
53.841667	0.5	12.703050
53.850000	0.5	12.640300
53.858333	0.5	12.575850
53.866667	0.5	12.508850
53.875000	0.5	12.445950
53.883333	0.5	12.378750
53.891667	0.5	12.312900
53.900000	0.5	12.242250
53.908333	0.5	12.172150
53.916667	0.5	12.104050
53.925000	0.5	12.036000
53.933333	0.5	11.956400
53.941667	0.5	11.885900
53.950000	0.5	11.809250
53.958333	0.5	11.738700
53.966667	0.5	11.663250
53.975000	0.5	11.588600
53.983333	0.5	11.507950
53.991667	0.5	11.428150
54.000000	0.5	11.346900
54.008333	0.5	11.268000
54.016667	0.5	11.186350
54.025000	0.5	11.106100
54.033333	0.5	11.024500
54.041667	0.5	10.941550
54.050000	0.5	10.771200
54.058333	0.5	10.680000
54.066667	0.5	10.597700
54.075000	0.5	10.512600
54.083333	0.5	10.428700
54.091667	0.5	10.345100
54.100000	0.5	10.263100
54.108333	0.5	10.179250
54.116667	0.5	10.091300
54.125000	0.5	10.002950
54.133333	0.5	9.920750
54.141667	0.5	9.835250
54.150000	0.5	9.749700
54.158333	0.5	9.667150
54.166667	0.5	9.573200
54.175000	0.5	9.483050
54.183333	0.5	9.393450
54.191667	0.5	9.305500
54.200000	0.5	9.216150
54.208333	0.5	9.128050
54.216667	0.5	9.040150
54.225000	0.5	8.951200
54.233333	0.5	8.862500
54.241667	0.5	8.776450
54.250000	0.5	8.687450
54.258333	0.5	8.599900
54.266667	0.5	8.512950
54.275000	0.5	8.425700
54.283333	0.5	8.337650
54.291667	0.5	8.252800
54.300000	0.5	8.166250
54.308333	0.5	8.073250
54.316667	0.5	7.987450
54.325000	0.5	7.902200
54.333333	0.5	7.815850
54.341667	0.5	7.730350
54.350000	0.5	7.642850
54.358333	0.5	7.553250
54.366667	0.5	7.463450
54.375000	0.5	7.376950
54.383333	0.5	7.289450
54.391667	0.5	7.204750
54.400000	0.5	7.119250
54.408333	0.5	7.035000
54.416667	0.5	6.951100
54.425000	0.5	6.869650
54.433333	0.5	6.788250
54.441667	0.5	6.710450
54.450000	0.5	6.628500
54.458333	0.5	6.546600
54.466667	0.5	6.466550
54.475000	0.5	6.388500
54.483333	0.5	6.307950
54.491667	0.5	6.224700
54.500000	0.5	6.146650
54.508333	0.5	6.068100
54.516667	0.5	5.993850
54.525000	0.5	5.918400
54.533333	0.5	5.841750
54.541667	0.5	5.761250
54.550000	0.5	5.682800
54.558333	0.5	5.605000
54.566667	0.5	5.528550
54.575000	0.5	5.454950
54.583333	0.5	5.383450
54.591667	0.5	5.310450
54.600000	0.5	5.239150
54.608333	0.5	5.167700
54.616667	0.5	5.100300
54.625000	0.5	5.032200
54.633333	0.5	4.964600
54.641667	0.5	4.896900
54.650000	0.5	4.830350
54.658333	0.5	4.764250
54.666667	0.5	4.698450
54.675000	0.5	4.633050
54.683333	0.5	4.562100
54.691667	0.5	4.504800
54.700000	0.5	4.443700
54.708333	0.5	4.381800
54.716667	0.5	4.319950
54.725000	0.5	4.255450
54.733333	0.5	4.191250
54.741667	0.5	4.128000
54.750000	0.5	4.067250
54.758333	0.5	4.007800
54.766667	0.5	3.948750
54.775000	0.5	3.891750
54.783333	0.5	3.833800
54.791667	0.5	3.778050
54.800000	0.5	3.723200
54.808333	0.5	3.669350
54.816667	0.5	3.615000
54.825000	0.5	3.561100
54.833333	0.5	3.509350
54.841667	0.5	3.454700
54.850000	0.5	3.401850
54.858333	0.5	3.353000
54.866667	0.5	3.295850
54.875000	0.5	3.245900
54.883333	0.5	3.195700
54.891667	0.5	3.149350
54.900000	0.5	3.100300
54.908333	0.5	3.051100
54.916667	0.5	2.998800
54.925000	0.5	2.947100
54.933333	0.5	2.896450
54.941667	0.5	2.848400
54.950000	0.5	2.802600
54.958333	0.5	2.756950
54.966667	0.5	2.711700
54.975000	0.5	2.666200
54.983333	0.5	2.623950
54.991667	0.5	2.582800
55.000000	0.5	2.541200
55.008333	0.5	2.502800
55.016667	0.5	2.461100
55.025000	0.5	2.417650
55.033333	0.5	2.378750
55.041667	0.5	2.337650
55.050000	0.5	2.294150
55.058333	0.5	2.252600
55.066667	0.5	2.215350
55.075000	0.5	2.178900
55.083333	0.5	2.140200
55.091667	0.5	2.102500
55.100000	0.5	2.063600
55.108333	0.5	2.021200
55.116667	0.5	1.983850
55.125000	0.5	1.944550
55.133333	0.5	1.910550
55.141667	0.5	1.874800
55.150000	0.5	1.840600
55.158333	0.5	1.806200
55.166667	0.5	1.772100
55.175000	0.5	1.739850
55.183333	0.5	1.709200
55.191667	0.5	1.678050
55.200000	0.5	1.646800
55.208333	0.5	1.617350
55.216667	0.5	1.586850
55.225000	0.5	1.556100
55.233333	0.5	1.529100
55.241667	0.5	1.493650
55.250000	0.5	1.466100
55.258333	0.5	1.437400
55.266667	0.5	1.412800
55.275000	0.5	1.383650
55.283333	0.5	1.354550
55.291667	0.5	1.323350
55.300000	0.5	1.295100
55.308333	0.5	1.268550
55.316667	0.5	1.241050
55.325000	0.5	1.217200
55.333333	0.5	1.191200
55.341667	0.5	1.167700
55.350000	0.5	1.143500
55.358333	0.5	1.123850
55.366667	0.5	1.102400
55.375000	0.5	1.082650
55.383333	0.5	1.063550
55.391667	0.5	1.041500
55.400000	0.5	1.020250
55.408333	0.5	1.000500
55.416667	0.5	0.981600
55.425000	0.5	0.958750
55.433333	0.5	0.936250
55.441667	0.5	0.918200
55.450000	0.5	0.901450
55.458333	0.5	0.884050
55.466667	0.5	0.866550
55.475000	0.5	0.846250
55.483333	0.5	0.824450
55.491667	0.5	0.805950
55.500000	0.5	0.787400
55.508333	0.5	0.771850
55.516667	0.5	0.757150
55.525000	0.5	0.741950
55.533333	0.5	0.727050
55.541667	0.5	0.712900
55.550000	0.5	0.701300
55.558333	0.5	0.687550
55.566667	0.5	0.675150
55.575000	0.5	0.663500
55.583333	0.5	0.651000
55.591667	0.5	0.639800
55.600000	0.5	0.628800
55.608333	0.5	0.618350
55.616667	0.5	0.602850
55.625000	0.5	0.593550
55.633333	0.5	0.584350
55.641667	0.5	0.575300
55.650000	0.5	0.564900
55.658333	0.5	0.553850
55.666667	0.5	0.541600
55.675000	0.5	0.530050
55.683333	0.5	0.520800
55.691667	0.5	0.513500
55.700000	0.5	0.506550
55.708333	0.5	0.496250
55.716667	0.5	0.489850
55.725000	0.5	0.483350
55.733333	0.5	0.477700
55.741667	0.5	0.473600
55.750000	0.5	0.469850
55.758333	0.5	0.465400
55.766667	0.5	0.461050
55.775000	0.5	0.455900
55.783333	0.5	0.450750
55.791667	0.5	0.446450
55.800000	0.5	0.439700
55.808333	0.5	0.434000
55.816667	0.5	0.431650
55.825000	0.5	0.429150
55.833333	0.5	0.425400
55.841667	0.5	0.422150
55.850000	0.5	0.416150
55.858333	0.5	0.409600
55.866667	0.5	0.404150
55.875000	0.5	0.401300
55.883333	0.5	0.398650
55.891667	0.5	0.397150
55.900000	0.5	0.395050
55.908333	0.5	0.395250
55.916667	0.5	0.393700
55.925000	0.5	0.395400
55.933333	0.5	0.394850
55.941667	0.5	0.395450
55.950000	0.5	0.395050
55.958333	0.5	0.393700
55.966667	0.5	0.396150
55.975000	0.5	0.397700
55.983333	0.5	0.395550
55.991667	0.5	0.392550
56.000000	0.5	0.393700
56.008333	0.5	0.396300
56.016667	0.5	0.397700
56.025000	0.5	0.398200
56.033333	0.5	0.396350
56.041667	0.5	0.394150
56.050000	0.5	0.392750
56.058333	0.5	0.393050
56.066667	0.5	0.393600
56.075000	0.5	0.396050
56.083333	0.5	0.398150
56.091667	0.5	0.400000
56.100000	0.5	0.402550
56.108333	0.5	0.405150
56.116667	0.5	0.407200
56.125000	0.5	0.408300
56.133333	0.5	0.411300
56.141667	0.5	0.415900
56.150000	0.5	0.418500
56.158333	0.5	0.421000
56.166667	0.5	0.426350
56.175000	0.5	0.426350
56.183333	0.5	0.429350
56.191667	0.5	0.431600
56.200000	0.5	0.435800
56.208333	0.5	0.437200
56.216667	0.5	0.441250
56.225000	0.5	0.440750
56.233333	0.5	0.441750
56.241667	0.5	0.442400
56.250000	0.5	0.445500
56.258333	0.5	0.448400
56.266667	0.5	0.451550
56.275000	0.5	0.454050
56.283333	0.5	0.458150
56.291667	0.5	0.462300
56.300000	0.5	0.467500
56.308333	0.5	0.472750
56.316667	0.5	0.478400
56.325000	0.5	0.481550
56.333333	0.5	0.483350
56.341667	0.5	0.487250
56.350000	0.5	0.492250
56.358333	0.5	0.492700
56.366667	0.5	0.495500
56.375000	0.5	0.499800
56.383333	0.5	0.505050
56.391667	0.5	0.509950
56.400000	0.5	0.514350
56.408333	0.5	0.516250
56.416667	0.5	0.516300
56.425000	0.5	0.519050
56.433333	0.5	0.521050
56.441667	0.5	0.525400
56.450000	0.5	0.528550
56.458333	0.5	0.533800
56.466667	0.5	0.537050
56.475000	0.5	0.542000
56.483333	0.5	0.545950
56.491667	0.5	0.550750
56.500000	0.5	0.554650
56.508333	0.5	0.558950
56.516667	0.5	0.563950
56.525000	0.5	0.568450
56.533333	0.5	0.573200
56.541667	0.5	0.577800
56.550000	0.5	0.577500
56.558333	0.5	0.582550
56.566667	0.5	0.587650
56.575000	0.5	0.592650
56.583333	0.5	0.595550
56.591667	0.5	0.599500
56.600000	0.5	0.598900
56.608333	0.5	0.600550
56.616667	0.5	0.603800
56.625000	0.5	0.606850
56.633333	0.5	0.611450
56.641667	0.5	0.615150
56.650000	0.5	0.619250
56.658333	0.5	0.622150
56.666667	0.5	0.627400
56.675000	0.5	0.631950
56.683333	0.5	0.637400
56.691667	0.5	0.641950
56.700000	0.5	0.646500
56.708333	0.5	0.650850
56.716667	0.5	0.653750
56.725000	0.5	0.657250
56.733333	0.5	0.660150
56.741667	0.5	0.660750
56.750000	0.5	0.665250
56.758333	0.5	0.668600
56.766667	0.5	0.672050
56.775000	0.5	0.675500
56.783333	0.5	0.676000
56.791667	0.5	0.677050
56.800000	0.5	0.678100
56.808333	0.5	0.680800
56.816667	0.5	0.683300
56.825000	0.5	0.687500
56.833333	0.5	0.689650
56.841667	0.5	0.693100
56.850000	0.5	0.696700
56.858333	0.5	0.701300
56.866667	0.5	0.704250
56.875000	0.5	0.707850
56.883333	0.5	0.711350
56.891667	0.5	0.712950
56.900000	0.5	0.716550
56.908333	0.5	0.720100
56.916667	0.5	0.722250
56.925000	0.5	0.721450
56.933333	0.5	0.724000
56.941667	0.5	0.728050
56.950000	0.5	0.730900
56.958333	0.5	0.733300
56.966667	0.5	0.733950
56.975000	0.5	0.732850
56.983333	0.5	0.732300
56.991667	0.5	0.733750
57.000000	0.5	0.735100
57.008333	0.5	0.737600
57.016667	0.5	0.739300
57.025000	0.5	0.741500
57.033333	0.5	0.744200
57.041667	0.5	0.746550
57.050000	0.5	0.749550
57.058333	0.5	0.752650
57.066667	0.5	0.754450
57.075000	0.5	0.757250
57.083333	0.5	0.760850
57.091667	0.5	0.761600
57.100000	0.5	0.762350
57.108333	0.5	0.762550
57.116667	0.5	0.761700
57.125000	0.5	0.764100
57.133333	0.5	0.766650
57.141667	0.5	0.767250
57.150000	0.5	0.768950
57.158333	0.5	0.766700
57.166667	0.5	0.766700
57.175000	0.5	0.765350
57.183333	0.5	0.765600
57.191667	0.5	0.766200
57.200000	0.5	0.767550
57.208333	0.5	0.767900
57.216667	0.5	0.769200
57.225000	0.5	0.770200
57.233333	0.5	0.772500
57.241667	0.5	0.773750
57.250000	0.5	0.775050
57.258333	0.5	0.776000
57.266667	0.5	0.776300
57.275000	0.5	0.777400
57.283333	0.5	0.779350
57.291667	0.5	0.778600
57.300000	0.5	0.777700
57.308333	0.5	0.778850
57.316667	0.5	0.781750
57.325000	0.5	0.782650
57.333333	0.5	0.783250
57.341667	0.5	0.781800
57.350000	0.5	0.779300
57.358333	0.5	0.777050
57.366667	0.5	0.776300
57.375000	0.5	0.776600
57.383333	0.5	0.776300
57.391667	0.5	0.777400
57.400000	0.5	0.777000
57.408333	0.5	0.778600
57.416667	0.5	0.779300
57.425000	0.5	0.780450
57.433333	0.5	0.782850
57.441667	0.5	0.783300
57.450000	0.5	0.784450
57.458333	0.5	0.784550
57.466667	0.5	0.786250
57.475000	0.5	0.787650
57.483333	0.5	0.784900
57.491667	0.5	0.784750
57.500000	0.5	0.785850
57.508333	0.5	0.786950
57.516667	0.5	0.786600
57.525000	0.5	0.786900
57.533333	0.5	0.783600
57.541667	0.5	0.782100
57.550000	0.5	0.780950
57.558333	0.5	0.780950
57.566667	0.5	0.781400
57.575000	0.5	0.782400
57.583333	0.5	0.782350
57.591667	0.5	0.782250
57.600000	0.5	0.784150
57.608333	0.5	0.785450
57.616667	0.5	0.785450
57.625000	0.5	0.786700
57.633333	0.5	0.786400
57.641667	0.5	0.789000
57.650000	0.5	0.789150
57.658333	0.5	0.789350
57.666667	0.5	0.788150
57.675000	0.5	0.786650
57.683333	0.5	0.788850
57.691667	0.5	0.789250
57.700000	0.5	0.790000
57.708333	0.5	0.791100
57.716667	0.5	0.789000
57.725000	0.5	0.786800
57.733333	0.5	0.786650
57.741667	0.5	0.785950
57.750000	0.5	0.786400
57.758333	0.5	0.785250
57.766667	0.5	0.786150
57.775000	0.5	0.786850
57.783333	0.5	0.787500
57.791667	0.5	0.789000
57.800000	0.5	0.788750
57.808333	0.5	0.789100
57.816667	0.5	0.790150
57.825000	0.5	0.790250
57.833333	0.5	0.790950
57.841667	0.5	0.792100
57.850000	0.5	0.793100
57.858333	0.5	0.789500
57.866667	0.5	0.790300
57.875000	0.5	0.791800
57.883333	0.5	0.793000
57.891667	0.5	0.793250
57.900000	0.5	0.792500
57.908333	0.5	0.788950
57.916667	0.5	0.786700
57.925000	0.5	0.786350
57.933333	0.5	0.785500
57.941667	0.5	0.786500
57.950000	0.5	0.786850
57.958333	0.5	0.787900
57.966667	0.5	0.786850
57.975000	0.5	0.787650
57.983333	0.5	0.788950
57.991667	0.5	0.790050
58.000000	0.5	0.790300
58.008333	0.5	0.790850
58.016667	0.5	0.791550
58.025000	0.5	0.792300
58.033333	0.5	0.792200
58.041667	0.5	0.789900
58.050000	0.5	0.789050
58.058333	0.5	0.789750
58.066667	0.5	0.789850
58.075000	0.5	0.789900
58.083333	0.5	0.789100
58.091667	0.5	0.786250
58.100000	0.5	0.784350
58.108333	0.5	0.783000
58.116667	0.5	0.781600
58.125000	0.5	0.781000
58.133333	0.5	0.780600
58.141667	0.5	0.780500
58.150000	0.5	0.779800
58.158333	0.5	0.779550
58.166667	0.5	0.780450
58.175000	0.5	0.779200
58.183333	0.5	0.779550
58.191667	0.5	0.779850
58.200000	0.5	0.779550
58.208333	0.5	0.778550
58.216667	0.5	0.778000
58.225000	0.5	0.777050
58.233333	0.5	0.773950
58.241667	0.5	0.774350
58.250000	0.5	0.774850
58.258333	0.5	0.773900
58.266667	0.5	0.774400
58.275000	0.5	0.771900
58.283333	0.5	0.768850
58.291667	0.5	0.766400
58.300000	0.5	0.764300
58.308333	0.5	0.762850
58.316667	0.5	0.762600
58.325000	0.5	0.762000
58.333333	0.5	0.760500
58.341667	0.5	0.760600
58.350000	0.5	0.760450
58.358333	0.5	0.760950
58.366667	0.5	0.760400
58.375000	0.5	0.759900
58.383333	0.5	0.759150
58.391667	0.5	0.758850
58.400000	0.5	0.758600
58.408333	0.5	0.758950
58.416667	0.5	0.755500
58.425000	0.5	0.755100
58.433333	0.5	0.755650
58.441667	0.5	0.755800
58.450000	0.5	0.755250
58.458333	0.5	0.754450
58.466667	0.5	0.750750
58.475000	0.5	0.748150
58.483333	0.5	0.746600
58.491667	0.5	0.745850
58.500000	0.5	0.745350
58.508333	0.5	0.745350
58.516667	0.5	0.744550
58.525000	0.5	0.744800
58.533333	0.5	0.744950
58.541667	0.5	0.745950
58.550000	0.5	0.747300
58.558333	0.5	0.748100
58.566667	0.5	0.748450
58.575000	0.5	0.748650
58.583333	0.5	0.749000
58.591667	0.5	0.748650
58.600000	0.5	0.747500
58.608333	0.5	0.745150
58.616667	0.5	0.746400
58.625000	0.5	0.746350
58.633333	0.5	0.746200
58.641667	0.5	0.746400
58.650000	0.5	0.744000
58.658333	0.5	0.742050
58.666667	0.5	0.741000
58.675000	0.5	0.739100
58.683333	0.5	0.739100
58.691667	0.5	0.738500
58.700000	0.5	0.739050
58.708333	0.5	0.738150
58.716667	0.5	0.738700
58.725000	0.5	0.739950
58.733333	0.5	0.739950
58.741667	0.5	0.739400
58.750000	0.5	0.740300
58.758333	0.5	0.740200
58.766667	0.5	0.739600
58.775000	0.5	0.741100
58.783333	0.5	0.742150
58.791667	0.5	0.737800
58.800000	0.5	0.738400
58.808333	0.5	0.738450
58.816667	0.5	0.739700
58.825000	0.5	0.739250
58.833333	0.5	0.737750
58.841667	0.5	0.734550
58.850000	0.5	0.731100
58.858333	0.5	0.729800
58.866667	0.5	0.728900
58.875000	0.5	0.728700
58.883333	0.5	0.727950
58.891667	0.5	0.727950
58.900000	0.5	0.726400
58.908333	0.5	0.726650
58.916667	0.5	0.726050
58.925000	0.5	0.727800
58.933333	0.5	0.728000
58.941667	0.5	0.726550
58.950000	0.5	0.726600
58.958333	0.5	0.726550
58.966667	0.5	0.725550
58.975000	0.5	0.722650
58.983333	0.5	0.720350
58.991667	0.5	0.720450
59.000000	0.5	0.719700
59.008333	0.5	0.719550
59.016667	0.5	0.717700
59.025000	0.5	0.714300
59.033333	0.5	0.711300
59.041667	0.5	0.709550
59.050000	0.5	0.707450
59.058333	0.5	0.705750
59.066667	0.5	0.704600
59.075000	0.5	0.702700
59.083333	0.5	0.701500
59.091667	0.5	0.700350
59.100000	0.5	0.700650
59.108333	0.5	0.699050
59.116667	0.5	0.699000
59.125000	0.5	0.699250
59.133333	0.5	0.698000
59.141667	0.5	0.696200
59.150000	0.5	0.695600
59.158333	0.5	0.695350
59.166667	0.5	0.690750
59.175000	0.5	0.689500
59.183333	0.5	0.689350
59.191667	0.5	0.688200
59.200000	0.5	0.687250
59.208333	0.5	0.684800
59.216667	0.5	0.681150
59.225000	0.5	0.676900
59.233333	0.5	0.675500
59.241667	0.5	0.673200
59.250000	0.5	0.672450
59.258333	0.5	0.671350
59.266667	0.5	0.670850
59.275000	0.5	0.669700
59.283333	0.5	0.669600
59.291667	0.5	0.669600
59.300000	0.5	0.670550
59.308333	0.5	0.670350
59.316667	0.5	0.668950
59.325000	0.5	0.668500
59.333333	0.5	0.668250
59.341667	0.5	0.667850
59.350000	0.5	0.664350
59.358333	0.5	0.662250
59.366667	0.5	0.662550
59.375000	0.5	0.662050
59.383333	0.5	0.661600
59.391667	0.5	0.660450
59.400000	0.5	0.656250
59.408333	0.5	0.653500
59.416667	0.5	0.650900
59.425000	0.5	0.649550
59.433333	0.5	0.647650
59.441667	0.5	0.647600
59.450000	0.5	0.646350
59.458333	0.5	0.645550
59.466667	0.5	0.644350
59.475000	0.5	0.644750
59.483333	0.5	0.644250
59.491667	0.5	0.643950
59.500000	0.5	0.643600
59.508333	0.5	0.642350
59.516667	0.5	0.642450
59.525000	0.5	0.642050
59.533333	0.5	0.639800
59.541667	0.5	0.636700
59.550000	0.5	0.636550
59.558333	0.5	0.636300
59.566667	0.5	0.635850
59.575000	0.5	0.634850
59.583333	0.5	0.631150
59.591667	0.5	0.628150
59.600000	0.5	0.625350
59.608333	0.5	0.622850
59.616667	0.5	0.620450
59.625000	0.5	0.619050
59.633333	0.5	0.618100
59.641667	0.5	0.616250
59.650000	0.5	0.615250
59.658333	0.5	0.614400
59.666667	0.5	0.614650
59.675000	0.5	0.614500
59.683333	0.5	0.614100
59.691667	0.5	0.613150
59.700000	0.5	0.611350
59.708333	0.5	0.609800
59.716667	0.5	0.609250
59.725000	0.5	0.604150
59.733333	0.5	0.603650
59.741667	0.5	0.602050
59.750000	0.5	0.601350
59.758333	0.5	0.599700
59.766667	0.5	0.597450
59.775000	0.5	0.592300
59.783333	0.5	0.588200
59.791667	0.5	0.585100
59.800000	0.5	0.583550
59.808333	0.5	0.581650
59.816667	0.5	0.580750
59.825000	0.5	0.579500
59.833333	0.5	0.578150
59.841667	0.5	0.577250
59.850000	0.5	0.575800
59.858333	0.5	0.577850
59.866667	0.5	0.577900
59.875000	0.5	0.576350
59.883333	0.5	0.575550
59.891667	0.5	0.575100
59.900000	0.5	0.574200
59.908333	0.5	0.570300
59.916667	0.5	0.568300
59.925000	0.5	0.568050
59.933333	0.5	0.566450
59.941667	0.5	0.565350
59.950000	0.5	0.563250
59.958333	0.5	0.559450
59.966667	0.5	0.555750
59.975000	0.5	0.553200
59.983333	0.5	0.550200
59.991667	0.5	0.548800
60.000000	0.5	0.546750
