# Supplementary material for: Moringa oleifera leaf polysaccharide alleviates experimental colitis by inhibiting inflammation and maintaining intestinal barrier
Source: Front Nutr. 2022 Nov 10;9:1055791. doi: 10.3389/fnut.2022.1055791 (PMC9686441; doi:10.3389/fnut.2022.1055791)
Supplement: Supplementary file 1 [file Data_Sheet_1.zip › Figure 2/Fig 2B/mono13mix_25_ED_1.txt]

文件路径	chrom://dew-pc/2022/20220719-MONO.seq/225.smp/ED_1.channel/ED_1.chm
通道	ED_1

进样信息:
数据仓	2022
进样	mono13mix_25
进样序号	10
位置	RA7
注释	
处理方法	Mono
仪器方法	Mono13-20-2201-1
类型	校正标准品
状态	已完成
进样日期	2022/7/19
进样时间	18:54:16
进样量 (µl)	5.0
稀释因子	1.0000
重量	1.0000

色谱数据信息:
时间最小值 (min)	0.000000
时间最大值 (min)	60.000000
数据点	7201
检测器	EDet1
正在生成数据系统	Chromeleon 7.2.5.9507
正在导出数据系统	Chromeleon 7.2.5.0
操作者	仪器控制器
信号数量	
信号单位	nC
信号最小值	-2.198550
信号最大值	194.591403
通道	ED_1
驱动名称	DC-5000
通道类型	评估
最小步长 (s)	0.5
最大步长 (s)	0.5
平均步长 (s)	0.5

信号参数信息:
信号信息	

色谱数据:
时间 (min)	步长 (s)	值 (nC)
0.000000	n.a.	0.003350
0.008333	0.5	0.009650
0.016667	0.5	0.009000
0.025000	0.5	0.008150
0.033333	0.5	0.008800
0.041667	0.5	0.008700
0.050000	0.5	0.007800
0.058333	0.5	0.005950
0.066667	0.5	0.001250
0.075000	0.5	-0.000950
0.083333	0.5	-0.001850
0.091667	0.5	-0.002950
0.100000	0.5	-0.005100
0.108333	0.5	-0.007450
0.116667	0.5	-0.012850
0.125000	0.5	-0.015750
0.133333	0.5	-0.018700
0.141667	0.5	-0.020900
0.150000	0.5	-0.023000
0.158333	0.5	-0.024250
0.166667	0.5	-0.026250
0.175000	0.5	-0.027550
0.183333	0.5	-0.028300
0.191667	0.5	-0.027850
0.200000	0.5	-0.030400
0.208333	0.5	-0.031250
0.216667	0.5	-0.031700
0.225000	0.5	-0.033600
0.233333	0.5	-0.034100
0.241667	0.5	-0.034550
0.250000	0.5	-0.038600
0.258333	0.5	-0.040700
0.266667	0.5	-0.041850
0.275000	0.5	-0.041250
0.283333	0.5	-0.042350
0.291667	0.5	-0.043600
0.300000	0.5	-0.047150
0.308333	0.5	-0.051050
0.316667	0.5	-0.053700
0.325000	0.5	-0.055900
0.333333	0.5	-0.057250
0.341667	0.5	-0.059350
0.350000	0.5	-0.060150
0.358333	0.5	-0.061250
0.366667	0.5	-0.061050
0.375000	0.5	-0.061750
0.383333	0.5	-0.061500
0.391667	0.5	-0.062600
0.400000	0.5	-0.063700
0.408333	0.5	-0.064550
0.416667	0.5	-0.064750
0.425000	0.5	-0.064800
0.433333	0.5	-0.066800
0.441667	0.5	-0.070350
0.450000	0.5	-0.071450
0.458333	0.5	-0.071200
0.466667	0.5	-0.071350
0.475000	0.5	-0.073300
0.483333	0.5	-0.076050
0.491667	0.5	-0.080700
0.500000	0.5	-0.083600
0.508333	0.5	-0.086000
0.516667	0.5	-0.087250
0.525000	0.5	-0.088200
0.533333	0.5	-0.089400
0.541667	0.5	-0.090450
0.550000	0.5	-0.091350
0.558333	0.5	-0.090900
0.566667	0.5	-0.090500
0.575000	0.5	-0.089350
0.583333	0.5	-0.089150
0.591667	0.5	-0.090000
0.600000	0.5	-0.090050
0.608333	0.5	-0.090100
0.616667	0.5	-0.091450
0.625000	0.5	-0.095100
0.633333	0.5	-0.096800
0.641667	0.5	-0.096650
0.650000	0.5	-0.097200
0.658333	0.5	-0.097800
0.666667	0.5	-0.099600
0.675000	0.5	-0.103550
0.683333	0.5	-0.107050
0.691667	0.5	-0.108900
0.700000	0.5	-0.111350
0.708333	0.5	-0.111950
0.716667	0.5	-0.113250
0.725000	0.5	-0.113450
0.733333	0.5	-0.114300
0.741667	0.5	-0.113700
0.750000	0.5	-0.112800
0.758333	0.5	-0.113150
0.766667	0.5	-0.113850
0.775000	0.5	-0.113550
0.783333	0.5	-0.114050
0.791667	0.5	-0.114900
0.800000	0.5	-0.114350
0.808333	0.5	-0.116250
0.816667	0.5	-0.119400
0.825000	0.5	-0.118900
0.833333	0.5	-0.118100
0.841667	0.5	-0.118650
0.850000	0.5	-0.119800
0.858333	0.5	-0.123200
0.866667	0.5	-0.126400
0.875000	0.5	-0.129700
0.883333	0.5	-0.131200
0.891667	0.5	-0.132650
0.900000	0.5	-0.132800
0.908333	0.5	-0.133450
0.916667	0.5	-0.133450
0.925000	0.5	-0.134450
0.933333	0.5	-0.134500
0.941667	0.5	-0.133300
0.950000	0.5	-0.131650
0.958333	0.5	-0.131800
0.966667	0.5	-0.132300
0.975000	0.5	-0.132000
0.983333	0.5	-0.132300
0.991667	0.5	-0.133800
1.000000	0.5	-0.136350
1.008333	0.5	-0.136200
1.016667	0.5	-0.135050
1.025000	0.5	-0.135300
1.033333	0.5	-0.136100
1.041667	0.5	-0.137200
1.050000	0.5	-0.141000
1.058333	0.5	-0.142800
1.066667	0.5	-0.144200
1.075000	0.5	-0.144400
1.083333	0.5	-0.144850
1.091667	0.5	-0.144300
1.100000	0.5	-0.144050
1.108333	0.5	-0.142950
1.116667	0.5	-0.141650
1.125000	0.5	-0.138850
1.133333	0.5	-0.138000
1.141667	0.5	-0.136200
1.150000	0.5	-0.133600
1.158333	0.5	-0.131900
1.166667	0.5	-0.129100
1.175000	0.5	-0.124500
1.183333	0.5	-0.121650
1.191667	0.5	-0.112900
1.200000	0.5	-0.092700
1.208333	0.5	-0.056450
1.216667	0.5	-0.006250
1.225000	0.5	0.054800
1.233333	0.5	0.110600
1.241667	0.5	0.148650
1.250000	0.5	0.163350
1.258333	0.5	0.163600
1.266667	0.5	0.157650
1.275000	0.5	0.157600
1.283333	0.5	0.169950
1.291667	0.5	0.194950
1.300000	0.5	0.257500
1.308333	0.5	0.463400
1.316667	0.5	0.995850
1.325000	0.5	1.926700
1.333333	0.5	3.051500
1.341667	0.5	4.073700
1.350000	0.5	5.130100
1.358333	0.5	7.250750
1.366667	0.5	11.618050
1.375000	0.5	17.544750
1.383333	0.5	22.619950
1.391667	0.5	25.092950
1.400000	0.5	25.397300
1.408333	0.5	23.286700
1.416667	0.5	19.989300
1.425000	0.5	16.285650
1.433333	0.5	12.847650
1.441667	0.5	10.062050
1.450000	0.5	7.954350
1.458333	0.5	6.571650
1.466667	0.5	5.609700
1.475000	0.5	4.944000
1.483333	0.5	4.476600
1.491667	0.5	4.146450
1.500000	0.5	3.911600
1.508333	0.5	3.741100
1.516667	0.5	3.610000
1.525000	0.5	3.503850
1.533333	0.5	3.417150
1.541667	0.5	3.350750
1.550000	0.5	3.306650
1.558333	0.5	3.282100
1.566667	0.5	3.282700
1.575000	0.5	3.305050
1.583333	0.5	3.343950
1.591667	0.5	3.397000
1.600000	0.5	3.462650
1.608333	0.5	3.536550
1.616667	0.5	3.618750
1.625000	0.5	3.708600
1.633333	0.5	3.802800
1.641667	0.5	3.900700
1.650000	0.5	4.000050
1.658333	0.5	4.100800
1.666667	0.5	4.200000
1.675000	0.5	4.298500
1.683333	0.5	4.394650
1.691667	0.5	4.485650
1.700000	0.5	4.572300
1.708333	0.5	4.654550
1.716667	0.5	4.731300
1.725000	0.5	4.800750
1.733333	0.5	4.866000
1.741667	0.5	4.924750
1.750000	0.5	4.974850
1.758333	0.5	5.021800
1.766667	0.5	5.062700
1.775000	0.5	5.096600
1.783333	0.5	5.123450
1.791667	0.5	5.144950
1.800000	0.5	5.162350
1.808333	0.5	5.176250
1.816667	0.5	5.183900
1.825000	0.5	5.182100
1.833333	0.5	5.171450
1.841667	0.5	5.151900
1.850000	0.5	5.129550
1.858333	0.5	5.104900
1.866667	0.5	5.079750
1.875000	0.5	5.050000
1.883333	0.5	5.012250
1.891667	0.5	4.963100
1.900000	0.5	4.902950
1.908333	0.5	4.834950
1.916667	0.5	4.762100
1.925000	0.5	4.684450
1.933333	0.5	4.605850
1.941667	0.5	4.529300
1.950000	0.5	4.455850
1.958333	0.5	4.381750
1.966667	0.5	4.308000
1.975000	0.5	4.234050
1.983333	0.5	4.157400
1.991667	0.5	4.082150
2.000000	0.5	4.006500
2.008333	0.5	3.931050
2.016667	0.5	3.857200
2.025000	0.5	3.788350
2.033333	0.5	3.727100
2.041667	0.5	3.674850
2.050000	0.5	3.627450
2.058333	0.5	3.577850
2.066667	0.5	3.516200
2.075000	0.5	3.441950
2.083333	0.5	3.357400
2.091667	0.5	3.263500
2.100000	0.5	3.165800
2.108333	0.5	3.070600
2.116667	0.5	2.975250
2.125000	0.5	2.885000
2.133333	0.5	2.799900
2.141667	0.5	2.718650
2.150000	0.5	2.638500
2.158333	0.5	2.561850
2.166667	0.5	2.483700
2.175000	0.5	2.408350
2.183333	0.5	2.335500
2.191667	0.5	2.265800
2.200000	0.5	2.198850
2.208333	0.5	2.134250
2.216667	0.5	2.070900
2.225000	0.5	2.008900
2.233333	0.5	1.950000
2.241667	0.5	1.892650
2.250000	0.5	1.836500
2.258333	0.5	1.781900
2.266667	0.5	1.727450
2.275000	0.5	1.674650
2.283333	0.5	1.623300
2.291667	0.5	1.573050
2.300000	0.5	1.522600
2.308333	0.5	1.472100
2.316667	0.5	1.425800
2.325000	0.5	1.381850
2.333333	0.5	1.337800
2.341667	0.5	1.293800
2.350000	0.5	1.250850
2.358333	0.5	1.207700
2.366667	0.5	1.168350
2.375000	0.5	1.130900
2.383333	0.5	1.097050
2.391667	0.5	1.063950
2.400000	0.5	1.033300
2.408333	0.5	1.001500
2.416667	0.5	0.970500
2.425000	0.5	0.940700
2.433333	0.5	0.910500
2.441667	0.5	0.879400
2.450000	0.5	0.850150
2.458333	0.5	0.822150
2.466667	0.5	0.795800
2.475000	0.5	0.770550
2.483333	0.5	0.746500
2.491667	0.5	0.720300
2.500000	0.5	0.698350
2.508333	0.5	0.679600
2.516667	0.5	0.662200
2.525000	0.5	0.646550
2.533333	0.5	0.633150
2.541667	0.5	0.620700
2.550000	0.5	0.614150
2.558333	0.5	0.615150
2.566667	0.5	0.624050
2.575000	0.5	0.644300
2.583333	0.5	0.676350
2.591667	0.5	0.722200
2.600000	0.5	0.781650
2.608333	0.5	0.858450
2.616667	0.5	0.952600
2.625000	0.5	1.062550
2.633333	0.5	1.188450
2.641667	0.5	1.330000
2.650000	0.5	1.484700
2.658333	0.5	1.647200
2.666667	0.5	1.815000
2.675000	0.5	1.984650
2.683333	0.5	2.146750
2.691667	0.5	2.304000
2.700000	0.5	2.450750
2.708333	0.5	2.583800
2.716667	0.5	2.700850
2.725000	0.5	2.799950
2.733333	0.5	2.878350
2.741667	0.5	2.938400
2.750000	0.5	2.977700
2.758333	0.5	2.998600
2.766667	0.5	3.000300
2.775000	0.5	2.984450
2.783333	0.5	2.952150
2.791667	0.5	2.905800
2.800000	0.5	2.847900
2.808333	0.5	2.778950
2.816667	0.5	2.704000
2.825000	0.5	2.621900
2.833333	0.5	2.533450
2.841667	0.5	2.441550
2.850000	0.5	2.350700
2.858333	0.5	2.259000
2.866667	0.5	2.163150
2.875000	0.5	2.071400
2.883333	0.5	1.983700
2.891667	0.5	1.898750
2.900000	0.5	1.817400
2.908333	0.5	1.739350
2.916667	0.5	1.662400
2.925000	0.5	1.587650
2.933333	0.5	1.519200
2.941667	0.5	1.452500
2.950000	0.5	1.389200
2.958333	0.5	1.328400
2.966667	0.5	1.270150
2.975000	0.5	1.214400
2.983333	0.5	1.162150
2.991667	0.5	1.113350
3.000000	0.5	1.067400
3.008333	0.5	1.023500
3.016667	0.5	0.982900
3.025000	0.5	0.945700
3.033333	0.5	0.908700
3.041667	0.5	0.873500
3.050000	0.5	0.839200
3.058333	0.5	0.806200
3.066667	0.5	0.777650
3.075000	0.5	0.750100
3.083333	0.5	0.723650
3.091667	0.5	0.698900
3.100000	0.5	0.672100
3.108333	0.5	0.647250
3.116667	0.5	0.623250
3.125000	0.5	0.601550
3.133333	0.5	0.580650
3.141667	0.5	0.562000
3.150000	0.5	0.543300
3.158333	0.5	0.525950
3.166667	0.5	0.509700
3.175000	0.5	0.495300
3.183333	0.5	0.481850
3.191667	0.5	0.470650
3.200000	0.5	0.460350
3.208333	0.5	0.450500
3.216667	0.5	0.442800
3.225000	0.5	0.437500
3.233333	0.5	0.431250
3.241667	0.5	0.420900
3.250000	0.5	0.413300
3.258333	0.5	0.405500
3.266667	0.5	0.394650
3.275000	0.5	0.382950
3.283333	0.5	0.367200
3.291667	0.5	0.350150
3.300000	0.5	0.334650
3.308333	0.5	0.321450
3.316667	0.5	0.310100
3.325000	0.5	0.300300
3.333333	0.5	0.292350
3.341667	0.5	0.283850
3.350000	0.5	0.276350
3.358333	0.5	0.268750
3.366667	0.5	0.262450
3.375000	0.5	0.254050
3.383333	0.5	0.245350
3.391667	0.5	0.237100
3.400000	0.5	0.228250
3.408333	0.5	0.219800
3.416667	0.5	0.212400
3.425000	0.5	0.201500
3.433333	0.5	0.192350
3.441667	0.5	0.185300
3.450000	0.5	0.179000
3.458333	0.5	0.171450
3.466667	0.5	0.165200
3.475000	0.5	0.154750
3.483333	0.5	0.146600
3.491667	0.5	0.138600
3.500000	0.5	0.131950
3.508333	0.5	0.125300
3.516667	0.5	0.119900
3.525000	0.5	0.113800
3.533333	0.5	0.108500
3.541667	0.5	0.103600
3.550000	0.5	0.099250
3.558333	0.5	0.096150
3.566667	0.5	0.092200
3.575000	0.5	0.087700
3.583333	0.5	0.084250
3.591667	0.5	0.079750
3.600000	0.5	0.075100
3.608333	0.5	0.070500
3.616667	0.5	0.064250
3.625000	0.5	0.062100
3.633333	0.5	0.059500
3.641667	0.5	0.057100
3.650000	0.5	0.053900
3.658333	0.5	0.048600
3.666667	0.5	0.042100
3.675000	0.5	0.037600
3.683333	0.5	0.032950
3.691667	0.5	0.029800
3.700000	0.5	0.026550
3.708333	0.5	0.024200
3.716667	0.5	0.020750
3.725000	0.5	0.018250
3.733333	0.5	0.015450
3.741667	0.5	0.012700
3.750000	0.5	0.010000
3.758333	0.5	0.008100
3.766667	0.5	0.005050
3.775000	0.5	0.001750
3.783333	0.5	0.000050
3.791667	0.5	-0.001350
3.800000	0.5	-0.006900
3.808333	0.5	-0.008800
3.816667	0.5	-0.009600
3.825000	0.5	-0.010850
3.833333	0.5	-0.012550
3.841667	0.5	-0.015100
3.850000	0.5	-0.019400
3.858333	0.5	-0.024350
3.866667	0.5	-0.027300
3.875000	0.5	-0.029900
3.883333	0.5	-0.031050
3.891667	0.5	-0.032900
3.900000	0.5	-0.033950
3.908333	0.5	-0.035350
3.916667	0.5	-0.035950
3.925000	0.5	-0.035550
3.933333	0.5	-0.034500
3.941667	0.5	-0.034800
3.950000	0.5	-0.035250
3.958333	0.5	-0.034800
3.966667	0.5	-0.035800
3.975000	0.5	-0.037450
3.983333	0.5	-0.040500
3.991667	0.5	-0.044600
4.000000	0.5	-0.045700
4.008333	0.5	-0.047500
4.016667	0.5	-0.048750
4.025000	0.5	-0.051450
4.033333	0.5	-0.055500
4.041667	0.5	-0.060450
4.050000	0.5	-0.064050
4.058333	0.5	-0.067050
4.066667	0.5	-0.069450
4.075000	0.5	-0.070400
4.083333	0.5	-0.071750
4.091667	0.5	-0.072950
4.100000	0.5	-0.074100
4.108333	0.5	-0.073450
4.116667	0.5	-0.074150
4.125000	0.5	-0.074150
4.133333	0.5	-0.073550
4.141667	0.5	-0.074550
4.150000	0.5	-0.075750
4.158333	0.5	-0.074900
4.166667	0.5	-0.075250
4.175000	0.5	-0.080200
4.183333	0.5	-0.080450
4.191667	0.5	-0.080200
4.200000	0.5	-0.080350
4.208333	0.5	-0.080800
4.216667	0.5	-0.083150
4.225000	0.5	-0.087100
4.233333	0.5	-0.090950
4.241667	0.5	-0.092700
4.250000	0.5	-0.094150
4.258333	0.5	-0.094600
4.266667	0.5	-0.095650
4.275000	0.5	-0.096100
4.283333	0.5	-0.096400
4.291667	0.5	-0.096100
4.300000	0.5	-0.095500
4.308333	0.5	-0.093450
4.316667	0.5	-0.093450
4.325000	0.5	-0.093750
4.333333	0.5	-0.092250
4.341667	0.5	-0.091400
4.350000	0.5	-0.090800
4.358333	0.5	-0.092200
4.366667	0.5	-0.092650
4.375000	0.5	-0.091250
4.383333	0.5	-0.089350
4.391667	0.5	-0.088350
4.400000	0.5	-0.087250
4.408333	0.5	-0.088650
4.416667	0.5	-0.088000
4.425000	0.5	-0.082550
4.433333	0.5	-0.069000
4.441667	0.5	-0.041300
4.450000	0.5	0.014950
4.458333	0.5	0.118250
4.466667	0.5	0.304200
4.475000	0.5	0.622850
4.483333	0.5	1.148600
4.491667	0.5	1.977500
4.500000	0.5	3.232750
4.508333	0.5	5.049650
4.516667	0.5	7.555850
4.525000	0.5	10.835750
4.533333	0.5	14.891600
4.541667	0.5	19.631000
4.550000	0.5	24.749200
4.558333	0.5	30.553150
4.566667	0.5	35.914401
4.575000	0.5	40.983251
4.583333	0.5	45.529151
4.591667	0.5	49.360601
4.600000	0.5	52.303651
4.608333	0.5	54.235501
4.616667	0.5	55.108051
4.625000	0.5	54.923401
4.633333	0.5	53.746151
4.641667	0.5	51.686651
4.650000	0.5	48.879551
4.658333	0.5	45.494601
4.666667	0.5	41.704951
4.675000	0.5	37.686251
4.683333	0.5	33.567201
4.691667	0.5	29.488850
4.700000	0.5	25.566900
4.708333	0.5	21.884650
4.716667	0.5	18.519300
4.725000	0.5	15.526500
4.733333	0.5	12.910650
4.741667	0.5	10.600900
4.750000	0.5	8.813950
4.758333	0.5	7.328300
4.766667	0.5	6.120950
4.775000	0.5	5.148850
4.783333	0.5	4.366300
4.791667	0.5	3.738600
4.800000	0.5	3.233900
4.808333	0.5	2.825000
4.816667	0.5	2.490350
4.825000	0.5	2.213850
4.833333	0.5	1.981550
4.841667	0.5	1.786250
4.850000	0.5	1.622250
4.858333	0.5	1.481750
4.866667	0.5	1.360900
4.875000	0.5	1.255800
4.883333	0.5	1.162750
4.891667	0.5	1.082100
4.900000	0.5	1.010200
4.908333	0.5	0.944650
4.916667	0.5	0.883900
4.925000	0.5	0.827150
4.933333	0.5	0.777350
4.941667	0.5	0.730950
4.950000	0.5	0.686950
4.958333	0.5	0.644500
4.966667	0.5	0.602400
4.975000	0.5	0.561150
4.983333	0.5	0.523300
4.991667	0.5	0.487050
5.000000	0.5	0.453150
5.008333	0.5	0.420900
5.016667	0.5	0.391050
5.025000	0.5	0.362900
5.033333	0.5	0.336350
5.041667	0.5	0.312300
5.050000	0.5	0.288350
5.058333	0.5	0.265350
5.066667	0.5	0.245700
5.075000	0.5	0.226250
5.083333	0.5	0.207850
5.091667	0.5	0.190500
5.100000	0.5	0.175100
5.108333	0.5	0.156200
5.116667	0.5	0.143550
5.125000	0.5	0.130700
5.133333	0.5	0.119300
5.141667	0.5	0.107400
5.150000	0.5	0.094250
5.158333	0.5	0.080150
5.166667	0.5	0.067400
5.175000	0.5	0.056800
5.183333	0.5	0.046250
5.191667	0.5	0.038550
5.200000	0.5	0.030050
5.208333	0.5	0.022700
5.216667	0.5	0.014500
5.225000	0.5	0.008900
5.233333	0.5	0.002950
5.241667	0.5	-0.002150
5.250000	0.5	-0.008550
5.258333	0.5	-0.014550
5.266667	0.5	-0.019150
5.275000	0.5	-0.023600
5.283333	0.5	-0.028250
5.291667	0.5	-0.035800
5.300000	0.5	-0.041050
5.308333	0.5	-0.044250
5.316667	0.5	-0.047750
5.325000	0.5	-0.050950
5.333333	0.5	-0.055350
5.341667	0.5	-0.061800
5.350000	0.5	-0.068300
5.358333	0.5	-0.072800
5.366667	0.5	-0.077000
5.375000	0.5	-0.080600
5.383333	0.5	-0.084250
5.391667	0.5	-0.088650
5.400000	0.5	-0.092000
5.408333	0.5	-0.095900
5.416667	0.5	-0.098450
5.425000	0.5	-0.102800
5.433333	0.5	-0.107050
5.441667	0.5	-0.110900
5.450000	0.5	-0.114600
5.458333	0.5	-0.118750
5.466667	0.5	-0.121800
5.475000	0.5	-0.125850
5.483333	0.5	-0.132450
5.491667	0.5	-0.135700
5.500000	0.5	-0.137900
5.508333	0.5	-0.140350
5.516667	0.5	-0.142850
5.525000	0.5	-0.146900
5.533333	0.5	-0.151850
5.541667	0.5	-0.156100
5.550000	0.5	-0.159500
5.558333	0.5	-0.161700
5.566667	0.5	-0.164300
5.575000	0.5	-0.166150
5.583333	0.5	-0.169100
5.591667	0.5	-0.171200
5.600000	0.5	-0.173550
5.608333	0.5	-0.175700
5.616667	0.5	-0.179300
5.625000	0.5	-0.183100
5.633333	0.5	-0.187150
5.641667	0.5	-0.192650
5.650000	0.5	-0.196400
5.658333	0.5	-0.199600
5.666667	0.5	-0.207350
5.675000	0.5	-0.212000
5.683333	0.5	-0.215300
5.691667	0.5	-0.218300
5.700000	0.5	-0.222300
5.708333	0.5	-0.227100
5.716667	0.5	-0.233300
5.725000	0.5	-0.238050
5.733333	0.5	-0.242850
5.741667	0.5	-0.245800
5.750000	0.5	-0.248250
5.758333	0.5	-0.250050
5.766667	0.5	-0.251900
5.775000	0.5	-0.254000
5.783333	0.5	-0.255200
5.791667	0.5	-0.256950
5.800000	0.5	-0.256400
5.808333	0.5	-0.257300
5.816667	0.5	-0.259950
5.825000	0.5	-0.262200
5.833333	0.5	-0.263050
5.841667	0.5	-0.265200
5.850000	0.5	-0.270200
5.858333	0.5	-0.275050
5.866667	0.5	-0.276700
5.875000	0.5	-0.278350
5.883333	0.5	-0.280650
5.891667	0.5	-0.283350
5.900000	0.5	-0.288150
5.908333	0.5	-0.293250
5.916667	0.5	-0.296150
5.925000	0.5	-0.299700
5.933333	0.5	-0.302150
5.941667	0.5	-0.304900
5.950000	0.5	-0.306150
5.958333	0.5	-0.308550
5.966667	0.5	-0.309050
5.975000	0.5	-0.308850
5.983333	0.5	-0.309150
5.991667	0.5	-0.310550
6.000000	0.5	-0.310150
6.008333	0.5	-0.310600
6.016667	0.5	-0.312250
6.025000	0.5	-0.312100
6.033333	0.5	-0.311200
6.041667	0.5	-0.316150
6.050000	0.5	-0.316400
6.058333	0.5	-0.317250
6.066667	0.5	-0.316200
6.075000	0.5	-0.317250
6.083333	0.5	-0.319050
6.091667	0.5	-0.323550
6.100000	0.5	-0.327350
6.108333	0.5	-0.329450
6.116667	0.5	-0.330850
6.125000	0.5	-0.331650
6.133333	0.5	-0.332550
6.141667	0.5	-0.332450
6.150000	0.5	-0.333500
6.158333	0.5	-0.333700
6.166667	0.5	-0.333800
6.175000	0.5	-0.331650
6.183333	0.5	-0.331400
6.191667	0.5	-0.332800
6.200000	0.5	-0.332500
6.208333	0.5	-0.332600
6.216667	0.5	-0.334000
6.225000	0.5	-0.337650
6.233333	0.5	-0.340200
6.241667	0.5	-0.339550
6.250000	0.5	-0.339850
6.258333	0.5	-0.339850
6.266667	0.5	-0.341800
6.275000	0.5	-0.345300
6.283333	0.5	-0.349600
6.291667	0.5	-0.351200
6.300000	0.5	-0.352850
6.308333	0.5	-0.354050
6.316667	0.5	-0.355850
6.325000	0.5	-0.356750
6.333333	0.5	-0.357200
6.341667	0.5	-0.358550
6.350000	0.5	-0.356700
6.358333	0.5	-0.357400
6.366667	0.5	-0.357500
6.375000	0.5	-0.357150
6.383333	0.5	-0.356950
6.391667	0.5	-0.357600
6.400000	0.5	-0.358850
6.408333	0.5	-0.359650
6.416667	0.5	-0.364250
6.425000	0.5	-0.364200
6.433333	0.5	-0.364200
6.441667	0.5	-0.363750
6.450000	0.5	-0.364700
6.458333	0.5	-0.367400
6.466667	0.5	-0.370650
6.475000	0.5	-0.374550
6.483333	0.5	-0.376800
6.491667	0.5	-0.378900
6.500000	0.5	-0.379350
6.508333	0.5	-0.380800
6.516667	0.5	-0.381700
6.525000	0.5	-0.383250
6.533333	0.5	-0.383700
6.541667	0.5	-0.383900
6.550000	0.5	-0.382350
6.558333	0.5	-0.382900
6.566667	0.5	-0.384000
6.575000	0.5	-0.385200
6.583333	0.5	-0.386350
6.591667	0.5	-0.387000
6.600000	0.5	-0.390650
6.608333	0.5	-0.392650
6.616667	0.5	-0.392550
6.625000	0.5	-0.392700
6.633333	0.5	-0.393950
6.641667	0.5	-0.396850
6.650000	0.5	-0.401000
6.658333	0.5	-0.405050
6.666667	0.5	-0.408350
6.675000	0.5	-0.410800
6.683333	0.5	-0.412800
6.691667	0.5	-0.413850
6.700000	0.5	-0.416150
6.708333	0.5	-0.417200
6.716667	0.5	-0.418600
6.725000	0.5	-0.418150
6.733333	0.5	-0.419450
6.741667	0.5	-0.420400
6.750000	0.5	-0.421800
6.758333	0.5	-0.422550
6.766667	0.5	-0.422400
6.775000	0.5	-0.422700
6.783333	0.5	-0.426300
6.791667	0.5	-0.429850
6.800000	0.5	-0.430450
6.808333	0.5	-0.430150
6.816667	0.5	-0.431200
6.825000	0.5	-0.432450
6.833333	0.5	-0.436450
6.841667	0.5	-0.440600
6.850000	0.5	-0.443100
6.858333	0.5	-0.445050
6.866667	0.5	-0.446800
6.875000	0.5	-0.447900
6.883333	0.5	-0.448950
6.891667	0.5	-0.450150
6.900000	0.5	-0.449550
6.908333	0.5	-0.449700
6.916667	0.5	-0.448750
6.925000	0.5	-0.448100
6.933333	0.5	-0.447700
6.941667	0.5	-0.447450
6.950000	0.5	-0.449200
6.958333	0.5	-0.449650
6.966667	0.5	-0.449250
6.975000	0.5	-0.453650
6.983333	0.5	-0.454750
6.991667	0.5	-0.455850
7.000000	0.5	-0.455450
7.008333	0.5	-0.456200
7.016667	0.5	-0.457650
7.025000	0.5	-0.461850
7.033333	0.5	-0.464750
7.041667	0.5	-0.467200
7.050000	0.5	-0.468450
7.058333	0.5	-0.469600
7.066667	0.5	-0.469500
7.075000	0.5	-0.470200
7.083333	0.5	-0.470100
7.091667	0.5	-0.469600
7.100000	0.5	-0.469100
7.108333	0.5	-0.466200
7.116667	0.5	-0.463750
7.125000	0.5	-0.464750
7.133333	0.5	-0.465500
7.141667	0.5	-0.463950
7.150000	0.5	-0.463000
7.158333	0.5	-0.464900
7.166667	0.5	-0.466300
7.175000	0.5	-0.465750
7.183333	0.5	-0.464650
7.191667	0.5	-0.463900
7.200000	0.5	-0.464100
7.208333	0.5	-0.465400
7.216667	0.5	-0.469000
7.225000	0.5	-0.469850
7.233333	0.5	-0.470550
7.241667	0.5	-0.470400
7.250000	0.5	-0.470350
7.258333	0.5	-0.469200
7.266667	0.5	-0.469600
7.275000	0.5	-0.468150
7.283333	0.5	-0.467050
7.291667	0.5	-0.465250
7.300000	0.5	-0.464500
7.308333	0.5	-0.463500
7.316667	0.5	-0.462750
7.325000	0.5	-0.463400
7.333333	0.5	-0.462950
7.341667	0.5	-0.462500
7.350000	0.5	-0.467300
7.358333	0.5	-0.467350
7.366667	0.5	-0.467500
7.375000	0.5	-0.467000
7.383333	0.5	-0.468200
7.391667	0.5	-0.470000
7.400000	0.5	-0.473250
7.408333	0.5	-0.477150
7.416667	0.5	-0.479650
7.425000	0.5	-0.481400
7.433333	0.5	-0.481750
7.441667	0.5	-0.482900
7.450000	0.5	-0.482100
7.458333	0.5	-0.483300
7.466667	0.5	-0.482350
7.475000	0.5	-0.481450
7.483333	0.5	-0.478550
7.491667	0.5	-0.477150
7.500000	0.5	-0.477250
7.508333	0.5	-0.476850
7.516667	0.5	-0.476550
7.525000	0.5	-0.477100
7.533333	0.5	-0.480250
7.541667	0.5	-0.481400
7.550000	0.5	-0.480850
7.558333	0.5	-0.479850
7.566667	0.5	-0.480500
7.575000	0.5	-0.482250
7.583333	0.5	-0.485150
7.591667	0.5	-0.488650
7.600000	0.5	-0.490900
7.608333	0.5	-0.492450
7.616667	0.5	-0.493000
7.625000	0.5	-0.493550
7.633333	0.5	-0.493700
7.641667	0.5	-0.494300
7.650000	0.5	-0.494650
7.658333	0.5	-0.492800
7.666667	0.5	-0.491950
7.675000	0.5	-0.490450
7.683333	0.5	-0.489750
7.691667	0.5	-0.489600
7.700000	0.5	-0.489050
7.708333	0.5	-0.489700
7.716667	0.5	-0.490800
7.725000	0.5	-0.493650
7.733333	0.5	-0.493550
7.741667	0.5	-0.492600
7.750000	0.5	-0.492250
7.758333	0.5	-0.493100
7.766667	0.5	-0.494400
7.775000	0.5	-0.497800
7.783333	0.5	-0.500300
7.791667	0.5	-0.500950
7.800000	0.5	-0.503100
7.808333	0.5	-0.502550
7.816667	0.5	-0.503100
7.825000	0.5	-0.503500
7.833333	0.5	-0.503750
7.841667	0.5	-0.502650
7.850000	0.5	-0.500900
7.858333	0.5	-0.501300
7.866667	0.5	-0.501200
7.875000	0.5	-0.501300
7.883333	0.5	-0.501600
7.891667	0.5	-0.502200
7.900000	0.5	-0.501350
7.908333	0.5	-0.504450
7.916667	0.5	-0.505600
7.925000	0.5	-0.504600
7.933333	0.5	-0.503550
7.941667	0.5	-0.504100
7.950000	0.5	-0.505200
7.958333	0.5	-0.508300
7.966667	0.5	-0.510600
7.975000	0.5	-0.512800
7.983333	0.5	-0.513650
7.991667	0.5	-0.514000
8.000000	0.5	-0.514000
8.008333	0.5	-0.514900
8.016667	0.5	-0.514200
8.025000	0.5	-0.513950
8.033333	0.5	-0.513300
8.041667	0.5	-0.512100
8.050000	0.5	-0.509850
8.058333	0.5	-0.509700
8.066667	0.5	-0.509900
8.075000	0.5	-0.508500
8.083333	0.5	-0.507800
8.091667	0.5	-0.509850
8.100000	0.5	-0.511550
8.108333	0.5	-0.510800
8.116667	0.5	-0.509450
8.125000	0.5	-0.509200
8.133333	0.5	-0.509250
8.141667	0.5	-0.511550
8.150000	0.5	-0.514650
8.158333	0.5	-0.516250
8.166667	0.5	-0.517000
8.175000	0.5	-0.517550
8.183333	0.5	-0.516850
8.191667	0.5	-0.516750
8.200000	0.5	-0.516700
8.208333	0.5	-0.514900
8.216667	0.5	-0.513500
8.225000	0.5	-0.511550
8.233333	0.5	-0.510850
8.241667	0.5	-0.510050
8.250000	0.5	-0.507900
8.258333	0.5	-0.506900
8.266667	0.5	-0.505850
8.275000	0.5	-0.503900
8.283333	0.5	-0.506600
8.291667	0.5	-0.506050
8.300000	0.5	-0.505250
8.308333	0.5	-0.502850
8.316667	0.5	-0.502950
8.325000	0.5	-0.502500
8.333333	0.5	-0.504900
8.341667	0.5	-0.506250
8.350000	0.5	-0.507350
8.358333	0.5	-0.507850
8.366667	0.5	-0.507850
8.375000	0.5	-0.508150
8.383333	0.5	-0.507700
8.391667	0.5	-0.507600
8.400000	0.5	-0.506300
8.408333	0.5	-0.505350
8.416667	0.5	-0.504200
8.425000	0.5	-0.502750
8.433333	0.5	-0.503250
8.441667	0.5	-0.504450
8.450000	0.5	-0.504100
8.458333	0.5	-0.503900
8.466667	0.5	-0.506900
8.475000	0.5	-0.509700
8.483333	0.5	-0.509700
8.491667	0.5	-0.509750
8.500000	0.5	-0.510950
8.508333	0.5	-0.512700
8.516667	0.5	-0.516000
8.525000	0.5	-0.521350
8.533333	0.5	-0.523750
8.541667	0.5	-0.526500
8.550000	0.5	-0.527550
8.558333	0.5	-0.528950
8.566667	0.5	-0.529250
8.575000	0.5	-0.531450
8.583333	0.5	-0.531200
8.591667	0.5	-0.531600
8.600000	0.5	-0.532200
8.608333	0.5	-0.532850
8.616667	0.5	-0.533300
8.625000	0.5	-0.533250
8.633333	0.5	-0.533200
8.641667	0.5	-0.532350
8.650000	0.5	-0.533000
8.658333	0.5	-0.536600
8.666667	0.5	-0.536450
8.675000	0.5	-0.536300
8.683333	0.5	-0.535800
8.691667	0.5	-0.536350
8.700000	0.5	-0.537750
8.708333	0.5	-0.540900
8.716667	0.5	-0.543450
8.725000	0.5	-0.544600
8.733333	0.5	-0.545850
8.741667	0.5	-0.545750
8.750000	0.5	-0.546600
8.758333	0.5	-0.547100
8.766667	0.5	-0.547650
8.775000	0.5	-0.547150
8.783333	0.5	-0.545650
8.791667	0.5	-0.543350
8.800000	0.5	-0.542350
8.808333	0.5	-0.542150
8.816667	0.5	-0.541050
8.825000	0.5	-0.541350
8.833333	0.5	-0.541600
8.841667	0.5	-0.544000
8.850000	0.5	-0.545200
8.858333	0.5	-0.544350
8.866667	0.5	-0.543150
8.875000	0.5	-0.542800
8.883333	0.5	-0.543850
8.891667	0.5	-0.547600
8.900000	0.5	-0.550150
8.908333	0.5	-0.552150
8.916667	0.5	-0.552350
8.925000	0.5	-0.553500
8.933333	0.5	-0.553750
8.941667	0.5	-0.553800
8.950000	0.5	-0.553050
8.958333	0.5	-0.552950
8.966667	0.5	-0.551800
8.975000	0.5	-0.551100
8.983333	0.5	-0.549600
8.991667	0.5	-0.548850
9.000000	0.5	-0.549050
9.008333	0.5	-0.548550
9.016667	0.5	-0.547350
9.025000	0.5	-0.548100
9.033333	0.5	-0.551200
9.041667	0.5	-0.550400
9.050000	0.5	-0.549050
9.058333	0.5	-0.549050
9.066667	0.5	-0.548850
9.075000	0.5	-0.550700
9.083333	0.5	-0.553750
9.091667	0.5	-0.555900
9.100000	0.5	-0.556250
9.108333	0.5	-0.556750
9.116667	0.5	-0.556100
9.125000	0.5	-0.555950
9.133333	0.5	-0.555900
9.141667	0.5	-0.555000
9.150000	0.5	-0.553550
9.158333	0.5	-0.551450
9.166667	0.5	-0.548900
9.175000	0.5	-0.548300
9.183333	0.5	-0.546750
9.191667	0.5	-0.545550
9.200000	0.5	-0.544300
9.208333	0.5	-0.543050
9.216667	0.5	-0.544850
9.225000	0.5	-0.544950
9.233333	0.5	-0.542150
9.241667	0.5	-0.540850
9.250000	0.5	-0.539600
9.258333	0.5	-0.538500
9.266667	0.5	-0.540550
9.275000	0.5	-0.541550
9.283333	0.5	-0.542600
9.291667	0.5	-0.542150
9.300000	0.5	-0.541600
9.308333	0.5	-0.540000
9.316667	0.5	-0.538650
9.325000	0.5	-0.537250
9.333333	0.5	-0.536050
9.341667	0.5	-0.533800
9.350000	0.5	-0.533300
9.358333	0.5	-0.531300
9.366667	0.5	-0.530500
9.375000	0.5	-0.530500
9.383333	0.5	-0.529800
9.391667	0.5	-0.528350
9.400000	0.5	-0.530050
9.408333	0.5	-0.531400
9.416667	0.5	-0.530350
9.425000	0.5	-0.528000
9.433333	0.5	-0.527450
9.441667	0.5	-0.526350
9.450000	0.5	-0.527150
9.458333	0.5	-0.527600
9.466667	0.5	-0.525000
9.475000	0.5	-0.521300
9.483333	0.5	-0.513650
9.491667	0.5	-0.502200
9.500000	0.5	-0.486350
9.508333	0.5	-0.465550
9.516667	0.5	-0.434950
9.525000	0.5	-0.394900
9.533333	0.5	-0.340550
9.541667	0.5	-0.268850
9.550000	0.5	-0.176350
9.558333	0.5	-0.055900
9.566667	0.5	0.099050
9.575000	0.5	0.298150
9.583333	0.5	0.550250
9.591667	0.5	0.863500
9.600000	0.5	1.257350
9.608333	0.5	1.741500
9.616667	0.5	2.333150
9.625000	0.5	3.046850
9.633333	0.5	3.900300
9.641667	0.5	4.904200
9.650000	0.5	6.073000
9.658333	0.5	7.411800
9.666667	0.5	8.926950
9.675000	0.5	10.613100
9.683333	0.5	12.459200
9.691667	0.5	14.445800
9.700000	0.5	16.545600
9.708333	0.5	18.727000
9.716667	0.5	20.957000
9.725000	0.5	23.201550
9.733333	0.5	25.688500
9.741667	0.5	27.852700
9.750000	0.5	29.944850
9.758333	0.5	31.918850
9.766667	0.5	33.754851
9.775000	0.5	35.431501
9.783333	0.5	36.911451
9.791667	0.5	38.197651
9.800000	0.5	39.289801
9.808333	0.5	40.184701
9.816667	0.5	40.881851
9.825000	0.5	41.372951
9.833333	0.5	41.646601
9.841667	0.5	41.718651
9.850000	0.5	41.585301
9.858333	0.5	41.267151
9.866667	0.5	40.763551
9.875000	0.5	40.096351
9.883333	0.5	39.266601
9.891667	0.5	38.298151
9.900000	0.5	37.206901
9.908333	0.5	36.009801
9.916667	0.5	34.709651
9.925000	0.5	33.342750
9.933333	0.5	31.927050
9.941667	0.5	30.469050
9.950000	0.5	29.009150
9.958333	0.5	27.582350
9.966667	0.5	26.172650
9.975000	0.5	24.838700
9.983333	0.5	23.601500
9.991667	0.5	22.483400
10.000000	0.5	21.504400
10.008333	0.5	20.688850
10.016667	0.5	20.045300
10.025000	0.5	19.584400
10.033333	0.5	19.312900
10.041667	0.5	19.225650
10.050000	0.5	19.319950
10.058333	0.5	19.577650
10.066667	0.5	19.982850
10.075000	0.5	20.506650
10.083333	0.5	21.127500
10.091667	0.5	21.815800
10.100000	0.5	22.548800
10.108333	0.5	23.296750
10.116667	0.5	24.029800
10.125000	0.5	24.734150
10.133333	0.5	25.391900
10.141667	0.5	25.986650
10.150000	0.5	26.499050
10.158333	0.5	26.914850
10.166667	0.5	27.237600
10.175000	0.5	27.459900
10.183333	0.5	27.581300
10.191667	0.5	27.601200
10.200000	0.5	27.511750
10.208333	0.5	27.311000
10.216667	0.5	27.006400
10.225000	0.5	26.596450
10.233333	0.5	26.087250
10.241667	0.5	25.483100
10.250000	0.5	24.788500
10.258333	0.5	24.009300
10.266667	0.5	23.151550
10.275000	0.5	22.230050
10.283333	0.5	21.244750
10.291667	0.5	20.205100
10.300000	0.5	19.127750
10.308333	0.5	18.018900
10.316667	0.5	16.885700
10.325000	0.5	15.748100
10.333333	0.5	14.615200
10.341667	0.5	13.483150
10.350000	0.5	12.273150
10.358333	0.5	11.251250
10.366667	0.5	10.241250
10.375000	0.5	9.277200
10.383333	0.5	8.363300
10.391667	0.5	7.507300
10.400000	0.5	6.712300
10.408333	0.5	5.982100
10.416667	0.5	5.313000
10.425000	0.5	4.705800
10.433333	0.5	4.158350
10.441667	0.5	3.667650
10.450000	0.5	3.230400
10.458333	0.5	2.843750
10.466667	0.5	2.504350
10.475000	0.5	2.204850
10.483333	0.5	1.942100
10.491667	0.5	1.712200
10.500000	0.5	1.511850
10.508333	0.5	1.337950
10.516667	0.5	1.186100
10.525000	0.5	1.049050
10.533333	0.5	0.932550
10.541667	0.5	0.830950
10.550000	0.5	0.742200
10.558333	0.5	0.663350
10.566667	0.5	0.591900
10.575000	0.5	0.526200
10.583333	0.5	0.468200
10.591667	0.5	0.417050
10.600000	0.5	0.371950
10.608333	0.5	0.329650
10.616667	0.5	0.292300
10.625000	0.5	0.257700
10.633333	0.5	0.226600
10.641667	0.5	0.197600
10.650000	0.5	0.171600
10.658333	0.5	0.145200
10.666667	0.5	0.120600
10.675000	0.5	0.098650
10.683333	0.5	0.078050
10.691667	0.5	0.059800
10.700000	0.5	0.041550
10.708333	0.5	0.020500
10.716667	0.5	0.002150
10.725000	0.5	-0.013550
10.733333	0.5	-0.027450
10.741667	0.5	-0.042600
10.750000	0.5	-0.056950
10.758333	0.5	-0.073100
10.766667	0.5	-0.089300
10.775000	0.5	-0.102400
10.783333	0.5	-0.116500
10.791667	0.5	-0.128650
10.800000	0.5	-0.140250
10.808333	0.5	-0.150850
10.816667	0.5	-0.162050
10.825000	0.5	-0.171350
10.833333	0.5	-0.180250
10.841667	0.5	-0.188400
10.850000	0.5	-0.196850
10.858333	0.5	-0.205450
10.866667	0.5	-0.213200
10.875000	0.5	-0.221500
10.883333	0.5	-0.228900
10.891667	0.5	-0.236850
10.900000	0.5	-0.246950
10.908333	0.5	-0.252900
10.916667	0.5	-0.258300
10.925000	0.5	-0.264150
10.933333	0.5	-0.271250
10.941667	0.5	-0.279350
10.950000	0.5	-0.288400
10.958333	0.5	-0.296700
10.966667	0.5	-0.303900
10.975000	0.5	-0.309850
10.983333	0.5	-0.315150
10.991667	0.5	-0.320600
11.000000	0.5	-0.325700
11.008333	0.5	-0.331150
11.016667	0.5	-0.334450
11.025000	0.5	-0.338650
11.033333	0.5	-0.340750
11.041667	0.5	-0.344550
11.050000	0.5	-0.349650
11.058333	0.5	-0.353700
11.066667	0.5	-0.356450
11.075000	0.5	-0.361250
11.083333	0.5	-0.368450
11.091667	0.5	-0.373600
11.100000	0.5	-0.375750
11.108333	0.5	-0.379650
11.116667	0.5	-0.383250
11.125000	0.5	-0.387850
11.133333	0.5	-0.394700
11.141667	0.5	-0.400400
11.150000	0.5	-0.405100
11.158333	0.5	-0.409900
11.166667	0.5	-0.414100
11.175000	0.5	-0.417300
11.183333	0.5	-0.421300
11.191667	0.5	-0.423950
11.200000	0.5	-0.426550
11.208333	0.5	-0.427850
11.216667	0.5	-0.431050
11.225000	0.5	-0.433800
11.233333	0.5	-0.435450
11.241667	0.5	-0.438250
11.250000	0.5	-0.441550
11.258333	0.5	-0.442350
11.266667	0.5	-0.445250
11.275000	0.5	-0.450700
11.283333	0.5	-0.452250
11.291667	0.5	-0.453650
11.300000	0.5	-0.455600
11.308333	0.5	-0.457150
11.316667	0.5	-0.462300
11.325000	0.5	-0.467450
11.333333	0.5	-0.471550
11.341667	0.5	-0.474000
11.350000	0.5	-0.476900
11.358333	0.5	-0.478850
11.366667	0.5	-0.480700
11.375000	0.5	-0.482700
11.383333	0.5	-0.484750
11.391667	0.5	-0.485900
11.400000	0.5	-0.487000
11.408333	0.5	-0.486650
11.416667	0.5	-0.488150
11.425000	0.5	-0.490000
11.433333	0.5	-0.490450
11.441667	0.5	-0.492250
11.450000	0.5	-0.493850
11.458333	0.5	-0.497950
11.466667	0.5	-0.499750
11.475000	0.5	-0.500250
11.483333	0.5	-0.502200
11.491667	0.5	-0.504050
11.500000	0.5	-0.507100
11.508333	0.5	-0.512900
11.516667	0.5	-0.516750
11.525000	0.5	-0.520250
11.533333	0.5	-0.523600
11.541667	0.5	-0.527000
11.550000	0.5	-0.529850
11.558333	0.5	-0.533600
11.566667	0.5	-0.536000
11.575000	0.5	-0.539250
11.583333	0.5	-0.541500
11.591667	0.5	-0.545250
11.600000	0.5	-0.548150
11.608333	0.5	-0.551250
11.616667	0.5	-0.554600
11.625000	0.5	-0.558950
11.633333	0.5	-0.563350
11.641667	0.5	-0.570550
11.650000	0.5	-0.576900
11.658333	0.5	-0.581200
11.666667	0.5	-0.585400
11.675000	0.5	-0.590600
11.683333	0.5	-0.595800
11.691667	0.5	-0.605050
11.700000	0.5	-0.613550
11.708333	0.5	-0.621650
11.716667	0.5	-0.628500
11.725000	0.5	-0.635150
11.733333	0.5	-0.639500
11.741667	0.5	-0.644100
11.750000	0.5	-0.648600
11.758333	0.5	-0.650900
11.766667	0.5	-0.652900
11.775000	0.5	-0.651900
11.783333	0.5	-0.649550
11.791667	0.5	-0.646150
11.800000	0.5	-0.640000
11.808333	0.5	-0.631150
11.816667	0.5	-0.617700
11.825000	0.5	-0.598900
11.833333	0.5	-0.578000
11.841667	0.5	-0.545400
11.850000	0.5	-0.503550
11.858333	0.5	-0.449900
11.866667	0.5	-0.383500
11.875000	0.5	-0.301750
11.883333	0.5	-0.203450
11.891667	0.5	-0.080900
11.900000	0.5	0.068700
11.908333	0.5	0.250450
11.916667	0.5	0.467650
11.925000	0.5	0.727200
11.933333	0.5	1.032300
11.941667	0.5	1.389600
11.950000	0.5	1.804950
11.958333	0.5	2.285350
11.966667	0.5	2.836250
11.975000	0.5	3.464100
11.983333	0.5	4.173000
11.991667	0.5	4.967500
12.000000	0.5	5.852150
12.008333	0.5	6.832700
12.016667	0.5	7.905300
12.025000	0.5	9.069350
12.033333	0.5	10.318600
12.041667	0.5	11.653750
12.050000	0.5	13.069300
12.058333	0.5	14.560000
12.066667	0.5	16.106050
12.075000	0.5	17.691150
12.083333	0.5	19.301200
12.091667	0.5	20.923400
12.100000	0.5	22.547850
12.108333	0.5	24.403900
12.116667	0.5	25.968100
12.125000	0.5	27.504200
12.133333	0.5	28.975200
12.141667	0.5	30.362650
12.150000	0.5	31.660800
12.158333	0.5	32.858300
12.166667	0.5	33.946051
12.175000	0.5	34.922001
12.183333	0.5	35.776951
12.191667	0.5	36.502301
12.200000	0.5	37.115601
12.208333	0.5	37.580501
12.216667	0.5	37.919801
12.225000	0.5	38.129701
12.233333	0.5	38.220701
12.241667	0.5	38.190801
12.250000	0.5	38.044901
12.258333	0.5	37.773251
12.266667	0.5	37.380501
12.275000	0.5	36.871401
12.283333	0.5	36.253601
12.291667	0.5	35.528451
12.300000	0.5	34.704651
12.308333	0.5	33.788901
12.316667	0.5	32.783850
12.325000	0.5	31.700050
12.333333	0.5	30.539500
12.341667	0.5	29.325000
12.350000	0.5	28.062500
12.358333	0.5	26.748900
12.366667	0.5	25.399650
12.375000	0.5	24.034050
12.383333	0.5	22.659500
12.391667	0.5	21.265400
12.400000	0.5	19.876950
12.408333	0.5	18.507850
12.416667	0.5	17.161500
12.425000	0.5	15.845700
12.433333	0.5	14.570600
12.441667	0.5	13.337200
12.450000	0.5	12.047800
12.458333	0.5	10.977350
12.466667	0.5	9.931150
12.475000	0.5	8.944500
12.483333	0.5	8.017550
12.491667	0.5	7.156050
12.500000	0.5	6.359250
12.508333	0.5	5.627100
12.516667	0.5	4.958450
12.525000	0.5	4.349600
12.533333	0.5	3.794850
12.541667	0.5	3.296350
12.550000	0.5	2.845900
12.558333	0.5	2.441000
12.566667	0.5	2.079350
12.575000	0.5	1.754650
12.583333	0.5	1.461200
12.591667	0.5	1.204600
12.600000	0.5	0.975650
12.608333	0.5	0.771800
12.616667	0.5	0.590400
12.625000	0.5	0.425750
12.633333	0.5	0.279350
12.641667	0.5	0.148650
12.650000	0.5	0.033000
12.658333	0.5	-0.070050
12.666667	0.5	-0.160750
12.675000	0.5	-0.243900
12.683333	0.5	-0.317850
12.691667	0.5	-0.384700
12.700000	0.5	-0.444550
12.708333	0.5	-0.498450
12.716667	0.5	-0.546700
12.725000	0.5	-0.592700
12.733333	0.5	-0.635750
12.741667	0.5	-0.675250
12.750000	0.5	-0.712000
12.758333	0.5	-0.746750
12.766667	0.5	-0.783150
12.775000	0.5	-0.813400
12.783333	0.5	-0.840650
12.791667	0.5	-0.867300
12.800000	0.5	-0.893100
12.808333	0.5	-0.919050
12.816667	0.5	-0.946300
12.825000	0.5	-0.970850
12.833333	0.5	-0.993850
12.841667	0.5	-1.014150
12.850000	0.5	-1.034400
12.858333	0.5	-1.051350
12.866667	0.5	-1.069600
12.875000	0.5	-1.086300
12.883333	0.5	-1.102150
12.891667	0.5	-1.116600
12.900000	0.5	-1.129700
12.908333	0.5	-1.142550
12.916667	0.5	-1.155650
12.925000	0.5	-1.168550
12.933333	0.5	-1.180700
12.941667	0.5	-1.191900
12.950000	0.5	-1.207350
12.958333	0.5	-1.220300
12.966667	0.5	-1.230750
12.975000	0.5	-1.240500
12.983333	0.5	-1.250650
12.991667	0.5	-1.260600
13.000000	0.5	-1.273950
13.008333	0.5	-1.286050
13.016667	0.5	-1.296600
13.025000	0.5	-1.306250
13.033333	0.5	-1.315150
13.041667	0.5	-1.322900
13.050000	0.5	-1.330600
13.058333	0.5	-1.338450
13.066667	0.5	-1.344600
13.075000	0.5	-1.350600
13.083333	0.5	-1.355500
13.091667	0.5	-1.361700
13.100000	0.5	-1.368300
13.108333	0.5	-1.373350
13.116667	0.5	-1.380300
13.125000	0.5	-1.385950
13.133333	0.5	-1.391300
13.141667	0.5	-1.400800
13.150000	0.5	-1.405200
13.158333	0.5	-1.409700
13.166667	0.5	-1.413550
13.175000	0.5	-1.419350
13.183333	0.5	-1.426000
13.191667	0.5	-1.435100
13.200000	0.5	-1.441850
13.208333	0.5	-1.448850
13.216667	0.5	-1.454050
13.225000	0.5	-1.458750
13.233333	0.5	-1.461950
13.241667	0.5	-1.466250
13.250000	0.5	-1.470250
13.258333	0.5	-1.473600
13.266667	0.5	-1.476600
13.275000	0.5	-1.479150
13.283333	0.5	-1.481250
13.291667	0.5	-1.485750
13.300000	0.5	-1.489850
13.308333	0.5	-1.491350
13.316667	0.5	-1.494800
13.325000	0.5	-1.502600
13.333333	0.5	-1.506100
13.341667	0.5	-1.508850
13.350000	0.5	-1.511250
13.358333	0.5	-1.514200
13.366667	0.5	-1.518700
13.375000	0.5	-1.525350
13.383333	0.5	-1.532450
13.391667	0.5	-1.536750
13.400000	0.5	-1.541200
13.408333	0.5	-1.543600
13.416667	0.5	-1.548000
13.425000	0.5	-1.550750
13.433333	0.5	-1.554250
13.441667	0.5	-1.556000
13.450000	0.5	-1.557100
13.458333	0.5	-1.559200
13.466667	0.5	-1.562150
13.475000	0.5	-1.564100
13.483333	0.5	-1.564750
13.491667	0.5	-1.567450
13.500000	0.5	-1.570700
13.508333	0.5	-1.574000
13.516667	0.5	-1.579950
13.525000	0.5	-1.580000
13.533333	0.5	-1.581950
13.541667	0.5	-1.583250
13.550000	0.5	-1.586100
13.558333	0.5	-1.591400
13.566667	0.5	-1.596300
13.575000	0.5	-1.601100
13.583333	0.5	-1.605050
13.591667	0.5	-1.608550
13.600000	0.5	-1.611000
13.608333	0.5	-1.613350
13.616667	0.5	-1.614950
13.625000	0.5	-1.616900
13.633333	0.5	-1.617350
13.641667	0.5	-1.618600
13.650000	0.5	-1.618750
13.658333	0.5	-1.619300
13.666667	0.5	-1.622100
13.675000	0.5	-1.624600
13.683333	0.5	-1.624700
13.691667	0.5	-1.625800
13.700000	0.5	-1.631500
13.708333	0.5	-1.633250
13.716667	0.5	-1.632650
13.725000	0.5	-1.633950
13.733333	0.5	-1.635050
13.741667	0.5	-1.638850
13.750000	0.5	-1.643900
13.758333	0.5	-1.647500
13.766667	0.5	-1.650450
13.775000	0.5	-1.652000
13.783333	0.5	-1.652450
13.791667	0.5	-1.652000
13.800000	0.5	-1.652300
13.808333	0.5	-1.651000
13.816667	0.5	-1.649900
13.825000	0.5	-1.646350
13.833333	0.5	-1.644250
13.841667	0.5	-1.640950
13.850000	0.5	-1.637250
13.858333	0.5	-1.632000
13.866667	0.5	-1.625350
13.875000	0.5	-1.616600
13.883333	0.5	-1.610150
13.891667	0.5	-1.600650
13.900000	0.5	-1.586350
13.908333	0.5	-1.567950
13.916667	0.5	-1.546950
13.925000	0.5	-1.521950
13.933333	0.5	-1.495350
13.941667	0.5	-1.461100
13.950000	0.5	-1.419350
13.958333	0.5	-1.367650
13.966667	0.5	-1.306000
13.975000	0.5	-1.232000
13.983333	0.5	-1.144950
13.991667	0.5	-1.041800
14.000000	0.5	-0.920450
14.008333	0.5	-0.778700
14.016667	0.5	-0.613400
14.025000	0.5	-0.423050
14.033333	0.5	-0.203950
14.041667	0.5	0.048100
14.050000	0.5	0.334850
14.058333	0.5	0.660200
14.066667	0.5	1.031300
14.075000	0.5	1.445950
14.083333	0.5	1.915750
14.091667	0.5	2.440300
14.100000	0.5	3.025000
14.108333	0.5	3.673650
14.116667	0.5	4.389450
14.125000	0.5	5.171800
14.133333	0.5	6.024200
14.141667	0.5	6.946200
14.150000	0.5	7.942300
14.158333	0.5	9.010200
14.166667	0.5	10.150950
14.175000	0.5	11.356450
14.183333	0.5	12.626200
14.191667	0.5	13.951100
14.200000	0.5	15.330850
14.208333	0.5	16.751250
14.216667	0.5	18.209450
14.225000	0.5	19.696850
14.233333	0.5	21.195850
14.241667	0.5	22.698350
14.250000	0.5	24.463750
14.258333	0.5	25.951900
14.266667	0.5	27.434400
14.275000	0.5	28.870600
14.283333	0.5	30.269850
14.291667	0.5	31.615550
14.300000	0.5	32.907650
14.308333	0.5	34.130251
14.316667	0.5	35.260451
14.325000	0.5	36.292001
14.333333	0.5	37.227401
14.341667	0.5	38.063751
14.350000	0.5	38.802801
14.358333	0.5	39.435801
14.366667	0.5	39.954851
14.375000	0.5	40.360251
14.383333	0.5	40.648301
14.391667	0.5	40.832851
14.400000	0.5	40.914451
14.408333	0.5	40.878201
14.416667	0.5	40.739301
14.425000	0.5	40.499001
14.433333	0.5	40.154801
14.441667	0.5	39.728601
14.450000	0.5	39.185251
14.458333	0.5	38.546351
14.466667	0.5	37.819951
14.475000	0.5	37.016201
14.483333	0.5	36.132951
14.491667	0.5	35.184851
14.500000	0.5	34.157901
14.508333	0.5	33.071500
14.516667	0.5	31.922750
14.525000	0.5	30.724900
14.533333	0.5	29.478550
14.541667	0.5	28.202300
14.550000	0.5	26.895600
14.558333	0.5	25.568150
14.566667	0.5	24.234150
14.575000	0.5	22.902350
14.583333	0.5	21.567950
14.591667	0.5	20.252500
14.600000	0.5	18.955900
14.608333	0.5	17.678750
14.616667	0.5	16.436550
14.625000	0.5	15.238950
14.633333	0.5	14.069650
14.641667	0.5	12.945000
14.650000	0.5	11.769050
14.658333	0.5	10.802000
14.666667	0.5	9.849200
14.675000	0.5	8.945350
14.683333	0.5	8.092600
14.691667	0.5	7.290800
14.700000	0.5	6.545700
14.708333	0.5	5.851000
14.716667	0.5	5.207000
14.725000	0.5	4.611200
14.733333	0.5	4.064100
14.741667	0.5	3.560800
14.750000	0.5	3.103050
14.758333	0.5	2.687350
14.766667	0.5	2.310550
14.775000	0.5	1.968500
14.783333	0.5	1.658550
14.791667	0.5	1.380700
14.800000	0.5	1.130750
14.808333	0.5	0.905450
14.816667	0.5	0.701650
14.825000	0.5	0.517650
14.833333	0.5	0.356750
14.841667	0.5	0.212600
14.850000	0.5	0.083350
14.858333	0.5	-0.032550
14.866667	0.5	-0.138800
14.875000	0.5	-0.234800
14.883333	0.5	-0.320200
14.891667	0.5	-0.394950
14.900000	0.5	-0.463300
14.908333	0.5	-0.523750
14.916667	0.5	-0.578050
14.925000	0.5	-0.626300
14.933333	0.5	-0.670400
14.941667	0.5	-0.708600
14.950000	0.5	-0.743100
14.958333	0.5	-0.772900
14.966667	0.5	-0.801600
14.975000	0.5	-0.828400
14.983333	0.5	-0.853450
14.991667	0.5	-0.876450
15.000000	0.5	-0.897700
15.008333	0.5	-0.921200
15.016667	0.5	-0.939000
15.025000	0.5	-0.954700
15.033333	0.5	-0.969800
15.041667	0.5	-0.984600
15.050000	0.5	-0.999500
15.058333	0.5	-1.016750
15.066667	0.5	-1.031800
15.075000	0.5	-1.044950
15.083333	0.5	-1.056350
15.091667	0.5	-1.067100
15.100000	0.5	-1.075650
15.108333	0.5	-1.085050
15.116667	0.5	-1.093050
15.125000	0.5	-1.100650
15.133333	0.5	-1.106450
15.141667	0.5	-1.113050
15.150000	0.5	-1.118450
15.158333	0.5	-1.124700
15.166667	0.5	-1.131050
15.175000	0.5	-1.136550
15.183333	0.5	-1.140450
15.191667	0.5	-1.149100
15.200000	0.5	-1.155550
15.208333	0.5	-1.160950
15.216667	0.5	-1.163950
15.225000	0.5	-1.168750
15.233333	0.5	-1.173450
15.241667	0.5	-1.181450
15.250000	0.5	-1.189200
15.258333	0.5	-1.195100
15.266667	0.5	-1.199600
15.275000	0.5	-1.203150
15.283333	0.5	-1.206550
15.291667	0.5	-1.219650
15.300000	0.5	-1.218450
15.308333	0.5	-1.219650
15.316667	0.5	-1.219850
15.325000	0.5	-1.219650
15.333333	0.5	-1.217800
15.341667	0.5	-1.219950
15.350000	0.5	-1.221150
15.358333	0.5	-1.222450
15.366667	0.5	-1.225150
15.375000	0.5	-1.227600
15.383333	0.5	-1.232450
15.391667	0.5	-1.233800
15.400000	0.5	-1.233900
15.408333	0.5	-1.235100
15.416667	0.5	-1.236750
15.425000	0.5	-1.239300
15.433333	0.5	-1.244450
15.441667	0.5	-1.246750
15.450000	0.5	-1.249800
15.458333	0.5	-1.250550
15.466667	0.5	-1.251800
15.475000	0.5	-1.252100
15.483333	0.5	-1.253200
15.491667	0.5	-1.253600
15.500000	0.5	-1.253100
15.508333	0.5	-1.252650
15.516667	0.5	-1.252850
15.525000	0.5	-1.250850
15.533333	0.5	-1.250850
15.541667	0.5	-1.251400
15.550000	0.5	-1.251400
15.558333	0.5	-1.250600
15.566667	0.5	-1.254850
15.575000	0.5	-1.255300
15.583333	0.5	-1.255350
15.591667	0.5	-1.253650
15.600000	0.5	-1.254350
15.608333	0.5	-1.255000
15.616667	0.5	-1.258700
15.625000	0.5	-1.262200
15.633333	0.5	-1.263700
15.641667	0.5	-1.265750
15.650000	0.5	-1.265350
15.658333	0.5	-1.265600
15.666667	0.5	-1.265800
15.675000	0.5	-1.266350
15.683333	0.5	-1.265650
15.691667	0.5	-1.265050
15.700000	0.5	-1.261650
15.708333	0.5	-1.259600
15.716667	0.5	-1.259600
15.725000	0.5	-1.259100
15.733333	0.5	-1.258150
15.741667	0.5	-1.257450
15.750000	0.5	-1.258100
15.758333	0.5	-1.261350
15.766667	0.5	-1.260950
15.775000	0.5	-1.260150
15.783333	0.5	-1.258950
15.791667	0.5	-1.259350
15.800000	0.5	-1.260450
15.808333	0.5	-1.263950
15.816667	0.5	-1.266150
15.825000	0.5	-1.267200
15.833333	0.5	-1.267150
15.841667	0.5	-1.266550
15.850000	0.5	-1.266000
15.858333	0.5	-1.265500
15.866667	0.5	-1.265000
15.875000	0.5	-1.262450
15.883333	0.5	-1.260550
15.891667	0.5	-1.258450
15.900000	0.5	-1.255650
15.908333	0.5	-1.254250
15.916667	0.5	-1.253300
15.925000	0.5	-1.251400
15.933333	0.5	-1.249850
15.941667	0.5	-1.252200
15.950000	0.5	-1.251950
15.958333	0.5	-1.250200
15.966667	0.5	-1.247800
15.975000	0.5	-1.247000
15.983333	0.5	-1.245750
15.991667	0.5	-1.248050
16.000000	0.5	-1.250000
16.008333	0.5	-1.249850
16.016667	0.5	-1.250100
16.025000	0.5	-1.248550
16.033333	0.5	-1.247450
16.041667	0.5	-1.246050
16.050000	0.5	-1.244300
16.058333	0.5	-1.241300
16.066667	0.5	-1.238150
16.075000	0.5	-1.236300
16.083333	0.5	-1.234500
16.091667	0.5	-1.232400
16.100000	0.5	-1.231050
16.108333	0.5	-1.229450
16.116667	0.5	-1.226000
16.125000	0.5	-1.226550
16.133333	0.5	-1.227750
16.141667	0.5	-1.224300
16.150000	0.5	-1.220700
16.158333	0.5	-1.219250
16.166667	0.5	-1.218200
16.175000	0.5	-1.218900
16.183333	0.5	-1.220800
16.191667	0.5	-1.222250
16.200000	0.5	-1.220550
16.208333	0.5	-1.219300
16.216667	0.5	-1.217450
16.225000	0.5	-1.215950
16.233333	0.5	-1.213850
16.241667	0.5	-1.212250
16.250000	0.5	-1.208900
16.258333	0.5	-1.205650
16.266667	0.5	-1.201050
16.275000	0.5	-1.199600
16.283333	0.5	-1.198050
16.291667	0.5	-1.194800
16.300000	0.5	-1.191500
16.308333	0.5	-1.190250
16.316667	0.5	-1.191550
16.325000	0.5	-1.189850
16.333333	0.5	-1.185900
16.341667	0.5	-1.182950
16.350000	0.5	-1.180750
16.358333	0.5	-1.180200
16.366667	0.5	-1.181650
16.375000	0.5	-1.180450
16.383333	0.5	-1.179650
16.391667	0.5	-1.178000
16.400000	0.5	-1.175750
16.408333	0.5	-1.172250
16.416667	0.5	-1.169900
16.425000	0.5	-1.165650
16.433333	0.5	-1.161200
16.441667	0.5	-1.154300
16.450000	0.5	-1.150950
16.458333	0.5	-1.144850
16.466667	0.5	-1.138300
16.475000	0.5	-1.132100
16.483333	0.5	-1.124300
16.491667	0.5	-1.113500
16.500000	0.5	-1.105550
16.508333	0.5	-1.095200
16.516667	0.5	-1.081550
16.525000	0.5	-1.064150
16.533333	0.5	-1.046250
16.541667	0.5	-1.024400
16.550000	0.5	-1.002500
16.558333	0.5	-0.975350
16.566667	0.5	-0.943100
16.575000	0.5	-0.903050
16.583333	0.5	-0.856300
16.591667	0.5	-0.801150
16.600000	0.5	-0.736600
16.608333	0.5	-0.662800
16.616667	0.5	-0.576950
16.625000	0.5	-0.477950
16.633333	0.5	-0.363550
16.641667	0.5	-0.233050
16.650000	0.5	-0.085250
16.658333	0.5	0.082850
16.666667	0.5	0.273400
16.675000	0.5	0.489400
16.683333	0.5	0.732450
16.691667	0.5	1.002750
16.700000	0.5	1.307700
16.708333	0.5	1.648100
16.716667	0.5	2.026450
16.725000	0.5	2.445800
16.733333	0.5	2.909550
16.741667	0.5	3.416250
16.750000	0.5	3.971000
16.758333	0.5	4.574400
16.766667	0.5	5.231950
16.775000	0.5	5.941000
16.783333	0.5	6.705900
16.791667	0.5	7.522200
16.800000	0.5	8.392300
16.808333	0.5	9.312800
16.816667	0.5	10.286450
16.825000	0.5	11.305400
16.833333	0.5	12.368750
16.841667	0.5	13.469450
16.850000	0.5	14.608500
16.858333	0.5	15.780400
16.866667	0.5	16.984150
16.875000	0.5	18.203000
16.883333	0.5	19.425400
16.891667	0.5	20.650650
16.900000	0.5	21.881750
16.908333	0.5	23.109500
16.916667	0.5	24.586700
16.925000	0.5	25.771050
16.933333	0.5	26.949050
16.941667	0.5	28.085500
16.950000	0.5	29.176100
16.958333	0.5	30.218900
16.966667	0.5	31.207700
16.975000	0.5	32.140600
16.983333	0.5	33.001500
16.991667	0.5	33.794901
17.000000	0.5	34.512351
17.008333	0.5	35.157951
17.016667	0.5	35.731201
17.025000	0.5	36.227851
17.033333	0.5	36.645651
17.041667	0.5	36.975601
17.050000	0.5	37.229251
17.058333	0.5	37.425901
17.066667	0.5	37.516051
17.075000	0.5	37.528051
17.083333	0.5	37.463001
17.091667	0.5	37.327701
17.100000	0.5	37.119401
17.108333	0.5	36.847551
17.116667	0.5	36.494901
17.125000	0.5	36.067801
17.133333	0.5	35.567601
17.141667	0.5	35.001151
17.150000	0.5	34.369751
17.158333	0.5	33.682651
17.166667	0.5	32.937000
17.175000	0.5	32.135650
17.183333	0.5	31.289050
17.191667	0.5	30.400350
17.200000	0.5	29.470800
17.208333	0.5	28.508300
17.216667	0.5	27.510550
17.225000	0.5	26.489250
17.233333	0.5	25.455000
17.241667	0.5	24.407500
17.250000	0.5	23.337450
17.258333	0.5	22.260650
17.266667	0.5	21.188350
17.275000	0.5	20.116700
17.283333	0.5	19.051400
17.291667	0.5	18.004100
17.300000	0.5	16.966850
17.308333	0.5	15.946950
17.316667	0.5	14.954650
17.325000	0.5	13.984350
17.333333	0.5	13.040650
17.341667	0.5	12.020900
17.350000	0.5	11.191250
17.358333	0.5	10.362900
17.366667	0.5	9.568650
17.375000	0.5	8.815700
17.383333	0.5	8.097600
17.391667	0.5	7.417050
17.400000	0.5	6.778900
17.408333	0.5	6.179900
17.416667	0.5	5.615950
17.425000	0.5	5.089450
17.433333	0.5	4.599600
17.441667	0.5	4.139700
17.450000	0.5	3.718600
17.458333	0.5	3.329850
17.466667	0.5	2.969750
17.475000	0.5	2.638200
17.483333	0.5	2.330850
17.491667	0.5	2.049400
17.500000	0.5	1.792000
17.508333	0.5	1.557950
17.516667	0.5	1.344250
17.525000	0.5	1.150750
17.533333	0.5	0.974650
17.541667	0.5	0.814200
17.550000	0.5	0.668900
17.558333	0.5	0.538450
17.566667	0.5	0.420150
17.575000	0.5	0.313800
17.583333	0.5	0.216350
17.591667	0.5	0.128000
17.600000	0.5	0.049850
17.608333	0.5	-0.021400
17.616667	0.5	-0.087600
17.625000	0.5	-0.150100
17.633333	0.5	-0.203450
17.641667	0.5	-0.250300
17.650000	0.5	-0.294700
17.658333	0.5	-0.334950
17.666667	0.5	-0.373050
17.675000	0.5	-0.410800
17.683333	0.5	-0.443300
17.691667	0.5	-0.473150
17.700000	0.5	-0.499200
17.708333	0.5	-0.523000
17.716667	0.5	-0.544950
17.725000	0.5	-0.565700
17.733333	0.5	-0.583550
17.741667	0.5	-0.600200
17.750000	0.5	-0.613950
17.758333	0.5	-0.629600
17.766667	0.5	-0.641400
17.775000	0.5	-0.651050
17.783333	0.5	-0.660150
17.791667	0.5	-0.667600
17.800000	0.5	-0.672500
17.808333	0.5	-0.680600
17.816667	0.5	-0.684350
17.825000	0.5	-0.685200
17.833333	0.5	-0.682250
17.841667	0.5	-0.679950
17.850000	0.5	-0.674500
17.858333	0.5	-0.669550
17.866667	0.5	-0.660700
17.875000	0.5	-0.647800
17.883333	0.5	-0.629800
17.891667	0.5	-0.607100
17.900000	0.5	-0.579150
17.908333	0.5	-0.544650
17.916667	0.5	-0.504400
17.925000	0.5	-0.456050
17.933333	0.5	-0.398800
17.941667	0.5	-0.333450
17.950000	0.5	-0.257350
17.958333	0.5	-0.171650
17.966667	0.5	-0.073100
17.975000	0.5	0.039350
17.983333	0.5	0.167600
17.991667	0.5	0.311850
18.000000	0.5	0.472200
18.008333	0.5	0.655350
18.016667	0.5	0.860150
18.025000	0.5	1.087900
18.033333	0.5	1.341050
18.041667	0.5	1.619850
18.050000	0.5	1.925500
18.058333	0.5	2.262500
18.066667	0.5	2.630800
18.075000	0.5	3.035250
18.083333	0.5	3.473750
18.091667	0.5	3.950500
18.100000	0.5	4.462800
18.108333	0.5	5.012550
18.116667	0.5	5.599750
18.125000	0.5	6.226550
18.133333	0.5	6.888300
18.141667	0.5	7.585950
18.150000	0.5	8.315950
18.158333	0.5	9.080450
18.166667	0.5	9.877200
18.175000	0.5	10.705300
18.183333	0.5	11.551100
18.191667	0.5	12.417750
18.200000	0.5	13.298300
18.208333	0.5	14.198200
18.216667	0.5	15.108950
18.225000	0.5	16.031950
18.233333	0.5	16.950450
18.241667	0.5	17.860400
18.250000	0.5	18.759750
18.258333	0.5	19.643650
18.266667	0.5	20.513600
18.275000	0.5	21.361000
18.283333	0.5	22.184600
18.291667	0.5	22.974250
18.300000	0.5	23.978150
18.308333	0.5	24.687900
18.316667	0.5	25.381450
18.325000	0.5	26.031400
18.333333	0.5	26.635800
18.341667	0.5	27.196900
18.350000	0.5	27.705950
18.358333	0.5	28.168950
18.366667	0.5	28.593650
18.375000	0.5	28.953600
18.383333	0.5	29.264350
18.391667	0.5	29.524600
18.400000	0.5	29.738450
18.408333	0.5	29.908150
18.416667	0.5	30.032850
18.425000	0.5	30.102000
18.433333	0.5	30.118650
18.441667	0.5	30.084600
18.450000	0.5	30.002600
18.458333	0.5	29.873750
18.466667	0.5	29.699100
18.475000	0.5	29.480200
18.483333	0.5	29.215600
18.491667	0.5	28.910300
18.500000	0.5	28.560250
18.508333	0.5	28.174450
18.516667	0.5	27.754000
18.525000	0.5	27.290800
18.533333	0.5	26.793450
18.541667	0.5	26.271150
18.550000	0.5	25.722950
18.558333	0.5	25.131000
18.566667	0.5	24.515300
18.575000	0.5	23.878000
18.583333	0.5	23.216250
18.591667	0.5	22.535600
18.600000	0.5	21.840850
18.608333	0.5	21.127900
18.616667	0.5	20.396900
18.625000	0.5	19.658500
18.633333	0.5	18.908750
18.641667	0.5	18.154500
18.650000	0.5	17.394800
18.658333	0.5	16.635850
18.666667	0.5	15.878700
18.675000	0.5	15.128050
18.683333	0.5	14.387300
18.691667	0.5	13.657400
18.700000	0.5	12.935150
18.708333	0.5	12.122600
18.716667	0.5	11.480650
18.725000	0.5	10.823600
18.733333	0.5	10.183400
18.741667	0.5	9.563050
18.750000	0.5	8.959950
18.758333	0.5	8.384650
18.766667	0.5	7.831700
18.775000	0.5	7.300550
18.783333	0.5	6.794750
18.791667	0.5	6.309600
18.800000	0.5	5.849300
18.808333	0.5	5.412600
18.816667	0.5	5.001100
18.825000	0.5	4.611400
18.833333	0.5	4.244650
18.841667	0.5	3.899400
18.850000	0.5	3.576500
18.858333	0.5	3.273700
18.866667	0.5	2.992200
18.875000	0.5	2.729750
18.883333	0.5	2.486900
18.891667	0.5	2.260350
18.900000	0.5	2.048050
18.908333	0.5	1.853100
18.916667	0.5	1.673500
18.925000	0.5	1.506250
18.933333	0.5	1.348050
18.941667	0.5	1.205350
18.950000	0.5	1.075900
18.958333	0.5	0.954050
18.966667	0.5	0.842350
18.975000	0.5	0.737450
18.983333	0.5	0.637900
18.991667	0.5	0.547850
19.000000	0.5	0.465050
19.008333	0.5	0.389500
19.016667	0.5	0.320200
19.025000	0.5	0.257300
19.033333	0.5	0.196950
19.041667	0.5	0.142500
19.050000	0.5	0.092400
19.058333	0.5	0.047250
19.066667	0.5	0.004200
19.075000	0.5	-0.036050
19.083333	0.5	-0.072000
19.091667	0.5	-0.106450
19.100000	0.5	-0.137900
19.108333	0.5	-0.166750
19.116667	0.5	-0.198500
19.125000	0.5	-0.225150
19.133333	0.5	-0.249150
19.141667	0.5	-0.270700
19.150000	0.5	-0.293200
19.158333	0.5	-0.313550
19.166667	0.5	-0.337050
19.175000	0.5	-0.357100
19.183333	0.5	-0.376450
19.191667	0.5	-0.394200
19.200000	0.5	-0.410000
19.208333	0.5	-0.425400
19.216667	0.5	-0.438950
19.225000	0.5	-0.453300
19.233333	0.5	-0.465050
19.241667	0.5	-0.475450
19.250000	0.5	-0.484750
19.258333	0.5	-0.493900
19.266667	0.5	-0.503650
19.275000	0.5	-0.513100
19.283333	0.5	-0.523000
19.291667	0.5	-0.532600
19.300000	0.5	-0.541700
19.308333	0.5	-0.551550
19.316667	0.5	-0.558600
19.325000	0.5	-0.565250
19.333333	0.5	-0.571850
19.341667	0.5	-0.578550
19.350000	0.5	-0.587350
19.358333	0.5	-0.597300
19.366667	0.5	-0.604750
19.375000	0.5	-0.612100
19.383333	0.5	-0.618050
19.391667	0.5	-0.623350
19.400000	0.5	-0.628100
19.408333	0.5	-0.632600
19.416667	0.5	-0.636800
19.425000	0.5	-0.640050
19.433333	0.5	-0.642950
19.441667	0.5	-0.646850
19.450000	0.5	-0.650050
19.458333	0.5	-0.653750
19.466667	0.5	-0.656750
19.475000	0.5	-0.658550
19.483333	0.5	-0.661050
19.491667	0.5	-0.668450
19.500000	0.5	-0.671450
19.508333	0.5	-0.672650
19.516667	0.5	-0.674800
19.525000	0.5	-0.677800
19.533333	0.5	-0.681750
19.541667	0.5	-0.687200
19.550000	0.5	-0.692950
19.558333	0.5	-0.696350
19.566667	0.5	-0.699750
19.575000	0.5	-0.701600
19.583333	0.5	-0.703800
19.591667	0.5	-0.705100
19.600000	0.5	-0.708100
19.608333	0.5	-0.709150
19.616667	0.5	-0.709500
19.625000	0.5	-0.709500
19.633333	0.5	-0.711300
19.641667	0.5	-0.712550
19.650000	0.5	-0.712450
19.658333	0.5	-0.714850
19.666667	0.5	-0.716600
19.675000	0.5	-0.719300
19.683333	0.5	-0.723500
19.691667	0.5	-0.724250
19.700000	0.5	-0.725850
19.708333	0.5	-0.727750
19.716667	0.5	-0.729550
19.725000	0.5	-0.734450
19.733333	0.5	-0.737900
19.741667	0.5	-0.741600
19.750000	0.5	-0.744500
19.758333	0.5	-0.747150
19.766667	0.5	-0.748800
19.775000	0.5	-0.751150
19.783333	0.5	-0.752100
19.791667	0.5	-0.753100
19.800000	0.5	-0.752750
19.808333	0.5	-0.754750
19.816667	0.5	-0.755900
19.825000	0.5	-0.756200
19.833333	0.5	-0.758200
19.841667	0.5	-0.759150
19.850000	0.5	-0.757750
19.858333	0.5	-0.758750
19.866667	0.5	-0.763750
19.875000	0.5	-0.763950
19.883333	0.5	-0.762450
19.891667	0.5	-0.761700
19.900000	0.5	-0.761250
19.908333	0.5	-0.762950
19.916667	0.5	-0.765850
19.925000	0.5	-0.767200
19.933333	0.5	-0.767050
19.941667	0.5	-0.765600
19.950000	0.5	-0.763050
19.958333	0.5	-0.759600
19.966667	0.5	-0.756400
19.975000	0.5	-0.751100
19.983333	0.5	-0.745200
19.991667	0.5	-0.735750
20.000000	0.5	-0.726700
20.008333	0.5	-0.716750
20.016667	0.5	-0.704350
20.025000	0.5	-0.689900
20.033333	0.5	-0.673750
20.041667	0.5	-0.655550
20.050000	0.5	-0.637500
20.058333	0.5	-0.614350
20.066667	0.5	-0.586500
20.075000	0.5	-0.554050
20.083333	0.5	-0.518350
20.091667	0.5	-0.476550
20.100000	0.5	-0.433100
20.108333	0.5	-0.383150
20.116667	0.5	-0.325150
20.125000	0.5	-0.257750
20.133333	0.5	-0.182600
20.141667	0.5	-0.096850
20.150000	0.5	-0.000900
20.158333	0.5	0.106700
20.166667	0.5	0.224800
20.175000	0.5	0.357450
20.183333	0.5	0.502300
20.191667	0.5	0.662550
20.200000	0.5	0.836500
20.208333	0.5	1.026800
20.216667	0.5	1.232550
20.225000	0.5	1.454550
20.233333	0.5	1.694650
20.241667	0.5	1.948500
20.250000	0.5	2.221800
20.258333	0.5	2.511350
20.266667	0.5	2.817150
20.275000	0.5	3.141000
20.283333	0.5	3.477800
20.291667	0.5	3.825900
20.300000	0.5	4.186400
20.308333	0.5	4.556850
20.316667	0.5	4.938200
20.325000	0.5	5.326650
20.333333	0.5	5.722250
20.341667	0.5	6.120100
20.350000	0.5	6.519850
20.358333	0.5	6.917650
20.366667	0.5	7.315600
20.375000	0.5	7.705850
20.383333	0.5	8.089650
20.391667	0.5	8.463400
20.400000	0.5	8.825450
20.408333	0.5	9.175950
20.416667	0.5	9.519100
20.425000	0.5	9.841100
20.433333	0.5	10.147350
20.441667	0.5	10.434650
20.450000	0.5	10.706950
20.458333	0.5	10.962400
20.466667	0.5	11.202850
20.475000	0.5	11.419650
20.483333	0.5	11.616000
20.491667	0.5	11.790350
20.500000	0.5	11.944900
20.508333	0.5	12.080550
20.516667	0.5	12.197600
20.525000	0.5	12.295250
20.533333	0.5	12.371350
20.541667	0.5	12.429300
20.550000	0.5	12.468200
20.558333	0.5	12.490350
20.566667	0.5	12.494150
20.575000	0.5	12.479150
20.583333	0.5	12.450700
20.591667	0.5	12.408450
20.600000	0.5	12.349250
20.608333	0.5	12.277950
20.616667	0.5	12.187600
20.625000	0.5	12.086800
20.633333	0.5	11.973750
20.641667	0.5	11.850300
20.650000	0.5	11.717250
20.658333	0.5	11.573450
20.666667	0.5	11.417750
20.675000	0.5	11.254100
20.683333	0.5	11.081250
20.691667	0.5	10.900000
20.700000	0.5	10.710850
20.708333	0.5	10.515900
20.716667	0.5	10.313800
20.725000	0.5	10.106100
20.733333	0.5	9.896050
20.741667	0.5	9.681800
20.750000	0.5	9.461950
20.758333	0.5	9.241050
20.766667	0.5	9.017700
20.775000	0.5	8.790100
20.783333	0.5	8.562500
20.791667	0.5	8.338000
20.800000	0.5	8.104000
20.808333	0.5	7.873900
20.816667	0.5	7.644650
20.825000	0.5	7.416100
20.833333	0.5	7.188000
20.841667	0.5	6.961550
20.850000	0.5	6.735600
20.858333	0.5	6.509600
20.866667	0.5	6.287800
20.875000	0.5	6.066400
20.883333	0.5	5.848850
20.891667	0.5	5.632100
20.900000	0.5	5.419800
20.908333	0.5	5.209300
20.916667	0.5	5.003100
20.925000	0.5	4.802200
20.933333	0.5	4.605100
20.941667	0.5	4.410650
20.950000	0.5	4.220600
20.958333	0.5	4.036150
20.966667	0.5	3.856300
20.975000	0.5	3.680550
20.983333	0.5	3.507350
20.991667	0.5	3.337550
21.000000	0.5	3.176100
21.008333	0.5	3.018600
21.016667	0.5	2.864850
21.025000	0.5	2.716900
21.033333	0.5	2.570750
21.041667	0.5	2.429550
21.050000	0.5	2.293100
21.058333	0.5	2.163200
21.066667	0.5	2.036250
21.075000	0.5	1.915500
21.083333	0.5	1.797400
21.091667	0.5	1.685100
21.100000	0.5	1.577050
21.108333	0.5	1.474800
21.116667	0.5	1.375700
21.125000	0.5	1.281550
21.133333	0.5	1.191250
21.141667	0.5	1.104000
21.150000	0.5	1.022000
21.158333	0.5	0.942900
21.166667	0.5	0.866450
21.175000	0.5	0.790500
21.183333	0.5	0.722200
21.191667	0.5	0.657650
21.200000	0.5	0.595000
21.208333	0.5	0.535950
21.216667	0.5	0.477400
21.225000	0.5	0.420250
21.233333	0.5	0.367200
21.241667	0.5	0.316500
21.250000	0.5	0.269550
21.258333	0.5	0.224450
21.266667	0.5	0.183250
21.275000	0.5	0.143200
21.283333	0.5	0.107000
21.291667	0.5	0.071850
21.300000	0.5	0.039750
21.308333	0.5	0.008250
21.316667	0.5	-0.021400
21.325000	0.5	-0.049100
21.333333	0.5	-0.075200
21.341667	0.5	-0.099200
21.350000	0.5	-0.120700
21.358333	0.5	-0.145600
21.366667	0.5	-0.165750
21.375000	0.5	-0.183250
21.383333	0.5	-0.199050
21.391667	0.5	-0.214400
21.400000	0.5	-0.228000
21.408333	0.5	-0.243100
21.416667	0.5	-0.255800
21.425000	0.5	-0.265050
21.433333	0.5	-0.272450
21.441667	0.5	-0.276300
21.450000	0.5	-0.278650
21.458333	0.5	-0.278050
21.466667	0.5	-0.275350
21.475000	0.5	-0.268950
21.483333	0.5	-0.259100
21.491667	0.5	-0.244600
21.500000	0.5	-0.227700
21.508333	0.5	-0.207250
21.516667	0.5	-0.180750
21.525000	0.5	-0.149900
21.533333	0.5	-0.113900
21.541667	0.5	-0.072600
21.550000	0.5	-0.024800
21.558333	0.5	0.033700
21.566667	0.5	0.100200
21.575000	0.5	0.177400
21.583333	0.5	0.264850
21.591667	0.5	0.362050
21.600000	0.5	0.472150
21.608333	0.5	0.597700
21.616667	0.5	0.737950
21.625000	0.5	0.897350
21.633333	0.5	1.075200
21.641667	0.5	1.274250
21.650000	0.5	1.494200
21.658333	0.5	1.737450
21.666667	0.5	2.006350
21.675000	0.5	2.302000
21.683333	0.5	2.623950
21.691667	0.5	2.976000
21.700000	0.5	3.358900
21.708333	0.5	3.770700
21.716667	0.5	4.216650
21.725000	0.5	4.699900
21.733333	0.5	5.210200
21.741667	0.5	5.756950
21.750000	0.5	6.332250
21.758333	0.5	6.945000
21.766667	0.5	7.592450
21.775000	0.5	8.274150
21.783333	0.5	8.984000
21.791667	0.5	9.716450
21.800000	0.5	10.472300
21.808333	0.5	11.248150
21.816667	0.5	12.048100
21.825000	0.5	12.864350
21.833333	0.5	13.696600
21.841667	0.5	14.533950
21.850000	0.5	15.376500
21.858333	0.5	16.215150
21.866667	0.5	17.057000
21.875000	0.5	17.896100
21.883333	0.5	18.719200
21.891667	0.5	19.528400
21.900000	0.5	20.324850
21.908333	0.5	21.106800
21.916667	0.5	21.864750
21.925000	0.5	22.586400
21.933333	0.5	23.522400
21.941667	0.5	24.173650
21.950000	0.5	24.825300
21.958333	0.5	25.449200
21.966667	0.5	26.038000
21.975000	0.5	26.580850
21.983333	0.5	27.082200
21.991667	0.5	27.542250
22.000000	0.5	27.965850
22.008333	0.5	28.350950
22.016667	0.5	28.695550
22.025000	0.5	28.998300
22.033333	0.5	29.256000
22.041667	0.5	29.479400
22.050000	0.5	29.662850
22.058333	0.5	29.804500
22.066667	0.5	29.912900
22.075000	0.5	29.987600
22.083333	0.5	30.025150
22.091667	0.5	30.030250
22.100000	0.5	30.017450
22.108333	0.5	29.947100
22.116667	0.5	29.846850
22.125000	0.5	29.718100
22.133333	0.5	29.564200
22.141667	0.5	29.388150
22.150000	0.5	29.189600
22.158333	0.5	28.964900
22.166667	0.5	28.706850
22.175000	0.5	28.427200
22.183333	0.5	28.117500
22.191667	0.5	27.790100
22.200000	0.5	27.439550
22.208333	0.5	27.072250
22.216667	0.5	26.683550
22.225000	0.5	26.278900
22.233333	0.5	25.858850
22.241667	0.5	25.428450
22.250000	0.5	24.987300
22.258333	0.5	24.535800
22.266667	0.5	24.073550
22.275000	0.5	23.600850
22.283333	0.5	23.133150
22.291667	0.5	22.652850
22.300000	0.5	22.156650
22.308333	0.5	21.660800
22.316667	0.5	21.163000
22.325000	0.5	20.664650
22.333333	0.5	20.168400
22.341667	0.5	19.670200
22.350000	0.5	19.169500
22.358333	0.5	18.665600
22.366667	0.5	18.164250
22.375000	0.5	17.660000
22.383333	0.5	17.162700
22.391667	0.5	16.665900
22.400000	0.5	16.174300
22.408333	0.5	15.686100
22.416667	0.5	15.207500
22.425000	0.5	14.734150
22.433333	0.5	14.268550
22.441667	0.5	13.810300
22.450000	0.5	13.358100
22.458333	0.5	12.799600
22.466667	0.5	12.409600
22.475000	0.5	11.997550
22.483333	0.5	11.586200
22.491667	0.5	11.185050
22.500000	0.5	10.795400
22.508333	0.5	10.415500
22.516667	0.5	10.047200
22.525000	0.5	9.687750
22.533333	0.5	9.335350
22.541667	0.5	8.994800
22.550000	0.5	8.663900
22.558333	0.5	8.342250
22.566667	0.5	8.029700
22.575000	0.5	7.728500
22.583333	0.5	7.434950
22.591667	0.5	7.153050
22.600000	0.5	6.880700
22.608333	0.5	6.621200
22.616667	0.5	6.366000
22.625000	0.5	6.122400
22.633333	0.5	5.889850
22.641667	0.5	5.662950
22.650000	0.5	5.446400
22.658333	0.5	5.243250
22.666667	0.5	5.039500
22.675000	0.5	4.847750
22.683333	0.5	4.663400
22.691667	0.5	4.489350
22.700000	0.5	4.319800
22.708333	0.5	4.158950
22.716667	0.5	4.002950
22.725000	0.5	3.851950
22.733333	0.5	3.708150
22.741667	0.5	3.570700
22.750000	0.5	3.439500
22.758333	0.5	3.313700
22.766667	0.5	3.194300
22.775000	0.5	3.078400
22.783333	0.5	2.969100
22.791667	0.5	2.864000
22.800000	0.5	2.763800
22.808333	0.5	2.667500
22.816667	0.5	2.573050
22.825000	0.5	2.484400
22.833333	0.5	2.401150
22.841667	0.5	2.320450
22.850000	0.5	2.240550
22.858333	0.5	2.163550
22.866667	0.5	2.092800
22.875000	0.5	2.023200
22.883333	0.5	1.957900
22.891667	0.5	1.893650
22.900000	0.5	1.830450
22.908333	0.5	1.829850
22.916667	0.5	1.708850
22.925000	0.5	1.652150
22.933333	0.5	1.598150
22.941667	0.5	1.546050
22.950000	0.5	1.495600
22.958333	0.5	1.446450
22.966667	0.5	1.399400
22.975000	0.5	1.355300
22.983333	0.5	1.311950
22.991667	0.5	1.268250
23.000000	0.5	1.227950
23.008333	0.5	1.188850
23.016667	0.5	1.149600
23.025000	0.5	1.112950
23.033333	0.5	1.078050
23.041667	0.5	1.038250
23.050000	0.5	1.004150
23.058333	0.5	0.971450
23.066667	0.5	0.939100
23.075000	0.5	0.908150
23.083333	0.5	0.875600
23.091667	0.5	0.842750
23.100000	0.5	0.810400
23.108333	0.5	0.780900
23.116667	0.5	0.751950
23.125000	0.5	0.724900
23.133333	0.5	0.697450
23.141667	0.5	0.671750
23.150000	0.5	0.646200
23.158333	0.5	0.622550
23.166667	0.5	0.599200
23.175000	0.5	0.576950
23.183333	0.5	0.554150
23.191667	0.5	0.531950
23.200000	0.5	0.510450
23.208333	0.5	0.489150
23.216667	0.5	0.469650
23.225000	0.5	0.446650
23.233333	0.5	0.426000
23.241667	0.5	0.407850
23.250000	0.5	0.390300
23.258333	0.5	0.372200
23.266667	0.5	0.353300
23.275000	0.5	0.332500
23.283333	0.5	0.312500
23.291667	0.5	0.293900
23.300000	0.5	0.276900
23.308333	0.5	0.260150
23.316667	0.5	0.245300
23.325000	0.5	0.229750
23.333333	0.5	0.214900
23.341667	0.5	0.200000
23.350000	0.5	0.186700
23.358333	0.5	0.174800
23.366667	0.5	0.163050
23.375000	0.5	0.149650
23.383333	0.5	0.137100
23.391667	0.5	0.125300
23.400000	0.5	0.113900
23.408333	0.5	0.100150
23.416667	0.5	0.085350
23.425000	0.5	0.074050
23.433333	0.5	0.064050
23.441667	0.5	0.053300
23.450000	0.5	0.042900
23.458333	0.5	0.030000
23.466667	0.5	0.016700
23.475000	0.5	0.005150
23.483333	0.5	-0.005700
23.491667	0.5	-0.016350
23.500000	0.5	-0.026100
23.508333	0.5	-0.035600
23.516667	0.5	-0.045250
23.525000	0.5	-0.054200
23.533333	0.5	-0.062200
23.541667	0.5	-0.069000
23.550000	0.5	-0.078050
23.558333	0.5	-0.085550
23.566667	0.5	-0.092500
23.575000	0.5	-0.101750
23.583333	0.5	-0.110000
23.591667	0.5	-0.115500
23.600000	0.5	-0.126300
23.608333	0.5	-0.134150
23.616667	0.5	-0.141550
23.625000	0.5	-0.147100
23.633333	0.5	-0.154900
23.641667	0.5	-0.162750
23.650000	0.5	-0.172900
23.658333	0.5	-0.181650
23.666667	0.5	-0.190800
23.675000	0.5	-0.197650
23.683333	0.5	-0.204850
23.691667	0.5	-0.210850
23.700000	0.5	-0.217000
23.708333	0.5	-0.222700
23.716667	0.5	-0.227900
23.725000	0.5	-0.233200
23.733333	0.5	-0.237450
23.741667	0.5	-0.241900
23.750000	0.5	-0.248450
23.758333	0.5	-0.254050
23.766667	0.5	-0.257400
23.775000	0.5	-0.262250
23.783333	0.5	-0.270400
23.791667	0.5	-0.277100
23.800000	0.5	-0.280700
23.808333	0.5	-0.285000
23.816667	0.5	-0.289150
23.825000	0.5	-0.295050
23.833333	0.5	-0.301450
23.841667	0.5	-0.309900
23.850000	0.5	-0.315800
23.858333	0.5	-0.321800
23.866667	0.5	-0.325900
23.875000	0.5	-0.330900
23.883333	0.5	-0.335300
23.891667	0.5	-0.339950
23.900000	0.5	-0.344500
23.908333	0.5	-0.347500
23.916667	0.5	-0.350400
23.925000	0.5	-0.355100
23.933333	0.5	-0.358250
23.941667	0.5	-0.360250
23.950000	0.5	-0.363400
23.958333	0.5	-0.367500
23.966667	0.5	-0.370850
23.975000	0.5	-0.378100
23.983333	0.5	-0.381000
23.991667	0.5	-0.383800
24.000000	0.5	-0.386550
24.008333	0.5	-0.389750
24.016667	0.5	-0.394100
24.025000	0.5	-0.399600
24.033333	0.5	-0.405750
24.041667	0.5	-0.409600
24.050000	0.5	-0.413750
24.058333	0.5	-0.417300
24.066667	0.5	-0.420450
24.075000	0.5	-0.422350
24.083333	0.5	-0.425800
24.091667	0.5	-0.426850
24.100000	0.5	-0.428800
24.108333	0.5	-0.429800
24.116667	0.5	-0.431700
24.125000	0.5	-0.433850
24.133333	0.5	-0.436450
24.141667	0.5	-0.438100
24.150000	0.5	-0.439750
24.158333	0.5	-0.444650
24.166667	0.5	-0.447550
24.175000	0.5	-0.448900
24.183333	0.5	-0.449800
24.191667	0.5	-0.451400
24.200000	0.5	-0.453900
24.208333	0.5	-0.459450
24.216667	0.5	-0.464900
24.225000	0.5	-0.468600
24.233333	0.5	-0.471700
24.241667	0.5	-0.473200
24.250000	0.5	-0.474650
24.258333	0.5	-0.476550
24.266667	0.5	-0.477750
24.275000	0.5	-0.479100
24.283333	0.5	-0.478950
24.291667	0.5	-0.480500
24.300000	0.5	-0.481500
24.308333	0.5	-0.481850
24.316667	0.5	-0.483100
24.325000	0.5	-0.483600
24.333333	0.5	-0.482900
24.341667	0.5	-0.484800
24.350000	0.5	-0.487850
24.358333	0.5	-0.488850
24.366667	0.5	-0.488500
24.375000	0.5	-0.489350
24.383333	0.5	-0.489850
24.391667	0.5	-0.492050
24.400000	0.5	-0.495750
24.408333	0.5	-0.498700
24.416667	0.5	-0.499450
24.425000	0.5	-0.501350
24.433333	0.5	-0.501150
24.441667	0.5	-0.502100
24.450000	0.5	-0.502650
24.458333	0.5	-0.502900
24.466667	0.5	-0.502300
24.475000	0.5	-0.501150
24.483333	0.5	-0.500050
24.491667	0.5	-0.499800
24.500000	0.5	-0.499050
24.508333	0.5	-0.499450
24.516667	0.5	-0.500400
24.525000	0.5	-0.499800
24.533333	0.5	-0.503300
24.541667	0.5	-0.503900
24.550000	0.5	-0.503600
24.558333	0.5	-0.502300
24.566667	0.5	-0.502150
24.575000	0.5	-0.502900
24.583333	0.5	-0.506250
24.591667	0.5	-0.508750
24.600000	0.5	-0.511050
24.608333	0.5	-0.511100
24.616667	0.5	-0.512200
24.625000	0.5	-0.511400
24.633333	0.5	-0.512550
24.641667	0.5	-0.512300
24.650000	0.5	-0.512200
24.658333	0.5	-0.510800
24.666667	0.5	-0.510600
24.675000	0.5	-0.509750
24.683333	0.5	-0.509650
24.691667	0.5	-0.510150
24.700000	0.5	-0.508200
24.708333	0.5	-0.506500
24.716667	0.5	-0.508950
24.725000	0.5	-0.510150
24.733333	0.5	-0.509550
24.741667	0.5	-0.507500
24.750000	0.5	-0.506750
24.758333	0.5	-0.506650
24.766667	0.5	-0.508400
24.775000	0.5	-0.511900
24.783333	0.5	-0.512850
24.791667	0.5	-0.513550
24.800000	0.5	-0.513600
24.808333	0.5	-0.512850
24.816667	0.5	-0.511900
24.825000	0.5	-0.511700
24.833333	0.5	-0.510300
24.841667	0.5	-0.509400
24.850000	0.5	-0.506450
24.858333	0.5	-0.505000
24.866667	0.5	-0.503800
24.875000	0.5	-0.502200
24.883333	0.5	-0.500800
24.891667	0.5	-0.500600
24.900000	0.5	-0.499050
24.908333	0.5	-0.502500
24.916667	0.5	-0.502000
24.925000	0.5	-0.501150
24.933333	0.5	-0.499450
24.941667	0.5	-0.500100
24.950000	0.5	-0.500050
24.958333	0.5	-0.503100
24.966667	0.5	-0.504550
24.975000	0.5	-0.506150
24.983333	0.5	-0.507100
24.991667	0.5	-0.507350
25.000000	0.5	-0.508300
25.008333	0.5	-0.508200
25.016667	0.5	-0.508000
25.025000	0.5	-0.507400
25.033333	0.5	-0.506750
25.041667	0.5	-0.506950
25.050000	0.5	-0.506600
25.058333	0.5	-0.507450
25.066667	0.5	-0.508050
25.075000	0.5	-0.507650
25.083333	0.5	-0.507850
25.091667	0.5	-0.511350
25.100000	0.5	-0.512850
25.108333	0.5	-0.513700
25.116667	0.5	-0.513050
25.125000	0.5	-0.513800
25.133333	0.5	-0.515900
25.141667	0.5	-0.520050
25.150000	0.5	-0.525450
25.158333	0.5	-0.528250
25.166667	0.5	-0.531550
25.175000	0.5	-0.533750
25.183333	0.5	-0.535800
25.191667	0.5	-0.536800
25.200000	0.5	-0.539200
25.208333	0.5	-0.540950
25.216667	0.5	-0.541800
25.225000	0.5	-0.543600
25.233333	0.5	-0.546850
25.241667	0.5	-0.549000
25.250000	0.5	-0.550500
25.258333	0.5	-0.551900
25.266667	0.5	-0.553350
25.275000	0.5	-0.555550
25.283333	0.5	-0.560400
25.291667	0.5	-0.561150
25.300000	0.5	-0.562850
25.308333	0.5	-0.565200
25.316667	0.5	-0.567150
25.325000	0.5	-0.570450
25.333333	0.5	-0.575500
25.341667	0.5	-0.579650
25.350000	0.5	-0.582300
25.358333	0.5	-0.585900
25.366667	0.5	-0.587050
25.375000	0.5	-0.589900
25.383333	0.5	-0.590650
25.391667	0.5	-0.593100
25.400000	0.5	-0.593600
25.408333	0.5	-0.594150
25.416667	0.5	-0.595000
25.425000	0.5	-0.596350
25.433333	0.5	-0.597400
25.441667	0.5	-0.598300
25.450000	0.5	-0.599800
25.458333	0.5	-0.600800
25.466667	0.5	-0.605100
25.475000	0.5	-0.607100
25.483333	0.5	-0.606950
25.491667	0.5	-0.607450
25.500000	0.5	-0.608300
25.508333	0.5	-0.610150
25.516667	0.5	-0.614350
25.525000	0.5	-0.616900
25.533333	0.5	-0.619800
25.541667	0.5	-0.621100
25.550000	0.5	-0.622750
25.558333	0.5	-0.623250
25.566667	0.5	-0.624450
25.575000	0.5	-0.624050
25.583333	0.5	-0.624250
25.591667	0.5	-0.623000
25.600000	0.5	-0.625100
25.608333	0.5	-0.625500
25.616667	0.5	-0.626100
25.625000	0.5	-0.626500
25.633333	0.5	-0.625950
25.641667	0.5	-0.623200
25.650000	0.5	-0.625900
25.658333	0.5	-0.627550
25.666667	0.5	-0.627600
25.675000	0.5	-0.626100
25.683333	0.5	-0.625650
25.691667	0.5	-0.625050
25.700000	0.5	-0.626900
25.708333	0.5	-0.629750
25.716667	0.5	-0.631450
25.725000	0.5	-0.632250
25.733333	0.5	-0.631950
25.741667	0.5	-0.631500
25.750000	0.5	-0.631350
25.758333	0.5	-0.631900
25.766667	0.5	-0.630950
25.775000	0.5	-0.629800
25.783333	0.5	-0.628400
25.791667	0.5	-0.628250
25.800000	0.5	-0.628450
25.808333	0.5	-0.626800
25.816667	0.5	-0.625500
25.825000	0.5	-0.625200
25.833333	0.5	-0.624300
25.841667	0.5	-0.626700
25.850000	0.5	-0.626600
25.858333	0.5	-0.625200
25.866667	0.5	-0.623900
25.875000	0.5	-0.624200
25.883333	0.5	-0.624250
25.891667	0.5	-0.627500
25.900000	0.5	-0.628500
25.908333	0.5	-0.629300
25.916667	0.5	-0.630300
25.925000	0.5	-0.630750
25.933333	0.5	-0.630350
25.941667	0.5	-0.630800
25.950000	0.5	-0.630650
25.958333	0.5	-0.629750
25.966667	0.5	-0.628150
25.975000	0.5	-0.627150
25.983333	0.5	-0.624900
25.991667	0.5	-0.624350
26.000000	0.5	-0.624100
26.008333	0.5	-0.623250
26.016667	0.5	-0.623050
26.025000	0.5	-0.626100
26.033333	0.5	-0.627150
26.041667	0.5	-0.626700
26.050000	0.5	-0.624750
26.058333	0.5	-0.624450
26.066667	0.5	-0.624500
26.075000	0.5	-0.627250
26.083333	0.5	-0.630700
26.091667	0.5	-0.631350
26.100000	0.5	-0.633000
26.108333	0.5	-0.632950
26.116667	0.5	-0.633250
26.125000	0.5	-0.632000
26.133333	0.5	-0.632050
26.141667	0.5	-0.631850
26.150000	0.5	-0.630800
26.158333	0.5	-0.630600
26.166667	0.5	-0.630750
26.175000	0.5	-0.630550
26.183333	0.5	-0.630550
26.191667	0.5	-0.629900
26.200000	0.5	-0.629200
26.208333	0.5	-0.628600
26.216667	0.5	-0.631950
26.225000	0.5	-0.631200
26.233333	0.5	-0.629750
26.241667	0.5	-0.629500
26.250000	0.5	-0.629400
26.258333	0.5	-0.630800
26.266667	0.5	-0.633500
26.275000	0.5	-0.636550
26.283333	0.5	-0.636350
26.291667	0.5	-0.638050
26.300000	0.5	-0.638200
26.308333	0.5	-0.638900
26.316667	0.5	-0.638500
26.325000	0.5	-0.639400
26.333333	0.5	-0.638000
26.341667	0.5	-0.636850
26.350000	0.5	-0.637200
26.358333	0.5	-0.636850
26.366667	0.5	-0.636450
26.375000	0.5	-0.635850
26.383333	0.5	-0.635450
26.391667	0.5	-0.635500
26.400000	0.5	-0.638550
26.408333	0.5	-0.639950
26.416667	0.5	-0.639100
26.425000	0.5	-0.638750
26.433333	0.5	-0.638300
26.441667	0.5	-0.639700
26.450000	0.5	-0.642800
26.458333	0.5	-0.646550
26.466667	0.5	-0.648750
26.475000	0.5	-0.650350
26.483333	0.5	-0.651500
26.491667	0.5	-0.651950
26.500000	0.5	-0.652700
26.508333	0.5	-0.652900
26.516667	0.5	-0.653050
26.525000	0.5	-0.651800
26.533333	0.5	-0.653850
26.541667	0.5	-0.654300
26.550000	0.5	-0.654850
26.558333	0.5	-0.656950
26.566667	0.5	-0.657000
26.575000	0.5	-0.655900
26.583333	0.5	-0.657850
26.591667	0.5	-0.661000
26.600000	0.5	-0.661400
26.608333	0.5	-0.660350
26.616667	0.5	-0.661450
26.625000	0.5	-0.662000
26.633333	0.5	-0.664750
26.641667	0.5	-0.668800
26.650000	0.5	-0.671950
26.658333	0.5	-0.673100
26.666667	0.5	-0.674550
26.675000	0.5	-0.674150
26.683333	0.5	-0.675650
26.691667	0.5	-0.674900
26.700000	0.5	-0.675050
26.708333	0.5	-0.674500
26.716667	0.5	-0.674000
26.725000	0.5	-0.674650
26.733333	0.5	-0.675400
26.741667	0.5	-0.674950
26.750000	0.5	-0.673650
26.758333	0.5	-0.672850
26.766667	0.5	-0.672800
26.775000	0.5	-0.675550
26.783333	0.5	-0.676750
26.791667	0.5	-0.675700
26.800000	0.5	-0.674200
26.808333	0.5	-0.674600
26.816667	0.5	-0.674800
26.825000	0.5	-0.677750
26.833333	0.5	-0.679300
26.841667	0.5	-0.680450
26.850000	0.5	-0.680900
26.858333	0.5	-0.681900
26.866667	0.5	-0.681200
26.875000	0.5	-0.681550
26.883333	0.5	-0.681050
26.891667	0.5	-0.679400
26.900000	0.5	-0.677050
26.908333	0.5	-0.679150
26.916667	0.5	-0.678750
26.925000	0.5	-0.678550
26.933333	0.5	-0.678350
26.941667	0.5	-0.677900
26.950000	0.5	-0.675300
26.958333	0.5	-0.676600
26.966667	0.5	-0.678100
26.975000	0.5	-0.676850
26.983333	0.5	-0.673850
26.991667	0.5	-0.674400
27.000000	0.5	-0.674050
27.008333	0.5	-0.676700
27.016667	0.5	-0.680300
27.025000	0.5	-0.682100
27.033333	0.5	-0.683100
27.041667	0.5	-0.682700
27.050000	0.5	-0.683250
27.058333	0.5	-0.681850
27.066667	0.5	-0.682350
27.075000	0.5	-0.681650
27.083333	0.5	-0.680500
27.091667	0.5	-0.680400
27.100000	0.5	-0.681350
27.108333	0.5	-0.681950
27.116667	0.5	-0.681300
27.125000	0.5	-0.680550
27.133333	0.5	-0.680050
27.141667	0.5	-0.680200
27.150000	0.5	-0.684550
27.158333	0.5	-0.683850
27.166667	0.5	-0.682600
27.175000	0.5	-0.682550
27.183333	0.5	-0.683400
27.191667	0.5	-0.683200
27.200000	0.5	-0.687900
27.208333	0.5	-0.689700
27.216667	0.5	-0.690550
27.225000	0.5	-0.691600
27.233333	0.5	-0.691650
27.241667	0.5	-0.691850
27.250000	0.5	-0.691300
27.258333	0.5	-0.692200
27.266667	0.5	-0.690750
27.275000	0.5	-0.690000
27.283333	0.5	-0.690350
27.291667	0.5	-0.690250
27.300000	0.5	-0.690450
27.308333	0.5	-0.690500
27.316667	0.5	-0.689250
27.325000	0.5	-0.690550
27.333333	0.5	-0.694300
27.341667	0.5	-0.697600
27.350000	0.5	-0.699350
27.358333	0.5	-0.702250
27.366667	0.5	-0.707350
27.375000	0.5	-0.714450
27.383333	0.5	-0.726750
27.391667	0.5	-0.741300
27.400000	0.5	-0.756900
27.408333	0.5	-0.776200
27.416667	0.5	-0.797350
27.425000	0.5	-0.823000
27.433333	0.5	-0.852550
27.441667	0.5	-0.888250
27.450000	0.5	-0.928150
27.458333	0.5	-0.972400
27.466667	0.5	-1.027550
27.475000	0.5	-1.088750
27.483333	0.5	-1.154200
27.491667	0.5	-1.226700
27.500000	0.5	-1.305250
27.508333	0.5	-1.386000
27.516667	0.5	-1.473750
27.525000	0.5	-1.570350
27.533333	0.5	-1.662450
27.541667	0.5	-1.753400
27.550000	0.5	-1.842450
27.558333	0.5	-1.927800
27.566667	0.5	-2.007800
27.575000	0.5	-2.079450
27.583333	0.5	-2.137700
27.591667	0.5	-2.176350
27.600000	0.5	-2.198550
27.608333	0.5	-2.198050
27.616667	0.5	-2.178600
27.625000	0.5	-2.135550
27.633333	0.5	-2.070800
27.641667	0.5	-1.979450
27.650000	0.5	-1.866500
27.658333	0.5	-1.734300
27.666667	0.5	-1.576500
27.675000	0.5	-1.393200
27.683333	0.5	-1.185550
27.691667	0.5	-0.957300
27.700000	0.5	-0.711750
27.708333	0.5	-0.449350
27.716667	0.5	-0.163850
27.725000	0.5	0.140600
27.733333	0.5	0.462050
27.741667	0.5	0.797650
27.750000	0.5	1.147650
27.758333	0.5	1.510700
27.766667	0.5	1.900250
27.775000	0.5	2.313750
27.783333	0.5	2.747650
27.791667	0.5	3.190000
27.800000	0.5	3.628450
27.808333	0.5	4.052800
27.816667	0.5	4.463200
27.825000	0.5	4.856850
27.833333	0.5	5.244650
27.841667	0.5	5.618600
27.850000	0.5	5.991550
27.858333	0.5	6.361750
27.866667	0.5	6.728700
27.875000	0.5	7.091450
27.883333	0.5	7.453250
27.891667	0.5	7.808850
27.900000	0.5	8.154700
27.908333	0.5	8.500700
27.916667	0.5	8.839600
27.925000	0.5	9.170900
27.933333	0.5	9.495650
27.941667	0.5	9.810800
27.950000	0.5	10.120300
27.958333	0.5	10.420050
27.966667	0.5	10.715350
27.975000	0.5	11.002600
27.983333	0.5	11.281500
27.991667	0.5	11.553600
28.000000	0.5	11.818350
28.008333	0.5	12.075250
28.016667	0.5	12.324500
28.025000	0.5	12.568200
28.033333	0.5	12.803050
28.041667	0.5	13.029200
28.050000	0.5	13.249350
28.058333	0.5	13.463100
28.066667	0.5	13.669700
28.075000	0.5	13.875400
28.083333	0.5	14.068700
28.091667	0.5	14.257050
28.100000	0.5	14.438450
28.108333	0.5	14.618650
28.116667	0.5	14.791750
28.125000	0.5	14.963550
28.133333	0.5	15.127100
28.141667	0.5	15.289400
28.150000	0.5	15.441400
28.158333	0.5	15.593650
28.166667	0.5	15.741650
28.175000	0.5	15.887850
28.183333	0.5	16.026800
28.191667	0.5	16.168700
28.200000	0.5	16.302400
28.208333	0.5	16.437000
28.216667	0.5	16.569100
28.225000	0.5	16.697200
28.233333	0.5	16.826000
28.241667	0.5	16.951850
28.250000	0.5	17.071950
28.258333	0.5	17.193200
28.266667	0.5	17.316950
28.275000	0.5	17.432800
28.283333	0.5	17.546750
28.291667	0.5	17.660950
28.300000	0.5	17.770450
28.308333	0.5	17.884850
28.316667	0.5	17.997550
28.325000	0.5	18.109500
28.333333	0.5	18.216600
28.341667	0.5	18.319850
28.350000	0.5	18.423250
28.358333	0.5	18.523450
28.366667	0.5	18.622900
28.375000	0.5	18.719600
28.383333	0.5	18.814900
28.391667	0.5	18.909200
28.400000	0.5	19.000350
28.408333	0.5	19.088450
28.416667	0.5	19.177700
28.425000	0.5	19.266000
28.433333	0.5	19.354200
28.441667	0.5	19.436800
28.450000	0.5	19.527750
28.458333	0.5	19.617550
28.466667	0.5	19.710450
28.475000	0.5	19.794100
28.483333	0.5	19.867900
28.491667	0.5	19.928450
28.500000	0.5	19.999600
28.508333	0.5	20.273200
28.516667	0.5	20.341050
28.525000	0.5	20.413350
28.533333	0.5	20.484050
28.541667	0.5	20.553150
28.550000	0.5	20.622550
28.558333	0.5	20.686300
28.566667	0.5	20.754750
28.575000	0.5	20.818500
28.583333	0.5	20.879400
28.591667	0.5	20.933000
28.600000	0.5	20.999400
28.608333	0.5	21.062950
28.616667	0.5	21.115650
28.625000	0.5	21.173750
28.633333	0.5	21.234000
28.641667	0.5	21.300350
28.650000	0.5	21.355400
28.658333	0.5	21.409450
28.666667	0.5	21.465700
28.675000	0.5	21.518600
28.683333	0.5	21.576450
28.691667	0.5	21.639900
28.700000	0.5	21.699750
28.708333	0.5	21.756700
28.716667	0.5	21.813950
28.725000	0.5	21.872800
28.733333	0.5	21.922400
28.741667	0.5	21.980500
28.750000	0.5	22.029300
28.758333	0.5	22.075500
28.766667	0.5	22.123600
28.775000	0.5	22.162100
28.783333	0.5	22.201550
28.791667	0.5	22.235650
28.800000	0.5	22.283750
28.808333	0.5	22.309950
28.816667	0.5	22.340500
28.825000	0.5	22.372100
28.833333	0.5	22.406300
28.841667	0.5	22.428500
28.850000	0.5	22.449450
28.858333	0.5	22.476050
28.866667	0.5	22.503150
28.875000	0.5	22.532450
28.883333	0.5	22.571600
28.891667	0.5	22.595350
28.900000	0.5	22.616150
28.908333	0.5	22.634300
28.916667	0.5	22.654900
28.925000	0.5	22.675500
28.933333	0.5	22.694450
28.941667	0.5	22.713300
28.950000	0.5	22.729250
28.958333	0.5	22.744600
28.966667	0.5	22.767350
28.975000	0.5	22.804850
28.983333	0.5	22.830600
28.991667	0.5	22.870550
29.000000	0.5	22.912250
29.008333	0.5	22.960800
29.016667	0.5	23.016650
29.025000	0.5	23.068100
29.033333	0.5	23.111950
29.041667	0.5	23.156050
29.050000	0.5	23.205050
29.058333	0.5	23.253400
29.066667	0.5	23.310200
29.075000	0.5	23.356450
29.083333	0.5	23.402000
29.091667	0.5	23.436800
29.100000	0.5	23.475200
29.108333	0.5	23.511550
29.116667	0.5	23.549850
29.125000	0.5	23.588400
29.133333	0.5	23.616400
29.141667	0.5	23.647450
29.150000	0.5	23.668400
29.158333	0.5	23.695600
29.166667	0.5	23.720450
29.175000	0.5	23.731750
29.183333	0.5	23.743950
29.191667	0.5	23.753550
29.200000	0.5	23.776550
29.208333	0.5	23.786650
29.216667	0.5	23.794100
29.225000	0.5	23.811650
29.233333	0.5	23.844850
29.241667	0.5	23.878150
29.250000	0.5	23.941400
29.258333	0.5	23.987850
29.266667	0.5	24.018350
29.275000	0.5	24.051200
29.283333	0.5	24.065750
29.291667	0.5	24.071050
29.300000	0.5	24.051550
29.308333	0.5	24.024050
29.316667	0.5	23.988500
29.325000	0.5	23.934950
29.333333	0.5	23.869800
29.341667	0.5	23.815650
29.350000	0.5	23.757450
29.358333	0.5	23.696950
29.366667	0.5	23.644550
29.375000	0.5	23.577000
29.383333	0.5	23.519800
29.391667	0.5	23.470800
29.400000	0.5	23.408000
29.408333	0.5	23.351400
29.416667	0.5	23.301300
29.425000	0.5	23.262400
29.433333	0.5	23.205650
29.441667	0.5	23.185650
29.450000	0.5	23.146300
29.458333	0.5	23.125900
29.466667	0.5	23.095750
29.475000	0.5	23.073850
29.483333	0.5	23.051100
29.491667	0.5	23.037400
29.500000	0.5	23.029150
29.508333	0.5	23.017200
29.516667	0.5	23.008500
29.525000	0.5	23.010200
29.533333	0.5	23.006750
29.541667	0.5	23.009550
29.550000	0.5	23.011200
29.558333	0.5	23.010100
29.566667	0.5	23.024450
29.575000	0.5	23.052450
29.583333	0.5	23.062350
29.591667	0.5	23.083050
29.600000	0.5	23.098800
29.608333	0.5	23.119450
29.616667	0.5	23.159050
29.625000	0.5	23.215450
29.633333	0.5	23.270200
29.641667	0.5	23.325000
29.650000	0.5	23.385650
29.658333	0.5	23.443850
29.666667	0.5	23.506200
29.675000	0.5	23.560750
29.683333	0.5	23.614250
29.691667	0.5	23.664650
29.700000	0.5	23.712050
29.708333	0.5	23.763050
29.716667	0.5	23.819150
29.725000	0.5	23.864600
29.733333	0.5	23.900300
29.741667	0.5	23.945450
29.750000	0.5	23.987900
29.758333	0.5	24.023000
29.766667	0.5	24.064300
29.775000	0.5	24.083000
29.783333	0.5	24.103250
29.791667	0.5	24.113850
29.800000	0.5	24.130250
29.808333	0.5	24.145900
29.816667	0.5	24.164950
29.825000	0.5	24.172800
29.833333	0.5	24.186650
29.841667	0.5	24.193400
29.850000	0.5	24.185450
29.858333	0.5	24.193750
29.866667	0.5	24.190150
29.875000	0.5	24.205000
29.883333	0.5	24.200500
29.891667	0.5	24.205650
29.900000	0.5	24.203200
29.908333	0.5	24.213850
29.916667	0.5	24.213800
29.925000	0.5	24.211800
29.933333	0.5	24.219150
29.941667	0.5	24.204850
29.950000	0.5	24.206600
29.958333	0.5	24.202750
29.966667	0.5	24.196300
29.975000	0.5	24.180750
29.983333	0.5	24.171450
29.991667	0.5	24.173150
30.000000	0.5	24.185550
30.008333	0.5	24.202500
30.016667	0.5	24.212000
30.025000	0.5	24.222400
30.033333	0.5	24.234650
30.041667	0.5	24.247150
30.050000	0.5	24.260350
30.058333	0.5	24.272700
30.066667	0.5	24.284450
30.075000	0.5	24.289700
30.083333	0.5	24.303350
30.091667	0.5	24.311550
30.100000	0.5	24.316650
30.108333	0.5	24.330100
30.116667	0.5	25.134650
30.125000	0.5	39.485951
30.133333	0.5	80.241001
30.141667	0.5	147.592552
30.150000	0.5	181.070303
30.158333	0.5	193.006453
30.166667	0.5	188.583053
30.175000	0.5	194.591403
30.183333	0.5	178.002003
30.191667	0.5	142.123752
30.200000	0.5	107.051552
30.208333	0.5	79.380601
30.216667	0.5	59.382401
30.225000	0.5	46.159251
30.233333	0.5	38.407151
30.241667	0.5	33.777951
30.250000	0.5	31.011250
30.258333	0.5	29.241800
30.266667	0.5	27.975900
30.275000	0.5	26.948750
30.283333	0.5	26.035200
30.291667	0.5	25.193150
30.300000	0.5	24.400300
30.308333	0.5	23.645550
30.316667	0.5	22.927500
30.325000	0.5	22.256800
30.333333	0.5	21.624850
30.341667	0.5	21.032950
30.350000	0.5	20.491600
30.358333	0.5	19.997300
30.366667	0.5	19.552800
30.375000	0.5	19.152650
30.383333	0.5	18.788950
30.391667	0.5	18.462550
30.400000	0.5	18.172450
30.408333	0.5	17.916750
30.416667	0.5	17.691100
30.425000	0.5	17.493300
30.433333	0.5	17.320200
30.441667	0.5	17.167700
30.450000	0.5	17.027400
30.458333	0.5	16.910050
30.466667	0.5	16.798050
30.475000	0.5	16.695550
30.483333	0.5	16.597550
30.491667	0.5	16.505650
30.500000	0.5	16.419750
30.508333	0.5	16.339750
30.516667	0.5	16.262850
30.525000	0.5	16.192050
30.533333	0.5	16.124750
30.541667	0.5	16.069500
30.550000	0.5	16.017550
30.558333	0.5	15.977700
30.566667	0.5	15.942850
30.575000	0.5	15.909650
30.583333	0.5	15.881250
30.591667	0.5	15.850800
30.600000	0.5	15.818000
30.608333	0.5	15.785550
30.616667	0.5	15.751150
30.625000	0.5	15.711850
30.633333	0.5	15.675600
30.641667	0.5	15.633600
30.650000	0.5	15.596200
30.658333	0.5	15.561450
30.666667	0.5	15.531900
30.675000	0.5	15.506150
30.683333	0.5	15.477000
30.691667	0.5	15.451850
30.700000	0.5	15.432000
30.708333	0.5	15.408200
30.716667	0.5	15.389050
30.725000	0.5	15.367300
30.733333	0.5	15.348700
30.741667	0.5	15.327700
30.750000	0.5	15.316800
30.758333	0.5	15.299650
30.766667	0.5	15.285000
30.775000	0.5	15.271750
30.783333	0.5	15.258950
30.791667	0.5	15.248900
30.800000	0.5	15.235050
30.808333	0.5	15.225800
30.816667	0.5	15.216850
30.825000	0.5	15.204000
30.833333	0.5	15.197550
30.841667	0.5	15.181500
30.850000	0.5	15.173850
30.858333	0.5	15.165500
30.866667	0.5	15.157100
30.875000	0.5	15.146000
30.883333	0.5	15.137550
30.891667	0.5	15.132250
30.900000	0.5	15.114100
30.908333	0.5	15.105250
30.916667	0.5	15.093900
30.925000	0.5	15.084300
30.933333	0.5	15.070200
30.941667	0.5	15.060050
30.950000	0.5	15.044200
30.958333	0.5	15.031950
30.966667	0.5	15.021950
30.975000	0.5	15.009500
30.983333	0.5	14.997200
30.991667	0.5	14.983900
31.000000	0.5	14.977100
31.008333	0.5	14.966400
31.016667	0.5	14.954450
31.025000	0.5	14.949550
31.033333	0.5	14.943000
31.041667	0.5	14.933750
31.050000	0.5	14.928900
31.058333	0.5	14.924250
31.066667	0.5	14.919200
31.075000	0.5	14.917550
31.083333	0.5	14.910800
31.091667	0.5	14.905400
31.100000	0.5	14.901600
31.108333	0.5	14.896400
31.116667	0.5	14.892050
31.125000	0.5	14.894450
31.133333	0.5	14.888150
31.141667	0.5	14.880600
31.150000	0.5	14.872700
31.158333	0.5	14.869250
31.166667	0.5	14.865850
31.175000	0.5	14.859200
31.183333	0.5	14.857250
31.191667	0.5	14.852800
31.200000	0.5	14.848800
31.208333	0.5	14.844100
31.216667	0.5	14.842150
31.225000	0.5	14.840850
31.233333	0.5	14.839050
31.241667	0.5	14.839000
31.250000	0.5	14.837000
31.258333	0.5	14.835300
31.266667	0.5	14.839900
31.275000	0.5	14.838200
31.283333	0.5	14.840700
31.291667	0.5	14.839200
31.300000	0.5	14.842050
31.308333	0.5	14.844650
31.316667	0.5	14.848900
31.325000	0.5	14.849600
31.333333	0.5	14.852650
31.341667	0.5	14.855100
31.350000	0.5	14.859550
31.358333	0.5	14.866550
31.366667	0.5	14.872550
31.375000	0.5	14.880450
31.383333	0.5	14.888400
31.391667	0.5	14.895600
31.400000	0.5	14.904950
31.408333	0.5	14.912800
31.416667	0.5	14.917950
31.425000	0.5	14.922150
31.433333	0.5	14.923300
31.441667	0.5	14.918300
31.450000	0.5	14.917800
31.458333	0.5	14.907500
31.466667	0.5	14.901050
31.475000	0.5	14.893300
31.483333	0.5	14.886600
31.491667	0.5	14.879700
31.500000	0.5	14.875700
31.508333	0.5	14.869500
31.516667	0.5	14.868650
31.525000	0.5	14.862000
31.533333	0.5	14.860050
31.541667	0.5	14.857850
31.550000	0.5	14.857500
31.558333	0.5	14.855000
31.566667	0.5	14.852200
31.575000	0.5	14.851600
31.583333	0.5	14.846850
31.591667	0.5	14.843000
31.600000	0.5	14.843250
31.608333	0.5	14.844550
31.616667	0.5	14.843000
31.625000	0.5	14.845900
31.633333	0.5	14.847600
31.641667	0.5	14.850950
31.650000	0.5	14.845400
31.658333	0.5	14.847950
31.666667	0.5	14.845550
31.675000	0.5	14.842000
31.683333	0.5	14.838750
31.691667	0.5	14.830900
31.700000	0.5	14.818200
31.708333	0.5	14.805500
31.716667	0.5	14.792900
31.725000	0.5	14.778800
31.733333	0.5	14.766650
31.741667	0.5	14.752700
31.750000	0.5	14.739100
31.758333	0.5	14.720550
31.766667	0.5	14.715950
31.775000	0.5	14.705650
31.783333	0.5	14.689650
31.791667	0.5	14.685000
31.800000	0.5	14.678750
31.808333	0.5	14.667600
31.816667	0.5	14.666050
31.825000	0.5	14.660250
31.833333	0.5	14.653400
31.841667	0.5	14.652950
31.850000	0.5	14.644050
31.858333	0.5	14.646550
31.866667	0.5	14.634100
31.875000	0.5	14.635450
31.883333	0.5	14.626050
31.891667	0.5	14.622050
31.900000	0.5	14.616200
31.908333	0.5	14.609000
31.916667	0.5	14.603950
31.925000	0.5	14.601650
31.933333	0.5	14.593300
31.941667	0.5	14.588250
31.950000	0.5	14.578600
31.958333	0.5	14.573450
31.966667	0.5	14.571700
31.975000	0.5	14.567100
31.983333	0.5	14.561050
31.991667	0.5	14.556100
32.000000	0.5	14.550400
32.008333	0.5	14.545100
32.016667	0.5	14.544950
32.025000	0.5	14.532500
32.033333	0.5	14.527850
32.041667	0.5	14.520900
32.050000	0.5	14.515700
32.058333	0.5	14.504850
32.066667	0.5	14.499250
32.075000	0.5	14.489450
32.083333	0.5	14.488150
32.091667	0.5	14.478100
32.100000	0.5	14.467350
32.108333	0.5	14.458150
32.116667	0.5	14.454600
32.125000	0.5	14.446950
32.133333	0.5	14.450400
32.141667	0.5	14.437500
32.150000	0.5	14.430750
32.158333	0.5	14.426800
32.166667	0.5	14.425050
32.175000	0.5	14.421400
32.183333	0.5	14.413950
32.191667	0.5	14.410900
32.200000	0.5	14.408300
32.208333	0.5	14.410900
32.216667	0.5	14.396500
32.225000	0.5	14.394650
32.233333	0.5	14.390900
32.241667	0.5	14.395250
32.250000	0.5	14.390600
32.258333	0.5	14.387000
32.266667	0.5	14.385550
32.275000	0.5	14.384700
32.283333	0.5	14.379950
32.291667	0.5	14.382250
32.300000	0.5	14.379700
32.308333	0.5	14.377600
32.316667	0.5	14.375750
32.325000	0.5	14.373350
32.333333	0.5	14.369800
32.341667	0.5	14.367850
32.350000	0.5	14.363100
32.358333	0.5	14.357400
32.366667	0.5	14.354300
32.375000	0.5	14.351250
32.383333	0.5	14.340150
32.391667	0.5	14.334500
32.400000	0.5	14.329700
32.408333	0.5	14.323300
32.416667	0.5	14.317150
32.425000	0.5	14.314950
32.433333	0.5	14.310400
32.441667	0.5	14.303850
32.450000	0.5	14.303050
32.458333	0.5	14.295300
32.466667	0.5	14.296450
32.475000	0.5	14.292850
32.483333	0.5	14.293500
32.491667	0.5	14.283100
32.500000	0.5	14.280950
32.508333	0.5	14.278700
32.516667	0.5	14.274400
32.525000	0.5	14.275400
32.533333	0.5	14.270950
32.541667	0.5	14.272250
32.550000	0.5	14.267650
32.558333	0.5	14.262650
32.566667	0.5	14.262550
32.575000	0.5	14.265100
32.583333	0.5	14.258550
32.591667	0.5	14.254250
32.600000	0.5	14.251050
32.608333	0.5	14.249150
32.616667	0.5	14.250100
32.625000	0.5	14.247450
32.633333	0.5	14.243550
32.641667	0.5	14.245100
32.650000	0.5	14.242100
32.658333	0.5	14.238200
32.666667	0.5	14.238100
32.675000	0.5	14.239900
32.683333	0.5	14.236250
32.691667	0.5	14.229200
32.700000	0.5	14.228500
32.708333	0.5	14.224800
32.716667	0.5	14.222000
32.725000	0.5	14.216850
32.733333	0.5	14.216400
32.741667	0.5	14.212350
32.750000	0.5	14.206100
32.758333	0.5	14.204650
32.766667	0.5	14.203350
32.775000	0.5	14.199100
32.783333	0.5	14.191500
32.791667	0.5	14.189250
32.800000	0.5	14.190150
32.808333	0.5	14.187700
32.816667	0.5	14.188550
32.825000	0.5	14.189400
32.833333	0.5	14.179450
32.841667	0.5	14.178400
32.850000	0.5	14.183250
32.858333	0.5	14.174600
32.866667	0.5	14.179400
32.875000	0.5	14.177250
32.883333	0.5	14.172500
32.891667	0.5	14.170200
32.900000	0.5	14.166900
32.908333	0.5	14.159000
32.916667	0.5	14.159600
32.925000	0.5	14.154600
32.933333	0.5	14.156050
32.941667	0.5	14.151950
32.950000	0.5	14.158300
32.958333	0.5	14.150650
32.966667	0.5	14.149200
32.975000	0.5	14.146750
32.983333	0.5	14.143900
32.991667	0.5	14.146900
33.000000	0.5	14.149800
33.008333	0.5	14.143850
33.016667	0.5	14.136650
33.025000	0.5	14.137600
33.033333	0.5	14.132000
33.041667	0.5	14.128650
33.050000	0.5	14.127350
33.058333	0.5	14.133350
33.066667	0.5	14.131650
33.075000	0.5	14.122550
33.083333	0.5	14.127600
33.091667	0.5	14.125300
33.100000	0.5	14.120300
33.108333	0.5	14.120150
33.116667	0.5	14.116350
33.125000	0.5	14.114400
33.133333	0.5	14.113750
33.141667	0.5	14.112950
33.150000	0.5	14.107200
33.158333	0.5	14.107850
33.166667	0.5	14.105800
33.175000	0.5	14.105100
33.183333	0.5	14.104600
33.191667	0.5	14.106550
33.200000	0.5	14.107650
33.208333	0.5	14.106000
33.216667	0.5	14.104700
33.225000	0.5	14.103250
33.233333	0.5	14.100500
33.241667	0.5	14.098050
33.250000	0.5	14.097750
33.258333	0.5	14.097300
33.266667	0.5	14.097150
33.275000	0.5	14.096300
33.283333	0.5	14.095800
33.291667	0.5	14.093200
33.300000	0.5	14.094400
33.308333	0.5	14.090650
33.316667	0.5	14.085300
33.325000	0.5	14.085900
33.333333	0.5	14.081250
33.341667	0.5	14.080600
33.350000	0.5	14.078900
33.358333	0.5	14.079100
33.366667	0.5	14.075800
33.375000	0.5	14.079400
33.383333	0.5	14.076100
33.391667	0.5	14.075700
33.400000	0.5	14.074600
33.408333	0.5	14.073750
33.416667	0.5	14.068950
33.425000	0.5	14.071050
33.433333	0.5	14.067000
33.441667	0.5	14.066950
33.450000	0.5	14.066400
33.458333	0.5	14.060450
33.466667	0.5	14.060450
33.475000	0.5	14.057250
33.483333	0.5	14.057300
33.491667	0.5	14.054650
33.500000	0.5	14.059400
33.508333	0.5	14.054050
33.516667	0.5	14.056200
33.525000	0.5	14.056300
33.533333	0.5	14.058500
33.541667	0.5	14.051850
33.550000	0.5	14.052700
33.558333	0.5	14.052650
33.566667	0.5	14.052450
33.575000	0.5	14.050550
33.583333	0.5	14.049150
33.591667	0.5	14.047850
33.600000	0.5	14.050050
33.608333	0.5	14.048950
33.616667	0.5	14.048300
33.625000	0.5	14.048500
33.633333	0.5	14.047850
33.641667	0.5	14.045750
33.650000	0.5	14.050200
33.658333	0.5	14.050050
33.666667	0.5	14.049250
33.675000	0.5	14.049150
33.683333	0.5	14.050750
33.691667	0.5	14.050850
33.700000	0.5	14.057400
33.708333	0.5	14.056300
33.716667	0.5	14.057950
33.725000	0.5	14.054900
33.733333	0.5	14.061800
33.741667	0.5	14.063150
33.750000	0.5	14.068100
33.758333	0.5	14.066750
33.766667	0.5	14.069150
33.775000	0.5	14.072300
33.783333	0.5	14.074000
33.791667	0.5	14.080000
33.800000	0.5	14.076200
33.808333	0.5	14.074100
33.816667	0.5	14.077400
33.825000	0.5	14.080300
33.833333	0.5	14.081750
33.841667	0.5	14.081750
33.850000	0.5	14.084200
33.858333	0.5	14.084250
33.866667	0.5	14.086450
33.875000	0.5	14.086750
33.883333	0.5	14.088050
33.891667	0.5	14.090200
33.900000	0.5	14.089750
33.908333	0.5	14.088250
33.916667	0.5	14.085400
33.925000	0.5	14.083800
33.933333	0.5	14.085350
33.941667	0.5	14.088100
33.950000	0.5	14.086550
33.958333	0.5	14.084900
33.966667	0.5	14.086100
33.975000	0.5	14.084250
33.983333	0.5	14.083000
33.991667	0.5	14.084050
34.000000	0.5	14.081650
34.008333	0.5	14.081500
34.016667	0.5	14.081800
34.025000	0.5	14.083450
34.033333	0.5	14.082400
34.041667	0.5	14.082850
34.050000	0.5	14.081950
34.058333	0.5	14.083050
34.066667	0.5	14.079950
34.075000	0.5	14.087150
34.083333	0.5	14.086200
34.091667	0.5	14.084200
34.100000	0.5	14.083600
34.108333	0.5	14.085000
34.116667	0.5	14.083350
34.125000	0.5	14.087800
34.133333	0.5	14.088800
34.141667	0.5	14.089150
34.150000	0.5	14.088800
34.158333	0.5	14.090450
34.166667	0.5	14.088000
34.175000	0.5	14.087700
34.183333	0.5	14.089200
34.191667	0.5	14.089750
34.200000	0.5	14.092300
34.208333	0.5	14.094150
34.216667	0.5	14.095100
34.225000	0.5	14.096650
34.233333	0.5	14.098400
34.241667	0.5	14.099550
34.250000	0.5	14.102250
34.258333	0.5	14.101200
34.266667	0.5	14.104350
34.275000	0.5	14.102950
34.283333	0.5	14.103450
34.291667	0.5	14.106700
34.300000	0.5	14.105950
34.308333	0.5	14.108350
34.316667	0.5	14.108900
34.325000	0.5	14.108100
34.333333	0.5	14.108550
34.341667	0.5	14.107300
34.350000	0.5	14.107150
34.358333	0.5	14.109800
34.366667	0.5	14.111300
34.375000	0.5	14.112650
34.383333	0.5	14.108600
34.391667	0.5	14.108700
34.400000	0.5	14.109850
34.408333	0.5	14.107900
34.416667	0.5	14.109950
34.425000	0.5	14.109550
34.433333	0.5	14.108450
34.441667	0.5	14.113100
34.450000	0.5	14.115500
34.458333	0.5	14.112500
34.466667	0.5	14.109250
34.475000	0.5	14.110850
34.483333	0.5	14.114350
34.491667	0.5	14.119900
34.500000	0.5	14.116650
34.508333	0.5	14.117050
34.516667	0.5	14.120150
34.525000	0.5	14.118250
34.533333	0.5	14.119250
34.541667	0.5	14.118200
34.550000	0.5	14.123550
34.558333	0.5	14.122600
34.566667	0.5	14.120050
34.575000	0.5	14.124000
34.583333	0.5	14.123850
34.591667	0.5	14.126950
34.600000	0.5	14.131950
34.608333	0.5	14.135550
34.616667	0.5	14.143800
34.625000	0.5	14.154850
34.633333	0.5	14.171200
34.641667	0.5	14.189750
34.650000	0.5	14.213950
34.658333	0.5	14.250500
34.666667	0.5	14.301500
34.675000	0.5	14.371000
34.683333	0.5	14.456950
34.691667	0.5	14.572750
34.700000	0.5	14.720700
34.708333	0.5	14.910350
34.716667	0.5	15.149600
34.725000	0.5	15.453150
34.733333	0.5	15.825100
34.741667	0.5	16.271400
34.750000	0.5	16.813700
34.758333	0.5	17.450600
34.766667	0.5	18.186050
34.775000	0.5	19.034850
34.783333	0.5	19.992100
34.791667	0.5	21.051450
34.800000	0.5	22.209900
34.808333	0.5	23.450850
34.816667	0.5	24.755050
34.825000	0.5	26.117250
34.833333	0.5	27.492350
34.841667	0.5	28.849600
34.850000	0.5	30.158800
34.858333	0.5	31.396600
34.866667	0.5	32.538250
34.875000	0.5	33.542600
34.883333	0.5	34.382401
34.891667	0.5	35.022701
34.900000	0.5	35.457101
34.908333	0.5	35.669201
34.916667	0.5	35.666101
34.925000	0.5	35.444001
34.933333	0.5	35.019201
34.941667	0.5	34.385001
34.950000	0.5	33.589151
34.958333	0.5	32.644500
34.966667	0.5	31.592300
34.975000	0.5	30.445900
34.983333	0.5	29.246100
34.991667	0.5	28.010700
35.000000	0.5	26.775350
35.008333	0.5	25.560600
35.016667	0.5	24.383500
35.025000	0.5	23.255900
35.033333	0.5	22.203450
35.041667	0.5	21.227050
35.050000	0.5	20.337350
35.058333	0.5	19.533500
35.066667	0.5	18.807750
35.075000	0.5	18.170500
35.083333	0.5	17.614150
35.091667	0.5	17.126000
35.100000	0.5	16.708600
35.108333	0.5	16.351350
35.116667	0.5	16.045800
35.125000	0.5	15.790800
35.133333	0.5	15.574800
35.141667	0.5	15.396050
35.150000	0.5	15.241400
35.158333	0.5	15.111800
35.166667	0.5	15.006050
35.175000	0.5	14.922650
35.183333	0.5	14.849200
35.191667	0.5	14.787600
35.200000	0.5	14.741100
35.208333	0.5	14.699650
35.216667	0.5	14.670100
35.225000	0.5	14.656100
35.233333	0.5	14.657600
35.241667	0.5	14.665900
35.250000	0.5	14.695300
35.258333	0.5	14.740900
35.266667	0.5	14.812850
35.275000	0.5	14.906900
35.283333	0.5	15.037300
35.291667	0.5	15.207400
35.300000	0.5	15.429050
35.308333	0.5	15.697300
35.316667	0.5	16.025700
35.325000	0.5	16.425600
35.333333	0.5	16.892500
35.341667	0.5	17.439650
35.350000	0.5	18.067050
35.358333	0.5	18.775800
35.366667	0.5	19.566600
35.375000	0.5	20.424650
35.383333	0.5	21.351900
35.391667	0.5	22.338200
35.400000	0.5	23.359150
35.408333	0.5	24.395550
35.416667	0.5	25.442400
35.425000	0.5	26.468950
35.433333	0.5	27.471900
35.441667	0.5	28.418450
35.450000	0.5	29.285000
35.458333	0.5	30.044600
35.466667	0.5	30.687550
35.475000	0.5	31.203000
35.483333	0.5	31.574400
35.491667	0.5	31.796200
35.500000	0.5	31.866150
35.508333	0.5	31.778200
35.516667	0.5	31.542450
35.525000	0.5	31.172850
35.533333	0.5	30.675350
35.541667	0.5	30.060950
35.550000	0.5	29.350200
35.558333	0.5	28.565550
35.566667	0.5	27.721500
35.575000	0.5	26.836950
35.583333	0.5	25.930450
35.591667	0.5	25.010800
35.600000	0.5	24.103750
35.608333	0.5	23.224350
35.616667	0.5	22.382650
35.625000	0.5	21.585600
35.633333	0.5	20.829750
35.641667	0.5	20.129600
35.650000	0.5	19.492050
35.658333	0.5	18.907850
35.666667	0.5	18.379500
35.675000	0.5	17.906800
35.683333	0.5	17.488650
35.691667	0.5	17.115600
35.700000	0.5	16.789200
35.708333	0.5	16.504800
35.716667	0.5	16.253650
35.725000	0.5	16.043200
35.733333	0.5	15.855650
35.741667	0.5	15.692550
35.750000	0.5	15.551950
35.758333	0.5	15.431100
35.766667	0.5	15.330850
35.775000	0.5	15.230500
35.783333	0.5	15.150500
35.791667	0.5	15.079400
35.800000	0.5	15.013700
35.808333	0.5	14.956650
35.816667	0.5	14.905100
35.825000	0.5	14.861250
35.833333	0.5	14.821450
35.841667	0.5	14.780750
35.850000	0.5	14.744250
35.858333	0.5	14.709600
35.866667	0.5	14.680900
35.875000	0.5	14.649200
35.883333	0.5	14.623300
35.891667	0.5	14.599850
35.900000	0.5	14.568700
35.908333	0.5	14.551250
35.916667	0.5	14.527700
35.925000	0.5	14.507350
35.933333	0.5	14.486900
35.941667	0.5	14.469550
35.950000	0.5	14.455550
35.958333	0.5	14.433900
35.966667	0.5	14.418650
35.975000	0.5	14.407200
35.983333	0.5	14.394400
35.991667	0.5	14.381500
36.000000	0.5	14.367500
36.008333	0.5	14.353500
36.016667	0.5	14.343600
36.025000	0.5	14.330850
36.033333	0.5	14.321400
36.041667	0.5	14.313450
36.050000	0.5	14.301250
36.058333	0.5	14.287300
36.066667	0.5	14.280250
36.075000	0.5	14.269100
36.083333	0.5	14.262500
36.091667	0.5	14.257600
36.100000	0.5	14.248300
36.108333	0.5	14.243100
36.116667	0.5	14.236750
36.125000	0.5	14.231500
36.133333	0.5	14.225950
36.141667	0.5	14.221750
36.150000	0.5	14.217850
36.158333	0.5	14.210850
36.166667	0.5	14.207150
36.175000	0.5	14.200500
36.183333	0.5	14.200650
36.191667	0.5	14.194600
36.200000	0.5	14.187400
36.208333	0.5	14.183100
36.216667	0.5	14.180550
36.225000	0.5	14.175900
36.233333	0.5	14.168500
36.241667	0.5	14.166900
36.250000	0.5	14.162350
36.258333	0.5	14.156600
36.266667	0.5	14.152350
36.275000	0.5	14.149350
36.283333	0.5	14.145000
36.291667	0.5	14.140200
36.300000	0.5	14.137850
36.308333	0.5	14.134500
36.316667	0.5	14.128400
36.325000	0.5	14.127950
36.333333	0.5	14.120750
36.341667	0.5	14.115450
36.350000	0.5	14.115350
36.358333	0.5	14.110950
36.366667	0.5	14.107450
36.375000	0.5	14.105200
36.383333	0.5	14.101750
36.391667	0.5	14.101000
36.400000	0.5	14.095300
36.408333	0.5	14.094700
36.416667	0.5	14.090300
36.425000	0.5	14.086900
36.433333	0.5	14.085250
36.441667	0.5	14.080600
36.450000	0.5	14.077200
36.458333	0.5	14.074650
36.466667	0.5	14.075600
36.475000	0.5	14.073600
36.483333	0.5	14.068900
36.491667	0.5	14.064850
36.500000	0.5	14.066800
36.508333	0.5	14.064750
36.516667	0.5	14.064850
36.525000	0.5	14.059950
36.533333	0.5	14.057750
36.541667	0.5	14.057300
36.550000	0.5	14.054750
36.558333	0.5	14.055900
36.566667	0.5	14.053750
36.575000	0.5	14.051750
36.583333	0.5	14.050100
36.591667	0.5	14.046550
36.600000	0.5	14.049450
36.608333	0.5	14.048250
36.616667	0.5	14.047050
36.625000	0.5	14.044650
36.633333	0.5	14.040950
36.641667	0.5	14.040750
36.650000	0.5	14.039750
36.658333	0.5	14.037350
36.666667	0.5	14.037900
36.675000	0.5	14.039850
36.683333	0.5	14.038250
36.691667	0.5	14.034500
36.700000	0.5	14.037400
36.708333	0.5	14.037300
36.716667	0.5	14.037250
36.725000	0.5	14.035500
36.733333	0.5	14.035450
36.741667	0.5	14.036850
36.750000	0.5	14.035650
36.758333	0.5	14.037100
36.766667	0.5	14.035800
36.775000	0.5	14.035750
36.783333	0.5	14.031700
36.791667	0.5	14.029700
36.800000	0.5	14.029700
36.808333	0.5	14.028450
36.816667	0.5	14.026350
36.825000	0.5	14.028900
36.833333	0.5	14.027100
36.841667	0.5	14.027250
36.850000	0.5	14.025200
36.858333	0.5	14.023500
36.866667	0.5	14.024800
36.875000	0.5	14.024750
36.883333	0.5	14.023450
36.891667	0.5	14.026850
36.900000	0.5	14.024300
36.908333	0.5	14.021700
36.916667	0.5	14.021150
36.925000	0.5	14.019350
36.933333	0.5	14.021000
36.941667	0.5	14.023750
36.950000	0.5	14.028300
36.958333	0.5	14.025300
36.966667	0.5	14.025100
36.975000	0.5	14.028800
36.983333	0.5	14.026700
36.991667	0.5	14.026950
37.000000	0.5	14.027250
37.008333	0.5	14.027450
37.016667	0.5	14.028100
37.025000	0.5	14.029900
37.033333	0.5	14.029450
37.041667	0.5	14.031600
37.050000	0.5	14.032500
37.058333	0.5	14.030350
37.066667	0.5	14.030500
37.075000	0.5	14.031700
37.083333	0.5	14.030100
37.091667	0.5	14.030150
37.100000	0.5	14.032900
37.108333	0.5	14.032900
37.116667	0.5	14.035850
37.125000	0.5	14.041350
37.133333	0.5	14.042300
37.141667	0.5	14.043200
37.150000	0.5	14.048850
37.158333	0.5	14.052700
37.166667	0.5	14.064200
37.175000	0.5	14.076850
37.183333	0.5	14.092800
37.191667	0.5	14.113500
37.200000	0.5	14.138900
37.208333	0.5	14.172600
37.216667	0.5	14.214050
37.225000	0.5	14.266050
37.233333	0.5	14.331750
37.241667	0.5	14.413300
37.250000	0.5	14.512750
37.258333	0.5	14.638800
37.266667	0.5	14.789650
37.275000	0.5	14.971100
37.283333	0.5	15.191100
37.291667	0.5	15.453200
37.300000	0.5	15.764700
37.308333	0.5	16.133850
37.316667	0.5	16.567900
37.325000	0.5	17.069450
37.333333	0.5	17.646150
37.341667	0.5	18.307450
37.350000	0.5	19.057500
37.358333	0.5	19.905300
37.366667	0.5	20.848550
37.375000	0.5	21.896900
37.383333	0.5	23.040650
37.391667	0.5	24.286100
37.400000	0.5	25.623550
37.408333	0.5	27.056950
37.416667	0.5	28.570950
37.425000	0.5	30.145250
37.433333	0.5	31.771400
37.441667	0.5	33.437900
37.450000	0.5	35.139451
37.458333	0.5	36.826901
37.466667	0.5	38.478051
37.475000	0.5	40.076101
37.483333	0.5	41.610901
37.491667	0.5	43.067351
37.500000	0.5	44.415851
37.508333	0.5	45.624951
37.516667	0.5	46.663601
37.525000	0.5	47.536101
37.533333	0.5	48.218551
37.541667	0.5	48.709201
37.550000	0.5	48.998001
37.558333	0.5	49.085901
37.566667	0.5	48.967001
37.575000	0.5	48.650051
37.583333	0.5	48.150001
37.591667	0.5	47.463851
37.600000	0.5	46.599401
37.608333	0.5	45.586251
37.616667	0.5	44.446601
37.625000	0.5	43.186251
37.633333	0.5	41.829051
37.641667	0.5	40.407501
37.650000	0.5	38.908051
37.658333	0.5	37.386901
37.666667	0.5	35.843601
37.675000	0.5	34.309001
37.683333	0.5	32.797500
37.691667	0.5	31.310250
37.700000	0.5	29.867950
37.708333	0.5	28.477050
37.716667	0.5	27.156650
37.725000	0.5	25.904550
37.733333	0.5	24.732100
37.741667	0.5	23.637500
37.750000	0.5	22.630100
37.758333	0.5	21.702150
37.766667	0.5	20.862900
37.775000	0.5	20.097050
37.783333	0.5	19.409450
37.791667	0.5	18.796350
37.800000	0.5	18.248550
37.808333	0.5	17.763150
37.816667	0.5	17.337050
37.825000	0.5	16.965400
37.833333	0.5	16.633550
37.841667	0.5	16.346150
37.850000	0.5	16.098550
37.858333	0.5	15.885100
37.866667	0.5	15.695050
37.875000	0.5	15.533550
37.883333	0.5	15.391100
37.891667	0.5	15.267350
37.900000	0.5	15.163300
37.908333	0.5	15.068800
37.916667	0.5	14.987350
37.925000	0.5	14.920350
37.933333	0.5	14.855950
37.941667	0.5	14.799900
37.950000	0.5	14.751000
37.958333	0.5	14.710400
37.966667	0.5	14.669650
37.975000	0.5	14.633800
37.983333	0.5	14.603900
37.991667	0.5	14.573500
38.000000	0.5	14.547900
38.008333	0.5	14.526300
38.016667	0.5	14.499650
38.025000	0.5	14.479450
38.033333	0.5	14.460450
38.041667	0.5	14.442800
38.050000	0.5	14.426650
38.058333	0.5	14.412700
38.066667	0.5	14.398800
38.075000	0.5	14.385600
38.083333	0.5	14.368800
38.091667	0.5	14.356150
38.100000	0.5	14.345700
38.108333	0.5	14.332450
38.116667	0.5	14.324050
38.125000	0.5	14.310400
38.133333	0.5	14.305400
38.141667	0.5	14.295350
38.150000	0.5	14.287650
38.158333	0.5	14.277100
38.166667	0.5	14.268250
38.175000	0.5	14.262200
38.183333	0.5	14.256850
38.191667	0.5	14.247900
38.200000	0.5	14.247300
38.208333	0.5	14.239900
38.216667	0.5	14.231650
38.225000	0.5	14.227900
38.233333	0.5	14.223400
38.241667	0.5	14.218000
38.250000	0.5	14.215300
38.258333	0.5	14.209300
38.266667	0.5	14.207000
38.275000	0.5	14.205250
38.283333	0.5	14.198900
38.291667	0.5	14.193400
38.300000	0.5	14.190400
38.308333	0.5	14.191850
38.316667	0.5	14.185600
38.325000	0.5	14.182150
38.333333	0.5	14.177650
38.341667	0.5	14.176950
38.350000	0.5	14.174850
38.358333	0.5	14.170450
38.366667	0.5	14.165700
38.375000	0.5	14.164100
38.383333	0.5	14.159350
38.391667	0.5	14.158450
38.400000	0.5	14.150750
38.408333	0.5	14.150500
38.416667	0.5	14.149200
38.425000	0.5	14.149400
38.433333	0.5	14.145000
38.441667	0.5	14.144100
38.450000	0.5	14.137550
38.458333	0.5	14.140100
38.466667	0.5	14.135800
38.475000	0.5	14.134700
38.483333	0.5	14.131100
38.491667	0.5	14.128300
38.500000	0.5	14.127800
38.508333	0.5	14.125350
38.516667	0.5	14.124200
38.525000	0.5	14.123300
38.533333	0.5	14.121850
38.541667	0.5	14.115950
38.550000	0.5	14.117300
38.558333	0.5	14.112950
38.566667	0.5	14.113850
38.575000	0.5	14.116900
38.583333	0.5	14.110950
38.591667	0.5	14.106900
38.600000	0.5	14.106400
38.608333	0.5	14.105550
38.616667	0.5	14.106600
38.625000	0.5	14.103550
38.633333	0.5	14.103100
38.641667	0.5	14.101150
38.650000	0.5	14.103100
38.658333	0.5	14.101650
38.666667	0.5	14.096500
38.675000	0.5	14.095500
38.683333	0.5	14.097700
38.691667	0.5	14.095600
38.700000	0.5	14.093100
38.708333	0.5	14.094950
38.716667	0.5	14.092450
38.725000	0.5	14.093700
38.733333	0.5	14.092100
38.741667	0.5	14.093500
38.750000	0.5	14.091000
38.758333	0.5	14.090950
38.766667	0.5	14.093150
38.775000	0.5	14.087750
38.783333	0.5	14.089100
38.791667	0.5	14.086000
38.800000	0.5	14.088350
38.808333	0.5	14.088800
38.816667	0.5	14.089600
38.825000	0.5	14.085750
38.833333	0.5	14.087250
38.841667	0.5	14.081650
38.850000	0.5	14.082550
38.858333	0.5	14.078600
38.866667	0.5	14.079950
38.875000	0.5	14.079400
38.883333	0.5	14.077000
38.891667	0.5	14.078300
38.900000	0.5	14.076250
38.908333	0.5	14.076750
38.916667	0.5	14.072500
38.925000	0.5	14.072450
38.933333	0.5	14.069550
38.941667	0.5	14.070600
38.950000	0.5	14.071150
38.958333	0.5	14.065450
38.966667	0.5	14.063350
38.975000	0.5	14.061150
38.983333	0.5	14.062400
38.991667	0.5	14.061700
39.000000	0.5	14.066150
39.008333	0.5	14.062650
39.016667	0.5	14.062050
39.025000	0.5	14.060800
39.033333	0.5	14.061350
39.041667	0.5	14.061100
39.050000	0.5	14.062050
39.058333	0.5	14.062200
39.066667	0.5	14.058500
39.075000	0.5	14.061650
39.083333	0.5	14.059900
39.091667	0.5	14.060900
39.100000	0.5	14.065700
39.108333	0.5	14.063400
39.116667	0.5	14.067350
39.125000	0.5	14.071100
39.133333	0.5	14.071950
39.141667	0.5	14.079300
39.150000	0.5	14.075900
39.158333	0.5	14.078500
39.166667	0.5	14.083900
39.175000	0.5	14.083850
39.183333	0.5	14.091700
39.191667	0.5	14.094500
39.200000	0.5	14.098900
39.208333	0.5	14.102850
39.216667	0.5	14.112050
39.225000	0.5	14.117850
39.233333	0.5	14.120300
39.241667	0.5	14.128050
39.250000	0.5	14.133550
39.258333	0.5	14.138650
39.266667	0.5	14.143850
39.275000	0.5	14.148050
39.283333	0.5	14.152850
39.291667	0.5	14.157550
39.300000	0.5	14.162450
39.308333	0.5	14.164150
39.316667	0.5	14.166700
39.325000	0.5	14.176600
39.333333	0.5	14.174900
39.341667	0.5	14.172900
39.350000	0.5	14.179100
39.358333	0.5	14.179950
39.366667	0.5	14.176100
39.375000	0.5	14.177500
39.383333	0.5	14.177650
39.391667	0.5	14.174900
39.400000	0.5	14.175450
39.408333	0.5	14.165950
39.416667	0.5	14.164300
39.425000	0.5	14.161800
39.433333	0.5	14.158500
39.441667	0.5	14.149100
39.450000	0.5	14.141800
39.458333	0.5	14.141400
39.466667	0.5	14.130850
39.475000	0.5	14.122600
39.483333	0.5	14.117900
39.491667	0.5	14.112800
39.500000	0.5	14.102400
39.508333	0.5	14.091000
39.516667	0.5	14.088650
39.525000	0.5	14.078500
39.533333	0.5	14.075950
39.541667	0.5	14.068300
39.550000	0.5	14.066600
39.558333	0.5	14.066550
39.566667	0.5	14.062600
39.575000	0.5	14.058900
39.583333	0.5	14.065350
39.591667	0.5	14.065500
39.600000	0.5	14.075600
39.608333	0.5	14.080150
39.616667	0.5	14.094600
39.625000	0.5	14.109650
39.633333	0.5	14.129700
39.641667	0.5	14.153300
39.650000	0.5	14.185950
39.658333	0.5	14.222000
39.666667	0.5	14.265700
39.675000	0.5	14.317800
39.683333	0.5	14.378400
39.691667	0.5	14.451850
39.700000	0.5	14.527650
39.708333	0.5	14.616500
39.716667	0.5	14.717700
39.725000	0.5	14.830650
39.733333	0.5	14.959150
39.741667	0.5	15.100450
39.750000	0.5	15.254850
39.758333	0.5	15.420900
39.766667	0.5	15.605450
39.775000	0.5	15.802450
39.783333	0.5	16.011850
39.791667	0.5	16.236450
39.800000	0.5	16.474300
39.808333	0.5	16.719800
39.816667	0.5	16.977850
39.825000	0.5	17.242600
39.833333	0.5	17.511600
39.841667	0.5	17.784250
39.850000	0.5	18.055950
39.858333	0.5	18.329450
39.866667	0.5	18.590050
39.875000	0.5	18.845950
39.883333	0.5	19.094850
39.891667	0.5	19.329350
39.900000	0.5	19.543050
39.908333	0.5	19.737800
39.916667	0.5	19.911600
39.925000	0.5	20.068350
39.933333	0.5	20.195500
39.941667	0.5	20.300550
39.950000	0.5	20.373650
39.958333	0.5	20.415450
39.966667	0.5	20.428450
39.975000	0.5	20.416700
39.983333	0.5	20.376200
39.991667	0.5	20.307250
40.000000	0.5	20.219100
40.008333	0.5	20.093600
40.016667	0.5	19.955300
40.025000	0.5	19.791800
40.033333	0.5	19.610600
40.041667	0.5	19.415250
40.050000	0.5	19.208500
40.058333	0.5	18.987100
40.066667	0.5	18.766150
40.075000	0.5	18.539850
40.083333	0.5	18.300950
40.091667	0.5	18.069450
40.100000	0.5	17.838900
40.108333	0.5	17.610300
40.116667	0.5	17.386700
40.125000	0.5	17.174300
40.133333	0.5	16.968750
40.141667	0.5	16.770350
40.150000	0.5	16.581450
40.158333	0.5	16.405950
40.166667	0.5	16.238500
40.175000	0.5	16.082450
40.183333	0.5	15.939100
40.191667	0.5	15.805600
40.200000	0.5	15.682050
40.208333	0.5	15.572950
40.216667	0.5	15.472450
40.225000	0.5	15.378750
40.233333	0.5	15.292850
40.241667	0.5	15.215600
40.250000	0.5	15.144900
40.258333	0.5	15.083300
40.266667	0.5	15.025100
40.275000	0.5	14.972200
40.283333	0.5	14.919200
40.291667	0.5	14.876750
40.300000	0.5	14.828900
40.308333	0.5	14.792100
40.316667	0.5	14.754450
40.325000	0.5	14.714650
40.333333	0.5	14.678600
40.341667	0.5	14.643600
40.350000	0.5	14.611450
40.358333	0.5	14.579100
40.366667	0.5	14.546650
40.375000	0.5	14.514400
40.383333	0.5	14.483250
40.391667	0.5	14.453350
40.400000	0.5	14.423200
40.408333	0.5	14.393800
40.416667	0.5	14.361250
40.425000	0.5	14.334750
40.433333	0.5	14.306100
40.441667	0.5	14.278450
40.450000	0.5	14.255850
40.458333	0.5	14.228650
40.466667	0.5	14.202300
40.475000	0.5	14.179750
40.483333	0.5	14.158100
40.491667	0.5	14.139050
40.500000	0.5	14.118300
40.508333	0.5	14.100100
40.516667	0.5	14.077100
40.525000	0.5	14.062850
40.533333	0.5	14.043150
40.541667	0.5	14.026500
40.550000	0.5	14.015200
40.558333	0.5	14.002500
40.566667	0.5	13.987700
40.575000	0.5	13.974700
40.583333	0.5	13.963000
40.591667	0.5	13.954700
40.600000	0.5	13.944250
40.608333	0.5	13.930900
40.616667	0.5	13.920850
40.625000	0.5	13.913500
40.633333	0.5	13.907450
40.641667	0.5	13.899350
40.650000	0.5	13.894150
40.658333	0.5	13.885050
40.666667	0.5	13.878500
40.675000	0.5	13.874600
40.683333	0.5	13.870350
40.691667	0.5	13.866250
40.700000	0.5	13.861200
40.708333	0.5	13.858200
40.716667	0.5	13.849450
40.725000	0.5	13.848250
40.733333	0.5	13.840900
40.741667	0.5	13.837900
40.750000	0.5	13.835650
40.758333	0.5	13.830800
40.766667	0.5	13.828450
40.775000	0.5	13.827350
40.783333	0.5	13.825350
40.791667	0.5	13.822350
40.800000	0.5	13.818400
40.808333	0.5	13.821900
40.816667	0.5	13.818300
40.825000	0.5	13.816750
40.833333	0.5	13.820250
40.841667	0.5	13.814500
40.850000	0.5	13.814000
40.858333	0.5	13.811850
40.866667	0.5	13.814050
40.875000	0.5	13.815850
40.883333	0.5	13.813750
40.891667	0.5	13.812400
40.900000	0.5	13.813700
40.908333	0.5	13.815700
40.916667	0.5	13.817300
40.925000	0.5	13.819600
40.933333	0.5	13.819100
40.941667	0.5	13.822950
40.950000	0.5	13.824750
40.958333	0.5	13.826000
40.966667	0.5	13.830250
40.975000	0.5	13.830250
40.983333	0.5	13.835500
40.991667	0.5	13.838100
41.000000	0.5	13.841050
41.008333	0.5	13.845100
41.016667	0.5	13.844500
41.025000	0.5	13.843550
41.033333	0.5	13.848100
41.041667	0.5	13.854450
41.050000	0.5	13.850900
41.058333	0.5	13.855550
41.066667	0.5	13.861750
41.075000	0.5	13.859550
41.083333	0.5	13.857850
41.091667	0.5	13.859300
41.100000	0.5	13.861350
41.108333	0.5	13.861450
41.116667	0.5	13.867250
41.125000	0.5	13.864450
41.133333	0.5	13.862300
41.141667	0.5	13.861700
41.150000	0.5	13.858700
41.158333	0.5	13.860400
41.166667	0.5	13.852450
41.175000	0.5	13.854750
41.183333	0.5	13.851400
41.191667	0.5	13.845900
41.200000	0.5	13.847100
41.208333	0.5	13.840900
41.216667	0.5	13.838250
41.225000	0.5	13.833250
41.233333	0.5	13.835500
41.241667	0.5	13.826750
41.250000	0.5	13.828850
41.258333	0.5	13.821100
41.266667	0.5	13.819450
41.275000	0.5	13.814950
41.283333	0.5	13.806650
41.291667	0.5	13.804550
41.300000	0.5	13.803650
41.308333	0.5	13.798950
41.316667	0.5	13.796550
41.325000	0.5	13.793550
41.333333	0.5	13.789750
41.341667	0.5	13.786550
41.350000	0.5	13.787650
41.358333	0.5	13.780150
41.366667	0.5	13.784150
41.375000	0.5	13.778050
41.383333	0.5	13.776200
41.391667	0.5	13.772850
41.400000	0.5	13.769650
41.408333	0.5	13.768950
41.416667	0.5	13.767100
41.425000	0.5	13.767650
41.433333	0.5	13.768200
41.441667	0.5	13.765050
41.450000	0.5	13.763700
41.458333	0.5	13.763000
41.466667	0.5	13.756850
41.475000	0.5	13.757100
41.483333	0.5	13.756650
41.491667	0.5	13.753450
41.500000	0.5	13.752800
41.508333	0.5	13.751550
41.516667	0.5	13.753600
41.525000	0.5	13.751350
41.533333	0.5	13.751500
41.541667	0.5	13.752000
41.550000	0.5	13.754850
41.558333	0.5	13.754200
41.566667	0.5	13.750950
41.575000	0.5	13.756350
41.583333	0.5	13.752750
41.591667	0.5	13.755050
41.600000	0.5	13.751550
41.608333	0.5	13.753850
41.616667	0.5	13.752100
41.625000	0.5	13.753100
41.633333	0.5	13.754050
41.641667	0.5	13.752500
41.650000	0.5	13.751800
41.658333	0.5	13.752050
41.666667	0.5	13.756350
41.675000	0.5	13.752850
41.683333	0.5	13.751350
41.691667	0.5	13.753550
41.700000	0.5	13.752600
41.708333	0.5	13.751150
41.716667	0.5	13.753850
41.725000	0.5	13.754250
41.733333	0.5	13.751300
41.741667	0.5	13.751800
41.750000	0.5	13.751450
41.758333	0.5	13.754400
41.766667	0.5	13.754400
41.775000	0.5	13.753600
41.783333	0.5	13.751550
41.791667	0.5	13.752350
41.800000	0.5	13.753600
41.808333	0.5	13.753300
41.816667	0.5	13.753400
41.825000	0.5	13.754850
41.833333	0.5	13.755700
41.841667	0.5	13.749500
41.850000	0.5	13.749000
41.858333	0.5	13.750650
41.866667	0.5	13.753300
41.875000	0.5	13.747200
41.883333	0.5	13.748250
41.891667	0.5	13.746450
41.900000	0.5	13.746400
41.908333	0.5	13.745550
41.916667	0.5	13.744700
41.925000	0.5	13.747300
41.933333	0.5	13.743600
41.941667	0.5	13.742900
41.950000	0.5	13.743650
41.958333	0.5	13.740600
41.966667	0.5	13.738000
41.975000	0.5	13.740250
41.983333	0.5	13.738300
41.991667	0.5	13.737350
42.000000	0.5	13.739300
42.008333	0.5	13.740250
42.016667	0.5	13.736200
42.025000	0.5	13.735950
42.033333	0.5	13.738350
42.041667	0.5	13.734700
42.050000	0.5	13.731300
42.058333	0.5	13.729950
42.066667	0.5	13.727550
42.075000	0.5	13.730000
42.083333	0.5	13.728650
42.091667	0.5	13.725800
42.100000	0.5	13.725900
42.108333	0.5	13.723450
42.116667	0.5	13.729350
42.125000	0.5	13.721650
42.133333	0.5	13.725700
42.141667	0.5	13.726650
42.150000	0.5	13.723400
42.158333	0.5	13.723450
42.166667	0.5	13.724350
42.175000	0.5	13.720050
42.183333	0.5	13.723850
42.191667	0.5	13.725900
42.200000	0.5	13.721700
42.208333	0.5	13.720650
42.216667	0.5	13.726350
42.225000	0.5	13.718350
42.233333	0.5	13.725850
42.241667	0.5	13.725500
42.250000	0.5	13.725400
42.258333	0.5	13.725950
42.266667	0.5	13.727700
42.275000	0.5	13.735050
42.283333	0.5	13.737150
42.291667	0.5	13.737150
42.300000	0.5	13.742900
42.308333	0.5	13.747800
42.316667	0.5	13.750600
42.325000	0.5	13.759800
42.333333	0.5	13.762000
42.341667	0.5	13.768450
42.350000	0.5	13.775400
42.358333	0.5	13.782350
42.366667	0.5	13.787200
42.375000	0.5	13.801050
42.383333	0.5	13.805200
42.391667	0.5	13.814000
42.400000	0.5	13.823200
42.408333	0.5	13.834400
42.416667	0.5	13.845900
42.425000	0.5	13.857050
42.433333	0.5	13.864700
42.441667	0.5	13.874050
42.450000	0.5	13.887350
42.458333	0.5	13.902350
42.466667	0.5	13.912450
42.475000	0.5	13.928900
42.483333	0.5	13.942700
42.491667	0.5	13.958400
42.500000	0.5	13.972000
42.508333	0.5	13.989600
42.516667	0.5	14.004950
42.525000	0.5	14.020350
42.533333	0.5	14.037250
42.541667	0.5	14.059900
42.550000	0.5	14.075700
42.558333	0.5	14.097450
42.566667	0.5	14.114200
42.575000	0.5	14.134950
42.583333	0.5	14.150700
42.591667	0.5	14.171100
42.600000	0.5	14.191950
42.608333	0.5	14.213000
42.616667	0.5	14.237200
42.625000	0.5	14.257850
42.633333	0.5	14.279700
42.641667	0.5	14.303400
42.650000	0.5	14.324550
42.658333	0.5	14.348250
42.666667	0.5	14.372200
42.675000	0.5	14.392350
42.683333	0.5	14.411300
42.691667	0.5	14.436950
42.700000	0.5	14.463800
42.708333	0.5	14.487150
42.716667	0.5	14.511600
42.725000	0.5	14.534400
42.733333	0.5	14.559300
42.741667	0.5	14.580950
42.750000	0.5	14.610950
42.758333	0.5	14.632050
42.766667	0.5	14.660600
42.775000	0.5	14.681000
42.783333	0.5	14.704000
42.791667	0.5	14.727600
42.800000	0.5	14.751500
42.808333	0.5	14.773000
42.816667	0.5	14.795700
42.825000	0.5	14.815850
42.833333	0.5	14.840450
42.841667	0.5	14.861600
42.850000	0.5	14.881100
42.858333	0.5	14.899300
42.866667	0.5	14.918250
42.875000	0.5	14.937150
42.883333	0.5	14.955900
42.891667	0.5	14.973050
42.900000	0.5	14.988200
42.908333	0.5	15.007650
42.916667	0.5	15.020050
42.925000	0.5	15.036300
42.933333	0.5	15.057100
42.941667	0.5	15.068100
42.950000	0.5	15.080400
42.958333	0.5	15.091250
42.966667	0.5	15.105350
42.975000	0.5	15.113200
42.983333	0.5	15.123600
42.991667	0.5	15.138100
43.000000	0.5	15.150450
43.008333	0.5	15.154350
43.016667	0.5	15.166500
43.025000	0.5	15.178350
43.033333	0.5	15.183750
43.041667	0.5	15.197400
43.050000	0.5	15.209900
43.058333	0.5	15.215100
43.066667	0.5	15.226550
43.075000	0.5	15.239450
43.083333	0.5	15.250450
43.091667	0.5	15.267800
43.100000	0.5	15.277950
43.108333	0.5	15.294150
43.116667	0.5	15.312400
43.125000	0.5	15.325300
43.133333	0.5	15.344500
43.141667	0.5	15.363850
43.150000	0.5	15.380150
43.158333	0.5	15.404750
43.166667	0.5	15.421000
43.175000	0.5	15.442750
43.183333	0.5	15.464600
43.191667	0.5	15.483050
43.200000	0.5	15.508300
43.208333	0.5	15.535350
43.216667	0.5	15.549950
43.225000	0.5	15.575950
43.233333	0.5	15.592750
43.241667	0.5	15.621550
43.250000	0.5	15.636600
43.258333	0.5	15.665200
43.266667	0.5	15.684250
43.275000	0.5	15.706250
43.283333	0.5	15.720900
43.291667	0.5	15.742700
43.300000	0.5	15.759650
43.308333	0.5	15.781050
43.316667	0.5	15.799350
43.325000	0.5	15.814550
43.333333	0.5	15.830250
43.341667	0.5	15.846500
43.350000	0.5	15.859500
43.358333	0.5	15.874600
43.366667	0.5	15.887800
43.375000	0.5	15.902250
43.383333	0.5	15.915650
43.391667	0.5	15.927750
43.400000	0.5	15.938150
43.408333	0.5	15.951350
43.416667	0.5	15.961500
43.425000	0.5	15.974100
43.433333	0.5	15.984300
43.441667	0.5	15.993050
43.450000	0.5	16.010750
43.458333	0.5	16.023100
43.466667	0.5	16.029000
43.475000	0.5	16.051650
43.483333	0.5	16.057100
43.491667	0.5	16.066500
43.500000	0.5	16.083500
43.508333	0.5	16.095900
43.516667	0.5	16.104050
43.525000	0.5	16.115750
43.533333	0.5	16.134500
43.541667	0.5	16.135750
43.550000	0.5	16.147800
43.558333	0.5	16.163300
43.566667	0.5	16.171150
43.575000	0.5	16.170700
43.583333	0.5	16.185950
43.591667	0.5	16.195900
43.600000	0.5	16.205550
43.608333	0.5	16.211800
43.616667	0.5	16.222100
43.625000	0.5	16.237550
43.633333	0.5	16.239650
43.641667	0.5	16.257750
43.650000	0.5	16.258400
43.658333	0.5	16.258550
43.666667	0.5	16.267800
43.675000	0.5	16.283450
43.683333	0.5	16.281750
43.691667	0.5	16.291850
43.700000	0.5	16.303800
43.708333	0.5	16.308300
43.716667	0.5	16.308300
43.725000	0.5	16.317350
43.733333	0.5	16.318200
43.741667	0.5	16.326150
43.750000	0.5	16.326700
43.758333	0.5	16.330450
43.766667	0.5	16.345150
43.775000	0.5	16.352400
43.783333	0.5	16.362150
43.791667	0.5	16.358850
43.800000	0.5	16.363100
43.808333	0.5	16.366350
43.816667	0.5	16.370250
43.825000	0.5	16.378750
43.833333	0.5	16.376300
43.841667	0.5	16.382650
43.850000	0.5	16.381550
43.858333	0.5	16.390150
43.866667	0.5	16.390500
43.875000	0.5	16.399250
43.883333	0.5	16.399500
43.891667	0.5	16.404550
43.900000	0.5	16.410500
43.908333	0.5	16.415000
43.916667	0.5	16.414350
43.925000	0.5	16.421350
43.933333	0.5	16.423800
43.941667	0.5	16.429950
43.950000	0.5	16.430950
43.958333	0.5	16.435100
43.966667	0.5	16.441650
43.975000	0.5	16.453350
43.983333	0.5	16.450950
43.991667	0.5	16.453450
44.000000	0.5	16.461600
44.008333	0.5	16.464450
44.016667	0.5	16.470850
44.025000	0.5	16.480950
44.033333	0.5	16.469750
44.041667	0.5	16.467900
44.050000	0.5	16.469400
44.058333	0.5	16.485800
44.066667	0.5	16.480850
44.075000	0.5	16.475500
44.083333	0.5	16.476100
44.091667	0.5	16.473750
44.100000	0.5	16.476900
44.108333	0.5	16.479550
44.116667	0.5	16.487300
44.125000	0.5	16.478450
44.133333	0.5	16.474500
44.141667	0.5	16.477600
44.150000	0.5	16.476050
44.158333	0.5	16.469900
44.166667	0.5	16.471350
44.175000	0.5	16.478600
44.183333	0.5	16.475950
44.191667	0.5	16.480100
44.200000	0.5	16.478050
44.208333	0.5	16.485650
44.216667	0.5	16.478600
44.225000	0.5	16.476800
44.233333	0.5	16.479350
44.241667	0.5	16.483300
44.250000	0.5	16.498050
44.258333	0.5	16.498400
44.266667	0.5	16.502050
44.275000	0.5	16.501750
44.283333	0.5	16.499800
44.291667	0.5	16.502100
44.300000	0.5	16.503850
44.308333	0.5	16.506950
44.316667	0.5	16.508100
44.325000	0.5	16.507850
44.333333	0.5	16.513200
44.341667	0.5	16.510550
44.350000	0.5	16.513100
44.358333	0.5	16.516350
44.366667	0.5	16.520000
44.375000	0.5	16.519450
44.383333	0.5	16.524300
44.391667	0.5	16.535950
44.400000	0.5	16.529600
44.408333	0.5	16.529850
44.416667	0.5	16.535550
44.425000	0.5	16.537200
44.433333	0.5	16.546500
44.441667	0.5	16.549550
44.450000	0.5	16.551750
44.458333	0.5	16.563700
44.466667	0.5	16.556450
44.475000	0.5	16.560100
44.483333	0.5	16.570800
44.491667	0.5	16.567000
44.500000	0.5	16.572600
44.508333	0.5	16.567600
44.516667	0.5	16.571700
44.525000	0.5	16.572600
44.533333	0.5	16.575900
44.541667	0.5	16.579750
44.550000	0.5	16.579900
44.558333	0.5	16.579650
44.566667	0.5	16.587250
44.575000	0.5	16.584250
44.583333	0.5	16.597800
44.591667	0.5	16.604550
44.600000	0.5	16.604600
44.608333	0.5	16.608900
44.616667	0.5	16.609750
44.625000	0.5	16.626300
44.633333	0.5	16.631150
44.641667	0.5	16.629150
44.650000	0.5	16.635950
44.658333	0.5	16.633450
44.666667	0.5	16.638900
44.675000	0.5	16.642500
44.683333	0.5	16.630400
44.691667	0.5	16.644300
44.700000	0.5	16.635350
44.708333	0.5	16.648800
44.716667	0.5	16.661650
44.725000	0.5	16.654000
44.733333	0.5	16.662750
44.741667	0.5	16.647100
44.750000	0.5	16.665600
44.758333	0.5	16.667750
44.766667	0.5	16.671000
44.775000	0.5	16.663350
44.783333	0.5	16.674900
44.791667	0.5	16.672200
44.800000	0.5	16.691900
44.808333	0.5	16.687900
44.816667	0.5	16.697650
44.825000	0.5	16.697500
44.833333	0.5	16.702300
44.841667	0.5	16.702550
44.850000	0.5	16.699400
44.858333	0.5	16.706800
44.866667	0.5	16.708800
44.875000	0.5	16.709700
44.883333	0.5	16.708350
44.891667	0.5	16.708000
44.900000	0.5	16.720000
44.908333	0.5	16.721950
44.916667	0.5	16.727750
44.925000	0.5	16.733550
44.933333	0.5	16.731950
44.941667	0.5	16.733200
44.950000	0.5	16.739350
44.958333	0.5	16.747800
44.966667	0.5	16.747800
44.975000	0.5	16.747000
44.983333	0.5	16.753500
44.991667	0.5	16.751800
45.000000	0.5	16.764000
45.008333	0.5	16.757050
45.016667	0.5	16.768750
45.025000	0.5	16.776150
45.033333	0.5	16.787350
45.041667	0.5	16.785950
45.050000	0.5	16.776650
45.058333	0.5	16.780000
45.066667	0.5	16.789350
45.075000	0.5	16.784800
45.083333	0.5	16.784050
45.091667	0.5	16.781850
45.100000	0.5	16.791500
45.108333	0.5	16.787050
45.116667	0.5	16.789550
45.125000	0.5	16.794000
45.133333	0.5	16.796050
45.141667	0.5	16.805300
45.150000	0.5	16.808250
45.158333	0.5	16.828050
45.166667	0.5	16.815900
45.175000	0.5	16.827050
45.183333	0.5	16.836050
45.191667	0.5	16.840250
45.200000	0.5	16.839900
45.208333	0.5	16.838350
45.216667	0.5	16.847650
45.225000	0.5	16.848300
45.233333	0.5	16.853450
45.241667	0.5	16.850650
45.250000	0.5	16.875600
45.258333	0.5	16.854000
45.266667	0.5	16.854400
45.275000	0.5	16.865600
45.283333	0.5	16.862000
45.291667	0.5	16.857700
45.300000	0.5	16.867900
45.308333	0.5	16.874700
45.316667	0.5	16.872400
45.325000	0.5	16.868300
45.333333	0.5	16.877700
45.341667	0.5	16.891050
45.350000	0.5	16.899000
45.358333	0.5	16.896200
45.366667	0.5	16.887800
45.375000	0.5	16.903800
45.383333	0.5	16.910300
45.391667	0.5	16.907350
45.400000	0.5	16.913800
45.408333	0.5	16.908900
45.416667	0.5	16.917500
45.425000	0.5	16.916700
45.433333	0.5	16.925700
45.441667	0.5	16.924400
45.450000	0.5	16.933100
45.458333	0.5	16.932750
45.466667	0.5	16.927450
45.475000	0.5	16.937300
45.483333	0.5	16.937650
45.491667	0.5	16.938700
45.500000	0.5	16.940650
45.508333	0.5	16.941650
45.516667	0.5	16.939450
45.525000	0.5	16.961100
45.533333	0.5	16.951700
45.541667	0.5	16.957800
45.550000	0.5	16.959300
45.558333	0.5	16.967600
45.566667	0.5	16.970400
45.575000	0.5	16.975850
45.583333	0.5	16.972500
45.591667	0.5	16.985200
45.600000	0.5	16.986200
45.608333	0.5	16.985250
45.616667	0.5	16.997400
45.625000	0.5	16.990100
45.633333	0.5	17.002250
45.641667	0.5	16.990200
45.650000	0.5	16.996900
45.658333	0.5	16.994150
45.666667	0.5	16.990700
45.675000	0.5	17.009150
45.683333	0.5	16.994550
45.691667	0.5	17.003850
45.700000	0.5	17.016950
45.708333	0.5	17.010000
45.716667	0.5	17.011150
45.725000	0.5	17.004200
45.733333	0.5	17.018100
45.741667	0.5	17.040100
45.750000	0.5	17.023400
45.758333	0.5	17.032200
45.766667	0.5	17.040200
45.775000	0.5	17.052150
45.783333	0.5	17.039200
45.791667	0.5	17.040350
45.800000	0.5	17.040700
45.808333	0.5	17.042200
45.816667	0.5	17.047200
45.825000	0.5	17.034050
45.833333	0.5	17.052850
45.841667	0.5	17.048600
45.850000	0.5	17.061900
45.858333	0.5	17.055250
45.866667	0.5	17.053950
45.875000	0.5	17.060000
45.883333	0.5	17.066400
45.891667	0.5	17.066750
45.900000	0.5	17.063600
45.908333	0.5	17.064750
45.916667	0.5	17.070300
45.925000	0.5	17.066550
45.933333	0.5	17.080300
45.941667	0.5	17.087800
45.950000	0.5	17.093500
45.958333	0.5	17.085850
45.966667	0.5	17.096300
45.975000	0.5	17.089000
45.983333	0.5	17.085700
45.991667	0.5	17.097000
46.000000	0.5	17.100450
46.008333	0.5	17.100950
46.016667	0.5	17.103150
46.025000	0.5	17.099650
46.033333	0.5	17.103600
46.041667	0.5	17.104850
46.050000	0.5	17.105950
46.058333	0.5	17.098650
46.066667	0.5	17.114800
46.075000	0.5	17.119700
46.083333	0.5	17.117300
46.091667	0.5	17.122350
46.100000	0.5	17.113350
46.108333	0.5	17.108250
46.116667	0.5	17.124800
46.125000	0.5	17.131050
46.133333	0.5	17.141300
46.141667	0.5	17.136100
46.150000	0.5	17.143650
46.158333	0.5	17.135450
46.166667	0.5	17.147150
46.175000	0.5	17.141550
46.183333	0.5	17.137050
46.191667	0.5	17.144800
46.200000	0.5	17.144850
46.208333	0.5	17.146450
46.216667	0.5	17.145700
46.225000	0.5	17.143250
46.233333	0.5	17.154200
46.241667	0.5	17.147200
46.250000	0.5	17.148150
46.258333	0.5	17.151150
46.266667	0.5	17.155650
46.275000	0.5	17.150400
46.283333	0.5	17.162850
46.291667	0.5	17.163350
46.300000	0.5	17.170900
46.308333	0.5	17.171050
46.316667	0.5	17.168250
46.325000	0.5	17.171050
46.333333	0.5	17.166950
46.341667	0.5	17.176700
46.350000	0.5	17.188650
46.358333	0.5	17.187300
46.366667	0.5	17.187050
46.375000	0.5	17.188600
46.383333	0.5	17.182000
46.391667	0.5	17.182500
46.400000	0.5	17.184500
46.408333	0.5	17.185700
46.416667	0.5	17.189000
46.425000	0.5	17.201100
46.433333	0.5	17.192600
46.441667	0.5	17.186000
46.450000	0.5	17.195900
46.458333	0.5	17.193700
46.466667	0.5	17.187200
46.475000	0.5	17.196600
46.483333	0.5	17.194500
46.491667	0.5	17.201400
46.500000	0.5	17.218500
46.508333	0.5	17.217700
46.516667	0.5	17.213850
46.525000	0.5	17.220150
46.533333	0.5	17.223550
46.541667	0.5	17.223600
46.550000	0.5	17.218950
46.558333	0.5	17.222150
46.566667	0.5	17.211850
46.575000	0.5	17.221450
46.583333	0.5	17.232150
46.591667	0.5	17.227500
46.600000	0.5	17.239350
46.608333	0.5	17.228400
46.616667	0.5	17.230150
46.625000	0.5	17.223550
46.633333	0.5	17.226250
46.641667	0.5	17.239250
46.650000	0.5	17.235650
46.658333	0.5	17.234600
46.666667	0.5	17.231500
46.675000	0.5	17.231500
46.683333	0.5	17.276500
46.691667	0.5	17.238700
46.700000	0.5	17.245600
46.708333	0.5	17.244450
46.716667	0.5	17.245850
46.725000	0.5	17.246900
46.733333	0.5	17.267250
46.741667	0.5	17.251900
46.750000	0.5	17.249650
46.758333	0.5	17.270550
46.766667	0.5	17.269700
46.775000	0.5	17.255950
46.783333	0.5	17.256700
46.791667	0.5	17.260800
46.800000	0.5	17.262400
46.808333	0.5	17.288450
46.816667	0.5	17.277550
46.825000	0.5	17.274300
46.833333	0.5	17.269850
46.841667	0.5	17.282450
46.850000	0.5	17.281600
46.858333	0.5	17.268150
46.866667	0.5	17.296500
46.875000	0.5	17.291900
46.883333	0.5	17.281350
46.891667	0.5	17.302800
46.900000	0.5	17.295450
46.908333	0.5	17.310950
46.916667	0.5	17.300000
46.925000	0.5	17.302000
46.933333	0.5	17.305800
46.941667	0.5	17.290750
46.950000	0.5	17.298250
46.958333	0.5	17.305400
46.966667	0.5	17.296150
46.975000	0.5	17.294350
46.983333	0.5	17.293750
46.991667	0.5	17.292950
47.000000	0.5	17.306550
47.008333	0.5	17.312100
47.016667	0.5	17.311150
47.025000	0.5	17.317150
47.033333	0.5	17.299300
47.041667	0.5	17.309650
47.050000	0.5	17.316350
47.058333	0.5	17.317000
47.066667	0.5	17.322250
47.075000	0.5	17.310250
47.083333	0.5	17.315800
47.091667	0.5	17.325650
47.100000	0.5	17.312600
47.108333	0.5	17.321350
47.116667	0.5	17.313700
47.125000	0.5	17.318200
47.133333	0.5	17.326000
47.141667	0.5	17.355900
47.150000	0.5	17.362550
47.158333	0.5	17.353950
47.166667	0.5	17.330850
47.175000	0.5	17.336700
47.183333	0.5	17.339850
47.191667	0.5	17.339850
47.200000	0.5	17.362600
47.208333	0.5	17.352500
47.216667	0.5	17.350650
47.225000	0.5	17.342750
47.233333	0.5	17.345750
47.241667	0.5	17.344750
47.250000	0.5	17.338700
47.258333	0.5	17.341850
47.266667	0.5	17.356400
47.275000	0.5	17.364950
47.283333	0.5	17.349950
47.291667	0.5	17.351050
47.300000	0.5	17.358650
47.308333	0.5	17.357850
47.316667	0.5	17.358250
47.325000	0.5	17.364050
47.333333	0.5	17.362850
47.341667	0.5	17.360950
47.350000	0.5	17.360800
47.358333	0.5	17.354550
47.366667	0.5	17.357050
47.375000	0.5	17.371650
47.383333	0.5	17.361850
47.391667	0.5	17.376850
47.400000	0.5	17.366500
47.408333	0.5	17.393100
47.416667	0.5	17.378150
47.425000	0.5	17.367350
47.433333	0.5	17.385450
47.441667	0.5	17.391400
47.450000	0.5	17.404650
47.458333	0.5	17.392900
47.466667	0.5	17.403550
47.475000	0.5	17.384100
47.483333	0.5	17.396750
47.491667	0.5	17.401750
47.500000	0.5	17.381700
47.508333	0.5	17.384950
47.516667	0.5	17.376250
47.525000	0.5	17.386350
47.533333	0.5	17.401550
47.541667	0.5	17.397550
47.550000	0.5	17.395300
47.558333	0.5	17.398500
47.566667	0.5	17.399700
47.575000	0.5	17.399500
47.583333	0.5	17.404750
47.591667	0.5	17.398550
47.600000	0.5	17.395600
47.608333	0.5	17.393600
47.616667	0.5	17.390850
47.625000	0.5	17.420400
47.633333	0.5	17.401350
47.641667	0.5	17.420600
47.650000	0.5	17.427650
47.658333	0.5	17.417300
47.666667	0.5	17.412800
47.675000	0.5	17.423750
47.683333	0.5	17.430900
47.691667	0.5	17.419550
47.700000	0.5	17.430300
47.708333	0.5	17.417100
47.716667	0.5	17.425700
47.725000	0.5	17.419600
47.733333	0.5	17.413100
47.741667	0.5	17.414050
47.750000	0.5	17.409700
47.758333	0.5	17.420200
47.766667	0.5	17.409950
47.775000	0.5	17.422650
47.783333	0.5	17.421250
47.791667	0.5	17.459000
47.800000	0.5	17.462700
47.808333	0.5	17.452200
47.816667	0.5	17.417000
47.825000	0.5	17.429650
47.833333	0.5	17.436100
47.841667	0.5	17.423900
47.850000	0.5	17.431500
47.858333	0.5	17.432200
47.866667	0.5	17.424550
47.875000	0.5	17.422700
47.883333	0.5	17.428250
47.891667	0.5	17.426600
47.900000	0.5	17.430850
47.908333	0.5	17.434450
47.916667	0.5	17.435600
47.925000	0.5	17.457300
47.933333	0.5	17.452100
47.941667	0.5	17.444600
47.950000	0.5	17.454850
47.958333	0.5	17.448450
47.966667	0.5	17.448800
47.975000	0.5	17.487700
47.983333	0.5	17.444200
47.991667	0.5	17.438600
48.000000	0.5	17.442150
48.008333	0.5	17.444950
48.016667	0.5	17.450800
48.025000	0.5	17.451300
48.033333	0.5	17.450400
48.041667	0.5	17.448150
48.050000	0.5	17.451250
48.058333	0.5	17.454800
48.066667	0.5	17.457750
48.075000	0.5	17.452400
48.083333	0.5	17.472050
48.091667	0.5	17.462850
48.100000	0.5	17.464400
48.108333	0.5	17.466800
48.116667	0.5	17.495250
48.125000	0.5	17.457350
48.133333	0.5	17.467800
48.141667	0.5	17.463850
48.150000	0.5	17.450350
48.158333	0.5	17.452950
48.166667	0.5	17.454050
48.175000	0.5	17.460750
48.183333	0.5	17.460050
48.191667	0.5	17.508800
48.200000	0.5	17.463950
48.208333	0.5	17.465100
48.216667	0.5	17.469250
48.225000	0.5	17.467600
48.233333	0.5	17.472050
48.241667	0.5	17.478200
48.250000	0.5	17.477450
48.258333	0.5	17.522850
48.266667	0.5	17.512550
48.275000	0.5	17.503450
48.283333	0.5	17.501250
48.291667	0.5	17.492400
48.300000	0.5	17.495850
48.308333	0.5	17.497000
48.316667	0.5	17.498350
48.325000	0.5	17.499250
48.333333	0.5	17.498200
48.341667	0.5	17.495850
48.350000	0.5	17.498350
48.358333	0.5	17.499700
48.366667	0.5	17.500200
48.375000	0.5	17.502950
48.383333	0.5	17.509000
48.391667	0.5	17.512650
48.400000	0.5	17.512550
48.408333	0.5	17.511550
48.416667	0.5	17.508200
48.425000	0.5	17.499100
48.433333	0.5	17.502650
48.441667	0.5	17.505350
48.450000	0.5	17.503750
48.458333	0.5	17.505450
48.466667	0.5	17.504500
48.475000	0.5	17.508600
48.483333	0.5	17.508400
48.491667	0.5	17.509500
48.500000	0.5	17.509150
48.508333	0.5	17.516950
48.516667	0.5	17.508950
48.525000	0.5	17.508050
48.533333	0.5	17.505650
48.541667	0.5	17.513550
48.550000	0.5	17.512550
48.558333	0.5	17.515900
48.566667	0.5	17.520200
48.575000	0.5	17.524250
48.583333	0.5	17.534550
48.591667	0.5	17.532100
48.600000	0.5	17.523450
48.608333	0.5	17.522000
48.616667	0.5	17.535850
48.625000	0.5	17.533550
48.633333	0.5	17.534250
48.641667	0.5	17.524550
48.650000	0.5	17.524700
48.658333	0.5	17.529500
48.666667	0.5	17.524950
48.675000	0.5	17.529900
48.683333	0.5	17.528500
48.691667	0.5	17.530900
48.700000	0.5	17.531050
48.708333	0.5	17.505750
48.716667	0.5	17.506100
48.725000	0.5	17.505900
48.733333	0.5	17.545350
48.741667	0.5	17.537250
48.750000	0.5	17.542850
48.758333	0.5	17.538100
48.766667	0.5	17.540550
48.775000	0.5	17.539250
48.783333	0.5	17.540400
48.791667	0.5	17.537400
48.800000	0.5	17.540500
48.808333	0.5	17.538050
48.816667	0.5	17.538700
48.825000	0.5	17.534500
48.833333	0.5	17.533400
48.841667	0.5	17.535750
48.850000	0.5	17.537350
48.858333	0.5	17.536500
48.866667	0.5	17.536400
48.875000	0.5	17.536550
48.883333	0.5	17.539250
48.891667	0.5	17.540750
48.900000	0.5	17.535800
48.908333	0.5	17.536750
48.916667	0.5	17.536500
48.925000	0.5	17.540400
48.933333	0.5	17.542900
48.941667	0.5	17.546300
48.950000	0.5	17.549550
48.958333	0.5	17.550650
48.966667	0.5	17.542700
48.975000	0.5	17.541700
48.983333	0.5	17.545500
48.991667	0.5	17.545750
49.000000	0.5	17.543800
49.008333	0.5	17.544800
49.016667	0.5	17.546700
49.025000	0.5	17.520750
49.033333	0.5	17.519150
49.041667	0.5	17.556650
49.050000	0.5	17.547150
49.058333	0.5	17.540000
49.066667	0.5	17.546600
49.075000	0.5	17.548650
49.083333	0.5	17.544000
49.091667	0.5	17.544600
49.100000	0.5	17.541550
49.108333	0.5	17.543750
49.116667	0.5	17.547750
49.125000	0.5	17.544250
49.133333	0.5	17.546800
49.141667	0.5	17.547650
49.150000	0.5	17.546700
49.158333	0.5	17.547950
49.166667	0.5	17.545100
49.175000	0.5	17.547700
49.183333	0.5	17.549500
49.191667	0.5	17.543900
49.200000	0.5	17.544700
49.208333	0.5	17.516900
49.216667	0.5	17.517650
49.225000	0.5	17.519650
49.233333	0.5	17.521850
49.241667	0.5	17.519850
49.250000	0.5	17.541750
49.258333	0.5	17.540050
49.266667	0.5	17.526750
49.275000	0.5	17.541100
49.283333	0.5	17.539800
49.291667	0.5	17.574950
49.300000	0.5	17.535300
49.308333	0.5	17.525550
49.316667	0.5	17.547950
49.325000	0.5	17.543950
49.333333	0.5	17.588700
49.341667	0.5	17.532000
49.350000	0.5	17.527200
49.358333	0.5	17.576150
49.366667	0.5	17.565150
49.375000	0.5	17.567650
49.383333	0.5	17.558850
49.391667	0.5	17.553750
49.400000	0.5	17.556150
49.408333	0.5	17.546900
49.416667	0.5	17.551950
49.425000	0.5	17.565200
49.433333	0.5	17.556400
49.441667	0.5	17.561700
49.450000	0.5	17.564900
49.458333	0.5	17.546900
49.466667	0.5	17.559200
49.475000	0.5	17.556550
49.483333	0.5	17.548700
49.491667	0.5	17.549950
49.500000	0.5	17.564050
49.508333	0.5	17.564650
49.516667	0.5	17.552100
49.525000	0.5	17.562100
49.533333	0.5	17.563050
49.541667	0.5	17.563500
49.550000	0.5	17.559950
49.558333	0.5	17.557500
49.566667	0.5	17.537050
49.575000	0.5	17.537000
49.583333	0.5	17.532700
49.591667	0.5	17.538750
49.600000	0.5	17.572350
49.608333	0.5	17.566050
49.616667	0.5	17.563550
49.625000	0.5	17.559400
49.633333	0.5	17.553550
49.641667	0.5	17.555750
49.650000	0.5	17.553600
49.658333	0.5	17.527600
49.666667	0.5	17.523650
49.675000	0.5	17.557300
49.683333	0.5	17.535750
49.691667	0.5	17.534150
49.700000	0.5	17.541050
49.708333	0.5	17.542100
49.716667	0.5	17.545150
49.725000	0.5	17.542950
49.733333	0.5	17.545250
49.741667	0.5	17.544250
49.750000	0.5	17.545900
49.758333	0.5	17.539400
49.766667	0.5	17.542850
49.775000	0.5	17.541150
49.783333	0.5	17.603800
49.791667	0.5	17.584150
49.800000	0.5	17.577300
49.808333	0.5	17.566850
49.816667	0.5	17.536150
49.825000	0.5	17.536400
49.833333	0.5	17.546900
49.841667	0.5	17.542000
49.850000	0.5	17.538050
49.858333	0.5	17.538850
49.866667	0.5	17.544650
49.875000	0.5	17.599850
49.883333	0.5	17.588300
49.891667	0.5	17.550200
49.900000	0.5	17.542900
49.908333	0.5	17.547050
49.916667	0.5	17.546450
49.925000	0.5	17.549350
49.933333	0.5	17.548450
49.941667	0.5	17.547750
49.950000	0.5	17.544450
49.958333	0.5	17.546850
49.966667	0.5	17.546650
49.975000	0.5	17.602300
49.983333	0.5	17.583300
49.991667	0.5	17.573900
50.000000	0.5	17.573850
50.008333	0.5	17.570250
50.016667	0.5	17.540000
50.025000	0.5	17.537800
50.033333	0.5	17.538600
50.041667	0.5	17.539000
50.050000	0.5	17.543650
50.058333	0.5	17.549000
50.066667	0.5	17.549350
50.075000	0.5	17.551250
50.083333	0.5	17.553000
50.091667	0.5	17.546750
50.100000	0.5	17.554500
50.108333	0.5	17.556900
50.116667	0.5	17.549550
50.125000	0.5	17.555700
50.133333	0.5	17.561000
50.141667	0.5	17.559850
50.150000	0.5	17.554600
50.158333	0.5	17.551950
50.166667	0.5	17.559450
50.175000	0.5	17.552100
50.183333	0.5	17.559100
50.191667	0.5	17.552650
50.200000	0.5	17.568300
50.208333	0.5	17.611400
50.216667	0.5	17.554100
50.225000	0.5	17.556300
50.233333	0.5	17.558600
50.241667	0.5	17.563000
50.250000	0.5	17.564850
50.258333	0.5	17.551900
50.266667	0.5	17.561200
50.275000	0.5	17.558450
50.283333	0.5	17.562750
50.291667	0.5	17.622700
50.300000	0.5	17.609550
50.308333	0.5	17.599550
50.316667	0.5	17.555350
50.325000	0.5	17.557800
50.333333	0.5	17.554550
50.341667	0.5	17.558800
50.350000	0.5	17.563300
50.358333	0.5	17.564200
50.366667	0.5	17.558000
50.375000	0.5	17.567200
50.383333	0.5	17.567250
50.391667	0.5	17.569700
50.400000	0.5	17.556600
50.408333	0.5	17.559800
50.416667	0.5	17.562300
50.425000	0.5	17.566200
50.433333	0.5	17.568750
50.441667	0.5	17.627850
50.450000	0.5	17.610950
50.458333	0.5	17.601600
50.466667	0.5	17.569550
50.475000	0.5	17.566950
50.483333	0.5	17.567750
50.491667	0.5	17.571900
50.500000	0.5	17.563900
50.508333	0.5	17.565950
50.516667	0.5	17.560950
50.525000	0.5	17.561050
50.533333	0.5	17.560250
50.541667	0.5	17.567450
50.550000	0.5	17.564750
50.558333	0.5	17.565000
50.566667	0.5	17.565600
50.575000	0.5	17.568000
50.583333	0.5	17.564700
50.591667	0.5	17.569100
50.600000	0.5	17.561050
50.608333	0.5	17.564050
50.616667	0.5	17.613200
50.625000	0.5	17.606600
50.633333	0.5	17.598750
50.641667	0.5	17.597150
50.650000	0.5	17.590350
50.658333	0.5	17.587450
50.666667	0.5	17.563800
50.675000	0.5	17.593850
50.683333	0.5	17.585300
50.691667	0.5	17.581200
50.700000	0.5	17.557950
50.708333	0.5	17.558150
50.716667	0.5	17.557100
50.725000	0.5	17.598100
50.733333	0.5	17.591900
50.741667	0.5	17.579700
50.750000	0.5	17.560200
50.758333	0.5	17.556800
50.766667	0.5	17.557150
50.775000	0.5	17.558650
50.783333	0.5	17.560350
50.791667	0.5	17.561150
50.800000	0.5	17.564650
50.808333	0.5	17.565950
50.816667	0.5	17.570900
50.825000	0.5	17.620400
50.833333	0.5	17.606750
50.841667	0.5	17.600800
50.850000	0.5	17.569950
50.858333	0.5	17.574800
50.866667	0.5	17.578250
50.875000	0.5	17.577050
50.883333	0.5	17.581900
50.891667	0.5	17.578900
50.900000	0.5	17.582200
50.908333	0.5	17.576250
50.916667	0.5	17.576550
50.925000	0.5	17.584700
50.933333	0.5	17.607300
50.941667	0.5	17.567400
50.950000	0.5	17.585100
50.958333	0.5	17.577000
50.966667	0.5	17.579550
50.975000	0.5	17.584650
50.983333	0.5	17.584450
50.991667	0.5	17.586100
51.000000	0.5	17.589200
51.008333	0.5	17.584800
51.016667	0.5	17.583750
51.025000	0.5	17.591450
51.033333	0.5	17.586450
51.041667	0.5	17.583250
51.050000	0.5	17.583250
51.058333	0.5	17.591150
51.066667	0.5	17.588000
51.075000	0.5	17.585150
51.083333	0.5	17.577600
51.091667	0.5	17.580300
51.100000	0.5	17.577350
51.108333	0.5	17.584000
51.116667	0.5	17.585150
51.125000	0.5	17.582350
51.133333	0.5	17.587800
51.141667	0.5	17.586200
51.150000	0.5	17.587250
51.158333	0.5	17.585800
51.166667	0.5	17.581300
51.175000	0.5	17.580800
51.183333	0.5	17.581350
51.191667	0.5	17.570800
51.200000	0.5	17.568850
51.208333	0.5	17.571100
51.216667	0.5	17.576050
51.225000	0.5	17.577250
51.233333	0.5	17.575050
51.241667	0.5	17.577700
51.250000	0.5	17.571550
51.258333	0.5	17.583800
51.266667	0.5	17.576750
51.275000	0.5	17.563200
51.283333	0.5	17.567850
51.291667	0.5	17.614550
51.300000	0.5	17.601950
51.308333	0.5	17.594350
51.316667	0.5	17.598300
51.325000	0.5	17.595250
51.333333	0.5	17.594550
51.341667	0.5	17.588350
51.350000	0.5	17.589000
51.358333	0.5	17.594000
51.366667	0.5	17.590250
51.375000	0.5	17.594900
51.383333	0.5	17.599700
51.391667	0.5	17.598900
51.400000	0.5	17.596050
51.408333	0.5	17.594350
51.416667	0.5	17.595100
51.425000	0.5	17.592900
51.433333	0.5	17.594650
51.441667	0.5	17.586750
51.450000	0.5	17.586150
51.458333	0.5	17.564650
51.466667	0.5	17.563400
51.475000	0.5	17.563150
51.483333	0.5	17.564350
51.491667	0.5	17.561400
51.500000	0.5	17.566800
51.508333	0.5	17.574500
51.516667	0.5	17.570600
51.525000	0.5	17.574100
51.533333	0.5	17.576750
51.541667	0.5	17.571800
51.550000	0.5	17.575650
51.558333	0.5	17.575750
51.566667	0.5	17.576850
51.575000	0.5	17.582450
51.583333	0.5	17.584250
51.591667	0.5	17.587600
51.600000	0.5	17.620500
51.608333	0.5	17.606250
51.616667	0.5	17.599100
51.625000	0.5	17.600000
51.633333	0.5	17.596200
51.641667	0.5	17.596700
51.650000	0.5	17.594750
51.658333	0.5	17.595850
51.666667	0.5	17.593000
51.675000	0.5	17.590550
51.683333	0.5	17.594850
51.691667	0.5	17.593900
51.700000	0.5	17.594750
51.708333	0.5	17.591400
51.716667	0.5	17.590100
51.725000	0.5	17.592450
51.733333	0.5	17.591500
51.741667	0.5	17.591550
51.750000	0.5	17.594300
51.758333	0.5	17.596400
51.766667	0.5	17.595750
51.775000	0.5	17.597250
51.783333	0.5	17.597650
51.791667	0.5	17.597050
51.800000	0.5	17.594750
51.808333	0.5	17.599550
51.816667	0.5	17.596950
51.825000	0.5	17.591950
51.833333	0.5	17.596900
51.841667	0.5	17.594400
51.850000	0.5	17.593950
51.858333	0.5	17.590400
51.866667	0.5	17.593050
51.875000	0.5	17.569850
51.883333	0.5	17.602750
51.891667	0.5	17.595000
51.900000	0.5	17.597900
51.908333	0.5	17.592450
51.916667	0.5	17.572750
51.925000	0.5	17.570000
51.933333	0.5	17.574150
51.941667	0.5	17.580300
51.950000	0.5	17.575850
51.958333	0.5	17.579400
51.966667	0.5	17.576800
51.975000	0.5	17.581100
51.983333	0.5	17.579550
51.991667	0.5	17.581750
52.000000	0.5	17.575950
52.008333	0.5	17.578600
52.016667	0.5	17.576500
52.025000	0.5	17.580450
52.033333	0.5	17.577250
52.041667	0.5	17.579350
52.050000	0.5	17.580250
52.058333	0.5	17.594900
52.066667	0.5	17.627700
52.075000	0.5	17.614550
52.083333	0.5	17.605300
52.091667	0.5	17.599750
52.100000	0.5	17.569950
52.108333	0.5	17.573050
52.116667	0.5	17.583000
52.125000	0.5	17.585850
52.133333	0.5	17.589150
52.141667	0.5	17.589100
52.150000	0.5	17.611150
52.158333	0.5	17.571250
52.166667	0.5	17.568650
52.175000	0.5	17.578700
52.183333	0.5	17.575150
52.191667	0.5	17.567350
52.200000	0.5	17.563850
52.208333	0.5	17.551500
52.216667	0.5	17.554650
52.225000	0.5	17.545300
52.233333	0.5	17.549450
52.241667	0.5	17.533150
52.250000	0.5	17.531350
52.258333	0.5	17.532200
52.266667	0.5	17.542250
52.275000	0.5	17.524400
52.283333	0.5	17.511700
52.291667	0.5	17.503550
52.300000	0.5	17.490900
52.308333	0.5	17.482650
52.316667	0.5	17.472400
52.325000	0.5	17.471500
52.333333	0.5	17.458650
52.341667	0.5	17.443100
52.350000	0.5	17.427550
52.358333	0.5	17.417750
52.366667	0.5	17.400050
52.375000	0.5	17.388750
52.383333	0.5	17.366800
52.391667	0.5	17.326150
52.400000	0.5	17.317350
52.408333	0.5	17.299350
52.416667	0.5	17.280750
52.425000	0.5	17.300400
52.433333	0.5	17.274650
52.441667	0.5	17.261900
52.450000	0.5	17.236500
52.458333	0.5	17.214350
52.466667	0.5	17.196600
52.475000	0.5	17.150550
52.483333	0.5	17.132500
52.491667	0.5	17.111000
52.500000	0.5	17.094400
52.508333	0.5	17.070550
52.516667	0.5	17.050000
52.525000	0.5	17.023600
52.533333	0.5	17.003950
52.541667	0.5	16.974650
52.550000	0.5	16.947700
52.558333	0.5	16.920350
52.566667	0.5	16.890500
52.575000	0.5	16.863200
52.583333	0.5	16.846000
52.591667	0.5	16.810800
52.600000	0.5	16.781050
52.608333	0.5	16.748150
52.616667	0.5	16.721600
52.625000	0.5	16.694300
52.633333	0.5	16.710750
52.641667	0.5	16.638900
52.650000	0.5	16.609850
52.658333	0.5	16.567900
52.666667	0.5	16.539850
52.675000	0.5	16.511850
52.683333	0.5	16.481600
52.691667	0.5	16.448100
52.700000	0.5	16.414950
52.708333	0.5	16.388050
52.716667	0.5	16.351850
52.725000	0.5	16.317650
52.733333	0.5	16.284100
52.741667	0.5	16.248800
52.750000	0.5	16.213750
52.758333	0.5	16.179350
52.766667	0.5	16.143500
52.775000	0.5	16.109550
52.783333	0.5	16.080600
52.791667	0.5	16.043300
52.800000	0.5	16.006600
52.808333	0.5	15.974400
52.816667	0.5	15.940900
52.825000	0.5	15.909500
52.833333	0.5	15.874650
52.841667	0.5	15.835850
52.850000	0.5	15.805700
52.858333	0.5	15.801150
52.866667	0.5	15.744750
52.875000	0.5	15.726750
52.883333	0.5	15.692950
52.891667	0.5	15.661100
52.900000	0.5	15.631850
52.908333	0.5	15.596100
52.916667	0.5	15.559350
52.925000	0.5	15.523950
52.933333	0.5	15.487650
52.941667	0.5	15.453450
52.950000	0.5	15.426950
52.958333	0.5	15.387400
52.966667	0.5	15.360300
52.975000	0.5	15.326300
52.983333	0.5	15.298800
52.991667	0.5	15.265100
53.000000	0.5	15.238000
53.008333	0.5	15.219150
53.016667	0.5	15.184100
53.025000	0.5	15.164400
53.033333	0.5	15.137050
53.041667	0.5	15.106400
53.050000	0.5	15.077000
53.058333	0.5	15.050350
53.066667	0.5	15.024150
53.075000	0.5	15.003000
53.083333	0.5	14.975750
53.091667	0.5	14.954850
53.100000	0.5	14.935750
53.108333	0.5	14.915350
53.116667	0.5	14.892650
53.125000	0.5	14.873350
53.133333	0.5	14.845100
53.141667	0.5	14.826850
53.150000	0.5	14.804600
53.158333	0.5	14.787450
53.166667	0.5	14.766850
53.175000	0.5	14.751000
53.183333	0.5	14.729300
53.191667	0.5	14.711650
53.200000	0.5	14.697050
53.208333	0.5	14.678050
53.216667	0.5	14.662000
53.225000	0.5	14.645750
53.233333	0.5	14.632400
53.241667	0.5	14.618700
53.250000	0.5	14.605800
53.258333	0.5	14.589650
53.266667	0.5	14.575950
53.275000	0.5	14.564450
53.283333	0.5	14.554400
53.291667	0.5	14.541400
53.300000	0.5	14.531350
53.308333	0.5	14.520350
53.316667	0.5	14.507000
53.325000	0.5	14.499750
53.333333	0.5	14.487550
53.341667	0.5	14.474000
53.350000	0.5	14.466900
53.358333	0.5	14.456300
53.366667	0.5	14.449550
53.375000	0.5	14.441850
53.383333	0.5	14.434400
53.391667	0.5	14.425600
53.400000	0.5	14.415400
53.408333	0.5	14.407200
53.416667	0.5	14.400200
53.425000	0.5	14.393000
53.433333	0.5	14.385050
53.441667	0.5	14.374800
53.450000	0.5	14.370400
53.458333	0.5	14.359250
53.466667	0.5	14.349200
53.475000	0.5	14.340450
53.483333	0.5	14.334350
53.491667	0.5	14.322150
53.500000	0.5	14.307100
53.508333	0.5	14.298450
53.516667	0.5	14.285250
53.525000	0.5	14.274900
53.533333	0.5	14.259600
53.541667	0.5	14.244800
53.550000	0.5	14.231100
53.558333	0.5	14.215400
53.566667	0.5	14.197000
53.575000	0.5	14.172450
53.583333	0.5	14.154600
53.591667	0.5	14.132100
53.600000	0.5	14.112550
53.608333	0.5	14.088700
53.616667	0.5	14.064350
53.625000	0.5	14.034150
53.633333	0.5	14.005900
53.641667	0.5	13.971850
53.650000	0.5	13.942000
53.658333	0.5	13.908500
53.666667	0.5	13.874350
53.675000	0.5	13.837900
53.683333	0.5	13.798350
53.691667	0.5	13.757900
53.700000	0.5	13.719150
53.708333	0.5	13.678250
53.716667	0.5	13.636400
53.725000	0.5	13.591400
53.733333	0.5	13.543050
53.741667	0.5	13.496550
53.750000	0.5	13.449000
53.758333	0.5	13.394050
53.766667	0.5	13.342750
53.775000	0.5	13.288900
53.783333	0.5	13.236250
53.791667	0.5	13.181350
53.800000	0.5	13.125800
53.808333	0.5	13.064900
53.816667	0.5	13.001950
53.825000	0.5	12.940450
53.833333	0.5	12.876650
53.841667	0.5	12.815550
53.850000	0.5	12.752150
53.858333	0.5	12.687200
53.866667	0.5	12.620350
53.875000	0.5	12.554450
53.883333	0.5	12.487850
53.891667	0.5	12.421500
53.900000	0.5	12.353300
53.908333	0.5	12.282450
53.916667	0.5	12.213000
53.925000	0.5	12.143750
53.933333	0.5	12.072950
53.941667	0.5	12.001550
53.950000	0.5	11.923750
53.958333	0.5	11.850700
53.966667	0.5	11.776700
53.975000	0.5	11.703800
53.983333	0.5	11.627350
53.991667	0.5	11.550900
54.000000	0.5	11.471500
54.008333	0.5	11.392700
54.016667	0.5	11.311300
54.025000	0.5	11.233850
54.033333	0.5	11.152300
54.041667	0.5	10.979950
54.050000	0.5	10.891600
54.058333	0.5	10.809350
54.066667	0.5	10.729550
54.075000	0.5	10.649500
54.083333	0.5	10.568650
54.091667	0.5	10.488750
54.100000	0.5	10.407150
54.108333	0.5	10.322200
54.116667	0.5	10.241600
54.125000	0.5	10.160700
54.133333	0.5	10.072200
54.141667	0.5	9.987750
54.150000	0.5	9.904200
54.158333	0.5	9.822400
54.166667	0.5	9.739650
54.175000	0.5	9.653900
54.183333	0.5	9.564950
54.191667	0.5	9.474700
54.200000	0.5	9.388700
54.208333	0.5	9.300400
54.216667	0.5	9.213200
54.225000	0.5	9.126700
54.233333	0.5	9.039500
54.241667	0.5	8.951750
54.250000	0.5	8.867350
54.258333	0.5	8.780750
54.266667	0.5	8.694850
54.275000	0.5	8.608050
54.283333	0.5	8.520350
54.291667	0.5	8.433800
54.300000	0.5	8.346650
54.308333	0.5	8.259650
54.316667	0.5	8.174250
54.325000	0.5	8.083250
54.333333	0.5	7.998350
54.341667	0.5	7.913500
54.350000	0.5	7.829750
54.358333	0.5	7.741350
54.366667	0.5	7.653750
54.375000	0.5	7.562400
54.383333	0.5	7.473300
54.391667	0.5	7.386350
54.400000	0.5	7.299500
54.408333	0.5	7.214400
54.416667	0.5	7.129400
54.425000	0.5	7.044900
54.433333	0.5	6.958400
54.441667	0.5	6.876500
54.450000	0.5	6.793000
54.458333	0.5	6.711850
54.466667	0.5	6.630200
54.475000	0.5	6.546300
54.483333	0.5	6.463100
54.491667	0.5	6.383150
54.500000	0.5	6.303000
54.508333	0.5	6.216350
54.516667	0.5	6.134350
54.525000	0.5	6.054550
54.533333	0.5	5.976350
54.541667	0.5	5.897450
54.550000	0.5	5.818300
54.558333	0.5	5.736000
54.566667	0.5	5.653300
54.575000	0.5	5.574100
54.583333	0.5	5.493050
54.591667	0.5	5.417500
54.600000	0.5	5.341350
54.608333	0.5	5.265750
54.616667	0.5	5.190850
54.625000	0.5	5.117150
54.633333	0.5	5.045200
54.641667	0.5	4.974750
54.650000	0.5	4.902550
54.658333	0.5	4.831050
54.666667	0.5	4.758950
54.675000	0.5	4.687700
54.683333	0.5	4.620900
54.691667	0.5	4.548650
54.700000	0.5	4.475600
54.708333	0.5	4.408400
54.716667	0.5	4.344100
54.725000	0.5	4.277850
54.733333	0.5	4.211950
54.741667	0.5	4.143850
54.750000	0.5	4.076200
54.758333	0.5	4.007550
54.766667	0.5	3.943250
54.775000	0.5	3.878300
54.783333	0.5	3.823300
54.791667	0.5	3.754500
54.800000	0.5	3.693500
54.808333	0.5	3.632650
54.816667	0.5	3.574150
54.825000	0.5	3.517750
54.833333	0.5	3.463350
54.841667	0.5	3.405550
54.850000	0.5	3.350300
54.858333	0.5	3.295700
54.866667	0.5	3.239250
54.875000	0.5	3.183100
54.883333	0.5	3.125900
54.891667	0.5	3.071200
54.900000	0.5	3.019650
54.908333	0.5	2.968900
54.916667	0.5	2.915800
54.925000	0.5	2.863250
54.933333	0.5	2.807600
54.941667	0.5	2.755100
54.950000	0.5	2.701950
54.958333	0.5	2.652250
54.966667	0.5	2.603050
54.975000	0.5	2.555450
54.983333	0.5	2.507450
54.991667	0.5	2.463450
55.000000	0.5	2.418500
55.008333	0.5	2.374900
55.016667	0.5	2.332300
55.025000	0.5	2.291050
55.033333	0.5	2.250050
55.041667	0.5	2.205250
55.050000	0.5	2.163300
55.058333	0.5	2.126000
55.066667	0.5	2.080900
55.075000	0.5	2.038050
55.083333	0.5	1.999250
55.091667	0.5	1.962300
55.100000	0.5	1.923250
55.108333	0.5	1.887350
55.116667	0.5	1.846600
55.125000	0.5	1.805450
55.133333	0.5	1.766800
55.141667	0.5	1.730150
55.150000	0.5	1.695400
55.158333	0.5	1.660400
55.166667	0.5	1.627300
55.175000	0.5	1.596350
55.183333	0.5	1.564800
55.191667	0.5	1.533300
55.200000	0.5	1.504950
55.208333	0.5	1.474800
55.216667	0.5	1.445450
55.225000	0.5	1.417250
55.233333	0.5	1.391850
55.241667	0.5	1.362750
55.250000	0.5	1.335500
55.258333	0.5	1.305200
55.266667	0.5	1.279250
55.275000	0.5	1.255800
55.283333	0.5	1.232400
55.291667	0.5	1.207650
55.300000	0.5	1.183050
55.308333	0.5	1.153700
55.316667	0.5	1.129400
55.325000	0.5	1.105350
55.333333	0.5	1.083600
55.341667	0.5	1.062450
55.350000	0.5	1.041750
55.358333	0.5	1.021050
55.366667	0.5	1.002150
55.375000	0.5	0.984800
55.383333	0.5	0.967000
55.391667	0.5	0.951950
55.400000	0.5	0.935500
55.408333	0.5	0.918800
55.416667	0.5	0.902000
55.425000	0.5	0.887900
55.433333	0.5	0.872500
55.441667	0.5	0.855250
55.450000	0.5	0.838750
55.458333	0.5	0.825200
55.466667	0.5	0.813300
55.475000	0.5	0.798850
55.483333	0.5	0.786400
55.491667	0.5	0.770450
55.500000	0.5	0.755100
55.508333	0.5	0.742500
55.516667	0.5	0.728850
55.525000	0.5	0.717350
55.533333	0.5	0.706100
55.541667	0.5	0.697600
55.550000	0.5	0.687200
55.558333	0.5	0.678200
55.566667	0.5	0.671250
55.575000	0.5	0.665200
55.583333	0.5	0.657500
55.591667	0.5	0.650800
55.600000	0.5	0.642850
55.608333	0.5	0.635450
55.616667	0.5	0.629600
55.625000	0.5	0.623000
55.633333	0.5	0.612300
55.641667	0.5	0.609350
55.650000	0.5	0.603300
55.658333	0.5	0.599300
55.666667	0.5	0.593450
55.675000	0.5	0.587250
55.683333	0.5	0.578450
55.691667	0.5	0.571750
55.700000	0.5	0.566050
55.708333	0.5	0.561500
55.716667	0.5	0.558050
55.725000	0.5	0.554400
55.733333	0.5	0.552400
55.741667	0.5	0.549000
55.750000	0.5	0.548400
55.758333	0.5	0.546750
55.766667	0.5	0.548300
55.775000	0.5	0.547200
55.783333	0.5	0.545850
55.791667	0.5	0.544650
55.800000	0.5	0.544800
55.808333	0.5	0.544500
55.816667	0.5	0.541150
55.825000	0.5	0.539350
55.833333	0.5	0.540150
55.841667	0.5	0.540450
55.850000	0.5	0.539800
55.858333	0.5	0.540050
55.866667	0.5	0.536800
55.875000	0.5	0.534150
55.883333	0.5	0.533750
55.891667	0.5	0.534100
55.900000	0.5	0.535050
55.908333	0.5	0.536700
55.916667	0.5	0.537700
55.925000	0.5	0.538800
55.933333	0.5	0.539450
55.941667	0.5	0.543700
55.950000	0.5	0.546450
55.958333	0.5	0.550150
55.966667	0.5	0.552500
55.975000	0.5	0.554850
55.983333	0.5	0.556550
55.991667	0.5	0.560000
56.000000	0.5	0.563600
56.008333	0.5	0.561700
56.016667	0.5	0.565400
56.025000	0.5	0.569850
56.033333	0.5	0.572450
56.041667	0.5	0.576000
56.050000	0.5	0.576700
56.058333	0.5	0.575650
56.066667	0.5	0.575900
56.075000	0.5	0.578450
56.083333	0.5	0.580450
56.091667	0.5	0.585000
56.100000	0.5	0.588400
56.108333	0.5	0.591550
56.116667	0.5	0.594600
56.125000	0.5	0.599350
56.133333	0.5	0.604050
56.141667	0.5	0.610950
56.150000	0.5	0.615450
56.158333	0.5	0.619600
56.166667	0.5	0.625250
56.175000	0.5	0.628200
56.183333	0.5	0.631400
56.191667	0.5	0.633100
56.200000	0.5	0.634950
56.208333	0.5	0.635050
56.216667	0.5	0.645850
56.225000	0.5	0.649700
56.233333	0.5	0.653900
56.241667	0.5	0.653200
56.250000	0.5	0.655000
56.258333	0.5	0.657650
56.266667	0.5	0.661500
56.275000	0.5	0.665900
56.283333	0.5	0.670000
56.291667	0.5	0.674350
56.300000	0.5	0.678500
56.308333	0.5	0.682050
56.316667	0.5	0.687550
56.325000	0.5	0.693700
56.333333	0.5	0.698900
56.341667	0.5	0.704500
56.350000	0.5	0.708000
56.358333	0.5	0.711700
56.366667	0.5	0.716850
56.375000	0.5	0.720450
56.383333	0.5	0.721850
56.391667	0.5	0.726900
56.400000	0.5	0.733000
56.408333	0.5	0.737350
56.416667	0.5	0.742150
56.425000	0.5	0.743800
56.433333	0.5	0.744400
56.441667	0.5	0.746550
56.450000	0.5	0.749050
56.458333	0.5	0.751600
56.466667	0.5	0.755750
56.475000	0.5	0.760050
56.483333	0.5	0.763550
56.491667	0.5	0.767600
56.500000	0.5	0.771000
56.508333	0.5	0.777050
56.516667	0.5	0.783550
56.525000	0.5	0.786900
56.533333	0.5	0.790450
56.541667	0.5	0.795100
56.550000	0.5	0.798100
56.558333	0.5	0.801900
56.566667	0.5	0.801950
56.575000	0.5	0.804650
56.583333	0.5	0.808550
56.591667	0.5	0.812850
56.600000	0.5	0.814600
56.608333	0.5	0.817550
56.616667	0.5	0.816600
56.625000	0.5	0.817400
56.633333	0.5	0.818800
56.641667	0.5	0.821550
56.650000	0.5	0.823850
56.658333	0.5	0.827100
56.666667	0.5	0.828600
56.675000	0.5	0.832650
56.683333	0.5	0.835850
56.691667	0.5	0.839100
56.700000	0.5	0.843850
56.708333	0.5	0.847800
56.716667	0.5	0.851700
56.725000	0.5	0.853150
56.733333	0.5	0.856250
56.741667	0.5	0.858900
56.750000	0.5	0.860200
56.758333	0.5	0.861200
56.766667	0.5	0.864400
56.775000	0.5	0.867450
56.783333	0.5	0.870050
56.791667	0.5	0.872300
56.800000	0.5	0.872100
56.808333	0.5	0.872000
56.816667	0.5	0.874000
56.825000	0.5	0.875300
56.833333	0.5	0.878250
56.841667	0.5	0.880600
56.850000	0.5	0.882700
56.858333	0.5	0.885600
56.866667	0.5	0.888800
56.875000	0.5	0.891750
56.883333	0.5	0.894050
56.891667	0.5	0.896100
56.900000	0.5	0.899800
56.908333	0.5	0.901650
56.916667	0.5	0.903600
56.925000	0.5	0.907150
56.933333	0.5	0.910350
56.941667	0.5	0.908200
56.950000	0.5	0.910300
56.958333	0.5	0.913350
56.966667	0.5	0.915700
56.975000	0.5	0.917500
56.983333	0.5	0.918750
56.991667	0.5	0.917800
57.000000	0.5	0.917600
57.008333	0.5	0.917750
57.016667	0.5	0.918900
57.025000	0.5	0.920850
57.033333	0.5	0.922250
57.041667	0.5	0.924800
57.050000	0.5	0.926650
57.058333	0.5	0.929700
57.066667	0.5	0.931600
57.075000	0.5	0.934900
57.083333	0.5	0.937150
57.091667	0.5	0.938100
57.100000	0.5	0.940650
57.108333	0.5	0.943500
57.116667	0.5	0.945000
57.125000	0.5	0.944050
57.133333	0.5	0.945000
57.141667	0.5	0.947850
57.150000	0.5	0.948600
57.158333	0.5	0.950850
57.166667	0.5	0.951200
57.175000	0.5	0.949450
57.183333	0.5	0.948650
57.191667	0.5	0.948850
57.200000	0.5	0.949700
57.208333	0.5	0.950650
57.216667	0.5	0.951200
57.225000	0.5	0.952150
57.233333	0.5	0.953050
57.241667	0.5	0.953850
57.250000	0.5	0.956550
57.258333	0.5	0.957700
57.266667	0.5	0.958450
57.275000	0.5	0.960700
57.283333	0.5	0.963150
57.291667	0.5	0.963450
57.300000	0.5	0.964850
57.308333	0.5	0.965350
57.316667	0.5	0.963450
57.325000	0.5	0.965150
57.333333	0.5	0.966350
57.341667	0.5	0.966750
57.350000	0.5	0.967850
57.358333	0.5	0.966200
57.366667	0.5	0.964600
57.375000	0.5	0.963600
57.383333	0.5	0.964350
57.391667	0.5	0.962850
57.400000	0.5	0.964300
57.408333	0.5	0.964150
57.416667	0.5	0.964700
57.425000	0.5	0.966000
57.433333	0.5	0.967350
57.441667	0.5	0.968750
57.450000	0.5	0.971850
57.458333	0.5	0.973050
57.466667	0.5	0.973000
57.475000	0.5	0.974250
57.483333	0.5	0.975600
57.491667	0.5	0.976050
57.500000	0.5	0.972600
57.508333	0.5	0.972500
57.516667	0.5	0.973600
57.525000	0.5	0.974100
57.533333	0.5	0.974750
57.541667	0.5	0.975300
57.550000	0.5	0.972250
57.558333	0.5	0.969950
57.566667	0.5	0.968100
57.575000	0.5	0.968500
57.583333	0.5	0.967250
57.591667	0.5	0.968600
57.600000	0.5	0.968500
57.608333	0.5	0.968950
57.616667	0.5	0.969450
57.625000	0.5	0.970300
57.633333	0.5	0.970850
57.641667	0.5	0.971250
57.650000	0.5	0.971700
57.658333	0.5	0.971800
57.666667	0.5	0.972000
57.675000	0.5	0.973050
57.683333	0.5	0.971050
57.691667	0.5	0.969800
57.700000	0.5	0.970700
57.708333	0.5	0.971050
57.716667	0.5	0.971450
57.725000	0.5	0.971450
57.733333	0.5	0.969000
57.741667	0.5	0.966300
57.750000	0.5	0.965250
57.758333	0.5	0.964150
57.766667	0.5	0.963500
57.775000	0.5	0.962950
57.783333	0.5	0.962700
57.791667	0.5	0.962500
57.800000	0.5	0.963600
57.808333	0.5	0.963300
57.816667	0.5	0.964600
57.825000	0.5	0.965800
57.833333	0.5	0.965950
57.841667	0.5	0.966900
57.850000	0.5	0.967000
57.858333	0.5	0.967000
57.866667	0.5	0.967550
57.875000	0.5	0.963300
57.883333	0.5	0.962850
57.891667	0.5	0.962950
57.900000	0.5	0.963850
57.908333	0.5	0.962950
57.916667	0.5	0.962050
57.925000	0.5	0.958200
57.933333	0.5	0.956300
57.941667	0.5	0.954550
57.950000	0.5	0.953700
57.958333	0.5	0.953650
57.966667	0.5	0.953200
57.975000	0.5	0.951950
57.983333	0.5	0.951850
57.991667	0.5	0.952350
58.000000	0.5	0.952600
58.008333	0.5	0.948100
58.016667	0.5	0.951250
58.025000	0.5	0.950450
58.033333	0.5	0.949600
58.041667	0.5	0.951200
58.050000	0.5	0.951550
58.058333	0.5	0.947450
58.066667	0.5	0.946700
58.075000	0.5	0.947200
58.083333	0.5	0.947300
58.091667	0.5	0.946950
58.100000	0.5	0.945950
58.108333	0.5	0.942400
58.116667	0.5	0.938800
58.125000	0.5	0.937800
58.133333	0.5	0.936200
58.141667	0.5	0.935750
58.150000	0.5	0.934700
58.158333	0.5	0.934800
58.166667	0.5	0.933250
58.175000	0.5	0.933300
58.183333	0.5	0.932850
58.191667	0.5	0.932450
58.200000	0.5	0.930450
58.208333	0.5	0.929500
58.216667	0.5	0.930400
58.225000	0.5	0.929550
58.233333	0.5	0.928900
58.241667	0.5	0.928950
58.250000	0.5	0.924600
58.258333	0.5	0.925150
58.266667	0.5	0.924600
58.275000	0.5	0.924450
58.283333	0.5	0.922950
58.291667	0.5	0.920500
58.300000	0.5	0.917450
58.308333	0.5	0.915250
58.316667	0.5	0.913050
58.325000	0.5	0.911200
58.333333	0.5	0.910200
58.341667	0.5	0.908650
58.350000	0.5	0.907800
58.358333	0.5	0.906300
58.366667	0.5	0.906450
58.375000	0.5	0.906650
58.383333	0.5	0.906400
58.391667	0.5	0.906600
58.400000	0.5	0.904850
58.408333	0.5	0.904050
58.416667	0.5	0.903750
58.425000	0.5	0.903550
58.433333	0.5	0.899400
58.441667	0.5	0.898500
58.450000	0.5	0.898450
58.458333	0.5	0.897900
58.466667	0.5	0.896750
58.475000	0.5	0.894700
58.483333	0.5	0.891100
58.491667	0.5	0.887350
58.500000	0.5	0.885000
58.508333	0.5	0.883150
58.516667	0.5	0.882100
58.525000	0.5	0.881450
58.533333	0.5	0.880450
58.541667	0.5	0.879650
58.550000	0.5	0.878900
58.558333	0.5	0.879250
58.566667	0.5	0.877450
58.575000	0.5	0.876200
58.583333	0.5	0.875900
58.591667	0.5	0.875550
58.600000	0.5	0.875100
58.608333	0.5	0.874950
58.616667	0.5	0.872450
58.625000	0.5	0.870900
58.633333	0.5	0.870500
58.641667	0.5	0.870150
58.650000	0.5	0.869550
58.658333	0.5	0.869000
58.666667	0.5	0.865150
58.675000	0.5	0.862550
58.683333	0.5	0.859850
58.691667	0.5	0.858350
58.700000	0.5	0.857100
58.708333	0.5	0.856550
58.716667	0.5	0.854900
58.725000	0.5	0.854050
58.733333	0.5	0.853200
58.741667	0.5	0.852450
58.750000	0.5	0.852700
58.758333	0.5	0.852500
58.766667	0.5	0.852100
58.775000	0.5	0.851300
58.783333	0.5	0.851000
58.791667	0.5	0.849800
58.800000	0.5	0.849450
58.808333	0.5	0.844950
58.816667	0.5	0.844450
58.825000	0.5	0.844100
58.833333	0.5	0.843700
58.841667	0.5	0.842450
58.850000	0.5	0.840850
58.858333	0.5	0.837650
58.866667	0.5	0.834550
58.875000	0.5	0.832050
58.883333	0.5	0.831300
58.891667	0.5	0.829250
58.900000	0.5	0.828500
58.908333	0.5	0.827150
58.916667	0.5	0.826500
58.925000	0.5	0.826500
58.933333	0.5	0.826700
58.941667	0.5	0.824450
58.950000	0.5	0.824150
58.958333	0.5	0.823200
58.966667	0.5	0.821450
58.975000	0.5	0.821350
58.983333	0.5	0.822150
58.991667	0.5	0.817900
59.000000	0.5	0.816450
59.008333	0.5	0.815900
59.016667	0.5	0.815950
59.025000	0.5	0.815350
59.033333	0.5	0.813700
59.041667	0.5	0.810300
59.050000	0.5	0.806650
59.058333	0.5	0.803200
59.066667	0.5	0.801400
59.075000	0.5	0.799800
59.083333	0.5	0.799400
59.091667	0.5	0.798800
59.100000	0.5	0.797200
59.108333	0.5	0.796800
59.116667	0.5	0.796250
59.125000	0.5	0.796200
59.133333	0.5	0.795200
59.141667	0.5	0.794500
59.150000	0.5	0.794550
59.158333	0.5	0.794800
59.166667	0.5	0.793000
59.175000	0.5	0.791600
59.183333	0.5	0.788000
59.191667	0.5	0.787350
59.200000	0.5	0.786750
59.208333	0.5	0.786550
59.216667	0.5	0.784450
59.225000	0.5	0.781450
59.233333	0.5	0.777750
59.241667	0.5	0.775500
59.250000	0.5	0.772950
59.258333	0.5	0.771400
59.266667	0.5	0.769750
59.275000	0.5	0.769050
59.283333	0.5	0.767350
59.291667	0.5	0.766000
59.300000	0.5	0.766000
59.308333	0.5	0.765000
59.316667	0.5	0.762850
59.325000	0.5	0.762350
59.333333	0.5	0.761100
59.341667	0.5	0.758900
59.350000	0.5	0.757950
59.358333	0.5	0.757650
59.366667	0.5	0.752700
59.375000	0.5	0.751650
59.383333	0.5	0.750850
59.391667	0.5	0.750300
59.400000	0.5	0.748450
59.408333	0.5	0.746000
59.416667	0.5	0.741850
59.425000	0.5	0.737600
59.433333	0.5	0.734450
59.441667	0.5	0.731600
59.450000	0.5	0.730100
59.458333	0.5	0.727550
59.466667	0.5	0.725850
59.475000	0.5	0.723650
59.483333	0.5	0.722150
59.491667	0.5	0.721000
59.500000	0.5	0.720150
59.508333	0.5	0.718100
59.516667	0.5	0.715250
59.525000	0.5	0.713450
59.533333	0.5	0.711550
59.541667	0.5	0.710250
59.550000	0.5	0.706500
59.558333	0.5	0.702900
59.566667	0.5	0.701800
59.575000	0.5	0.700100
59.583333	0.5	0.698600
59.591667	0.5	0.695900
59.600000	0.5	0.690750
59.608333	0.5	0.686100
59.616667	0.5	0.681950
59.625000	0.5	0.679000
59.633333	0.5	0.676100
59.641667	0.5	0.674600
59.650000	0.5	0.672200
59.658333	0.5	0.669700
59.666667	0.5	0.667650
59.675000	0.5	0.666800
59.683333	0.5	0.665150
59.691667	0.5	0.664650
59.700000	0.5	0.663700
59.708333	0.5	0.662000
59.716667	0.5	0.660200
59.725000	0.5	0.659000
59.733333	0.5	0.657000
59.741667	0.5	0.651450
59.750000	0.5	0.649700
59.758333	0.5	0.648250
59.766667	0.5	0.646650
59.775000	0.5	0.644750
59.783333	0.5	0.641200
59.791667	0.5	0.636800
59.800000	0.5	0.633200
59.808333	0.5	0.630450
59.816667	0.5	0.627700
59.825000	0.5	0.625550
59.833333	0.5	0.623700
59.841667	0.5	0.621350
59.850000	0.5	0.619550
59.858333	0.5	0.618400
59.866667	0.5	0.617950
59.875000	0.5	0.616200
59.883333	0.5	0.614900
59.891667	0.5	0.612950
59.900000	0.5	0.611300
59.908333	0.5	0.610100
59.916667	0.5	0.609650
59.925000	0.5	0.605600
59.933333	0.5	0.603500
59.941667	0.5	0.601250
59.950000	0.5	0.601350
59.958333	0.5	0.599500
59.966667	0.5	0.597800
59.975000	0.5	0.593550
59.983333	0.5	0.589000
59.991667	0.5	0.585400
60.000000	0.5	0.583950
