# Supplementary material for: Moringa oleifera leaf polysaccharide alleviates experimental colitis by inhibiting inflammation and maintaining intestinal barrier
Source: Front Nutr. 2022 Nov 10;9:1055791. doi: 10.3389/fnut.2022.1055791 (PMC9686441; doi:10.3389/fnut.2022.1055791)
Supplement: Supplementary file 1 [file Data_Sheet_1.zip › Figure 2/Fig 2B/mono13mix_30_ED_1.txt]

文件路径	chrom://dew-pc/2022/20220719-MONO.seq/501.smp/ED_1.channel/ED_1.chm
通道	ED_1

进样信息:
数据仓	2022
进样	mono13mix_30
进样序号	11
位置	RA8
注释	
处理方法	Mono
仪器方法	Mono13-20-2201-1
类型	校正标准品
状态	已完成
进样日期	2022/7/19
进样时间	19:57:30
进样量 (µl)	5.0
稀释因子	1.0000
重量	1.0000

色谱数据信息:
时间最小值 (min)	0.000167
时间最大值 (min)	60.000167
数据点	7201
检测器	EDet1
正在生成数据系统	Chromeleon 7.2.5.9507
正在导出数据系统	Chromeleon 7.2.5.0
操作者	仪器控制器
信号数量	
信号单位	nC
信号最小值	-1.997800
信号最大值	207.099503
通道	ED_1
驱动名称	DC-5000
通道类型	评估
最小步长 (s)	0.5
最大步长 (s)	0.5
平均步长 (s)	0.5

信号参数信息:
信号信息	

色谱数据:
时间 (min)	步长 (s)	值 (nC)
0.000167	n.a.	-0.002150
0.008500	0.5	0.009800
0.016833	0.5	0.009850
0.025167	0.5	0.009750
0.033500	0.5	0.010550
0.041833	0.5	0.009850
0.050167	0.5	0.008800
0.058500	0.5	0.009900
0.066833	0.5	0.007800
0.075167	0.5	0.003300
0.083500	0.5	0.002500
0.091833	0.5	0.002000
0.100167	0.5	0.000550
0.108500	0.5	-0.000300
0.116833	0.5	-0.004100
0.125167	0.5	-0.008850
0.133500	0.5	-0.012650
0.141833	0.5	-0.015400
0.150167	0.5	-0.018000
0.158500	0.5	-0.019050
0.166833	0.5	-0.020350
0.175167	0.5	-0.022400
0.183500	0.5	-0.023700
0.191833	0.5	-0.024350
0.200167	0.5	-0.024950
0.208500	0.5	-0.026650
0.216833	0.5	-0.028700
0.225167	0.5	-0.029700
0.233500	0.5	-0.031050
0.241833	0.5	-0.032100
0.250167	0.5	-0.033250
0.258500	0.5	-0.038450
0.266833	0.5	-0.041250
0.275167	0.5	-0.041600
0.283500	0.5	-0.042750
0.291833	0.5	-0.044700
0.300167	0.5	-0.045700
0.308500	0.5	-0.050700
0.316833	0.5	-0.053850
0.325167	0.5	-0.056750
0.333500	0.5	-0.059050
0.341833	0.5	-0.061200
0.350167	0.5	-0.062950
0.358500	0.5	-0.064800
0.366833	0.5	-0.066750
0.375167	0.5	-0.067150
0.383500	0.5	-0.067900
0.391833	0.5	-0.068150
0.400167	0.5	-0.068400
0.408500	0.5	-0.069150
0.416833	0.5	-0.070650
0.425167	0.5	-0.071900
0.433500	0.5	-0.072900
0.441833	0.5	-0.075600
0.450167	0.5	-0.079100
0.458500	0.5	-0.079700
0.466833	0.5	-0.079450
0.475167	0.5	-0.080800
0.483500	0.5	-0.082300
0.491833	0.5	-0.085800
0.500167	0.5	-0.090000
0.508500	0.5	-0.092750
0.516833	0.5	-0.095400
0.525167	0.5	-0.096650
0.533500	0.5	-0.098400
0.541833	0.5	-0.098550
0.550167	0.5	-0.100350
0.558500	0.5	-0.100450
0.566833	0.5	-0.100850
0.575167	0.5	-0.101400
0.583500	0.5	-0.102550
0.591833	0.5	-0.103250
0.600167	0.5	-0.104100
0.608500	0.5	-0.104700
0.616833	0.5	-0.104800
0.625167	0.5	-0.105100
0.633500	0.5	-0.109400
0.641833	0.5	-0.109300
0.650167	0.5	-0.108900
0.658500	0.5	-0.108300
0.666833	0.5	-0.109150
0.675167	0.5	-0.110200
0.683500	0.5	-0.113950
0.691833	0.5	-0.116850
0.700167	0.5	-0.118250
0.708500	0.5	-0.119300
0.716833	0.5	-0.119650
0.725167	0.5	-0.120500
0.733500	0.5	-0.120550
0.741833	0.5	-0.121150
0.750167	0.5	-0.120600
0.758500	0.5	-0.120400
0.766833	0.5	-0.118500
0.775167	0.5	-0.119200
0.783500	0.5	-0.119450
0.791833	0.5	-0.117250
0.800167	0.5	-0.117000
0.808500	0.5	-0.117700
0.816833	0.5	-0.119400
0.825167	0.5	-0.120550
0.833500	0.5	-0.118800
0.841833	0.5	-0.119000
0.850167	0.5	-0.118250
0.858500	0.5	-0.118700
0.866833	0.5	-0.121700
0.875167	0.5	-0.123400
0.883500	0.5	-0.125400
0.891833	0.5	-0.126000
0.900167	0.5	-0.126500
0.908500	0.5	-0.126300
0.916833	0.5	-0.126250
0.925167	0.5	-0.126250
0.933500	0.5	-0.126750
0.941833	0.5	-0.125250
0.950167	0.5	-0.125550
0.958500	0.5	-0.126050
0.966833	0.5	-0.125200
0.975167	0.5	-0.125600
0.983500	0.5	-0.126300
0.991833	0.5	-0.124900
1.000167	0.5	-0.124650
1.008500	0.5	-0.128000
1.016833	0.5	-0.127250
1.025167	0.5	-0.125950
1.033500	0.5	-0.125850
1.041833	0.5	-0.125400
1.050167	0.5	-0.127300
1.058500	0.5	-0.129800
1.066833	0.5	-0.133050
1.075167	0.5	-0.134150
1.083500	0.5	-0.135350
1.091833	0.5	-0.134550
1.100167	0.5	-0.134050
1.108500	0.5	-0.133700
1.116833	0.5	-0.133100
1.125167	0.5	-0.131550
1.133500	0.5	-0.129950
1.141833	0.5	-0.128200
1.150167	0.5	-0.128050
1.158500	0.5	-0.127400
1.166833	0.5	-0.125700
1.175167	0.5	-0.123700
1.183500	0.5	-0.121500
1.191833	0.5	-0.118700
1.200167	0.5	-0.104900
1.208500	0.5	-0.075700
1.216833	0.5	-0.029350
1.225167	0.5	0.030700
1.233500	0.5	0.094300
1.241833	0.5	0.142250
1.250167	0.5	0.171700
1.258500	0.5	0.187600
1.266833	0.5	0.198500
1.275167	0.5	0.204900
1.283500	0.5	0.217200
1.291833	0.5	0.236400
1.300167	0.5	0.274650
1.308500	0.5	0.404300
1.316833	0.5	0.813000
1.325167	0.5	1.688650
1.333500	0.5	2.954200
1.341833	0.5	4.244150
1.350167	0.5	5.372750
1.358500	0.5	7.020200
1.366833	0.5	10.741700
1.375167	0.5	17.005650
1.383500	0.5	23.604000
1.391833	0.5	28.212200
1.400167	0.5	29.445800
1.408500	0.5	28.090350
1.416833	0.5	24.977250
1.425167	0.5	20.962900
1.433500	0.5	16.851200
1.441833	0.5	13.260000
1.450167	0.5	10.476450
1.458500	0.5	8.422300
1.466833	0.5	7.092600
1.475167	0.5	6.164100
1.483500	0.5	5.512000
1.491833	0.5	5.048150
1.500167	0.5	4.715450
1.508500	0.5	4.476550
1.516833	0.5	4.297200
1.525167	0.5	4.156050
1.533500	0.5	4.041050
1.541833	0.5	3.947550
1.550167	0.5	3.878800
1.558500	0.5	3.834600
1.566833	0.5	3.810200
1.575167	0.5	3.810550
1.583500	0.5	3.829400
1.591833	0.5	3.863950
1.600167	0.5	3.910350
1.608500	0.5	3.968050
1.616833	0.5	4.033150
1.625167	0.5	4.106750
1.633500	0.5	4.186550
1.641833	0.5	4.270250
1.650167	0.5	4.357750
1.658500	0.5	4.446600
1.666833	0.5	4.535100
1.675167	0.5	4.623900
1.683500	0.5	4.711650
1.691833	0.5	4.796150
1.700167	0.5	4.878100
1.708500	0.5	4.955250
1.716833	0.5	5.026500
1.725167	0.5	5.093400
1.733500	0.5	5.155050
1.741833	0.5	5.209950
1.750167	0.5	5.258150
1.758500	0.5	5.300750
1.766833	0.5	5.338950
1.775167	0.5	5.370150
1.783500	0.5	5.395400
1.791833	0.5	5.416300
1.800167	0.5	5.432850
1.808500	0.5	5.446850
1.816833	0.5	5.457000
1.825167	0.5	5.458200
1.833500	0.5	5.449100
1.841833	0.5	5.430350
1.850167	0.5	5.406800
1.858500	0.5	5.379600
1.866833	0.5	5.352450
1.875167	0.5	5.323450
1.883500	0.5	5.287450
1.891833	0.5	5.241600
1.900167	0.5	5.184150
1.908500	0.5	5.114800
1.916833	0.5	5.036550
1.925167	0.5	4.955650
1.933500	0.5	4.873700
1.941833	0.5	4.789050
1.950167	0.5	4.709650
1.958500	0.5	4.631700
1.966833	0.5	4.555550
1.975167	0.5	4.479800
1.983500	0.5	4.402800
1.991833	0.5	4.324350
2.000167	0.5	4.246050
2.008500	0.5	4.168500
2.016833	0.5	4.091500
2.025167	0.5	4.019450
2.033500	0.5	3.953900
2.041833	0.5	3.898350
2.050167	0.5	3.850600
2.058500	0.5	3.805250
2.066833	0.5	3.752500
2.075167	0.5	3.687300
2.083500	0.5	3.604200
2.091833	0.5	3.508600
2.100167	0.5	3.407350
2.108500	0.5	3.305300
2.116833	0.5	3.204850
2.125167	0.5	3.106000
2.133500	0.5	3.013000
2.141833	0.5	2.926350
2.150167	0.5	2.841600
2.158500	0.5	2.760400
2.166833	0.5	2.680200
2.175167	0.5	2.600800
2.183500	0.5	2.523750
2.191833	0.5	2.449750
2.200167	0.5	2.378750
2.208500	0.5	2.310100
2.216833	0.5	2.244250
2.225167	0.5	2.179400
2.233500	0.5	2.117200
2.241833	0.5	2.056650
2.250167	0.5	1.998850
2.258500	0.5	1.940700
2.266833	0.5	1.884600
2.275167	0.5	1.830650
2.283500	0.5	1.776650
2.291833	0.5	1.723200
2.300167	0.5	1.673200
2.308500	0.5	1.621150
2.316833	0.5	1.569250
2.325167	0.5	1.522100
2.333500	0.5	1.476800
2.341833	0.5	1.431500
2.350167	0.5	1.388450
2.358500	0.5	1.343950
2.366833	0.5	1.300850
2.375167	0.5	1.260850
2.383500	0.5	1.223750
2.391833	0.5	1.188900
2.400167	0.5	1.155650
2.408500	0.5	1.122900
2.416833	0.5	1.090600
2.425167	0.5	1.059650
2.433500	0.5	1.028550
2.441833	0.5	0.998800
2.450167	0.5	0.969400
2.458500	0.5	0.939850
2.466833	0.5	0.911650
2.475167	0.5	0.884550
2.483500	0.5	0.858550
2.491833	0.5	0.835150
2.500167	0.5	0.807950
2.508500	0.5	0.786600
2.516833	0.5	0.767750
2.525167	0.5	0.750700
2.533500	0.5	0.735600
2.541833	0.5	0.723950
2.550167	0.5	0.714950
2.558500	0.5	0.713300
2.566833	0.5	0.721250
2.575167	0.5	0.741050
2.583500	0.5	0.773550
2.591833	0.5	0.822300
2.600167	0.5	0.885950
2.608500	0.5	0.968750
2.616833	0.5	1.072200
2.625167	0.5	1.195950
2.633500	0.5	1.339700
2.641833	0.5	1.502250
2.650167	0.5	1.680300
2.658500	0.5	1.872550
2.666833	0.5	2.074900
2.675167	0.5	2.280400
2.683500	0.5	2.482850
2.691833	0.5	2.679050
2.700167	0.5	2.866250
2.708500	0.5	3.038150
2.716833	0.5	3.193200
2.725167	0.5	3.328250
2.733500	0.5	3.439950
2.741833	0.5	3.527000
2.750167	0.5	3.591000
2.758500	0.5	3.629750
2.766833	0.5	3.645900
2.775167	0.5	3.639200
2.783500	0.5	3.613050
2.791833	0.5	3.566650
2.800167	0.5	3.505100
2.808500	0.5	3.429850
2.816833	0.5	3.343600
2.825167	0.5	3.246400
2.833500	0.5	3.144050
2.841833	0.5	3.037950
2.850167	0.5	2.926700
2.858500	0.5	2.814150
2.866833	0.5	2.705050
2.875167	0.5	2.591050
2.883500	0.5	2.483900
2.891833	0.5	2.379800
2.900167	0.5	2.280550
2.908500	0.5	2.184750
2.916833	0.5	2.092950
2.925167	0.5	2.002400
2.933500	0.5	1.916450
2.941833	0.5	1.835000
2.950167	0.5	1.756350
2.958500	0.5	1.682000
2.966833	0.5	1.610600
2.975167	0.5	1.543050
2.983500	0.5	1.477700
2.991833	0.5	1.417200
3.000167	0.5	1.360000
3.008500	0.5	1.306850
3.016833	0.5	1.256500
3.025167	0.5	1.207900
3.033500	0.5	1.163450
3.041833	0.5	1.122700
3.050167	0.5	1.083300
3.058500	0.5	1.042250
3.066833	0.5	1.006000
3.075167	0.5	0.972750
3.083500	0.5	0.940400
3.091833	0.5	0.910200
3.100167	0.5	0.880600
3.108500	0.5	0.850400
3.116833	0.5	0.821550
3.125167	0.5	0.795650
3.133500	0.5	0.770300
3.141833	0.5	0.748000
3.150167	0.5	0.726500
3.158500	0.5	0.705550
3.166833	0.5	0.685350
3.175167	0.5	0.666400
3.183500	0.5	0.650650
3.191833	0.5	0.634050
3.200167	0.5	0.619600
3.208500	0.5	0.609650
3.216833	0.5	0.600900
3.225167	0.5	0.592600
3.233500	0.5	0.584850
3.241833	0.5	0.577600
3.250167	0.5	0.566650
3.258500	0.5	0.558600
3.266833	0.5	0.547800
3.275167	0.5	0.534450
3.283500	0.5	0.520150
3.291833	0.5	0.502850
3.300167	0.5	0.485100
3.308500	0.5	0.468200
3.316833	0.5	0.454550
3.325167	0.5	0.441700
3.333500	0.5	0.431550
3.341833	0.5	0.421300
3.350167	0.5	0.412900
3.358500	0.5	0.404300
3.366833	0.5	0.395650
3.375167	0.5	0.386550
3.383500	0.5	0.377900
3.391833	0.5	0.367450
3.400167	0.5	0.357100
3.408500	0.5	0.346500
3.416833	0.5	0.336600
3.425167	0.5	0.326850
3.433500	0.5	0.313650
3.441833	0.5	0.303800
3.450167	0.5	0.295900
3.458500	0.5	0.288150
3.466833	0.5	0.280950
3.475167	0.5	0.272000
3.483500	0.5	0.261050
3.491833	0.5	0.250700
3.500167	0.5	0.242200
3.508500	0.5	0.234350
3.516833	0.5	0.226800
3.525167	0.5	0.220650
3.533500	0.5	0.213500
3.541833	0.5	0.207550
3.550167	0.5	0.201100
3.558500	0.5	0.196600
3.566833	0.5	0.190000
3.575167	0.5	0.184450
3.583500	0.5	0.179450
3.591833	0.5	0.173750
3.600167	0.5	0.169250
3.608500	0.5	0.165700
3.616833	0.5	0.159550
3.625167	0.5	0.154050
3.633500	0.5	0.150950
3.641833	0.5	0.147900
3.650167	0.5	0.144450
3.658500	0.5	0.141000
3.666833	0.5	0.134500
3.675167	0.5	0.128600
3.683500	0.5	0.123850
3.691833	0.5	0.118950
3.700167	0.5	0.115000
3.708500	0.5	0.111300
3.716833	0.5	0.108400
3.725167	0.5	0.104150
3.733500	0.5	0.101500
3.741833	0.5	0.098900
3.750167	0.5	0.096750
3.758500	0.5	0.093400
3.766833	0.5	0.090650
3.775167	0.5	0.088250
3.783500	0.5	0.085100
3.791833	0.5	0.081900
3.800167	0.5	0.080950
3.808500	0.5	0.074200
3.816833	0.5	0.072800
3.825167	0.5	0.071750
3.833500	0.5	0.070850
3.841833	0.5	0.068500
3.850167	0.5	0.065350
3.858500	0.5	0.060100
3.866833	0.5	0.056000
3.875167	0.5	0.052600
3.883500	0.5	0.049700
3.891833	0.5	0.047900
3.900167	0.5	0.045850
3.908500	0.5	0.044400
3.916833	0.5	0.043400
3.925167	0.5	0.042500
3.933500	0.5	0.041200
3.941833	0.5	0.041750
3.950167	0.5	0.040850
3.958500	0.5	0.038300
3.966833	0.5	0.036600
3.975167	0.5	0.035900
3.983500	0.5	0.032800
3.991833	0.5	0.026900
4.000167	0.5	0.023550
4.008500	0.5	0.021500
4.016833	0.5	0.018800
4.025167	0.5	0.015950
4.033500	0.5	0.012300
4.041833	0.5	0.006650
4.050167	0.5	0.000300
4.058500	0.5	-0.004000
4.066833	0.5	-0.007900
4.075167	0.5	-0.010350
4.083500	0.5	-0.013500
4.091833	0.5	-0.015400
4.100167	0.5	-0.019050
4.108500	0.5	-0.020850
4.116833	0.5	-0.021550
4.125167	0.5	-0.022850
4.133500	0.5	-0.025350
4.141833	0.5	-0.025900
4.150167	0.5	-0.027400
4.158500	0.5	-0.029850
4.166833	0.5	-0.031350
4.175167	0.5	-0.032900
4.183500	0.5	-0.038650
4.191833	0.5	-0.039150
4.200167	0.5	-0.041000
4.208500	0.5	-0.042500
4.216833	0.5	-0.045050
4.225167	0.5	-0.049400
4.233500	0.5	-0.053450
4.241833	0.5	-0.058200
4.250167	0.5	-0.061900
4.258500	0.5	-0.065750
4.266833	0.5	-0.067100
4.275167	0.5	-0.069400
4.283500	0.5	-0.071200
4.291833	0.5	-0.072650
4.300167	0.5	-0.073000
4.308500	0.5	-0.073300
4.316833	0.5	-0.071700
4.325167	0.5	-0.072500
4.333500	0.5	-0.073750
4.341833	0.5	-0.074150
4.350167	0.5	-0.072200
4.358500	0.5	-0.072600
4.366833	0.5	-0.075500
4.375167	0.5	-0.075750
4.383500	0.5	-0.073550
4.391833	0.5	-0.072950
4.400167	0.5	-0.071600
4.408500	0.5	-0.072100
4.416833	0.5	-0.073400
4.425167	0.5	-0.071050
4.433500	0.5	-0.059900
4.441833	0.5	-0.035150
4.450167	0.5	0.016350
4.458500	0.5	0.113450
4.466833	0.5	0.289550
4.475167	0.5	0.597750
4.483500	0.5	1.114300
4.491833	0.5	1.945000
4.500167	0.5	3.223550
4.508500	0.5	5.107150
4.516833	0.5	7.749750
4.525167	0.5	11.263600
4.533500	0.5	15.671700
4.541833	0.5	20.860400
4.550167	0.5	25.551350
4.558500	0.5	33.073900
4.566833	0.5	39.153001
4.575167	0.5	44.977201
4.583500	0.5	50.290601
4.591833	0.5	54.881801
4.600167	0.5	58.541551
4.608500	0.5	61.099201
4.616833	0.5	62.454501
4.625167	0.5	62.624301
4.633500	0.5	61.656951
4.641833	0.5	59.679701
4.650167	0.5	56.812851
4.658500	0.5	53.231001
4.666833	0.5	49.117801
4.675167	0.5	44.680751
4.683500	0.5	40.099051
4.691833	0.5	35.529801
4.700167	0.5	31.087850
4.708500	0.5	26.873000
4.716833	0.5	22.969650
4.725167	0.5	19.434100
4.733500	0.5	16.311250
4.741833	0.5	13.603000
4.750167	0.5	11.222800
4.758500	0.5	9.385250
4.766833	0.5	7.858800
4.775167	0.5	6.618550
4.783500	0.5	5.616650
4.791833	0.5	4.808150
4.800167	0.5	4.155150
4.808500	0.5	3.626650
4.816833	0.5	3.195700
4.825167	0.5	2.840500
4.833500	0.5	2.544550
4.841833	0.5	2.294750
4.850167	0.5	2.084850
4.858500	0.5	1.905300
4.866833	0.5	1.752650
4.875167	0.5	1.619800
4.883500	0.5	1.504950
4.891833	0.5	1.402250
4.900167	0.5	1.311550
4.908500	0.5	1.232300
4.916833	0.5	1.160600
4.925167	0.5	1.090550
4.933500	0.5	1.028350
4.941833	0.5	0.971500
4.950167	0.5	0.919150
4.958500	0.5	0.868750
4.966833	0.5	0.819400
4.975167	0.5	0.770650
4.983500	0.5	0.723600
4.991833	0.5	0.680800
5.000167	0.5	0.639900
5.008500	0.5	0.602500
5.016833	0.5	0.566300
5.025167	0.5	0.533100
5.033500	0.5	0.500500
5.041833	0.5	0.471500
5.050167	0.5	0.443500
5.058500	0.5	0.419050
5.066833	0.5	0.395000
5.075167	0.5	0.372900
5.083500	0.5	0.353450
5.091833	0.5	0.334200
5.100167	0.5	0.314500
5.108500	0.5	0.296650
5.116833	0.5	0.276650
5.125167	0.5	0.262200
5.133500	0.5	0.247800
5.141833	0.5	0.234900
5.150167	0.5	0.221600
5.158500	0.5	0.207400
5.166833	0.5	0.193500
5.175167	0.5	0.180900
5.183500	0.5	0.168250
5.191833	0.5	0.157500
5.200167	0.5	0.148150
5.208500	0.5	0.138850
5.216833	0.5	0.130600
5.225167	0.5	0.122750
5.233500	0.5	0.116250
5.241833	0.5	0.109400
5.250167	0.5	0.102350
5.258500	0.5	0.096300
5.266833	0.5	0.088650
5.275167	0.5	0.081900
5.283500	0.5	0.077550
5.291833	0.5	0.073000
5.300167	0.5	0.063950
5.308500	0.5	0.058750
5.316833	0.5	0.054800
5.325167	0.5	0.051250
5.333500	0.5	0.047400
5.341833	0.5	0.043250
5.350167	0.5	0.035950
5.358500	0.5	0.029050
5.366833	0.5	0.024400
5.375167	0.5	0.019300
5.383500	0.5	0.015750
5.391833	0.5	0.011350
5.400167	0.5	0.007750
5.408500	0.5	0.003450
5.416833	0.5	-0.001150
5.425167	0.5	-0.004700
5.433500	0.5	-0.009500
5.441833	0.5	-0.015400
5.450167	0.5	-0.020350
5.458500	0.5	-0.024200
5.466833	0.5	-0.028850
5.475167	0.5	-0.032700
5.483500	0.5	-0.038000
5.491833	0.5	-0.044500
5.500167	0.5	-0.047150
5.508500	0.5	-0.050500
5.516833	0.5	-0.052500
5.525167	0.5	-0.056150
5.533500	0.5	-0.061500
5.541833	0.5	-0.065850
5.550167	0.5	-0.070250
5.558500	0.5	-0.073300
5.566833	0.5	-0.076500
5.575167	0.5	-0.078750
5.583500	0.5	-0.081550
5.591833	0.5	-0.084950
5.600167	0.5	-0.088300
5.608500	0.5	-0.090900
5.616833	0.5	-0.094400
5.625167	0.5	-0.098850
5.633500	0.5	-0.103300
5.641833	0.5	-0.107600
5.650167	0.5	-0.112800
5.658500	0.5	-0.117000
5.666833	0.5	-0.121500
5.675167	0.5	-0.130050
5.683500	0.5	-0.134950
5.691833	0.5	-0.138650
5.700167	0.5	-0.141800
5.708500	0.5	-0.145550
5.716833	0.5	-0.150400
5.725167	0.5	-0.157300
5.733500	0.5	-0.162550
5.741833	0.5	-0.166450
5.750167	0.5	-0.169700
5.758500	0.5	-0.172600
5.766833	0.5	-0.174300
5.775167	0.5	-0.176450
5.783500	0.5	-0.178350
5.791833	0.5	-0.179800
5.800167	0.5	-0.180750
5.808500	0.5	-0.183650
5.816833	0.5	-0.185650
5.825167	0.5	-0.188500
5.833500	0.5	-0.190750
5.841833	0.5	-0.193050
5.850167	0.5	-0.194350
5.858500	0.5	-0.201200
5.866833	0.5	-0.204700
5.875167	0.5	-0.207250
5.883500	0.5	-0.208700
5.891833	0.5	-0.211700
5.900167	0.5	-0.214900
5.908500	0.5	-0.220550
5.916833	0.5	-0.226100
5.925167	0.5	-0.230400
5.933500	0.5	-0.233750
5.941833	0.5	-0.236750
5.950167	0.5	-0.238850
5.958500	0.5	-0.241200
5.966833	0.5	-0.243450
5.975167	0.5	-0.244700
5.983500	0.5	-0.246350
5.991833	0.5	-0.246900
6.000167	0.5	-0.248800
6.008500	0.5	-0.250350
6.016833	0.5	-0.250300
6.025167	0.5	-0.251600
6.033500	0.5	-0.255050
6.041833	0.5	-0.257550
6.050167	0.5	-0.261800
6.058500	0.5	-0.263150
6.066833	0.5	-0.264600
6.075167	0.5	-0.265650
6.083500	0.5	-0.268150
6.091833	0.5	-0.271700
6.100167	0.5	-0.276150
6.108500	0.5	-0.279750
6.116833	0.5	-0.283700
6.125167	0.5	-0.286000
6.133500	0.5	-0.289100
6.141833	0.5	-0.291300
6.150167	0.5	-0.293650
6.158500	0.5	-0.295800
6.166833	0.5	-0.296650
6.175167	0.5	-0.298300
6.183500	0.5	-0.301250
6.191833	0.5	-0.302750
6.200167	0.5	-0.304700
6.208500	0.5	-0.308000
6.216833	0.5	-0.309500
6.225167	0.5	-0.309900
6.233500	0.5	-0.316000
6.241833	0.5	-0.318000
6.250167	0.5	-0.320250
6.258500	0.5	-0.320950
6.266833	0.5	-0.323300
6.275167	0.5	-0.326000
6.283500	0.5	-0.331100
6.291833	0.5	-0.336150
6.300167	0.5	-0.339750
6.308500	0.5	-0.343400
6.316833	0.5	-0.345150
6.325167	0.5	-0.347600
6.333500	0.5	-0.349250
6.341833	0.5	-0.351800
6.350167	0.5	-0.353250
6.358500	0.5	-0.354450
6.366833	0.5	-0.354500
6.375167	0.5	-0.356750
6.383500	0.5	-0.358400
6.391833	0.5	-0.358950
6.400167	0.5	-0.359700
6.408500	0.5	-0.360750
6.416833	0.5	-0.363500
6.425167	0.5	-0.367600
6.433500	0.5	-0.367900
6.441833	0.5	-0.368850
6.450167	0.5	-0.370000
6.458500	0.5	-0.372150
6.466833	0.5	-0.375700
6.475167	0.5	-0.379850
6.483500	0.5	-0.383350
6.491833	0.5	-0.385550
6.500167	0.5	-0.387250
6.508500	0.5	-0.388500
6.516833	0.5	-0.390300
6.525167	0.5	-0.391450
6.533500	0.5	-0.392650
6.541833	0.5	-0.392500
6.550167	0.5	-0.392300
6.558500	0.5	-0.391400
6.566833	0.5	-0.391200
6.575167	0.5	-0.392100
6.583500	0.5	-0.393150
6.591833	0.5	-0.393100
6.600167	0.5	-0.393950
6.608500	0.5	-0.397900
6.616833	0.5	-0.399450
6.625167	0.5	-0.398750
6.633500	0.5	-0.398850
6.641833	0.5	-0.399750
6.650167	0.5	-0.402000
6.658500	0.5	-0.405450
6.666833	0.5	-0.408900
6.675167	0.5	-0.411050
6.683500	0.5	-0.412850
6.691833	0.5	-0.413900
6.700167	0.5	-0.414700
6.708500	0.5	-0.414950
6.716833	0.5	-0.415250
6.725167	0.5	-0.415200
6.733500	0.5	-0.415150
6.741833	0.5	-0.415500
6.750167	0.5	-0.415900
6.758500	0.5	-0.416100
6.766833	0.5	-0.417000
6.775167	0.5	-0.417100
6.783500	0.5	-0.415500
6.791833	0.5	-0.419450
6.800167	0.5	-0.421250
6.808500	0.5	-0.421200
6.816833	0.5	-0.420000
6.825167	0.5	-0.419850
6.833500	0.5	-0.420800
6.841833	0.5	-0.423750
6.850167	0.5	-0.426750
6.858500	0.5	-0.429000
6.866833	0.5	-0.429350
6.875167	0.5	-0.429700
6.883500	0.5	-0.429300
6.891833	0.5	-0.429550
6.900167	0.5	-0.429500
6.908500	0.5	-0.428300
6.916833	0.5	-0.427250
6.925167	0.5	-0.424950
6.933500	0.5	-0.423150
6.941833	0.5	-0.422500
6.950167	0.5	-0.421300
6.958500	0.5	-0.420850
6.966833	0.5	-0.420400
6.975167	0.5	-0.420800
6.983500	0.5	-0.423750
6.991833	0.5	-0.424050
7.000167	0.5	-0.422950
7.008500	0.5	-0.423150
7.016833	0.5	-0.423800
7.025167	0.5	-0.425150
7.033500	0.5	-0.428700
7.041833	0.5	-0.430250
7.050167	0.5	-0.432700
7.058500	0.5	-0.433400
7.066833	0.5	-0.433950
7.075167	0.5	-0.433950
7.083500	0.5	-0.434450
7.091833	0.5	-0.434300
7.100167	0.5	-0.433500
7.108500	0.5	-0.432550
7.116833	0.5	-0.432500
7.125167	0.5	-0.431250
7.133500	0.5	-0.430600
7.141833	0.5	-0.430700
7.150167	0.5	-0.431150
7.158500	0.5	-0.429600
7.166833	0.5	-0.432950
7.175167	0.5	-0.432900
7.183500	0.5	-0.431950
7.191833	0.5	-0.430750
7.200167	0.5	-0.430850
7.208500	0.5	-0.430800
7.216833	0.5	-0.433600
7.225167	0.5	-0.436250
7.233500	0.5	-0.437500
7.241833	0.5	-0.438100
7.250167	0.5	-0.437950
7.258500	0.5	-0.437850
7.266833	0.5	-0.436550
7.275167	0.5	-0.436650
7.283500	0.5	-0.436050
7.291833	0.5	-0.434400
7.300167	0.5	-0.431700
7.308500	0.5	-0.430400
7.316833	0.5	-0.430650
7.325167	0.5	-0.429650
7.333500	0.5	-0.429200
7.341833	0.5	-0.429950
7.350167	0.5	-0.432100
7.358500	0.5	-0.435050
7.366833	0.5	-0.434950
7.375167	0.5	-0.435550
7.383500	0.5	-0.435550
7.391833	0.5	-0.437150
7.400167	0.5	-0.439750
7.408500	0.5	-0.443800
7.416833	0.5	-0.446600
7.425167	0.5	-0.448600
7.433500	0.5	-0.449150
7.441833	0.5	-0.450050
7.450167	0.5	-0.451100
7.458500	0.5	-0.451050
7.466833	0.5	-0.451800
7.475167	0.5	-0.450000
7.483500	0.5	-0.449550
7.491833	0.5	-0.449600
7.500167	0.5	-0.448200
7.508500	0.5	-0.448000
7.516833	0.5	-0.448700
7.525167	0.5	-0.448200
7.533500	0.5	-0.447750
7.541833	0.5	-0.451100
7.550167	0.5	-0.451150
7.558500	0.5	-0.451150
7.566833	0.5	-0.450250
7.575167	0.5	-0.450600
7.583500	0.5	-0.451250
7.591833	0.5	-0.454200
7.600167	0.5	-0.457400
7.608500	0.5	-0.458450
7.616833	0.5	-0.459950
7.625167	0.5	-0.460100
7.633500	0.5	-0.460150
7.641833	0.5	-0.459800
7.650167	0.5	-0.459900
7.658500	0.5	-0.459400
7.666833	0.5	-0.458350
7.675167	0.5	-0.456200
7.683500	0.5	-0.455500
7.691833	0.5	-0.455300
7.700167	0.5	-0.454600
7.708500	0.5	-0.454650
7.716833	0.5	-0.454150
7.725167	0.5	-0.455500
7.733500	0.5	-0.457550
7.741833	0.5	-0.457050
7.750167	0.5	-0.455350
7.758500	0.5	-0.455250
7.766833	0.5	-0.456000
7.775167	0.5	-0.459000
7.783500	0.5	-0.462300
7.791833	0.5	-0.465050
7.800167	0.5	-0.466100
7.808500	0.5	-0.467200
7.816833	0.5	-0.466250
7.825167	0.5	-0.467400
7.833500	0.5	-0.467450
7.841833	0.5	-0.468000
7.850167	0.5	-0.466850
7.858500	0.5	-0.466300
7.866833	0.5	-0.466500
7.875167	0.5	-0.466600
7.883500	0.5	-0.467000
7.891833	0.5	-0.466500
7.900167	0.5	-0.465500
7.908500	0.5	-0.466350
7.916833	0.5	-0.469250
7.925167	0.5	-0.470000
7.933500	0.5	-0.469700
7.941833	0.5	-0.470050
7.950167	0.5	-0.470750
7.958500	0.5	-0.472350
7.966833	0.5	-0.475600
7.975167	0.5	-0.477750
7.983500	0.5	-0.479250
7.991833	0.5	-0.481050
8.000167	0.5	-0.481250
8.008500	0.5	-0.481550
8.016833	0.5	-0.481800
8.025167	0.5	-0.481650
8.033500	0.5	-0.481200
8.041833	0.5	-0.480450
8.050167	0.5	-0.481650
8.058500	0.5	-0.481800
8.066833	0.5	-0.480800
8.075167	0.5	-0.481850
8.083500	0.5	-0.482250
8.091833	0.5	-0.480800
8.100167	0.5	-0.483550
8.108500	0.5	-0.484850
8.116833	0.5	-0.484200
8.125167	0.5	-0.483300
8.133500	0.5	-0.483500
8.141833	0.5	-0.484050
8.150167	0.5	-0.486950
8.158500	0.5	-0.489650
8.166833	0.5	-0.492250
8.175167	0.5	-0.492750
8.183500	0.5	-0.493000
8.191833	0.5	-0.492750
8.200167	0.5	-0.493050
8.208500	0.5	-0.492500
8.216833	0.5	-0.491350
8.225167	0.5	-0.490650
8.233500	0.5	-0.488950
8.241833	0.5	-0.487700
8.250167	0.5	-0.487150
8.258500	0.5	-0.486800
8.266833	0.5	-0.485150
8.275167	0.5	-0.482900
8.283500	0.5	-0.483450
8.291833	0.5	-0.484700
8.300167	0.5	-0.483650
8.308500	0.5	-0.481750
8.316833	0.5	-0.481300
8.325167	0.5	-0.481100
8.333500	0.5	-0.482050
8.341833	0.5	-0.485500
8.350167	0.5	-0.486800
8.358500	0.5	-0.488050
8.366833	0.5	-0.487800
8.375167	0.5	-0.488550
8.383500	0.5	-0.489250
8.391833	0.5	-0.489750
8.400167	0.5	-0.489900
8.408500	0.5	-0.489900
8.416833	0.5	-0.489150
8.425167	0.5	-0.490700
8.433500	0.5	-0.491050
8.441833	0.5	-0.490550
8.450167	0.5	-0.491150
8.458500	0.5	-0.492700
8.466833	0.5	-0.493500
8.475167	0.5	-0.497900
8.483500	0.5	-0.499200
8.491833	0.5	-0.499500
8.500167	0.5	-0.500000
8.508500	0.5	-0.501650
8.516833	0.5	-0.502950
8.525167	0.5	-0.507250
8.533500	0.5	-0.511950
8.541833	0.5	-0.515400
8.550167	0.5	-0.518250
8.558500	0.5	-0.519150
8.566833	0.5	-0.521000
8.575167	0.5	-0.521700
8.583500	0.5	-0.523100
8.591833	0.5	-0.523000
8.600167	0.5	-0.523400
8.608500	0.5	-0.523150
8.616833	0.5	-0.522950
8.625167	0.5	-0.523800
8.633500	0.5	-0.524350
8.641833	0.5	-0.524450
8.650167	0.5	-0.524850
8.658500	0.5	-0.526050
8.666833	0.5	-0.527950
8.675167	0.5	-0.527900
8.683500	0.5	-0.527500
8.691833	0.5	-0.527150
8.700167	0.5	-0.528250
8.708500	0.5	-0.530750
8.716833	0.5	-0.534050
8.725167	0.5	-0.536450
8.733500	0.5	-0.538650
8.741833	0.5	-0.539050
8.750167	0.5	-0.538750
8.758500	0.5	-0.538750
8.766833	0.5	-0.539100
8.775167	0.5	-0.539250
8.783500	0.5	-0.537600
8.791833	0.5	-0.537500
8.800167	0.5	-0.537000
8.808500	0.5	-0.537400
8.816833	0.5	-0.537600
8.825167	0.5	-0.537750
8.833500	0.5	-0.536350
8.841833	0.5	-0.536500
8.850167	0.5	-0.539400
8.858500	0.5	-0.539650
8.866833	0.5	-0.538800
8.875167	0.5	-0.537700
8.883500	0.5	-0.537700
8.891833	0.5	-0.538900
8.900167	0.5	-0.541800
8.908500	0.5	-0.543400
8.916833	0.5	-0.543650
8.925167	0.5	-0.545550
8.933500	0.5	-0.544900
8.941833	0.5	-0.545250
8.950167	0.5	-0.544750
8.958500	0.5	-0.544450
8.966833	0.5	-0.543950
8.975167	0.5	-0.542550
8.983500	0.5	-0.542400
8.991833	0.5	-0.541850
9.000167	0.5	-0.540850
9.008500	0.5	-0.540500
9.016833	0.5	-0.540750
9.025167	0.5	-0.539450
9.033500	0.5	-0.541500
9.041833	0.5	-0.543450
9.050167	0.5	-0.542600
9.058500	0.5	-0.541850
9.066833	0.5	-0.542650
9.075167	0.5	-0.542600
9.083500	0.5	-0.546200
9.091833	0.5	-0.548600
9.100167	0.5	-0.551550
9.108500	0.5	-0.552800
9.116833	0.5	-0.553650
9.125167	0.5	-0.553750
9.133500	0.5	-0.554300
9.141833	0.5	-0.554200
9.150167	0.5	-0.554200
9.158500	0.5	-0.553750
9.166833	0.5	-0.552500
9.175167	0.5	-0.550150
9.183500	0.5	-0.550350
9.191833	0.5	-0.551150
9.200167	0.5	-0.550500
9.208500	0.5	-0.549000
9.216833	0.5	-0.550450
9.225167	0.5	-0.552600
9.233500	0.5	-0.552050
9.241833	0.5	-0.550400
9.250167	0.5	-0.550500
9.258500	0.5	-0.550350
9.266833	0.5	-0.551200
9.275167	0.5	-0.554500
9.283500	0.5	-0.556050
9.291833	0.5	-0.556800
9.300167	0.5	-0.556450
9.308500	0.5	-0.555550
9.316833	0.5	-0.554950
9.325167	0.5	-0.554100
9.333500	0.5	-0.553450
9.341833	0.5	-0.552200
9.350167	0.5	-0.550000
9.358500	0.5	-0.549300
9.366833	0.5	-0.548050
9.375167	0.5	-0.546000
9.383500	0.5	-0.545550
9.391833	0.5	-0.545550
9.400167	0.5	-0.544150
9.408500	0.5	-0.546350
9.416833	0.5	-0.546400
9.425167	0.5	-0.544400
9.433500	0.5	-0.541700
9.441833	0.5	-0.540600
9.450167	0.5	-0.537000
9.458500	0.5	-0.536300
9.466833	0.5	-0.532550
9.475167	0.5	-0.527000
9.483500	0.5	-0.517500
9.491833	0.5	-0.503650
9.500167	0.5	-0.483950
9.508500	0.5	-0.457450
9.516833	0.5	-0.421700
9.525167	0.5	-0.372250
9.533500	0.5	-0.308400
9.541833	0.5	-0.223150
9.550167	0.5	-0.111400
9.558500	0.5	0.032000
9.566833	0.5	0.216550
9.575167	0.5	0.453350
9.583500	0.5	0.754850
9.591833	0.5	1.131900
9.600167	0.5	1.601450
9.608500	0.5	2.180700
9.616833	0.5	2.888150
9.625167	0.5	3.742200
9.633500	0.5	4.750750
9.641833	0.5	4.767250
9.650167	0.5	7.374350
9.658500	0.5	8.959700
9.666833	0.5	10.754750
9.675167	0.5	12.744750
9.683500	0.5	14.909750
9.691833	0.5	17.227800
9.700167	0.5	19.658700
9.708500	0.5	22.162300
9.716833	0.5	24.696500
9.725167	0.5	27.509500
9.733500	0.5	29.999150
9.741833	0.5	32.418550
9.750167	0.5	34.711701
9.758500	0.5	36.854851
9.766833	0.5	38.830751
9.775167	0.5	40.636501
9.783500	0.5	42.221601
9.791833	0.5	43.587101
9.800167	0.5	44.731051
9.808500	0.5	45.660901
9.816833	0.5	46.367051
9.825167	0.5	46.864651
9.833500	0.5	47.127201
9.841833	0.5	47.162901
9.850167	0.5	46.984501
9.858500	0.5	46.601101
9.866833	0.5	46.026001
9.875167	0.5	45.268401
9.883500	0.5	44.349651
9.891833	0.5	43.273501
9.900167	0.5	42.065951
9.908500	0.5	40.740201
9.916833	0.5	39.325301
9.925167	0.5	37.835751
9.933500	0.5	36.290851
9.941833	0.5	34.722951
9.950167	0.5	33.147650
9.958500	0.5	31.589050
9.966833	0.5	30.082150
9.975167	0.5	28.632200
9.983500	0.5	27.289700
9.991833	0.5	26.075250
10.000167	0.5	25.014850
10.008500	0.5	24.133000
10.016833	0.5	23.445250
10.025167	0.5	22.956900
10.033500	0.5	22.677200
10.041833	0.5	22.601700
10.050167	0.5	22.723650
10.058500	0.5	23.025650
10.066833	0.5	23.485200
10.075167	0.5	24.075550
10.083500	0.5	24.763400
10.091833	0.5	25.522750
10.100167	0.5	26.317750
10.108500	0.5	27.123100
10.116833	0.5	27.915600
10.125167	0.5	28.664850
10.133500	0.5	29.348150
10.141833	0.5	29.961650
10.150167	0.5	30.500350
10.158500	0.5	30.927900
10.166833	0.5	31.248300
10.175167	0.5	31.462100
10.183500	0.5	31.566950
10.191833	0.5	31.563550
10.200167	0.5	31.451800
10.208500	0.5	31.225350
10.216833	0.5	30.880800
10.225167	0.5	30.429950
10.233500	0.5	29.869650
10.241833	0.5	29.210800
10.250167	0.5	28.452400
10.258500	0.5	27.604450
10.266833	0.5	26.668750
10.275167	0.5	25.656850
10.283500	0.5	24.578600
10.291833	0.5	23.438600
10.300167	0.5	22.244000
10.308500	0.5	21.012350
10.316833	0.5	19.755900
10.325167	0.5	18.480350
10.333500	0.5	17.202900
10.341833	0.5	15.932350
10.350167	0.5	14.676250
10.358500	0.5	13.458100
10.366833	0.5	12.175700
10.375167	0.5	11.092800
10.383500	0.5	10.040150
10.391833	0.5	9.044200
10.400167	0.5	8.116200
10.408500	0.5	7.258500
10.416833	0.5	6.471250
10.425167	0.5	5.753200
10.433500	0.5	5.104950
10.441833	0.5	4.521100
10.450167	0.5	4.000500
10.458500	0.5	3.538650
10.466833	0.5	3.131650
10.475167	0.5	2.772050
10.483500	0.5	2.458250
10.491833	0.5	2.182250
10.500167	0.5	1.940100
10.508500	0.5	1.729650
10.516833	0.5	1.547450
10.525167	0.5	1.385450
10.533500	0.5	1.241850
10.541833	0.5	1.119050
10.550167	0.5	1.011900
10.558500	0.5	0.916300
10.566833	0.5	0.831900
10.575167	0.5	0.754150
10.583500	0.5	0.683200
10.591833	0.5	0.621800
10.600167	0.5	0.565500
10.608500	0.5	0.515650
10.616833	0.5	0.469750
10.625167	0.5	0.428450
10.633500	0.5	0.389800
10.641833	0.5	0.354450
10.650167	0.5	0.322400
10.658500	0.5	0.291850
10.666833	0.5	0.263200
10.675167	0.5	0.236400
10.683500	0.5	0.211550
10.691833	0.5	0.187200
10.700167	0.5	0.165950
10.708500	0.5	0.145200
10.716833	0.5	0.121700
10.725167	0.5	0.102500
10.733500	0.5	0.084900
10.741833	0.5	0.068250
10.750167	0.5	0.051200
10.758500	0.5	0.034250
10.766833	0.5	0.015500
10.775167	0.5	-0.002100
10.783500	0.5	-0.017700
10.791833	0.5	-0.032450
10.800167	0.5	-0.045550
10.808500	0.5	-0.059050
10.816833	0.5	-0.071100
10.825167	0.5	-0.083200
10.833500	0.5	-0.093350
10.841833	0.5	-0.103400
10.850167	0.5	-0.112400
10.858500	0.5	-0.122300
10.866833	0.5	-0.131450
10.875167	0.5	-0.140200
10.883500	0.5	-0.149050
10.891833	0.5	-0.158100
10.900167	0.5	-0.167750
10.908500	0.5	-0.177850
10.916833	0.5	-0.185400
10.925167	0.5	-0.192350
10.933500	0.5	-0.199600
10.941833	0.5	-0.207200
10.950167	0.5	-0.216800
10.958500	0.5	-0.227100
10.966833	0.5	-0.234800
10.975167	0.5	-0.243000
10.983500	0.5	-0.249150
10.991833	0.5	-0.255400
11.000167	0.5	-0.261300
11.008500	0.5	-0.267000
11.016833	0.5	-0.272300
11.025167	0.5	-0.276600
11.033500	0.5	-0.282300
11.041833	0.5	-0.287750
11.050167	0.5	-0.292000
11.058500	0.5	-0.297700
11.066833	0.5	-0.303050
11.075167	0.5	-0.306050
11.083500	0.5	-0.310650
11.091833	0.5	-0.317200
11.100167	0.5	-0.320150
11.108500	0.5	-0.322900
11.116833	0.5	-0.327100
11.125167	0.5	-0.330550
11.133500	0.5	-0.336400
11.141833	0.5	-0.343000
11.150167	0.5	-0.349650
11.158500	0.5	-0.353400
11.166833	0.5	-0.357900
11.175167	0.5	-0.361050
11.183500	0.5	-0.364800
11.191833	0.5	-0.368000
11.200167	0.5	-0.371000
11.208500	0.5	-0.372350
11.216833	0.5	-0.374400
11.225167	0.5	-0.375850
11.233500	0.5	-0.378450
11.241833	0.5	-0.380650
11.250167	0.5	-0.381200
11.258500	0.5	-0.383150
11.266833	0.5	-0.385600
11.275167	0.5	-0.390350
11.283500	0.5	-0.393400
11.291833	0.5	-0.394600
11.300167	0.5	-0.396100
11.308500	0.5	-0.397700
11.316833	0.5	-0.399450
11.325167	0.5	-0.404500
11.333500	0.5	-0.408100
11.341833	0.5	-0.412000
11.350167	0.5	-0.414550
11.358500	0.5	-0.416400
11.366833	0.5	-0.417900
11.375167	0.5	-0.419800
11.383500	0.5	-0.421300
11.391833	0.5	-0.422050
11.400167	0.5	-0.421250
11.408500	0.5	-0.423150
11.416833	0.5	-0.424050
11.425167	0.5	-0.424150
11.433500	0.5	-0.426100
11.441833	0.5	-0.427150
11.450167	0.5	-0.426650
11.458500	0.5	-0.428950
11.466833	0.5	-0.433200
11.475167	0.5	-0.434150
11.483500	0.5	-0.434550
11.491833	0.5	-0.436200
11.500167	0.5	-0.437000
11.508500	0.5	-0.441100
11.516833	0.5	-0.446650
11.525167	0.5	-0.450750
11.533500	0.5	-0.454050
11.541833	0.5	-0.457350
11.550167	0.5	-0.460000
11.558500	0.5	-0.462150
11.566833	0.5	-0.465450
11.575167	0.5	-0.468650
11.583500	0.5	-0.471450
11.591833	0.5	-0.474700
11.600167	0.5	-0.477800
11.608500	0.5	-0.482000
11.616833	0.5	-0.486400
11.625167	0.5	-0.490800
11.633500	0.5	-0.495800
11.641833	0.5	-0.501400
11.650167	0.5	-0.510650
11.658500	0.5	-0.516450
11.666833	0.5	-0.521950
11.675167	0.5	-0.527550
11.683500	0.5	-0.534550
11.691833	0.5	-0.541450
11.700167	0.5	-0.552150
11.708500	0.5	-0.561800
11.716833	0.5	-0.569850
11.725167	0.5	-0.577150
11.733500	0.5	-0.584050
11.741833	0.5	-0.589600
11.750167	0.5	-0.594350
11.758500	0.5	-0.598650
11.766833	0.5	-0.600750
11.775167	0.5	-0.601400
11.783500	0.5	-0.598600
11.791833	0.5	-0.594500
11.800167	0.5	-0.588250
11.808500	0.5	-0.577050
11.816833	0.5	-0.560200
11.825167	0.5	-0.539200
11.833500	0.5	-0.512550
11.841833	0.5	-0.475850
11.850167	0.5	-0.425800
11.858500	0.5	-0.361950
11.866833	0.5	-0.282400
11.875167	0.5	-0.184500
11.883500	0.5	-0.065100
11.891833	0.5	0.081250
11.900167	0.5	0.260800
11.908500	0.5	0.477150
11.916833	0.5	0.738050
11.925167	0.5	1.046900
11.933500	0.5	1.413200
11.941833	0.5	1.841550
11.950167	0.5	2.341550
11.958500	0.5	2.918900
11.966833	0.5	3.581100
11.975167	0.5	4.335250
11.983500	0.5	5.188500
11.991833	0.5	6.145900
12.000167	0.5	7.209200
12.008500	0.5	8.381700
12.016833	0.5	9.671450
12.025167	0.5	11.061600
12.033500	0.5	12.555900
12.041833	0.5	14.138000
12.050167	0.5	15.812100
12.058500	0.5	17.563150
12.066833	0.5	19.376900
12.075167	0.5	21.228250
12.083500	0.5	23.099650
12.091833	0.5	25.230300
12.100167	0.5	27.081800
12.108500	0.5	28.929850
12.116833	0.5	30.728700
12.125167	0.5	32.459500
12.133500	0.5	34.096901
12.141833	0.5	35.633001
12.150167	0.5	37.050251
12.158500	0.5	38.352401
12.166833	0.5	39.531201
12.175167	0.5	40.568201
12.183500	0.5	41.463401
12.191833	0.5	42.223251
12.200167	0.5	42.852401
12.208500	0.5	43.339901
12.216833	0.5	43.672151
12.225167	0.5	43.868101
12.233500	0.5	43.931251
12.241833	0.5	43.869301
12.250167	0.5	43.683951
12.258500	0.5	43.372051
12.266833	0.5	42.926601
12.275167	0.5	42.365651
12.283500	0.5	41.682001
12.291833	0.5	40.887301
12.300167	0.5	39.983101
12.308500	0.5	38.980301
12.316833	0.5	37.876501
12.325167	0.5	36.683451
12.333500	0.5	35.414701
12.341833	0.5	34.071951
12.350167	0.5	32.660350
12.358500	0.5	31.201700
12.366833	0.5	29.701700
12.375167	0.5	28.164200
12.383500	0.5	26.605450
12.391833	0.5	25.045150
12.400167	0.5	23.466950
12.408500	0.5	21.907450
12.416833	0.5	20.371000
12.425167	0.5	18.864150
12.433500	0.5	17.397450
12.441833	0.5	15.979250
12.450167	0.5	14.613050
12.458500	0.5	13.307100
12.466833	0.5	11.967300
12.475167	0.5	10.852150
12.483500	0.5	9.775450
12.491833	0.5	8.765750
12.500167	0.5	7.829400
12.508500	0.5	6.965650
12.516833	0.5	6.175750
12.525167	0.5	5.454550
12.533500	0.5	4.801100
12.541833	0.5	4.206850
12.550167	0.5	3.670200
12.558500	0.5	3.189400
12.566833	0.5	2.759550
12.575167	0.5	2.374500
12.583500	0.5	2.025500
12.591833	0.5	1.716900
12.600167	0.5	1.444300
12.608500	0.5	1.201500
12.616833	0.5	0.984500
12.625167	0.5	0.790950
12.633500	0.5	0.615150
12.641833	0.5	0.458650
12.650167	0.5	0.320000
12.658500	0.5	0.197800
12.666833	0.5	0.087150
12.675167	0.5	-0.011100
12.683500	0.5	-0.100000
12.691833	0.5	-0.180400
12.700167	0.5	-0.252250
12.708500	0.5	-0.317050
12.716833	0.5	-0.376700
12.725167	0.5	-0.431050
12.733500	0.5	-0.481950
12.741833	0.5	-0.528700
12.750167	0.5	-0.572000
12.758500	0.5	-0.611800
12.766833	0.5	-0.652250
12.775167	0.5	-0.690000
12.783500	0.5	-0.722500
12.791833	0.5	-0.753350
12.800167	0.5	-0.783250
12.808500	0.5	-0.811350
12.816833	0.5	-0.840800
12.825167	0.5	-0.869700
12.833500	0.5	-0.895750
12.841833	0.5	-0.920400
12.850167	0.5	-0.942500
12.858500	0.5	-0.963200
12.866833	0.5	-0.983100
12.875167	0.5	-1.002550
12.883500	0.5	-1.019550
12.891833	0.5	-1.036200
12.900167	0.5	-1.052650
12.908500	0.5	-1.070250
12.916833	0.5	-1.085250
12.925167	0.5	-1.099550
12.933500	0.5	-1.114700
12.941833	0.5	-1.127050
12.950167	0.5	-1.139400
12.958500	0.5	-1.156750
12.966833	0.5	-1.168900
12.975167	0.5	-1.179650
12.983500	0.5	-1.190200
12.991833	0.5	-1.201550
13.000167	0.5	-1.213850
13.008500	0.5	-1.228850
13.016833	0.5	-1.242450
13.025167	0.5	-1.254550
13.033500	0.5	-1.264550
13.041833	0.5	-1.273750
13.050167	0.5	-1.282550
13.058500	0.5	-1.291700
13.066833	0.5	-1.301200
13.075167	0.5	-1.308150
13.083500	0.5	-1.315750
13.091833	0.5	-1.321900
13.100167	0.5	-1.329700
13.108500	0.5	-1.338800
13.116833	0.5	-1.345950
13.125167	0.5	-1.351400
13.133500	0.5	-1.358050
13.141833	0.5	-1.368500
13.150167	0.5	-1.376750
13.158500	0.5	-1.381750
13.166833	0.5	-1.388250
13.175167	0.5	-1.393500
13.183500	0.5	-1.400400
13.191833	0.5	-1.409700
13.200167	0.5	-1.418450
13.208500	0.5	-1.426100
13.216833	0.5	-1.432600
13.225167	0.5	-1.438400
13.233500	0.5	-1.444250
13.241833	0.5	-1.449200
13.250167	0.5	-1.454650
13.258500	0.5	-1.459250
13.266833	0.5	-1.461700
13.275167	0.5	-1.467250
13.283500	0.5	-1.472250
13.291833	0.5	-1.475050
13.300167	0.5	-1.478950
13.308500	0.5	-1.483500
13.316833	0.5	-1.485850
13.325167	0.5	-1.489350
13.333500	0.5	-1.496550
13.341833	0.5	-1.498600
13.350167	0.5	-1.500500
13.358500	0.5	-1.502550
13.366833	0.5	-1.505800
13.375167	0.5	-1.510550
13.383500	0.5	-1.517200
13.391833	0.5	-1.523000
13.400167	0.5	-1.525650
13.408500	0.5	-1.529300
13.416833	0.5	-1.530350
13.425167	0.5	-1.532650
13.433500	0.5	-1.534000
13.441833	0.5	-1.535950
13.450167	0.5	-1.536450
13.458500	0.5	-1.537600
13.466833	0.5	-1.537800
13.475167	0.5	-1.539250
13.483500	0.5	-1.541100
13.491833	0.5	-1.542500
13.500167	0.5	-1.542950
13.508500	0.5	-1.543800
13.516833	0.5	-1.548650
13.525167	0.5	-1.550150
13.533500	0.5	-1.550100
13.541833	0.5	-1.550850
13.550167	0.5	-1.552000
13.558500	0.5	-1.555000
13.566833	0.5	-1.560200
13.575167	0.5	-1.564350
13.583500	0.5	-1.566850
13.591833	0.5	-1.569200
13.600167	0.5	-1.570300
13.608500	0.5	-1.571700
13.616833	0.5	-1.573700
13.625167	0.5	-1.574600
13.633500	0.5	-1.575850
13.641833	0.5	-1.575900
13.650167	0.5	-1.578500
13.658500	0.5	-1.580250
13.666833	0.5	-1.581500
13.675167	0.5	-1.581750
13.683500	0.5	-1.582150
13.691833	0.5	-1.584200
13.700167	0.5	-1.588250
13.708500	0.5	-1.591600
13.716833	0.5	-1.591550
13.725167	0.5	-1.590750
13.733500	0.5	-1.591900
13.741833	0.5	-1.593200
13.750167	0.5	-1.597700
13.758500	0.5	-1.601700
13.766833	0.5	-1.605250
13.775167	0.5	-1.607450
13.783500	0.5	-1.608700
13.791833	0.5	-1.609300
13.800167	0.5	-1.609350
13.808500	0.5	-1.609450
13.816833	0.5	-1.607500
13.825167	0.5	-1.604900
13.833500	0.5	-1.602200
13.841833	0.5	-1.599800
13.850167	0.5	-1.595000
13.858500	0.5	-1.589100
13.866833	0.5	-1.583100
13.875167	0.5	-1.574850
13.883500	0.5	-1.562650
13.891833	0.5	-1.552850
13.900167	0.5	-1.535050
13.908500	0.5	-1.513700
13.916833	0.5	-1.487150
13.925167	0.5	-1.457100
13.933500	0.5	-1.421250
13.941833	0.5	-1.379850
13.950167	0.5	-1.327600
13.958500	0.5	-1.264100
13.966833	0.5	-1.186400
13.975167	0.5	-1.094000
13.983500	0.5	-0.983250
13.991833	0.5	-0.853500
14.000167	0.5	-0.701950
14.008500	0.5	-0.523750
14.016833	0.5	-0.317300
14.025167	0.5	-0.077000
14.033500	0.5	0.199600
14.041833	0.5	0.515350
14.050167	0.5	0.876000
14.058500	0.5	1.287050
14.066833	0.5	1.753150
14.075167	0.5	2.275550
14.083500	0.5	2.863150
14.091833	0.5	3.517900
14.100167	0.5	4.247050
14.108500	0.5	5.053550
14.116833	0.5	5.942800
14.125167	0.5	6.915050
14.133500	0.5	7.968900
14.141833	0.5	9.107450
14.150167	0.5	10.329400
14.158500	0.5	11.636650
14.166833	0.5	13.024500
14.175167	0.5	14.490050
14.183500	0.5	16.019700
14.191833	0.5	17.611700
14.200167	0.5	19.253650
14.208500	0.5	20.945950
14.216833	0.5	22.666600
14.225167	0.5	24.655550
14.233500	0.5	26.390050
14.241833	0.5	28.155900
14.250167	0.5	29.902900
14.258500	0.5	31.637800
14.266833	0.5	33.307700
14.275167	0.5	34.919451
14.283500	0.5	36.457801
14.291833	0.5	37.939701
14.300167	0.5	39.339251
14.308500	0.5	40.660151
14.316833	0.5	41.869301
14.325167	0.5	42.964001
14.333500	0.5	43.939201
14.341833	0.5	44.799401
14.350167	0.5	45.541551
14.358500	0.5	46.165451
14.366833	0.5	46.667201
14.375167	0.5	47.042851
14.383500	0.5	47.298501
14.391833	0.5	47.426201
14.400167	0.5	47.440601
14.408500	0.5	47.352051
14.416833	0.5	47.144151
14.425167	0.5	46.813351
14.433500	0.5	46.379001
14.441833	0.5	45.860501
14.450167	0.5	45.222551
14.458500	0.5	44.472301
14.466833	0.5	43.630851
14.475167	0.5	42.703601
14.483500	0.5	41.689701
14.491833	0.5	40.605051
14.500167	0.5	39.445851
14.508500	0.5	38.204101
14.516833	0.5	36.902151
14.525167	0.5	35.536451
14.533500	0.5	34.125451
14.541833	0.5	32.668550
14.550167	0.5	31.183900
14.558500	0.5	29.672500
14.566833	0.5	28.148100
14.575167	0.5	26.622500
14.583500	0.5	25.104050
14.591833	0.5	23.593800
14.600167	0.5	22.106750
14.608500	0.5	20.651200
14.616833	0.5	19.225850
14.625167	0.5	17.844900
14.633500	0.5	16.515700
14.641833	0.5	15.222150
14.650167	0.5	13.989850
14.658500	0.5	12.815700
14.666833	0.5	11.602500
14.675167	0.5	10.600800
14.683500	0.5	9.625200
14.691833	0.5	8.705400
14.700167	0.5	7.845850
14.708500	0.5	7.048250
14.716833	0.5	6.306800
14.725167	0.5	5.624050
14.733500	0.5	4.994350
14.741833	0.5	4.418250
14.750167	0.5	3.891600
14.758500	0.5	3.413650
14.766833	0.5	2.979750
14.775167	0.5	2.589400
14.783500	0.5	2.235350
14.791833	0.5	1.915550
14.800167	0.5	1.628750
14.808500	0.5	1.372000
14.816833	0.5	1.143500
14.825167	0.5	0.932600
14.833500	0.5	0.747400
14.841833	0.5	0.583600
14.850167	0.5	0.436550
14.858500	0.5	0.305450
14.866833	0.5	0.185600
14.875167	0.5	0.075950
14.883500	0.5	-0.020350
14.891833	0.5	-0.106350
14.900167	0.5	-0.182600
14.908500	0.5	-0.251250
14.916833	0.5	-0.311850
14.925167	0.5	-0.367300
14.933500	0.5	-0.416900
14.941833	0.5	-0.461850
14.950167	0.5	-0.501000
14.958500	0.5	-0.537600
14.966833	0.5	-0.570550
14.975167	0.5	-0.601350
14.983500	0.5	-0.630400
14.991833	0.5	-0.655100
15.000167	0.5	-0.678700
15.008500	0.5	-0.703800
15.016833	0.5	-0.724850
15.025167	0.5	-0.743150
15.033500	0.5	-0.759700
15.041833	0.5	-0.776600
15.050167	0.5	-0.793500
15.058500	0.5	-0.811800
15.066833	0.5	-0.828450
15.075167	0.5	-0.843950
15.083500	0.5	-0.857500
15.091833	0.5	-0.869850
15.100167	0.5	-0.881500
15.108500	0.5	-0.891900
15.116833	0.5	-0.902650
15.125167	0.5	-0.911500
15.133500	0.5	-0.920000
15.141833	0.5	-0.926850
15.150167	0.5	-0.934350
15.158500	0.5	-0.941800
15.166833	0.5	-0.947500
15.175167	0.5	-0.955100
15.183500	0.5	-0.963500
15.191833	0.5	-0.969200
15.200167	0.5	-0.979550
15.208500	0.5	-0.985500
15.216833	0.5	-0.991450
15.225167	0.5	-0.995750
15.233500	0.5	-1.002300
15.241833	0.5	-1.008800
15.250167	0.5	-1.017850
15.258500	0.5	-1.025500
15.266833	0.5	-1.032550
15.275167	0.5	-1.037050
15.283500	0.5	-1.041400
15.291833	0.5	-1.046200
15.300167	0.5	-1.050300
15.308500	0.5	-1.054100
15.316833	0.5	-1.057200
15.325167	0.5	-1.059900
15.333500	0.5	-1.063150
15.341833	0.5	-1.064600
15.350167	0.5	-1.068050
15.358500	0.5	-1.072100
15.366833	0.5	-1.073650
15.375167	0.5	-1.074950
15.383500	0.5	-1.082600
15.391833	0.5	-1.085400
15.400167	0.5	-1.087050
15.408500	0.5	-1.088800
15.416833	0.5	-1.090800
15.425167	0.5	-1.093450
15.433500	0.5	-1.098100
15.441833	0.5	-1.103750
15.450167	0.5	-1.107200
15.458500	0.5	-1.110700
15.466833	0.5	-1.111500
15.475167	0.5	-1.113700
15.483500	0.5	-1.115300
15.491833	0.5	-1.117950
15.500167	0.5	-1.118850
15.508500	0.5	-1.119100
15.516833	0.5	-1.120900
15.525167	0.5	-1.123250
15.533500	0.5	-1.124150
15.541833	0.5	-1.124250
15.550167	0.5	-1.124150
15.558500	0.5	-1.124950
15.566833	0.5	-1.127000
15.575167	0.5	-1.130550
15.583500	0.5	-1.129700
15.591833	0.5	-1.129850
15.600167	0.5	-1.129700
15.608500	0.5	-1.130400
15.616833	0.5	-1.134350
15.625167	0.5	-1.137350
15.633500	0.5	-1.140200
15.641833	0.5	-1.141650
15.650167	0.5	-1.143000
15.658500	0.5	-1.143300
15.666833	0.5	-1.144950
15.675167	0.5	-1.144900
15.683500	0.5	-1.144750
15.691833	0.5	-1.143450
15.700167	0.5	-1.143000
15.708500	0.5	-1.142100
15.716833	0.5	-1.141800
15.725167	0.5	-1.141950
15.733500	0.5	-1.142200
15.741833	0.5	-1.141100
15.750167	0.5	-1.140400
15.758500	0.5	-1.143650
15.766833	0.5	-1.143350
15.775167	0.5	-1.142350
15.783500	0.5	-1.140900
15.791833	0.5	-1.139450
15.800167	0.5	-1.140600
15.808500	0.5	-1.143800
15.816833	0.5	-1.146750
15.825167	0.5	-1.148200
15.833500	0.5	-1.148200
15.841833	0.5	-1.147550
15.850167	0.5	-1.146250
15.858500	0.5	-1.145250
15.866833	0.5	-1.144000
15.875167	0.5	-1.143100
15.883500	0.5	-1.140400
15.891833	0.5	-1.139800
15.900167	0.5	-1.139000
15.908500	0.5	-1.137600
15.916833	0.5	-1.136750
15.925167	0.5	-1.134150
15.933500	0.5	-1.130950
15.941833	0.5	-1.132300
15.950167	0.5	-1.132650
15.958500	0.5	-1.130650
15.966833	0.5	-1.127850
15.975167	0.5	-1.126200
15.983500	0.5	-1.124600
15.991833	0.5	-1.126250
16.000167	0.5	-1.127900
16.008500	0.5	-1.128250
16.016833	0.5	-1.126950
16.025167	0.5	-1.125950
16.033500	0.5	-1.123800
16.041833	0.5	-1.122450
16.050167	0.5	-1.120650
16.058500	0.5	-1.118400
16.066833	0.5	-1.115450
16.075167	0.5	-1.112050
16.083500	0.5	-1.110000
16.091833	0.5	-1.108000
16.100167	0.5	-1.105350
16.108500	0.5	-1.102850
16.116833	0.5	-1.101100
16.125167	0.5	-1.099050
16.133500	0.5	-1.101600
16.141833	0.5	-1.099150
16.150167	0.5	-1.096350
16.158500	0.5	-1.093100
16.166833	0.5	-1.092200
16.175167	0.5	-1.091800
16.183500	0.5	-1.094000
16.191833	0.5	-1.094150
16.200167	0.5	-1.095250
16.208500	0.5	-1.094000
16.216833	0.5	-1.092900
16.225167	0.5	-1.091200
16.233500	0.5	-1.090850
16.241833	0.5	-1.089000
16.250167	0.5	-1.086100
16.258500	0.5	-1.083750
16.266833	0.5	-1.084300
16.275167	0.5	-1.081800
16.283500	0.5	-1.080500
16.291833	0.5	-1.079350
16.300167	0.5	-1.077300
16.308500	0.5	-1.074650
16.316833	0.5	-1.077750
16.325167	0.5	-1.076150
16.333500	0.5	-1.073700
16.341833	0.5	-1.071250
16.350167	0.5	-1.070200
16.358500	0.5	-1.069000
16.366833	0.5	-1.070750
16.375167	0.5	-1.072600
16.383500	0.5	-1.072550
16.391833	0.5	-1.071850
16.400167	0.5	-1.069550
16.408500	0.5	-1.068150
16.416833	0.5	-1.065450
16.425167	0.5	-1.063400
16.433500	0.5	-1.059300
16.441833	0.5	-1.054700
16.450167	0.5	-1.048500
16.458500	0.5	-1.043400
16.466833	0.5	-1.037200
16.475167	0.5	-1.027600
16.483500	0.5	-1.018550
16.491833	0.5	-1.008850
16.500167	0.5	-0.997350
16.508500	0.5	-0.985350
16.516833	0.5	-0.967650
16.525167	0.5	-0.946300
16.533500	0.5	-0.921650
16.541833	0.5	-0.894250
16.550167	0.5	-0.862550
16.558500	0.5	-0.826700
16.566833	0.5	-0.782700
16.575167	0.5	-0.730500
16.583500	0.5	-0.668950
16.591833	0.5	-0.595550
16.600167	0.5	-0.511000
16.608500	0.5	-0.411800
16.616833	0.5	-0.298700
16.625167	0.5	-0.166300
16.633500	0.5	-0.015900
16.641833	0.5	0.156500
16.650167	0.5	0.353100
16.658500	0.5	0.575350
16.666833	0.5	0.826200
16.675167	0.5	1.109600
16.683500	0.5	1.428750
16.691833	0.5	1.783000
16.700167	0.5	2.180100
16.708500	0.5	2.621850
16.716833	0.5	3.112550
16.725167	0.5	3.655750
16.733500	0.5	4.253300
16.741833	0.5	4.907150
16.750167	0.5	5.617600
16.758500	0.5	6.389050
16.766833	0.5	7.221300
16.775167	0.5	8.119100
16.783500	0.5	9.078300
16.791833	0.5	10.103000
16.800167	0.5	11.185300
16.808500	0.5	12.325650
16.816833	0.5	13.520650
16.825167	0.5	14.766600
16.833500	0.5	16.058300
16.841833	0.5	17.389300
16.850167	0.5	18.752650
16.858500	0.5	20.135850
16.866833	0.5	21.543900
16.875167	0.5	22.978850
16.883500	0.5	24.654550
16.891833	0.5	26.055350
16.900167	0.5	27.468400
16.908500	0.5	28.868900
16.916833	0.5	30.246700
16.925167	0.5	31.593100
16.933500	0.5	32.886350
16.941833	0.5	34.115201
16.950167	0.5	35.284501
16.958500	0.5	36.385901
16.966833	0.5	37.423801
16.975167	0.5	38.383101
16.983500	0.5	39.265101
16.991833	0.5	40.055301
17.000167	0.5	40.764601
17.008500	0.5	41.384501
17.016833	0.5	41.926901
17.025167	0.5	42.381301
17.033500	0.5	42.743651
17.041833	0.5	43.021501
17.050167	0.5	43.216251
17.058500	0.5	43.336251
17.066833	0.5	43.359351
17.075167	0.5	43.284301
17.083500	0.5	43.133751
17.091833	0.5	42.905151
17.100167	0.5	42.599651
17.108500	0.5	42.230901
17.116833	0.5	41.776951
17.125167	0.5	41.245001
17.133500	0.5	40.642001
17.141833	0.5	39.964351
17.150167	0.5	39.219651
17.158500	0.5	38.411651
17.166833	0.5	37.543751
17.175167	0.5	36.621051
17.183500	0.5	35.641651
17.191833	0.5	34.626901
17.200167	0.5	33.563751
17.208500	0.5	32.461700
17.216833	0.5	31.336650
17.225167	0.5	30.179900
17.233500	0.5	28.993200
17.241833	0.5	27.804750
17.250167	0.5	26.604300
17.258500	0.5	25.379650
17.266833	0.5	24.161200
17.275167	0.5	22.952550
17.283500	0.5	21.747950
17.291833	0.5	20.562300
17.300167	0.5	19.392650
17.308500	0.5	18.243750
17.316833	0.5	17.118550
17.325167	0.5	16.023050
17.333500	0.5	14.957250
17.341833	0.5	13.927550
17.350167	0.5	12.933150
17.358500	0.5	11.876200
17.366833	0.5	11.015600
17.375167	0.5	10.166250
17.383500	0.5	9.358200
17.391833	0.5	8.595150
17.400167	0.5	7.873050
17.408500	0.5	7.195850
17.416833	0.5	6.563400
17.425167	0.5	5.974200
17.433500	0.5	5.425050
17.441833	0.5	4.909050
17.450167	0.5	4.434000
17.458500	0.5	3.997800
17.466833	0.5	3.594500
17.475167	0.5	3.221650
17.483500	0.5	2.879300
17.491833	0.5	2.562100
17.500167	0.5	2.274550
17.508500	0.5	2.011300
17.516833	0.5	1.772550
17.525167	0.5	1.554650
17.533500	0.5	1.357600
17.541833	0.5	1.178350
17.550167	0.5	1.015800
17.558500	0.5	0.870050
17.566833	0.5	0.738150
17.575167	0.5	0.617650
17.583500	0.5	0.510100
17.591833	0.5	0.412000
17.600167	0.5	0.322450
17.608500	0.5	0.241600
17.616833	0.5	0.169450
17.625167	0.5	0.100100
17.633500	0.5	0.039500
17.641833	0.5	-0.014400
17.650167	0.5	-0.062950
17.658500	0.5	-0.108250
17.666833	0.5	-0.150350
17.675167	0.5	-0.191400
17.683500	0.5	-0.229850
17.691833	0.5	-0.263000
17.700167	0.5	-0.293400
17.708500	0.5	-0.319700
17.716833	0.5	-0.344950
17.725167	0.5	-0.366400
17.733500	0.5	-0.387450
17.741833	0.5	-0.405500
17.750167	0.5	-0.421950
17.758500	0.5	-0.435200
17.766833	0.5	-0.447450
17.775167	0.5	-0.459550
17.783500	0.5	-0.468650
17.791833	0.5	-0.477200
17.800167	0.5	-0.482900
17.808500	0.5	-0.488150
17.816833	0.5	-0.492900
17.825167	0.5	-0.492050
17.833500	0.5	-0.488000
17.841833	0.5	-0.481250
17.850167	0.5	-0.472500
17.858500	0.5	-0.460950
17.866833	0.5	-0.447100
17.875167	0.5	-0.426950
17.883500	0.5	-0.400200
17.891833	0.5	-0.366500
17.900167	0.5	-0.324900
17.908500	0.5	-0.276250
17.916833	0.5	-0.217850
17.925167	0.5	-0.151250
17.933500	0.5	-0.070900
17.941833	0.5	0.021250
17.950167	0.5	0.126500
17.958500	0.5	0.247550
17.966833	0.5	0.385100
17.975167	0.5	0.541550
17.983500	0.5	0.718450
17.991833	0.5	0.918250
18.000167	0.5	1.139100
18.008500	0.5	1.387000
18.016833	0.5	1.665100
18.025167	0.5	1.973500
18.033500	0.5	2.315850
18.041833	0.5	2.693300
18.050167	0.5	3.106250
18.058500	0.5	3.556250
18.066833	0.5	4.047300
18.075167	0.5	4.580350
18.083500	0.5	5.158950
18.091833	0.5	5.780500
18.100167	0.5	6.446900
18.108500	0.5	7.158000
18.116833	0.5	7.911050
18.125167	0.5	8.711150
18.133500	0.5	9.549800
18.141833	0.5	10.425200
18.150167	0.5	11.335250
18.158500	0.5	12.280050
18.166833	0.5	13.252050
18.175167	0.5	14.252200
18.183500	0.5	15.277950
18.191833	0.5	16.311100
18.200167	0.5	17.350500
18.208500	0.5	18.397400
18.216833	0.5	19.449000
18.225167	0.5	20.503000
18.233500	0.5	21.543900
18.241833	0.5	22.565850
18.250167	0.5	23.560350
18.258500	0.5	24.785150
18.266833	0.5	25.715450
18.275167	0.5	26.638150
18.283500	0.5	27.520650
18.291833	0.5	28.361850
18.300167	0.5	29.151050
18.308500	0.5	29.892050
18.316833	0.5	30.582250
18.325167	0.5	31.227300
18.333500	0.5	31.817850
18.341833	0.5	32.347250
18.350167	0.5	32.821800
18.358500	0.5	33.249850
18.366833	0.5	33.632101
18.375167	0.5	33.948201
18.383500	0.5	34.202801
18.391833	0.5	34.408201
18.400167	0.5	34.561401
18.408500	0.5	34.665451
18.416833	0.5	34.728151
18.425167	0.5	34.730551
18.433500	0.5	34.679101
18.441833	0.5	34.574851
18.450167	0.5	34.419201
18.458500	0.5	34.215451
18.466833	0.5	33.965051
18.475167	0.5	33.665501
18.483500	0.5	33.322000
18.491833	0.5	32.930900
18.500167	0.5	32.508450
18.508500	0.5	32.038100
18.516833	0.5	31.525300
18.525167	0.5	30.981750
18.533500	0.5	30.400500
18.541833	0.5	29.778400
18.550167	0.5	29.135050
18.558500	0.5	28.459800
18.566833	0.5	27.743900
18.575167	0.5	27.008050
18.583500	0.5	26.251400
18.591833	0.5	25.469750
18.600167	0.5	24.678150
18.608500	0.5	23.866850
18.616833	0.5	23.043150
18.625167	0.5	22.207200
18.633500	0.5	21.362400
18.641833	0.5	20.508850
18.650167	0.5	19.654500
18.658500	0.5	18.799950
18.666833	0.5	17.948850
18.675167	0.5	17.105600
18.683500	0.5	16.273450
18.691833	0.5	15.453350
18.700167	0.5	14.649850
18.708500	0.5	13.862300
18.716833	0.5	13.092250
18.725167	0.5	12.237400
18.733500	0.5	11.557400
18.741833	0.5	10.870650
18.750167	0.5	10.198850
18.758500	0.5	9.556550
18.766833	0.5	8.942100
18.775167	0.5	8.353300
18.783500	0.5	7.790250
18.791833	0.5	7.254600
18.800167	0.5	6.742900
18.808500	0.5	6.259850
18.816833	0.5	5.802250
18.825167	0.5	5.371800
18.833500	0.5	4.965650
18.841833	0.5	4.584050
18.850167	0.5	4.226000
18.858500	0.5	3.891650
18.866833	0.5	3.581300
18.875167	0.5	3.292450
18.883500	0.5	3.020700
18.891833	0.5	2.769550
18.900167	0.5	2.537950
18.908500	0.5	2.323200
18.916833	0.5	2.124400
18.925167	0.5	1.940700
18.933500	0.5	1.766350
18.941833	0.5	1.609450
18.950167	0.5	1.465750
18.958500	0.5	1.333050
18.966833	0.5	1.209300
18.975167	0.5	1.094350
18.983500	0.5	0.986450
18.991833	0.5	0.886600
19.000167	0.5	0.796450
19.008500	0.5	0.712700
19.016833	0.5	0.637100
19.025167	0.5	0.565600
19.033500	0.5	0.501200
19.041833	0.5	0.440300
19.050167	0.5	0.385050
19.058500	0.5	0.334800
19.066833	0.5	0.288100
19.075167	0.5	0.244000
19.083500	0.5	0.203400
19.091833	0.5	0.165900
19.100167	0.5	0.130000
19.108500	0.5	0.097250
19.116833	0.5	0.063700
19.125167	0.5	0.032700
19.133500	0.5	0.006650
19.141833	0.5	-0.017550
19.150167	0.5	-0.041000
19.158500	0.5	-0.064350
19.166833	0.5	-0.088400
19.175167	0.5	-0.111700
19.183500	0.5	-0.132950
19.191833	0.5	-0.152400
19.200167	0.5	-0.170350
19.208500	0.5	-0.185450
19.216833	0.5	-0.201000
19.225167	0.5	-0.215400
19.233500	0.5	-0.229650
19.241833	0.5	-0.241350
19.250167	0.5	-0.251950
19.258500	0.5	-0.262150
19.266833	0.5	-0.272350
19.275167	0.5	-0.283100
19.283500	0.5	-0.292350
19.291833	0.5	-0.300850
19.300167	0.5	-0.311100
19.308500	0.5	-0.323350
19.316833	0.5	-0.332300
19.325167	0.5	-0.339050
19.333500	0.5	-0.346750
19.341833	0.5	-0.354400
19.350167	0.5	-0.362500
19.358500	0.5	-0.372550
19.366833	0.5	-0.381300
19.375167	0.5	-0.388400
19.383500	0.5	-0.395500
19.391833	0.5	-0.401500
19.400167	0.5	-0.407000
19.408500	0.5	-0.412750
19.416833	0.5	-0.417300
19.425167	0.5	-0.422200
19.433500	0.5	-0.424950
19.441833	0.5	-0.430250
19.450167	0.5	-0.434200
19.458500	0.5	-0.437300
19.466833	0.5	-0.441250
19.475167	0.5	-0.445650
19.483500	0.5	-0.448100
19.491833	0.5	-0.454450
19.500167	0.5	-0.459900
19.508500	0.5	-0.462450
19.516833	0.5	-0.464050
19.525167	0.5	-0.468000
19.533500	0.5	-0.470250
19.541833	0.5	-0.477350
19.550167	0.5	-0.483100
19.558500	0.5	-0.489450
19.566833	0.5	-0.492750
19.575167	0.5	-0.496000
19.583500	0.5	-0.498800
19.591833	0.5	-0.502450
19.600167	0.5	-0.505100
19.608500	0.5	-0.507100
19.616833	0.5	-0.509400
19.625167	0.5	-0.509850
19.633500	0.5	-0.510750
19.641833	0.5	-0.513900
19.650167	0.5	-0.516750
19.658500	0.5	-0.517900
19.666833	0.5	-0.519100
19.675167	0.5	-0.523150
19.683500	0.5	-0.527450
19.691833	0.5	-0.529350
19.700167	0.5	-0.530600
19.708500	0.5	-0.532550
19.716833	0.5	-0.535500
19.725167	0.5	-0.538550
19.733500	0.5	-0.545550
19.741833	0.5	-0.549650
19.750167	0.5	-0.553650
19.758500	0.5	-0.555750
19.766833	0.5	-0.557900
19.775167	0.5	-0.559000
19.783500	0.5	-0.561300
19.791833	0.5	-0.562500
19.800167	0.5	-0.563300
19.808500	0.5	-0.563850
19.816833	0.5	-0.565200
19.825167	0.5	-0.566200
19.833500	0.5	-0.566400
19.841833	0.5	-0.567250
19.850167	0.5	-0.567450
19.858500	0.5	-0.566800
19.866833	0.5	-0.571200
19.875167	0.5	-0.571450
19.883500	0.5	-0.570950
19.891833	0.5	-0.569500
19.900167	0.5	-0.569350
19.908500	0.5	-0.568000
19.916833	0.5	-0.569550
19.925167	0.5	-0.569500
19.933500	0.5	-0.568200
19.941833	0.5	-0.566300
19.950167	0.5	-0.562000
19.958500	0.5	-0.556250
19.966833	0.5	-0.549300
19.975167	0.5	-0.541250
19.983500	0.5	-0.529700
19.991833	0.5	-0.518000
20.000167	0.5	-0.502100
20.008500	0.5	-0.484900
20.016833	0.5	-0.466000
20.025167	0.5	-0.443650
20.033500	0.5	-0.418450
20.041833	0.5	-0.388700
20.050167	0.5	-0.355450
20.058500	0.5	-0.320450
20.066833	0.5	-0.276000
20.075167	0.5	-0.224300
20.083500	0.5	-0.166600
20.091833	0.5	-0.101400
20.100167	0.5	-0.028600
20.108500	0.5	0.051600
20.116833	0.5	0.144450
20.125167	0.5	0.249400
20.133500	0.5	0.368750
20.141833	0.5	0.502950
20.150167	0.5	0.652250
20.158500	0.5	0.816950
20.166833	0.5	0.999150
20.175167	0.5	1.199850
20.183500	0.5	1.419250
20.191833	0.5	1.658400
20.200167	0.5	1.917250
20.208500	0.5	2.196100
20.216833	0.5	2.496100
20.225167	0.5	2.816950
20.233500	0.5	3.159750
20.241833	0.5	3.517300
20.250167	0.5	3.896550
20.258500	0.5	4.292200
20.266833	0.5	4.705400
20.275167	0.5	5.134650
20.283500	0.5	5.578250
20.291833	0.5	6.030100
20.300167	0.5	6.488350
20.308500	0.5	6.952850
20.316833	0.5	7.420400
20.325167	0.5	7.893050
20.333500	0.5	8.362100
20.341833	0.5	8.829050
20.350167	0.5	9.286700
20.358500	0.5	9.737000
20.366833	0.5	10.174250
20.375167	0.5	10.600350
20.383500	0.5	11.010650
20.391833	0.5	11.405100
20.400167	0.5	11.782050
20.408500	0.5	12.140000
20.416833	0.5	12.477200
20.425167	0.5	12.796350
20.433500	0.5	13.086050
20.441833	0.5	13.355650
20.450167	0.5	13.602000
20.458500	0.5	13.828700
20.466833	0.5	14.035550
20.475167	0.5	14.219800
20.483500	0.5	14.378800
20.491833	0.5	14.513150
20.500167	0.5	14.624050
20.508500	0.5	14.712550
20.516833	0.5	14.781300
20.525167	0.5	14.828850
20.533500	0.5	14.856450
20.541833	0.5	14.861550
20.550167	0.5	14.850300
20.558500	0.5	14.818800
20.566833	0.5	14.770850
20.575167	0.5	14.707550
20.583500	0.5	14.626150
20.591833	0.5	14.526300
20.600167	0.5	14.416250
20.608500	0.5	14.296900
20.616833	0.5	14.155800
20.625167	0.5	14.003400
20.633500	0.5	13.842550
20.641833	0.5	13.669550
20.650167	0.5	13.488350
20.658500	0.5	13.299100
20.666833	0.5	13.098800
20.675167	0.5	12.888300
20.683500	0.5	12.671450
20.691833	0.5	12.445250
20.700167	0.5	12.214150
20.708500	0.5	11.976400
20.716833	0.5	11.733550
20.725167	0.5	11.485250
20.733500	0.5	11.233900
20.741833	0.5	10.981700
20.750167	0.5	10.725500
20.758500	0.5	10.464350
20.766833	0.5	10.203250
20.775167	0.5	9.943550
20.783500	0.5	9.681250
20.791833	0.5	9.420500
20.800167	0.5	9.158500
20.808500	0.5	8.894850
20.816833	0.5	8.634650
20.825167	0.5	8.376600
20.833500	0.5	8.118650
20.841833	0.5	7.865500
20.850167	0.5	7.610600
20.858500	0.5	7.359800
20.866833	0.5	7.110650
20.875167	0.5	6.865500
20.883500	0.5	6.622150
20.891833	0.5	6.382950
20.900167	0.5	6.146400
20.908500	0.5	5.914500
20.916833	0.5	5.686850
20.925167	0.5	5.465900
20.933500	0.5	5.247550
20.941833	0.5	5.035650
20.950167	0.5	4.827800
20.958500	0.5	4.624350
20.966833	0.5	4.426650
20.975167	0.5	4.236050
20.983500	0.5	4.048350
20.991833	0.5	3.863000
21.000167	0.5	3.686500
21.008500	0.5	3.516450
21.016833	0.5	3.350550
21.025167	0.5	3.189200
21.033500	0.5	3.032200
21.041833	0.5	2.878650
21.050167	0.5	2.732050
21.058500	0.5	2.590200
21.066833	0.5	2.454500
21.075167	0.5	2.323100
21.083500	0.5	2.197900
21.091833	0.5	2.076300
21.100167	0.5	1.960800
21.108500	0.5	1.849400
21.116833	0.5	1.743900
21.125167	0.5	1.640100
21.133500	0.5	1.542650
21.141833	0.5	1.450000
21.150167	0.5	1.360250
21.158500	0.5	1.275950
21.166833	0.5	1.195950
21.175167	0.5	1.115750
21.183500	0.5	1.041900
21.191833	0.5	0.972750
21.200167	0.5	0.907750
21.208500	0.5	0.843700
21.216833	0.5	0.782850
21.225167	0.5	0.722250
21.233500	0.5	0.665300
21.241833	0.5	0.612150
21.250167	0.5	0.562150
21.258500	0.5	0.516150
21.266833	0.5	0.470950
21.275167	0.5	0.429200
21.283500	0.5	0.389850
21.291833	0.5	0.353850
21.300167	0.5	0.318950
21.308500	0.5	0.286550
21.316833	0.5	0.255600
21.325167	0.5	0.227050
21.333500	0.5	0.200450
21.341833	0.5	0.175700
21.350167	0.5	0.152550
21.358500	0.5	0.129150
21.366833	0.5	0.107350
21.375167	0.5	0.090450
21.383500	0.5	0.075500
21.391833	0.5	0.061150
21.400167	0.5	0.049450
21.408500	0.5	0.037250
21.416833	0.5	0.026450
21.425167	0.5	0.019350
21.433500	0.5	0.015750
21.441833	0.5	0.016200
21.450167	0.5	0.018950
21.458500	0.5	0.024750
21.466833	0.5	0.035350
21.475167	0.5	0.049500
21.483500	0.5	0.070500
21.491833	0.5	0.093950
21.500167	0.5	0.123300
21.508500	0.5	0.159100
21.516833	0.5	0.201750
21.525167	0.5	0.252850
21.533500	0.5	0.313250
21.541833	0.5	0.381700
21.550167	0.5	0.458150
21.558500	0.5	0.550300
21.566833	0.5	0.655950
21.575167	0.5	0.775300
21.583500	0.5	0.911600
21.591833	0.5	1.064250
21.600167	0.5	1.234300
21.608500	0.5	1.425500
21.616833	0.5	1.641750
21.625167	0.5	1.882600
21.633500	0.5	2.153900
21.641833	0.5	2.452150
21.650167	0.5	2.783250
21.658500	0.5	3.145900
21.666833	0.5	3.543400
21.675167	0.5	3.978650
21.683500	0.5	4.452100
21.691833	0.5	4.963250
21.700167	0.5	5.513750
21.708500	0.5	6.105400
21.716833	0.5	6.738800
21.725167	0.5	7.415350
21.733500	0.5	8.131050
21.741833	0.5	8.880600
21.750167	0.5	9.668150
21.758500	0.5	10.490800
21.766833	0.5	11.351100
21.775167	0.5	12.249200
21.783500	0.5	13.170050
21.791833	0.5	14.113650
21.800167	0.5	15.071600
21.808500	0.5	16.045550
21.816833	0.5	17.027650
21.825167	0.5	18.021200
21.833500	0.5	19.014350
21.841833	0.5	20.006500
21.850167	0.5	20.982550
21.858500	0.5	21.952750
21.866833	0.5	22.907250
21.875167	0.5	24.086050
21.883500	0.5	24.983950
21.891833	0.5	25.874850
21.900167	0.5	26.727900
21.908500	0.5	27.552800
21.916833	0.5	28.356300
21.925167	0.5	29.100900
21.933500	0.5	29.799500
21.941833	0.5	30.456700
21.950167	0.5	31.077450
21.958500	0.5	31.666750
21.966833	0.5	32.214500
21.975167	0.5	32.709600
21.983500	0.5	33.151250
21.991833	0.5	33.543450
22.000167	0.5	33.891051
22.008500	0.5	34.192951
22.016833	0.5	34.452151
22.025167	0.5	34.666501
22.033500	0.5	34.837201
22.041833	0.5	34.961101
22.050167	0.5	35.052301
22.058500	0.5	35.100951
22.066833	0.5	35.110451
22.075167	0.5	35.078551
22.083500	0.5	35.013101
22.091833	0.5	34.915551
22.100167	0.5	34.801851
22.108500	0.5	34.640401
22.116833	0.5	34.439251
22.125167	0.5	34.212151
22.133500	0.5	33.962001
22.141833	0.5	33.684451
22.150167	0.5	33.395600
22.158500	0.5	33.074200
22.166833	0.5	32.724800
22.175167	0.5	32.348750
22.183500	0.5	31.953550
22.191833	0.5	31.533150
22.200167	0.5	31.096600
22.208500	0.5	30.641200
22.216833	0.5	30.167500
22.225167	0.5	29.678100
22.233500	0.5	29.173400
22.241833	0.5	28.660100
22.250167	0.5	28.139800
22.258500	0.5	27.607400
22.266833	0.5	27.067200
22.275167	0.5	26.527600
22.283500	0.5	25.982100
22.291833	0.5	25.433250
22.300167	0.5	24.866750
22.308500	0.5	24.301700
22.316833	0.5	23.735950
22.325167	0.5	23.168550
22.333500	0.5	22.605800
22.341833	0.5	22.044800
22.350167	0.5	21.480600
22.358500	0.5	20.921250
22.366833	0.5	20.358500
22.375167	0.5	19.801100
22.383500	0.5	19.244350
22.391833	0.5	18.695250
22.400167	0.5	18.148950
22.408500	0.5	17.609950
22.416833	0.5	17.079600
22.425167	0.5	16.559550
22.433500	0.5	16.043300
22.441833	0.5	15.541500
22.450167	0.5	15.048700
22.458500	0.5	14.559200
22.466833	0.5	14.083850
22.475167	0.5	13.629150
22.483500	0.5	13.167500
22.491833	0.5	12.610650
22.500167	0.5	12.219200
22.508500	0.5	11.807900
22.516833	0.5	11.403550
22.525167	0.5	11.012050
22.533500	0.5	10.628550
22.541833	0.5	10.254350
22.550167	0.5	9.892650
22.558500	0.5	9.539500
22.566833	0.5	9.198950
22.575167	0.5	8.867650
22.583500	0.5	8.548450
22.591833	0.5	8.237300
22.600167	0.5	7.939350
22.608500	0.5	7.650400
22.616833	0.5	7.375500
22.625167	0.5	7.109150
22.633500	0.5	6.851150
22.641833	0.5	6.605300
22.650167	0.5	6.370250
22.658500	0.5	6.144300
22.666833	0.5	5.924500
22.675167	0.5	5.712200
22.683500	0.5	5.512100
22.691833	0.5	5.318400
22.700167	0.5	5.133750
22.708500	0.5	4.956450
22.716833	0.5	4.783200
22.725167	0.5	4.617700
22.733500	0.5	4.459450
22.741833	0.5	4.307200
22.750167	0.5	4.161550
22.758500	0.5	4.022350
22.766833	0.5	3.888050
22.775167	0.5	3.759700
22.783500	0.5	3.636350
22.791833	0.5	3.520800
22.800167	0.5	3.407900
22.808500	0.5	3.299500
22.816833	0.5	3.197050
22.825167	0.5	3.097550
22.833500	0.5	3.001750
22.841833	0.5	2.910950
22.850167	0.5	2.824050
22.858500	0.5	2.735350
22.866833	0.5	2.654100
22.875167	0.5	2.577500
22.883500	0.5	2.502000
22.891833	0.5	2.430300
22.900167	0.5	2.358550
22.908500	0.5	2.288450
22.916833	0.5	2.221150
22.925167	0.5	2.156750
22.933500	0.5	2.095000
22.941833	0.5	2.035800
22.950167	0.5	1.978700
22.958500	0.5	1.923050
22.966833	0.5	1.869800
22.975167	0.5	1.818050
22.983500	0.5	1.769400
22.991833	0.5	1.722200
23.000167	0.5	1.675250
23.008500	0.5	1.629750
23.016833	0.5	1.586400
23.025167	0.5	1.542800
23.033500	0.5	1.503200
23.041833	0.5	1.458750
23.050167	0.5	1.419400
23.058500	0.5	1.381650
23.066833	0.5	1.345400
23.075167	0.5	1.308650
23.083500	0.5	1.274100
23.091833	0.5	1.236700
23.100167	0.5	1.200250
23.108500	0.5	1.166000
23.116833	0.5	1.133650
23.125167	0.5	1.102300
23.133500	0.5	1.072650
23.141833	0.5	1.042550
23.150167	0.5	1.013050
23.158500	0.5	0.984900
23.166833	0.5	0.958600
23.175167	0.5	0.932700
23.183500	0.5	0.907400
23.191833	0.5	0.882250
23.200167	0.5	0.858450
23.208500	0.5	0.835550
23.216833	0.5	0.812150
23.225167	0.5	0.786800
23.233500	0.5	0.762250
23.241833	0.5	0.740900
23.250167	0.5	0.720600
23.258500	0.5	0.699500
23.266833	0.5	0.679150
23.275167	0.5	0.658150
23.283500	0.5	0.635450
23.291833	0.5	0.615300
23.300167	0.5	0.594700
23.308500	0.5	0.575450
23.316833	0.5	0.556850
23.325167	0.5	0.539900
23.333500	0.5	0.522300
23.341833	0.5	0.506250
23.350167	0.5	0.490650
23.358500	0.5	0.474850
23.366833	0.5	0.457500
23.375167	0.5	0.443150
23.383500	0.5	0.429450
23.391833	0.5	0.413750
23.400167	0.5	0.400150
23.408500	0.5	0.388000
23.416833	0.5	0.369400
23.425167	0.5	0.356200
23.433500	0.5	0.343700
23.441833	0.5	0.332300
23.450167	0.5	0.319550
23.458500	0.5	0.305550
23.466833	0.5	0.290150
23.475167	0.5	0.274700
23.483500	0.5	0.261650
23.491833	0.5	0.248850
23.500167	0.5	0.237800
23.508500	0.5	0.226700
23.516833	0.5	0.215950
23.525167	0.5	0.204800
23.533500	0.5	0.195050
23.541833	0.5	0.185550
23.550167	0.5	0.177200
23.558500	0.5	0.167650
23.566833	0.5	0.156500
23.575167	0.5	0.147650
23.583500	0.5	0.140200
23.591833	0.5	0.131550
23.600167	0.5	0.119550
23.608500	0.5	0.109400
23.616833	0.5	0.101950
23.625167	0.5	0.093700
23.633500	0.5	0.086600
23.641833	0.5	0.078100
23.650167	0.5	0.067200
23.658500	0.5	0.056350
23.666833	0.5	0.047850
23.675167	0.5	0.039400
23.683500	0.5	0.031400
23.691833	0.5	0.023950
23.700167	0.5	0.016750
23.708500	0.5	0.009600
23.716833	0.5	0.003250
23.725167	0.5	-0.001300
23.733500	0.5	-0.008600
23.741833	0.5	-0.016050
23.750167	0.5	-0.022450
23.758500	0.5	-0.028600
23.766833	0.5	-0.035200
23.775167	0.5	-0.040050
23.783500	0.5	-0.045450
23.791833	0.5	-0.054100
23.800167	0.5	-0.059600
23.808500	0.5	-0.064100
23.816833	0.5	-0.068800
23.825167	0.5	-0.073550
23.833500	0.5	-0.081350
23.841833	0.5	-0.088800
23.850167	0.5	-0.096750
23.858500	0.5	-0.102000
23.866833	0.5	-0.108800
23.875167	0.5	-0.113700
23.883500	0.5	-0.118600
23.891833	0.5	-0.123000
23.900167	0.5	-0.127500
23.908500	0.5	-0.131600
23.916833	0.5	-0.135600
23.925167	0.5	-0.139950
23.933500	0.5	-0.144150
23.941833	0.5	-0.148300
23.950167	0.5	-0.152200
23.958500	0.5	-0.155150
23.966833	0.5	-0.157600
23.975167	0.5	-0.164450
23.983500	0.5	-0.168650
23.991833	0.5	-0.171850
24.000167	0.5	-0.175650
24.008500	0.5	-0.179000
24.016833	0.5	-0.183350
24.025167	0.5	-0.189900
24.033500	0.5	-0.196400
24.041833	0.5	-0.202000
24.050167	0.5	-0.205350
24.058500	0.5	-0.209350
24.066833	0.5	-0.212700
24.075167	0.5	-0.217000
24.083500	0.5	-0.219400
24.091833	0.5	-0.222050
24.100167	0.5	-0.223850
24.108500	0.5	-0.225700
24.116833	0.5	-0.227100
24.125167	0.5	-0.229700
24.133500	0.5	-0.232400
24.141833	0.5	-0.234250
24.150167	0.5	-0.236550
24.158500	0.5	-0.241700
24.166833	0.5	-0.245650
24.175167	0.5	-0.247700
24.183500	0.5	-0.248750
24.191833	0.5	-0.251350
24.200167	0.5	-0.254100
24.208500	0.5	-0.258350
24.216833	0.5	-0.264250
24.225167	0.5	-0.267750
24.233500	0.5	-0.271550
24.241833	0.5	-0.274800
24.250167	0.5	-0.277700
24.258500	0.5	-0.279350
24.266833	0.5	-0.282100
24.275167	0.5	-0.282850
24.283500	0.5	-0.284300
24.291833	0.5	-0.285000
24.300167	0.5	-0.288150
24.308500	0.5	-0.289650
24.316833	0.5	-0.290300
24.325167	0.5	-0.292700
24.333500	0.5	-0.294700
24.341833	0.5	-0.295050
24.350167	0.5	-0.300950
24.358500	0.5	-0.301800
24.366833	0.5	-0.303250
24.375167	0.5	-0.303950
24.383500	0.5	-0.305400
24.391833	0.5	-0.308000
24.400167	0.5	-0.313350
24.408500	0.5	-0.316900
24.416833	0.5	-0.320450
24.425167	0.5	-0.322250
24.433500	0.5	-0.324250
24.441833	0.5	-0.325500
24.450167	0.5	-0.326550
24.458500	0.5	-0.328250
24.466833	0.5	-0.329700
24.475167	0.5	-0.330000
24.483500	0.5	-0.328950
24.491833	0.5	-0.328550
24.500167	0.5	-0.330200
24.508500	0.5	-0.331600
24.516833	0.5	-0.331250
24.525167	0.5	-0.331350
24.533500	0.5	-0.335300
24.541833	0.5	-0.337000
24.550167	0.5	-0.337500
24.558500	0.5	-0.337200
24.566833	0.5	-0.337850
24.575167	0.5	-0.338600
24.583500	0.5	-0.341150
24.591833	0.5	-0.345700
24.600167	0.5	-0.346300
24.608500	0.5	-0.349300
24.616833	0.5	-0.349300
24.625167	0.5	-0.350550
24.633500	0.5	-0.350000
24.641833	0.5	-0.350600
24.650167	0.5	-0.350550
24.658500	0.5	-0.348500
24.666833	0.5	-0.347900
24.675167	0.5	-0.347900
24.683500	0.5	-0.346350
24.691833	0.5	-0.345100
24.700167	0.5	-0.344850
24.708500	0.5	-0.344450
24.716833	0.5	-0.343000
24.725167	0.5	-0.346100
24.733500	0.5	-0.343850
24.741833	0.5	-0.342450
24.750167	0.5	-0.340600
24.758500	0.5	-0.340200
24.766833	0.5	-0.341300
24.775167	0.5	-0.343000
24.783500	0.5	-0.345300
24.791833	0.5	-0.345000
24.800167	0.5	-0.345050
24.808500	0.5	-0.344000
24.816833	0.5	-0.343600
24.825167	0.5	-0.342450
24.833500	0.5	-0.341250
24.841833	0.5	-0.339250
24.850167	0.5	-0.338750
24.858500	0.5	-0.335750
24.866833	0.5	-0.334500
24.875167	0.5	-0.334450
24.883500	0.5	-0.334200
24.891833	0.5	-0.332600
24.900167	0.5	-0.330900
24.908500	0.5	-0.333900
24.916833	0.5	-0.334000
24.925167	0.5	-0.332950
24.933500	0.5	-0.332350
24.941833	0.5	-0.331950
24.950167	0.5	-0.333250
24.958500	0.5	-0.336300
24.966833	0.5	-0.339250
24.975167	0.5	-0.340950
24.983500	0.5	-0.342850
24.991833	0.5	-0.344050
25.000167	0.5	-0.344400
25.008500	0.5	-0.345300
25.016833	0.5	-0.345950
25.025167	0.5	-0.347950
25.033500	0.5	-0.347000
25.041833	0.5	-0.348150
25.050167	0.5	-0.349700
25.058500	0.5	-0.350200
25.066833	0.5	-0.351300
25.075167	0.5	-0.352300
25.083500	0.5	-0.352750
25.091833	0.5	-0.355400
25.100167	0.5	-0.360100
25.108500	0.5	-0.361650
25.116833	0.5	-0.361950
25.125167	0.5	-0.363650
25.133500	0.5	-0.365300
25.141833	0.5	-0.369800
25.150167	0.5	-0.373850
25.158500	0.5	-0.377850
25.166833	0.5	-0.381100
25.175167	0.5	-0.384300
25.183500	0.5	-0.386250
25.191833	0.5	-0.388850
25.200167	0.5	-0.390850
25.208500	0.5	-0.393000
25.216833	0.5	-0.393950
25.225167	0.5	-0.394000
25.233500	0.5	-0.394700
25.241833	0.5	-0.396000
25.250167	0.5	-0.397250
25.258500	0.5	-0.399200
25.266833	0.5	-0.400200
25.275167	0.5	-0.400900
25.283500	0.5	-0.406550
25.291833	0.5	-0.408400
25.300167	0.5	-0.409400
25.308500	0.5	-0.409650
25.316833	0.5	-0.411600
25.325167	0.5	-0.414950
25.333500	0.5	-0.420250
25.341833	0.5	-0.423900
25.350167	0.5	-0.427900
25.358500	0.5	-0.429350
25.366833	0.5	-0.431450
25.375167	0.5	-0.432200
25.383500	0.5	-0.433700
25.391833	0.5	-0.435100
25.400167	0.5	-0.435750
25.408500	0.5	-0.435750
25.416833	0.5	-0.437100
25.425167	0.5	-0.436950
25.433500	0.5	-0.438300
25.441833	0.5	-0.438300
25.450167	0.5	-0.437600
25.458500	0.5	-0.437450
25.466833	0.5	-0.440350
25.475167	0.5	-0.442350
25.483500	0.5	-0.442850
25.491833	0.5	-0.442700
25.500167	0.5	-0.442250
25.508500	0.5	-0.442600
25.516833	0.5	-0.445450
25.525167	0.5	-0.448850
25.533500	0.5	-0.449650
25.541833	0.5	-0.451100
25.550167	0.5	-0.451000
25.558500	0.5	-0.451900
25.566833	0.5	-0.452050
25.575167	0.5	-0.452400
25.583500	0.5	-0.451300
25.591833	0.5	-0.450600
25.600167	0.5	-0.450250
25.608500	0.5	-0.450950
25.616833	0.5	-0.450900
25.625167	0.5	-0.448800
25.633500	0.5	-0.448300
25.641833	0.5	-0.449600
25.650167	0.5	-0.448800
25.658500	0.5	-0.452350
25.666833	0.5	-0.450700
25.675167	0.5	-0.450650
25.683500	0.5	-0.448850
25.691833	0.5	-0.449300
25.700167	0.5	-0.449700
25.708500	0.5	-0.452100
25.716833	0.5	-0.454350
25.725167	0.5	-0.456600
25.733500	0.5	-0.457150
25.741833	0.5	-0.456750
25.750167	0.5	-0.456450
25.758500	0.5	-0.456150
25.766833	0.5	-0.456600
25.775167	0.5	-0.455200
25.783500	0.5	-0.455000
25.791833	0.5	-0.454300
25.800167	0.5	-0.453000
25.808500	0.5	-0.452900
25.816833	0.5	-0.453250
25.825167	0.5	-0.451700
25.833500	0.5	-0.450550
25.841833	0.5	-0.453600
25.850167	0.5	-0.454250
25.858500	0.5	-0.453450
25.866833	0.5	-0.452600
25.875167	0.5	-0.452500
25.883500	0.5	-0.452700
25.891833	0.5	-0.455450
25.900167	0.5	-0.458850
25.908500	0.5	-0.458550
25.916833	0.5	-0.460350
25.925167	0.5	-0.459650
25.933500	0.5	-0.459350
25.941833	0.5	-0.458700
25.950167	0.5	-0.459000
25.958500	0.5	-0.458350
25.966833	0.5	-0.456350
25.975167	0.5	-0.456500
25.983500	0.5	-0.457650
25.991833	0.5	-0.456450
26.000167	0.5	-0.455300
26.008500	0.5	-0.453950
26.016833	0.5	-0.452500
26.025167	0.5	-0.452900
26.033500	0.5	-0.455700
26.041833	0.5	-0.454600
26.050167	0.5	-0.453500
26.058500	0.5	-0.451600
26.066833	0.5	-0.450800
26.075167	0.5	-0.452700
26.083500	0.5	-0.454800
26.091833	0.5	-0.456250
26.100167	0.5	-0.456500
26.108500	0.5	-0.457650
26.116833	0.5	-0.456800
26.125167	0.5	-0.456800
26.133500	0.5	-0.455950
26.141833	0.5	-0.455750
26.150167	0.5	-0.453650
26.158500	0.5	-0.452900
26.166833	0.5	-0.452600
26.175167	0.5	-0.452650
26.183500	0.5	-0.452800
26.191833	0.5	-0.452700
26.200167	0.5	-0.452050
26.208500	0.5	-0.451250
26.216833	0.5	-0.454350
26.225167	0.5	-0.455000
26.233500	0.5	-0.453500
26.241833	0.5	-0.452750
26.250167	0.5	-0.452200
26.258500	0.5	-0.453700
26.266833	0.5	-0.456350
26.275167	0.5	-0.458750
26.283500	0.5	-0.460750
26.291833	0.5	-0.460750
26.300167	0.5	-0.462350
26.308500	0.5	-0.462500
26.316833	0.5	-0.462700
26.325167	0.5	-0.462600
26.333500	0.5	-0.463300
26.341833	0.5	-0.461700
26.350167	0.5	-0.461600
26.358500	0.5	-0.460650
26.366833	0.5	-0.460800
26.375167	0.5	-0.461750
26.383500	0.5	-0.461200
26.391833	0.5	-0.459300
26.400167	0.5	-0.462750
26.408500	0.5	-0.464850
26.416833	0.5	-0.464900
26.425167	0.5	-0.463300
26.433500	0.5	-0.463100
26.441833	0.5	-0.463350
26.450167	0.5	-0.466800
26.458500	0.5	-0.470300
26.466833	0.5	-0.472450
26.475167	0.5	-0.473400
26.483500	0.5	-0.474550
26.491833	0.5	-0.474350
26.500167	0.5	-0.474350
26.508500	0.5	-0.475100
26.516833	0.5	-0.474200
26.525167	0.5	-0.473550
26.533500	0.5	-0.471150
26.541833	0.5	-0.469350
26.550167	0.5	-0.469400
26.558500	0.5	-0.468150
26.566833	0.5	-0.468250
26.575167	0.5	-0.468300
26.583500	0.5	-0.467850
26.591833	0.5	-0.470850
26.600167	0.5	-0.471100
26.608500	0.5	-0.470150
26.616833	0.5	-0.468700
26.625167	0.5	-0.469500
26.633500	0.5	-0.469700
26.641833	0.5	-0.473300
26.650167	0.5	-0.474550
26.658500	0.5	-0.477050
26.666833	0.5	-0.476800
26.675167	0.5	-0.477300
26.683500	0.5	-0.476550
26.691833	0.5	-0.476700
26.700167	0.5	-0.476750
26.708500	0.5	-0.475900
26.716833	0.5	-0.474300
26.725167	0.5	-0.474850
26.733500	0.5	-0.473350
26.741833	0.5	-0.473050
26.750167	0.5	-0.473550
26.758500	0.5	-0.473350
26.766833	0.5	-0.471750
26.775167	0.5	-0.475950
26.783500	0.5	-0.475700
26.791833	0.5	-0.475400
26.800167	0.5	-0.474700
26.808500	0.5	-0.474700
26.816833	0.5	-0.475250
26.825167	0.5	-0.477600
26.833500	0.5	-0.481700
26.841833	0.5	-0.483350
26.850167	0.5	-0.484700
26.858500	0.5	-0.485150
26.866833	0.5	-0.486050
26.875167	0.5	-0.486250
26.883500	0.5	-0.487700
26.891833	0.5	-0.487750
26.900167	0.5	-0.487950
26.908500	0.5	-0.486700
26.916833	0.5	-0.486950
26.925167	0.5	-0.487500
26.933500	0.5	-0.487500
26.941833	0.5	-0.486750
26.950167	0.5	-0.486750
26.958500	0.5	-0.487400
26.966833	0.5	-0.491650
26.975167	0.5	-0.492250
26.983500	0.5	-0.492800
26.991833	0.5	-0.491800
27.000167	0.5	-0.492800
27.008500	0.5	-0.494450
27.016833	0.5	-0.498350
27.025167	0.5	-0.500900
27.033500	0.5	-0.502400
27.041833	0.5	-0.503600
27.050167	0.5	-0.503650
27.058500	0.5	-0.503800
27.066833	0.5	-0.503800
27.075167	0.5	-0.504000
27.083500	0.5	-0.501900
27.091833	0.5	-0.501700
27.100167	0.5	-0.502900
27.108500	0.5	-0.502700
27.116833	0.5	-0.502950
27.125167	0.5	-0.502800
27.133500	0.5	-0.501600
27.141833	0.5	-0.501900
27.150167	0.5	-0.505300
27.158500	0.5	-0.506300
27.166833	0.5	-0.504900
27.175167	0.5	-0.503850
27.183500	0.5	-0.504000
27.191833	0.5	-0.504250
27.200167	0.5	-0.506900
27.208500	0.5	-0.509850
27.216833	0.5	-0.510600
27.225167	0.5	-0.512250
27.233500	0.5	-0.512200
27.241833	0.5	-0.512000
27.250167	0.5	-0.511800
27.258500	0.5	-0.511950
27.266833	0.5	-0.511400
27.275167	0.5	-0.510100
27.283500	0.5	-0.511000
27.291833	0.5	-0.511500
27.300167	0.5	-0.511600
27.308500	0.5	-0.511450
27.316833	0.5	-0.512400
27.325167	0.5	-0.511400
27.333500	0.5	-0.512850
27.341833	0.5	-0.517900
27.350167	0.5	-0.519350
27.358500	0.5	-0.521050
27.366833	0.5	-0.524600
27.375167	0.5	-0.530150
27.383500	0.5	-0.538950
27.391833	0.5	-0.551000
27.400167	0.5	-0.565400
27.408500	0.5	-0.580250
27.416833	0.5	-0.598750
27.425167	0.5	-0.619100
27.433500	0.5	-0.644650
27.441833	0.5	-0.673900
27.450167	0.5	-0.709150
27.458500	0.5	-0.746850
27.466833	0.5	-0.791200
27.475167	0.5	-0.842750
27.483500	0.5	-0.901100
27.491833	0.5	-0.966050
27.500167	0.5	-1.034050
27.508500	0.5	-1.111450
27.516833	0.5	-1.196300
27.525167	0.5	-1.288150
27.533500	0.5	-1.381150
27.541833	0.5	-1.472850
27.550167	0.5	-1.566100
27.558500	0.5	-1.656800
27.566833	0.5	-1.742600
27.575167	0.5	-1.825350
27.583500	0.5	-1.893650
27.591833	0.5	-1.947700
27.600167	0.5	-1.983000
27.608500	0.5	-1.997800
27.616833	0.5	-1.990550
27.625167	0.5	-1.961000
27.633500	0.5	-1.906600
27.641833	0.5	-1.827400
27.650167	0.5	-1.720150
27.658500	0.5	-1.598250
27.666833	0.5	-1.445650
27.675167	0.5	-1.265350
27.683500	0.5	-1.063900
27.691833	0.5	-0.838200
27.700167	0.5	-0.585500
27.708500	0.5	-0.317200
27.716833	0.5	-0.029200
27.725167	0.5	0.284500
27.733500	0.5	0.615600
27.741833	0.5	0.960900
27.750167	0.5	1.324450
27.758500	0.5	1.701250
27.766833	0.5	2.101100
27.775167	0.5	2.525950
27.783500	0.5	2.975950
27.791833	0.5	3.440000
27.800167	0.5	3.906550
27.808500	0.5	4.360250
27.816833	0.5	4.797400
27.825167	0.5	5.218400
27.833500	0.5	5.628050
27.841833	0.5	6.026600
27.850167	0.5	6.417900
27.858500	0.5	6.805050
27.866833	0.5	7.189350
27.875167	0.5	7.570250
27.883500	0.5	7.947050
27.891833	0.5	8.320450
27.900167	0.5	8.681350
27.908500	0.5	9.039800
27.916833	0.5	9.392450
27.925167	0.5	9.737900
27.933500	0.5	10.075300
27.941833	0.5	10.408650
27.950167	0.5	10.728600
27.958500	0.5	11.044550
27.966833	0.5	11.353950
27.975167	0.5	11.656000
27.983500	0.5	11.948550
27.991833	0.5	12.237450
28.000167	0.5	12.515050
28.008500	0.5	12.784600
28.016833	0.5	13.048700
28.025167	0.5	13.308200
28.033500	0.5	13.555150
28.041833	0.5	13.796750
28.050167	0.5	14.034250
28.058500	0.5	14.259850
28.066833	0.5	14.482600
28.075167	0.5	14.699800
28.083500	0.5	14.910950
28.091833	0.5	15.112000
28.100167	0.5	15.309450
28.108500	0.5	15.500950
28.116833	0.5	15.688900
28.125167	0.5	15.876300
28.133500	0.5	16.056800
28.141833	0.5	16.232200
28.150167	0.5	16.400250
28.158500	0.5	16.566450
28.166833	0.5	16.729250
28.175167	0.5	16.885650
28.183500	0.5	17.044550
28.191833	0.5	17.195700
28.200167	0.5	17.343850
28.208500	0.5	17.491200
28.216833	0.5	17.637550
28.225167	0.5	17.778550
28.233500	0.5	17.918500
28.241833	0.5	18.056600
28.250167	0.5	18.194900
28.258500	0.5	18.324450
28.266833	0.5	18.463000
28.275167	0.5	18.588850
28.283500	0.5	18.716650
28.291833	0.5	18.838950
28.300167	0.5	18.961300
28.308500	0.5	19.085350
28.316833	0.5	19.220200
28.325167	0.5	19.337500
28.333500	0.5	19.459200
28.341833	0.5	19.580350
28.350167	0.5	19.692000
28.358500	0.5	19.803200
28.366833	0.5	19.914850
28.375167	0.5	20.024650
28.383500	0.5	20.130050
28.391833	0.5	20.231100
28.400167	0.5	20.332800
28.408500	0.5	20.638050
28.416833	0.5	20.739250
28.425167	0.5	20.838800
28.433500	0.5	20.931650
28.441833	0.5	21.034350
28.450167	0.5	21.128150
28.458500	0.5	21.232050
28.466833	0.5	21.334300
28.475167	0.5	21.427800
28.483500	0.5	21.513850
28.491833	0.5	21.587650
28.500167	0.5	21.656850
28.508500	0.5	21.734900
28.516833	0.5	21.810700
28.525167	0.5	21.893050
28.533500	0.5	21.968350
28.541833	0.5	22.044950
28.550167	0.5	22.115150
28.558500	0.5	22.192850
28.566833	0.5	22.260950
28.575167	0.5	22.335750
28.583500	0.5	22.397150
28.591833	0.5	22.476800
28.600167	0.5	22.538050
28.608500	0.5	22.589450
28.616833	0.5	22.634550
28.625167	0.5	22.690050
28.633500	0.5	22.749050
28.641833	0.5	22.827700
28.650167	0.5	22.887250
28.658500	0.5	22.946500
28.666833	0.5	23.003900
28.675167	0.5	23.063400
28.683500	0.5	23.120750
28.691833	0.5	23.195250
28.700167	0.5	23.263550
28.708500	0.5	23.323700
28.716833	0.5	23.396850
28.725167	0.5	23.450150
28.733500	0.5	23.511700
28.741833	0.5	23.570350
28.750167	0.5	23.632400
28.758500	0.5	23.684000
28.766833	0.5	23.731750
28.775167	0.5	23.773100
28.783500	0.5	23.817600
28.791833	0.5	23.860100
28.800167	0.5	23.914550
28.808500	0.5	23.940900
28.816833	0.5	23.969200
28.825167	0.5	24.005550
28.833500	0.5	24.045050
28.841833	0.5	24.072700
28.850167	0.5	24.089100
28.858500	0.5	24.114400
28.866833	0.5	24.136750
28.875167	0.5	24.167100
28.883500	0.5	24.203350
28.891833	0.5	24.226600
28.900167	0.5	24.250450
28.908500	0.5	24.273300
28.916833	0.5	24.290300
28.925167	0.5	24.302950
28.933500	0.5	24.330150
28.941833	0.5	24.348350
28.950167	0.5	24.364800
28.958500	0.5	24.381050
28.966833	0.5	24.410050
28.975167	0.5	24.450200
28.983500	0.5	24.489850
28.991833	0.5	24.535900
29.000167	0.5	24.585650
29.008500	0.5	24.637750
29.016833	0.5	24.705600
29.025167	0.5	24.769200
29.033500	0.5	24.814400
29.041833	0.5	24.862100
29.050167	0.5	24.909700
29.058500	0.5	24.951050
29.066833	0.5	25.005550
29.075167	0.5	25.052350
29.083500	0.5	25.094400
29.091833	0.5	25.142450
29.100167	0.5	25.178850
29.108500	0.5	25.212650
29.116833	0.5	25.251200
29.125167	0.5	25.285300
29.133500	0.5	25.311850
29.141833	0.5	25.336700
29.150167	0.5	25.359950
29.158500	0.5	25.377450
29.166833	0.5	25.385600
29.175167	0.5	25.393550
29.183500	0.5	25.394950
29.191833	0.5	25.385700
29.200167	0.5	25.385700
29.208500	0.5	25.403250
29.216833	0.5	25.402850
29.225167	0.5	25.417000
29.233500	0.5	25.447150
29.241833	0.5	25.483700
29.250167	0.5	25.527550
29.258500	0.5	25.582800
29.266833	0.5	25.615000
29.275167	0.5	25.623700
29.283500	0.5	25.619750
29.291833	0.5	25.596300
29.300167	0.5	25.558950
29.308500	0.5	25.514200
29.316833	0.5	25.452900
29.325167	0.5	25.382550
29.333500	0.5	25.316250
29.341833	0.5	25.251550
29.350167	0.5	25.184000
29.358500	0.5	25.117800
29.366833	0.5	25.050300
29.375167	0.5	24.975950
29.383500	0.5	24.911200
29.391833	0.5	24.856750
29.400167	0.5	24.786000
29.408500	0.5	24.716600
29.416833	0.5	24.656750
29.425167	0.5	24.599800
29.433500	0.5	24.551750
29.441833	0.5	24.518650
29.450167	0.5	24.488400
29.458500	0.5	24.461050
29.466833	0.5	24.438100
29.475167	0.5	24.411600
29.483500	0.5	24.397300
29.491833	0.5	24.387550
29.500167	0.5	24.369800
29.508500	0.5	24.358650
29.516833	0.5	24.345700
29.525167	0.5	24.344900
29.533500	0.5	24.345350
29.541833	0.5	24.335550
29.550167	0.5	24.335650
29.558500	0.5	24.348050
29.566833	0.5	24.360200
29.575167	0.5	24.373900
29.583500	0.5	24.398200
29.591833	0.5	24.423050
29.600167	0.5	24.433750
29.608500	0.5	24.470200
29.616833	0.5	24.506300
29.625167	0.5	24.562650
29.633500	0.5	24.624700
29.641833	0.5	24.682750
29.650167	0.5	24.741550
29.658500	0.5	24.804850
29.666833	0.5	24.867800
29.675167	0.5	24.926000
29.683500	0.5	24.987000
29.691833	0.5	25.044150
29.700167	0.5	25.100400
29.708500	0.5	25.135550
29.716833	0.5	25.177100
29.725167	0.5	25.222500
29.733500	0.5	25.270250
29.741833	0.5	25.313000
29.750167	0.5	25.347050
29.758500	0.5	25.384050
29.766833	0.5	25.425800
29.775167	0.5	25.450600
29.783500	0.5	25.462300
29.791833	0.5	25.472900
29.800167	0.5	25.478700
29.808500	0.5	25.488400
29.816833	0.5	25.511000
29.825167	0.5	25.514050
29.833500	0.5	25.517950
29.841833	0.5	25.518300
29.850167	0.5	25.532100
29.858500	0.5	25.522200
29.866833	0.5	25.529450
29.875167	0.5	25.536600
29.883500	0.5	25.539550
29.891833	0.5	25.540400
29.900167	0.5	25.550600
29.908500	0.5	25.579300
29.916833	0.5	25.575800
29.925167	0.5	25.578050
29.933500	0.5	25.581750
29.941833	0.5	25.584300
29.950167	0.5	25.583800
29.958500	0.5	25.595200
29.966833	0.5	25.584250
29.975167	0.5	25.574900
29.983500	0.5	25.573600
29.991833	0.5	25.568650
30.000167	0.5	25.588850
30.008500	0.5	25.601900
30.016833	0.5	25.615100
30.025167	0.5	25.629950
30.033500	0.5	25.648000
30.041833	0.5	25.673950
30.050167	0.5	25.681000
30.058500	0.5	25.697850
30.066833	0.5	25.702600
30.075167	0.5	25.707850
30.083500	0.5	25.714050
30.091833	0.5	25.722900
30.100167	0.5	25.734450
30.108500	0.5	25.758700
30.116833	0.5	26.202700
30.125167	0.5	38.691001
30.133500	0.5	78.607501
30.141833	0.5	150.428352
30.150167	0.5	183.571603
30.158500	0.5	204.884203
30.166833	0.5	205.901953
30.175167	0.5	207.099503
30.183500	0.5	193.161253
30.191833	0.5	155.785252
30.200167	0.5	117.271602
30.208500	0.5	86.345501
30.216833	0.5	63.899201
30.225167	0.5	49.094751
30.233500	0.5	40.315401
30.241833	0.5	35.009901
30.250167	0.5	31.795200
30.258500	0.5	29.722900
30.266833	0.5	28.252000
30.275167	0.5	27.085150
30.283500	0.5	26.078300
30.291833	0.5	25.183250
30.300167	0.5	24.363350
30.308500	0.5	23.606450
30.316833	0.5	22.905800
30.325167	0.5	22.261500
30.333500	0.5	21.660850
30.341833	0.5	21.104350
30.350167	0.5	20.595600
30.358500	0.5	20.132650
30.366833	0.5	19.710700
30.375167	0.5	19.328900
30.383500	0.5	18.982050
30.391833	0.5	18.665500
30.400167	0.5	18.385000
30.408500	0.5	18.140550
30.416833	0.5	17.922100
30.425167	0.5	17.733100
30.433500	0.5	17.565750
30.441833	0.5	17.423450
30.450167	0.5	17.291250
30.458500	0.5	17.175450
30.466833	0.5	17.072050
30.475167	0.5	16.971700
30.483500	0.5	16.877950
30.491833	0.5	16.791800
30.500167	0.5	16.712100
30.508500	0.5	16.633900
30.516833	0.5	16.565950
30.525167	0.5	16.496900
30.533500	0.5	16.438150
30.541833	0.5	16.381100
30.550167	0.5	16.338050
30.558500	0.5	16.297450
30.566833	0.5	16.266450
30.575167	0.5	16.237250
30.583500	0.5	16.207700
30.591833	0.5	16.177300
30.600167	0.5	16.145850
30.608500	0.5	16.113500
30.616833	0.5	16.077700
30.625167	0.5	16.035800
30.633500	0.5	15.998550
30.641833	0.5	15.958100
30.650167	0.5	15.922600
30.658500	0.5	15.888300
30.666833	0.5	15.858350
30.675167	0.5	15.832450
30.683500	0.5	15.804850
30.691833	0.5	15.784300
30.700167	0.5	15.763450
30.708500	0.5	15.742700
30.716833	0.5	15.720700
30.725167	0.5	15.700300
30.733500	0.5	15.678350
30.741833	0.5	15.661000
30.750167	0.5	15.647350
30.758500	0.5	15.633100
30.766833	0.5	15.617900
30.775167	0.5	15.605050
30.783500	0.5	15.589600
30.791833	0.5	15.579050
30.800167	0.5	15.568850
30.808500	0.5	15.556650
30.816833	0.5	15.547400
30.825167	0.5	15.539000
30.833500	0.5	15.528500
30.841833	0.5	15.519050
30.850167	0.5	15.510250
30.858500	0.5	15.498200
30.866833	0.5	15.490200
30.875167	0.5	15.482450
30.883500	0.5	15.470850
30.891833	0.5	15.462100
30.900167	0.5	15.449300
30.908500	0.5	15.435250
30.916833	0.5	15.424500
30.925167	0.5	15.408450
30.933500	0.5	15.398150
30.941833	0.5	15.385750
30.950167	0.5	15.382050
30.958500	0.5	15.360000
30.966833	0.5	15.347450
30.975167	0.5	15.334700
30.983500	0.5	15.324550
30.991833	0.5	15.312250
31.000167	0.5	15.303650
31.008500	0.5	15.295000
31.016833	0.5	15.282800
31.025167	0.5	15.279950
31.033500	0.5	15.271800
31.041833	0.5	15.265050
31.050167	0.5	15.259000
31.058500	0.5	15.251850
31.066833	0.5	15.248950
31.075167	0.5	15.242800
31.083500	0.5	15.237900
31.091833	0.5	15.237800
31.100167	0.5	15.230250
31.108500	0.5	15.225450
31.116833	0.5	15.223500
31.125167	0.5	15.220250
31.133500	0.5	15.216900
31.141833	0.5	15.211100
31.150167	0.5	15.209250
31.158500	0.5	15.198750
31.166833	0.5	15.197100
31.175167	0.5	15.187850
31.183500	0.5	15.186700
31.191833	0.5	15.183800
31.200167	0.5	15.178750
31.208500	0.5	15.174250
31.216833	0.5	15.172450
31.225167	0.5	15.168850
31.233500	0.5	15.170600
31.241833	0.5	15.163550
31.250167	0.5	15.164550
31.258500	0.5	15.169150
31.266833	0.5	15.170900
31.275167	0.5	15.171900
31.283500	0.5	15.169650
31.291833	0.5	15.172050
31.300167	0.5	15.173200
31.308500	0.5	15.177300
31.316833	0.5	15.183650
31.325167	0.5	15.182350
31.333500	0.5	15.182650
31.341833	0.5	15.190850
31.350167	0.5	15.193550
31.358500	0.5	15.201200
31.366833	0.5	15.205500
31.375167	0.5	15.215650
31.383500	0.5	15.224650
31.391833	0.5	15.234200
31.400167	0.5	15.244200
31.408500	0.5	15.249100
31.416833	0.5	15.254000
31.425167	0.5	15.255400
31.433500	0.5	15.257300
31.441833	0.5	15.254500
31.450167	0.5	15.251400
31.458500	0.5	15.245250
31.466833	0.5	15.239950
31.475167	0.5	15.227000
31.483500	0.5	15.220750
31.491833	0.5	15.217100
31.500167	0.5	15.212450
31.508500	0.5	15.205850
31.516833	0.5	15.200300
31.525167	0.5	15.198050
31.533500	0.5	15.196400
31.541833	0.5	15.195350
31.550167	0.5	15.194600
31.558500	0.5	15.191850
31.566833	0.5	15.188750
31.575167	0.5	15.185050
31.583500	0.5	15.181550
31.591833	0.5	15.182600
31.600167	0.5	15.179900
31.608500	0.5	15.180150
31.616833	0.5	15.180150
31.625167	0.5	15.178850
31.633500	0.5	15.181150
31.641833	0.5	15.184600
31.650167	0.5	15.182200
31.658500	0.5	15.181200
31.666833	0.5	15.175650
31.675167	0.5	15.171300
31.683500	0.5	15.172000
31.691833	0.5	15.161900
31.700167	0.5	15.151550
31.708500	0.5	15.138350
31.716833	0.5	15.126300
31.725167	0.5	15.111850
31.733500	0.5	15.097200
31.741833	0.5	15.080050
31.750167	0.5	15.068000
31.758500	0.5	15.052700
31.766833	0.5	15.045150
31.775167	0.5	15.030150
31.783500	0.5	15.021600
31.791833	0.5	15.012900
31.800167	0.5	15.003350
31.808500	0.5	14.996650
31.816833	0.5	14.993850
31.825167	0.5	14.989100
31.833500	0.5	14.982150
31.841833	0.5	14.980650
31.850167	0.5	14.973450
31.858500	0.5	14.964300
31.866833	0.5	14.963950
31.875167	0.5	14.964750
31.883500	0.5	14.958200
31.891833	0.5	14.952650
31.900167	0.5	14.949150
31.908500	0.5	14.943950
31.916833	0.5	14.935700
31.925167	0.5	14.930900
31.933500	0.5	14.924100
31.941833	0.5	14.921350
31.950167	0.5	14.913400
31.958500	0.5	14.912250
31.966833	0.5	14.901200
31.975167	0.5	14.896750
31.983500	0.5	14.896150
31.991833	0.5	14.888300
32.000167	0.5	14.881650
32.008500	0.5	14.881750
32.016833	0.5	14.873750
32.025167	0.5	14.866400
32.033500	0.5	14.863550
32.041833	0.5	14.851500
32.050167	0.5	14.842550
32.058500	0.5	14.834900
32.066833	0.5	14.828750
32.075167	0.5	14.821700
32.083500	0.5	14.812400
32.091833	0.5	14.809400
32.100167	0.5	14.797500
32.108500	0.5	14.791500
32.116833	0.5	14.785550
32.125167	0.5	14.778000
32.133500	0.5	14.774200
32.141833	0.5	14.766600
32.150167	0.5	14.762000
32.158500	0.5	14.758400
32.166833	0.5	14.754100
32.175167	0.5	14.747600
32.183500	0.5	14.743100
32.191833	0.5	14.740000
32.200167	0.5	14.737250
32.208500	0.5	14.738800
32.216833	0.5	14.725100
32.225167	0.5	14.726250
32.233500	0.5	14.724350
32.241833	0.5	14.717000
32.250167	0.5	14.718450
32.258500	0.5	14.719050
32.266833	0.5	14.716050
32.275167	0.5	14.712150
32.283500	0.5	14.713750
32.291833	0.5	14.712300
32.300167	0.5	14.710250
32.308500	0.5	14.709200
32.316833	0.5	14.706450
32.325167	0.5	14.702250
32.333500	0.5	14.698550
32.341833	0.5	14.692500
32.350167	0.5	14.692200
32.358500	0.5	14.687050
32.366833	0.5	14.678800
32.375167	0.5	14.675100
32.383500	0.5	14.669700
32.391833	0.5	14.666650
32.400167	0.5	14.655050
32.408500	0.5	14.650600
32.416833	0.5	14.644050
32.425167	0.5	14.644950
32.433500	0.5	14.640100
32.441833	0.5	14.633300
32.450167	0.5	14.630850
32.458500	0.5	14.626400
32.466833	0.5	14.625750
32.475167	0.5	14.620450
32.483500	0.5	14.617450
32.491833	0.5	14.615350
32.500167	0.5	14.612350
32.508500	0.5	14.608300
32.516833	0.5	14.606500
32.525167	0.5	14.604950
32.533500	0.5	14.602600
32.541833	0.5	14.599550
32.550167	0.5	14.594750
32.558500	0.5	14.594750
32.566833	0.5	14.590100
32.575167	0.5	14.591300
32.583500	0.5	14.587300
32.591833	0.5	14.582600
32.600167	0.5	14.584250
32.608500	0.5	14.580350
32.616833	0.5	14.582200
32.625167	0.5	14.577950
32.633500	0.5	14.574600
32.641833	0.5	14.572700
32.650167	0.5	14.568000
32.658500	0.5	14.566250
32.666833	0.5	14.564500
32.675167	0.5	14.563500
32.683500	0.5	14.556950
32.691833	0.5	14.554750
32.700167	0.5	14.550150
32.708500	0.5	14.545750
32.716833	0.5	14.542050
32.725167	0.5	14.552900
32.733500	0.5	14.536900
32.741833	0.5	14.536150
32.750167	0.5	14.531700
32.758500	0.5	14.526100
32.766833	0.5	14.527200
32.775167	0.5	14.521650
32.783500	0.5	14.515650
32.791833	0.5	14.512450
32.800167	0.5	14.511350
32.808500	0.5	14.507150
32.816833	0.5	14.506250
32.825167	0.5	14.504500
32.833500	0.5	14.505500
32.841833	0.5	14.498750
32.850167	0.5	14.499750
32.858500	0.5	14.498600
32.866833	0.5	14.496400
32.875167	0.5	14.492050
32.883500	0.5	14.488500
32.891833	0.5	14.487900
32.900167	0.5	14.485650
32.908500	0.5	14.481550
32.916833	0.5	14.480850
32.925167	0.5	14.481350
32.933500	0.5	14.476600
32.941833	0.5	14.475850
32.950167	0.5	14.474250
32.958500	0.5	14.469550
32.966833	0.5	14.468900
32.975167	0.5	14.463300
32.983500	0.5	14.460200
32.991833	0.5	14.458350
33.000167	0.5	14.461700
33.008500	0.5	14.456050
33.016833	0.5	14.455000
33.025167	0.5	14.451250
33.033500	0.5	14.449050
33.041833	0.5	14.447850
33.050167	0.5	14.448900
33.058500	0.5	14.445600
33.066833	0.5	14.444050
33.075167	0.5	14.444600
33.083500	0.5	14.440300
33.091833	0.5	14.438900
33.100167	0.5	14.436700
33.108500	0.5	14.436350
33.116833	0.5	14.433150
33.125167	0.5	14.433300
33.133500	0.5	14.432200
33.141833	0.5	14.431450
33.150167	0.5	14.428350
33.158500	0.5	14.424800
33.166833	0.5	14.426500
33.175167	0.5	14.420800
33.183500	0.5	14.421650
33.191833	0.5	14.422900
33.200167	0.5	14.419200
33.208500	0.5	14.417400
33.216833	0.5	14.419000
33.225167	0.5	14.416900
33.233500	0.5	14.413250
33.241833	0.5	14.416300
33.250167	0.5	14.412900
33.258500	0.5	14.412100
33.266833	0.5	14.409450
33.275167	0.5	14.407750
33.283500	0.5	14.406600
33.291833	0.5	14.403550
33.300167	0.5	14.402950
33.308500	0.5	14.398800
33.316833	0.5	14.397050
33.325167	0.5	14.396500
33.333500	0.5	14.390750
33.341833	0.5	14.389350
33.350167	0.5	14.390050
33.358500	0.5	14.386350
33.366833	0.5	14.384500
33.375167	0.5	14.384600
33.383500	0.5	14.384000
33.391833	0.5	14.382000
33.400167	0.5	14.380600
33.408500	0.5	14.376300
33.416833	0.5	14.374650
33.425167	0.5	14.374500
33.433500	0.5	14.378200
33.441833	0.5	14.371200
33.450167	0.5	14.369150
33.458500	0.5	14.368300
33.466833	0.5	14.369650
33.475167	0.5	14.364200
33.483500	0.5	14.365550
33.491833	0.5	14.365250
33.500167	0.5	14.363750
33.508500	0.5	14.362250
33.516833	0.5	14.367050
33.525167	0.5	14.366500
33.533500	0.5	14.363350
33.541833	0.5	14.359900
33.550167	0.5	14.360200
33.558500	0.5	14.358900
33.566833	0.5	14.364550
33.575167	0.5	14.361000
33.583500	0.5	14.358900
33.591833	0.5	14.358950
33.600167	0.5	14.356500
33.608500	0.5	14.357900
33.616833	0.5	14.357150
33.625167	0.5	14.357600
33.633500	0.5	14.356550
33.641833	0.5	14.354550
33.650167	0.5	14.353650
33.658500	0.5	14.359600
33.666833	0.5	14.357100
33.675167	0.5	14.360400
33.683500	0.5	14.361150
33.691833	0.5	14.363700
33.700167	0.5	14.363200
33.708500	0.5	14.363900
33.716833	0.5	14.365950
33.725167	0.5	14.367100
33.733500	0.5	14.365300
33.741833	0.5	14.369300
33.750167	0.5	14.372700
33.758500	0.5	14.374300
33.766833	0.5	14.374250
33.775167	0.5	14.378600
33.783500	0.5	14.378300
33.791833	0.5	14.380250
33.800167	0.5	14.383000
33.808500	0.5	14.386300
33.816833	0.5	14.385450
33.825167	0.5	14.384000
33.833500	0.5	14.389900
33.841833	0.5	14.391600
33.850167	0.5	14.387600
33.858500	0.5	14.390800
33.866833	0.5	14.390900
33.875167	0.5	14.388250
33.883500	0.5	14.389750
33.891833	0.5	14.391250
33.900167	0.5	14.386950
33.908500	0.5	14.388550
33.916833	0.5	14.388150
33.925167	0.5	14.385500
33.933500	0.5	14.388600
33.941833	0.5	14.386450
33.950167	0.5	14.387650
33.958500	0.5	14.384850
33.966833	0.5	14.385450
33.975167	0.5	14.382650
33.983500	0.5	14.383750
33.991833	0.5	14.380400
34.000167	0.5	14.382950
34.008500	0.5	14.381250
34.016833	0.5	14.380300
34.025167	0.5	14.380450
34.033500	0.5	14.383500
34.041833	0.5	14.380800
34.050167	0.5	14.381550
34.058500	0.5	14.382700
34.066833	0.5	14.384600
34.075167	0.5	14.381950
34.083500	0.5	14.387150
34.091833	0.5	14.382950
34.100167	0.5	14.383500
34.108500	0.5	14.384500
34.116833	0.5	14.385300
34.125167	0.5	14.388400
34.133500	0.5	14.386900
34.141833	0.5	14.389850
34.150167	0.5	14.390100
34.158500	0.5	14.387850
34.166833	0.5	14.393700
34.175167	0.5	14.396550
34.183500	0.5	14.391750
34.191833	0.5	14.394650
34.200167	0.5	14.395600
34.208500	0.5	14.398950
34.216833	0.5	14.396150
34.225167	0.5	14.397400
34.233500	0.5	14.404850
34.241833	0.5	14.404900
34.250167	0.5	14.402650
34.258500	0.5	14.407800
34.266833	0.5	14.410450
34.275167	0.5	14.409050
34.283500	0.5	14.406250
34.291833	0.5	14.409600
34.300167	0.5	14.410200
34.308500	0.5	14.412150
34.316833	0.5	14.413350
34.325167	0.5	14.415150
34.333500	0.5	14.414150
34.341833	0.5	14.414200
34.350167	0.5	14.410600
34.358500	0.5	14.415550
34.366833	0.5	14.416150
34.375167	0.5	14.417250
34.383500	0.5	14.415300
34.391833	0.5	14.415500
34.400167	0.5	14.420500
34.408500	0.5	14.416100
34.416833	0.5	14.413700
34.425167	0.5	14.415350
34.433500	0.5	14.416750
34.441833	0.5	14.417550
34.450167	0.5	14.418400
34.458500	0.5	14.423950
34.466833	0.5	14.421550
34.475167	0.5	14.418550
34.483500	0.5	14.423600
34.491833	0.5	14.423500
34.500167	0.5	14.423650
34.508500	0.5	14.425500
34.516833	0.5	14.424900
34.525167	0.5	14.423050
34.533500	0.5	14.422800
34.541833	0.5	14.424950
34.550167	0.5	14.425450
34.558500	0.5	14.426400
34.566833	0.5	14.427300
34.575167	0.5	14.428700
34.583500	0.5	14.429550
34.591833	0.5	14.439100
34.600167	0.5	14.443150
34.608500	0.5	14.451600
34.616833	0.5	14.462650
34.625167	0.5	14.479550
34.633500	0.5	14.502600
34.641833	0.5	14.535700
34.650167	0.5	14.574900
34.658500	0.5	14.630550
34.666833	0.5	14.709800
34.675167	0.5	14.810500
34.683500	0.5	14.946000
34.691833	0.5	15.119350
34.700167	0.5	15.343400
34.708500	0.5	15.623900
34.716833	0.5	15.977300
34.725167	0.5	16.412550
34.733500	0.5	16.943400
34.741833	0.5	17.583500
34.750167	0.5	18.337650
34.758500	0.5	19.215450
34.766833	0.5	20.229600
34.775167	0.5	21.372150
34.783500	0.5	22.653350
34.791833	0.5	24.049200
34.800167	0.5	25.550150
34.808500	0.5	27.149000
34.816833	0.5	28.798750
34.825167	0.5	30.477100
34.833500	0.5	32.169000
34.841833	0.5	33.788251
34.850167	0.5	35.322451
34.858500	0.5	36.737001
34.866833	0.5	37.993751
34.875167	0.5	39.067601
34.883500	0.5	39.908951
34.891833	0.5	40.506801
34.900167	0.5	40.819001
34.908500	0.5	40.872951
34.916833	0.5	40.648551
34.925167	0.5	40.181801
34.933500	0.5	39.466001
34.941833	0.5	38.535601
34.950167	0.5	37.425051
34.958500	0.5	36.150451
34.966833	0.5	34.773401
34.975167	0.5	33.315950
34.983500	0.5	31.811150
34.991833	0.5	30.293000
35.000167	0.5	28.793750
35.008500	0.5	27.349600
35.016833	0.5	25.958400
35.025167	0.5	24.642450
35.033500	0.5	23.420250
35.041833	0.5	22.306600
35.050167	0.5	21.291500
35.058500	0.5	20.381300
35.066833	0.5	19.586200
35.075167	0.5	18.870600
35.083500	0.5	18.251950
35.091833	0.5	17.719450
35.100167	0.5	17.262650
35.108500	0.5	16.871000
35.116833	0.5	16.541750
35.125167	0.5	16.264450
35.133500	0.5	16.031500
35.141833	0.5	15.833000
35.150167	0.5	15.668300
35.158500	0.5	15.532350
35.166833	0.5	15.418950
35.175167	0.5	15.324800
35.183500	0.5	15.248900
35.191833	0.5	15.185950
35.200167	0.5	15.140500
35.208500	0.5	15.111950
35.216833	0.5	15.083550
35.225167	0.5	15.076000
35.233500	0.5	15.088150
35.241833	0.5	15.117750
35.250167	0.5	15.171450
35.258500	0.5	15.251100
35.266833	0.5	15.364550
35.275167	0.5	15.517100
35.283500	0.5	15.719050
35.291833	0.5	15.971250
35.300167	0.5	16.290250
35.308500	0.5	16.680050
35.316833	0.5	17.149900
35.325167	0.5	17.708350
35.333500	0.5	18.354900
35.341833	0.5	19.098950
35.350167	0.5	19.940450
35.358500	0.5	20.877750
35.366833	0.5	21.903800
35.375167	0.5	23.011850
35.383500	0.5	24.178050
35.391833	0.5	25.413850
35.400167	0.5	26.671300
35.408500	0.5	27.941400
35.416833	0.5	29.195950
35.425167	0.5	30.421650
35.433500	0.5	31.589500
35.441833	0.5	32.679100
35.450167	0.5	33.652451
35.458500	0.5	34.493151
35.466833	0.5	35.179151
35.475167	0.5	35.706501
35.483500	0.5	36.060251
35.491833	0.5	36.235001
35.500167	0.5	36.225251
35.508500	0.5	36.030101
35.516833	0.5	35.666801
35.525167	0.5	35.142201
35.533500	0.5	34.470501
35.541833	0.5	33.672601
35.550167	0.5	32.764400
35.558500	0.5	31.768500
35.566833	0.5	30.713550
35.575167	0.5	29.623300
35.583500	0.5	28.506000
35.591833	0.5	27.386250
35.600167	0.5	26.289500
35.608500	0.5	25.228350
35.616833	0.5	24.204750
35.625167	0.5	23.249900
35.633500	0.5	22.354300
35.641833	0.5	21.519650
35.650167	0.5	20.760650
35.658500	0.5	20.065800
35.666833	0.5	19.444250
35.675167	0.5	18.883100
35.683500	0.5	18.390200
35.691833	0.5	17.948900
35.700167	0.5	17.567500
35.708500	0.5	17.233050
35.716833	0.5	16.941600
35.725167	0.5	16.691100
35.733500	0.5	16.471600
35.741833	0.5	16.279200
35.750167	0.5	16.120100
35.758500	0.5	15.970850
35.766833	0.5	15.855600
35.775167	0.5	15.740150
35.783500	0.5	15.644550
35.791833	0.5	15.558300
35.800167	0.5	15.482850
35.808500	0.5	15.414850
35.816833	0.5	15.357200
35.825167	0.5	15.299950
35.833500	0.5	15.251450
35.841833	0.5	15.202300
35.850167	0.5	15.158400
35.858500	0.5	15.118150
35.866833	0.5	15.082900
35.875167	0.5	15.047700
35.883500	0.5	15.015200
35.891833	0.5	14.983300
35.900167	0.5	14.955550
35.908500	0.5	14.927250
35.916833	0.5	14.905100
35.925167	0.5	14.881600
35.933500	0.5	14.855150
35.941833	0.5	14.835700
35.950167	0.5	14.817800
35.958500	0.5	14.794100
35.966833	0.5	14.779250
35.975167	0.5	14.758450
35.983500	0.5	14.742100
35.991833	0.5	14.729250
36.000167	0.5	14.711100
36.008500	0.5	14.699900
36.016833	0.5	14.682350
36.025167	0.5	14.669850
36.033500	0.5	14.656700
36.041833	0.5	14.645200
36.050167	0.5	14.634300
36.058500	0.5	14.621900
36.066833	0.5	14.611000
36.075167	0.5	14.605500
36.083500	0.5	14.596950
36.091833	0.5	14.587500
36.100167	0.5	14.578050
36.108500	0.5	14.567300
36.116833	0.5	14.564400
36.125167	0.5	14.551650
36.133500	0.5	14.548700
36.141833	0.5	14.543100
36.150167	0.5	14.537450
36.158500	0.5	14.531150
36.166833	0.5	14.527000
36.175167	0.5	14.516900
36.183500	0.5	14.515650
36.191833	0.5	14.509100
36.200167	0.5	14.506850
36.208500	0.5	14.498100
36.216833	0.5	14.492250
36.225167	0.5	14.488150
36.233500	0.5	14.484600
36.241833	0.5	14.485100
36.250167	0.5	14.478900
36.258500	0.5	14.470800
36.266833	0.5	14.465850
36.275167	0.5	14.459400
36.283500	0.5	14.456400
36.291833	0.5	14.451250
36.300167	0.5	14.446750
36.308500	0.5	14.439700
36.316833	0.5	14.432200
36.325167	0.5	14.431600
36.333500	0.5	14.424450
36.341833	0.5	14.415700
36.350167	0.5	14.410100
36.358500	0.5	14.409450
36.366833	0.5	14.404150
36.375167	0.5	14.399250
36.383500	0.5	14.401400
36.391833	0.5	14.394200
36.400167	0.5	14.390950
36.408500	0.5	14.383100
36.416833	0.5	14.385750
36.425167	0.5	14.381350
36.433500	0.5	14.380150
36.441833	0.5	14.376750
36.450167	0.5	14.370750
36.458500	0.5	14.370500
36.466833	0.5	14.369500
36.475167	0.5	14.363400
36.483500	0.5	14.365400
36.491833	0.5	14.362150
36.500167	0.5	14.356600
36.508500	0.5	14.356550
36.516833	0.5	14.351400
36.525167	0.5	14.348400
36.533500	0.5	14.349850
36.541833	0.5	14.344550
36.550167	0.5	14.342300
36.558500	0.5	14.344650
36.566833	0.5	14.344150
36.575167	0.5	14.344200
36.583500	0.5	14.343200
36.591833	0.5	14.338650
36.600167	0.5	14.334750
36.608500	0.5	14.335400
36.616833	0.5	14.332100
36.625167	0.5	14.331700
36.633500	0.5	14.329000
36.641833	0.5	14.325350
36.650167	0.5	14.326700
36.658500	0.5	14.323650
36.666833	0.5	14.324200
36.675167	0.5	14.321000
36.683500	0.5	14.322150
36.691833	0.5	14.322250
36.700167	0.5	14.322800
36.708500	0.5	14.323050
36.716833	0.5	14.318100
36.725167	0.5	14.320650
36.733500	0.5	14.318900
36.741833	0.5	14.320350
36.750167	0.5	14.321450
36.758500	0.5	14.320450
36.766833	0.5	14.321500
36.775167	0.5	14.318900
36.783500	0.5	14.313350
36.791833	0.5	14.315900
36.800167	0.5	14.309750
36.808500	0.5	14.306300
36.816833	0.5	14.305300
36.825167	0.5	14.303850
36.833500	0.5	14.310750
36.841833	0.5	14.300900
36.850167	0.5	14.304100
36.858500	0.5	14.297300
36.866833	0.5	14.301000
36.875167	0.5	14.294950
36.883500	0.5	14.302200
36.891833	0.5	14.297200
36.900167	0.5	14.293200
36.908500	0.5	14.292900
36.916833	0.5	14.294800
36.925167	0.5	14.294750
36.933500	0.5	14.298700
36.941833	0.5	14.300200
36.950167	0.5	14.299450
36.958500	0.5	14.297650
36.966833	0.5	14.301150
36.975167	0.5	14.304200
36.983500	0.5	14.301450
36.991833	0.5	14.304150
37.000167	0.5	14.305300
37.008500	0.5	14.301700
37.016833	0.5	14.298550
37.025167	0.5	14.301000
37.033500	0.5	14.299400
37.041833	0.5	14.300100
37.050167	0.5	14.303000
37.058500	0.5	14.300000
37.066833	0.5	14.301800
37.075167	0.5	14.306550
37.083500	0.5	14.306900
37.091833	0.5	14.305600
37.100167	0.5	14.301900
37.108500	0.5	14.303800
37.116833	0.5	14.307650
37.125167	0.5	14.311750
37.133500	0.5	14.311150
37.141833	0.5	14.319400
37.150167	0.5	14.327800
37.158500	0.5	14.332000
37.166833	0.5	14.344350
37.175167	0.5	14.367450
37.183500	0.5	14.383850
37.191833	0.5	14.410350
37.200167	0.5	14.444000
37.208500	0.5	14.490700
37.216833	0.5	14.550500
37.225167	0.5	14.606600
37.233500	0.5	14.701900
37.241833	0.5	14.801750
37.250167	0.5	14.933100
37.258500	0.5	15.091350
37.266833	0.5	15.286700
37.275167	0.5	15.517550
37.283500	0.5	15.794200
37.291833	0.5	16.126600
37.300167	0.5	16.526750
37.308500	0.5	16.995550
37.316833	0.5	17.540900
37.325167	0.5	18.174800
37.333500	0.5	18.903550
37.341833	0.5	19.737300
37.350167	0.5	20.678750
37.358500	0.5	21.739750
37.366833	0.5	22.921650
37.375167	0.5	24.227450
37.383500	0.5	25.652550
37.391833	0.5	27.198900
37.400167	0.5	28.854700
37.408500	0.5	30.620450
37.416833	0.5	32.478500
37.425167	0.5	34.409151
37.433500	0.5	36.398901
37.441833	0.5	38.420401
37.450167	0.5	40.473451
37.458500	0.5	42.508601
37.466833	0.5	44.492301
37.475167	0.5	46.388601
37.483500	0.5	48.210401
37.491833	0.5	49.911401
37.500167	0.5	51.487551
37.508500	0.5	52.884201
37.516833	0.5	54.080701
37.525167	0.5	55.055201
37.533500	0.5	55.808101
37.541833	0.5	56.319051
37.550167	0.5	56.588801
37.558500	0.5	56.614551
37.566833	0.5	56.405651
37.575167	0.5	55.944651
37.583500	0.5	55.254901
37.591833	0.5	54.365951
37.600167	0.5	53.293351
37.608500	0.5	52.034751
37.616833	0.5	50.624701
37.625167	0.5	49.088801
37.633500	0.5	47.438651
37.641833	0.5	45.715751
37.650167	0.5	43.918301
37.658500	0.5	42.076751
37.666833	0.5	40.228201
37.675167	0.5	38.385451
37.683500	0.5	36.571151
37.691833	0.5	34.805151
37.700167	0.5	33.082050
37.708500	0.5	31.428550
37.716833	0.5	29.861900
37.725167	0.5	28.376500
37.733500	0.5	26.981700
37.741833	0.5	25.690950
37.750167	0.5	24.493750
37.758500	0.5	23.396550
37.766833	0.5	22.398500
37.775167	0.5	21.497850
37.783500	0.5	20.682450
37.791833	0.5	19.960700
37.800167	0.5	19.316750
37.808500	0.5	18.740100
37.816833	0.5	18.234950
37.825167	0.5	17.795950
37.833500	0.5	17.408500
37.841833	0.5	17.065150
37.850167	0.5	16.772600
37.858500	0.5	16.516650
37.866833	0.5	16.293850
37.875167	0.5	16.101150
37.883500	0.5	15.937300
37.891833	0.5	15.790450
37.900167	0.5	15.662200
37.908500	0.5	15.551300
37.916833	0.5	15.454850
37.925167	0.5	15.374450
37.933500	0.5	15.299850
37.941833	0.5	15.233450
37.950167	0.5	15.174900
37.958500	0.5	15.122850
37.966833	0.5	15.078600
37.975167	0.5	15.032800
37.983500	0.5	14.993400
37.991833	0.5	14.961650
38.000167	0.5	14.930450
38.008500	0.5	14.904950
38.016833	0.5	14.878150
38.025167	0.5	14.852900
38.033500	0.5	14.828550
38.041833	0.5	14.807250
38.050167	0.5	14.786750
38.058500	0.5	14.768400
38.066833	0.5	14.751750
38.075167	0.5	14.733250
38.083500	0.5	14.718050
38.091833	0.5	14.701800
38.100167	0.5	14.691150
38.108500	0.5	14.674700
38.116833	0.5	14.662550
38.125167	0.5	14.652400
38.133500	0.5	14.638250
38.141833	0.5	14.629500
38.150167	0.5	14.624450
38.158500	0.5	14.610750
38.166833	0.5	14.603150
38.175167	0.5	14.595900
38.183500	0.5	14.588300
38.191833	0.5	14.577550
38.200167	0.5	14.571950
38.208500	0.5	14.564450
38.216833	0.5	14.555150
38.225167	0.5	14.548400
38.233500	0.5	14.543850
38.241833	0.5	14.538900
38.250167	0.5	14.538400
38.258500	0.5	14.529250
38.266833	0.5	14.522350
38.275167	0.5	14.517900
38.283500	0.5	14.511450
38.291833	0.5	14.507150
38.300167	0.5	14.502050
38.308500	0.5	14.499700
38.316833	0.5	14.494200
38.325167	0.5	14.489250
38.333500	0.5	14.487100
38.341833	0.5	14.483150
38.350167	0.5	14.481200
38.358500	0.5	14.476650
38.366833	0.5	14.474800
38.375167	0.5	14.470700
38.383500	0.5	14.466100
38.391833	0.5	14.466250
38.400167	0.5	14.459400
38.408500	0.5	14.467550
38.416833	0.5	14.452700
38.425167	0.5	14.450850
38.433500	0.5	14.449100
38.441833	0.5	14.448400
38.450167	0.5	14.449950
38.458500	0.5	14.445350
38.466833	0.5	14.440100
38.475167	0.5	14.435850
38.483500	0.5	14.435900
38.491833	0.5	14.438600
38.500167	0.5	14.441200
38.508500	0.5	14.433400
38.516833	0.5	14.429250
38.525167	0.5	14.426150
38.533500	0.5	14.423550
38.541833	0.5	14.419700
38.550167	0.5	14.417750
38.558500	0.5	14.419650
38.566833	0.5	14.417450
38.575167	0.5	14.417850
38.583500	0.5	14.410350
38.591833	0.5	14.411850
38.600167	0.5	14.406900
38.608500	0.5	14.402500
38.616833	0.5	14.401300
38.625167	0.5	14.402150
38.633500	0.5	14.398450
38.641833	0.5	14.395150
38.650167	0.5	14.395200
38.658500	0.5	14.391900
38.666833	0.5	14.393200
38.675167	0.5	14.388550
38.683500	0.5	14.388650
38.691833	0.5	14.389600
38.700167	0.5	14.385150
38.708500	0.5	14.389000
38.716833	0.5	14.387050
38.725167	0.5	14.379750
38.733500	0.5	14.380250
38.741833	0.5	14.383500
38.750167	0.5	14.379100
38.758500	0.5	14.380300
38.766833	0.5	14.377400
38.775167	0.5	14.374300
38.783500	0.5	14.371500
38.791833	0.5	14.374800
38.800167	0.5	14.373000
38.808500	0.5	14.374250
38.816833	0.5	14.369900
38.825167	0.5	14.369400
38.833500	0.5	14.366450
38.841833	0.5	14.364850
38.850167	0.5	14.362000
38.858500	0.5	14.363500
38.866833	0.5	14.362150
38.875167	0.5	14.362400
38.883500	0.5	14.361600
38.891833	0.5	14.356900
38.900167	0.5	14.357950
38.908500	0.5	14.355150
38.916833	0.5	14.355050
38.925167	0.5	14.351150
38.933500	0.5	14.351100
38.941833	0.5	14.346700
38.950167	0.5	14.349300
38.958500	0.5	14.351150
38.966833	0.5	14.344500
38.975167	0.5	14.344350
38.983500	0.5	14.341400
38.991833	0.5	14.338600
39.000167	0.5	14.339750
39.008500	0.5	14.340100
39.016833	0.5	14.343350
39.025167	0.5	14.343450
39.033500	0.5	14.337950
39.041833	0.5	14.337150
39.050167	0.5	14.339750
39.058500	0.5	14.336850
39.066833	0.5	14.334600
39.075167	0.5	14.331900
39.083500	0.5	14.334900
39.091833	0.5	14.337700
39.100167	0.5	14.334350
39.108500	0.5	14.337800
39.116833	0.5	14.336100
39.125167	0.5	14.342350
39.133500	0.5	14.343650
39.141833	0.5	14.345250
39.150167	0.5	14.348000
39.158500	0.5	14.350500
39.166833	0.5	14.350700
39.175167	0.5	14.355450
39.183500	0.5	14.360050
39.191833	0.5	14.364500
39.200167	0.5	14.371000
39.208500	0.5	14.374250
39.216833	0.5	14.376800
39.225167	0.5	14.380100
39.233500	0.5	14.387250
39.241833	0.5	14.392900
39.250167	0.5	14.396350
39.258500	0.5	14.400550
39.266833	0.5	14.404100
39.275167	0.5	14.412100
39.283500	0.5	14.416050
39.291833	0.5	14.416000
39.300167	0.5	14.420350
39.308500	0.5	14.423600
39.316833	0.5	14.427350
39.325167	0.5	14.430650
39.333500	0.5	14.430650
39.341833	0.5	14.433550
39.350167	0.5	14.434200
39.358500	0.5	14.434300
39.366833	0.5	14.433300
39.375167	0.5	14.434400
39.383500	0.5	14.432800
39.391833	0.5	14.431300
39.400167	0.5	14.426200
39.408500	0.5	14.421900
39.416833	0.5	14.418500
39.425167	0.5	14.414650
39.433500	0.5	14.407150
39.441833	0.5	14.403900
39.450167	0.5	14.395450
39.458500	0.5	14.390250
39.466833	0.5	14.383700
39.475167	0.5	14.376650
39.483500	0.5	14.371050
39.491833	0.5	14.359950
39.500167	0.5	14.353450
39.508500	0.5	14.349900
39.516833	0.5	14.344050
39.525167	0.5	14.336250
39.533500	0.5	14.330850
39.541833	0.5	14.324800
39.550167	0.5	14.327400
39.558500	0.5	14.325350
39.566833	0.5	14.327400
39.575167	0.5	14.329300
39.583500	0.5	14.332900
39.591833	0.5	14.341150
39.600167	0.5	14.349550
39.608500	0.5	14.365800
39.616833	0.5	14.382500
39.625167	0.5	14.401600
39.633500	0.5	14.432350
39.641833	0.5	14.463550
39.650167	0.5	14.505600
39.658500	0.5	14.552900
39.666833	0.5	14.608750
39.675167	0.5	14.677950
39.683500	0.5	14.755750
39.691833	0.5	14.841350
39.700167	0.5	14.943450
39.708500	0.5	15.058350
39.716833	0.5	15.190950
39.725167	0.5	15.328800
39.733500	0.5	15.490800
39.741833	0.5	15.670500
39.750167	0.5	15.870200
39.758500	0.5	16.087700
39.766833	0.5	16.322400
39.775167	0.5	16.573650
39.783500	0.5	16.842200
39.791833	0.5	17.127750
39.800167	0.5	17.427900
39.808500	0.5	17.744150
39.816833	0.5	18.073550
39.825167	0.5	18.405750
39.833500	0.5	18.747200
39.841833	0.5	19.098550
39.850167	0.5	19.447250
39.858500	0.5	19.794750
39.866833	0.5	20.134150
39.875167	0.5	20.460250
39.883500	0.5	20.778150
39.891833	0.5	21.079250
39.900167	0.5	21.356250
39.908500	0.5	21.608200
39.916833	0.5	21.839000
39.925167	0.5	22.032000
39.933500	0.5	22.204850
39.941833	0.5	22.338200
39.950167	0.5	22.436400
39.958500	0.5	22.499350
39.966833	0.5	22.521000
39.975167	0.5	22.510900
39.983500	0.5	22.465900
39.991833	0.5	22.380950
40.000167	0.5	22.262900
40.008500	0.5	22.117900
40.016833	0.5	21.938350
40.025167	0.5	21.738600
40.033500	0.5	21.514200
40.041833	0.5	21.269500
40.050167	0.5	21.003950
40.058500	0.5	20.733350
40.066833	0.5	20.443950
40.075167	0.5	20.151500
40.083500	0.5	19.854200
40.091833	0.5	19.557950
40.100167	0.5	19.257900
40.108500	0.5	18.962800
40.116833	0.5	18.679900
40.125167	0.5	18.407800
40.133500	0.5	18.130700
40.141833	0.5	17.876100
40.150167	0.5	17.628000
40.158500	0.5	17.400850
40.166833	0.5	17.181500
40.175167	0.5	16.975100
40.183500	0.5	16.787600
40.191833	0.5	16.613100
40.200167	0.5	16.461300
40.208500	0.5	16.305950
40.216833	0.5	16.172100
40.225167	0.5	16.046550
40.233500	0.5	15.944500
40.241833	0.5	15.836550
40.250167	0.5	15.744700
40.258500	0.5	15.656500
40.266833	0.5	15.586900
40.275167	0.5	15.515600
40.283500	0.5	15.444600
40.291833	0.5	15.383850
40.300167	0.5	15.328200
40.308500	0.5	15.276350
40.316833	0.5	15.228650
40.325167	0.5	15.180800
40.333500	0.5	15.143350
40.341833	0.5	15.094400
40.350167	0.5	15.056800
40.358500	0.5	15.015700
40.366833	0.5	14.974850
40.375167	0.5	14.934600
40.383500	0.5	14.891800
40.391833	0.5	14.856400
40.400167	0.5	14.815450
40.408500	0.5	14.779850
40.416833	0.5	14.743900
40.425167	0.5	14.709000
40.433500	0.5	14.680800
40.441833	0.5	14.641250
40.450167	0.5	14.615450
40.458500	0.5	14.581850
40.466833	0.5	14.553000
40.475167	0.5	14.522450
40.483500	0.5	14.494450
40.491833	0.5	14.474800
40.500167	0.5	14.449550
40.508500	0.5	14.424400
40.516833	0.5	14.399700
40.525167	0.5	14.378450
40.533500	0.5	14.357300
40.541833	0.5	14.338700
40.550167	0.5	14.319500
40.558500	0.5	14.300250
40.566833	0.5	14.284400
40.575167	0.5	14.270800
40.583500	0.5	14.254350
40.591833	0.5	14.245500
40.600167	0.5	14.235050
40.608500	0.5	14.219450
40.616833	0.5	14.211000
40.625167	0.5	14.203150
40.633500	0.5	14.192750
40.641833	0.5	14.183600
40.650167	0.5	14.170650
40.658500	0.5	14.169600
40.666833	0.5	14.158750
40.675167	0.5	14.156150
40.683500	0.5	14.150650
40.691833	0.5	14.143200
40.700167	0.5	14.138650
40.708500	0.5	14.134550
40.716833	0.5	14.130600
40.725167	0.5	14.124500
40.733500	0.5	14.116800
40.741833	0.5	14.113800
40.750167	0.5	14.112650
40.758500	0.5	14.106300
40.766833	0.5	14.101350
40.775167	0.5	14.099850
40.783500	0.5	14.097000
40.791833	0.5	14.092400
40.800167	0.5	14.088400
40.808500	0.5	14.086700
40.816833	0.5	14.085200
40.825167	0.5	14.082500
40.833500	0.5	14.079750
40.841833	0.5	14.077750
40.850167	0.5	14.076600
40.858500	0.5	14.074550
40.866833	0.5	14.073000
40.875167	0.5	14.076750
40.883500	0.5	14.078700
40.891833	0.5	14.077650
40.900167	0.5	14.077850
40.908500	0.5	14.079350
40.916833	0.5	14.078850
40.925167	0.5	14.080700
40.933500	0.5	14.083150
40.941833	0.5	14.084100
40.950167	0.5	14.086050
40.958500	0.5	14.085800
40.966833	0.5	14.088750
40.975167	0.5	14.096500
40.983500	0.5	14.096950
40.991833	0.5	14.099450
41.000167	0.5	14.102600
41.008500	0.5	14.105700
41.016833	0.5	14.112300
41.025167	0.5	14.115250
41.033500	0.5	14.114550
41.041833	0.5	14.120150
41.050167	0.5	14.123200
41.058500	0.5	14.127150
41.066833	0.5	14.131700
41.075167	0.5	14.128450
41.083500	0.5	14.129250
41.091833	0.5	14.132900
41.100167	0.5	14.134800
41.108500	0.5	14.132500
41.116833	0.5	14.131500
41.125167	0.5	14.132050
41.133500	0.5	14.132000
41.141833	0.5	14.130600
41.150167	0.5	14.131200
41.158500	0.5	14.127400
41.166833	0.5	14.126300
41.175167	0.5	14.122550
41.183500	0.5	14.118300
41.191833	0.5	14.116900
41.200167	0.5	14.115250
41.208500	0.5	14.108650
41.216833	0.5	14.106950
41.225167	0.5	14.099500
41.233500	0.5	14.097550
41.241833	0.5	14.096250
41.250167	0.5	14.085950
41.258500	0.5	14.084250
41.266833	0.5	14.075800
41.275167	0.5	14.070950
41.283500	0.5	14.068500
41.291833	0.5	14.062900
41.300167	0.5	14.057050
41.308500	0.5	14.051600
41.316833	0.5	14.047550
41.325167	0.5	14.044550
41.333500	0.5	14.041400
41.341833	0.5	14.036200
41.350167	0.5	14.032800
41.358500	0.5	14.025800
41.366833	0.5	14.022750
41.375167	0.5	14.017350
41.383500	0.5	14.014600
41.391833	0.5	14.014950
41.400167	0.5	14.012150
41.408500	0.5	14.006650
41.416833	0.5	14.004350
41.425167	0.5	14.003150
41.433500	0.5	14.000750
41.441833	0.5	13.999650
41.450167	0.5	13.997100
41.458500	0.5	13.996900
41.466833	0.5	13.996300
41.475167	0.5	13.992450
41.483500	0.5	13.990550
41.491833	0.5	13.990650
41.500167	0.5	13.987500
41.508500	0.5	13.985900
41.516833	0.5	13.985700
41.525167	0.5	13.984050
41.533500	0.5	13.983600
41.541833	0.5	13.982000
41.550167	0.5	13.981150
41.558500	0.5	13.980750
41.566833	0.5	13.981600
41.575167	0.5	13.980850
41.583500	0.5	13.981600
41.591833	0.5	13.981000
41.600167	0.5	13.978700
41.608500	0.5	13.977100
41.616833	0.5	13.976850
41.625167	0.5	13.978850
41.633500	0.5	13.977350
41.641833	0.5	13.976350
41.650167	0.5	13.977200
41.658500	0.5	13.977300
41.666833	0.5	13.978100
41.675167	0.5	13.975150
41.683500	0.5	13.977300
41.691833	0.5	13.977450
41.700167	0.5	13.975800
41.708500	0.5	13.975450
41.716833	0.5	13.976500
41.725167	0.5	13.976450
41.733500	0.5	13.977250
41.741833	0.5	13.980550
41.750167	0.5	13.975400
41.758500	0.5	13.977150
41.766833	0.5	13.978350
41.775167	0.5	13.974950
41.783500	0.5	13.971300
41.791833	0.5	13.972600
41.800167	0.5	13.970200
41.808500	0.5	13.974800
41.816833	0.5	13.973350
41.825167	0.5	13.974000
41.833500	0.5	13.972000
41.841833	0.5	13.968200
41.850167	0.5	13.966950
41.858500	0.5	13.966950
41.866833	0.5	13.970350
41.875167	0.5	13.963450
41.883500	0.5	13.961050
41.891833	0.5	13.960900
41.900167	0.5	13.960550
41.908500	0.5	13.963100
41.916833	0.5	13.959350
41.925167	0.5	13.956950
41.933500	0.5	13.956350
41.941833	0.5	13.956050
41.950167	0.5	13.957650
41.958500	0.5	13.956550
41.966833	0.5	13.952050
41.975167	0.5	13.950850
41.983500	0.5	13.951900
41.991833	0.5	13.947750
42.000167	0.5	13.949550
42.008500	0.5	13.947700
42.016833	0.5	13.948050
42.025167	0.5	13.945450
42.033500	0.5	13.945800
42.041833	0.5	13.941850
42.050167	0.5	13.943950
42.058500	0.5	13.939700
42.066833	0.5	13.940400
42.075167	0.5	13.938250
42.083500	0.5	13.941550
42.091833	0.5	13.934950
42.100167	0.5	13.937350
42.108500	0.5	13.936750
42.116833	0.5	13.936350
42.125167	0.5	13.936100
42.133500	0.5	13.934300
42.141833	0.5	13.936250
42.150167	0.5	13.931500
42.158500	0.5	13.932450
42.166833	0.5	13.930250
42.175167	0.5	13.929000
42.183500	0.5	13.928700
42.191833	0.5	13.931150
42.200167	0.5	13.933300
42.208500	0.5	13.930550
42.216833	0.5	13.930500
42.225167	0.5	13.930100
42.233500	0.5	13.931100
42.241833	0.5	13.932250
42.250167	0.5	13.935900
42.258500	0.5	13.936300
42.266833	0.5	13.939500
42.275167	0.5	13.940050
42.283500	0.5	13.945850
42.291833	0.5	13.951650
42.300167	0.5	13.955950
42.308500	0.5	13.955650
42.316833	0.5	13.964100
42.325167	0.5	13.968350
42.333500	0.5	13.971300
42.341833	0.5	13.977300
42.350167	0.5	13.985100
42.358500	0.5	13.991950
42.366833	0.5	13.998750
42.375167	0.5	14.008850
42.383500	0.5	14.017750
42.391833	0.5	14.025950
42.400167	0.5	14.037100
42.408500	0.5	14.043500
42.416833	0.5	14.053050
42.425167	0.5	14.065550
42.433500	0.5	14.076500
42.441833	0.5	14.092550
42.450167	0.5	14.101800
42.458500	0.5	14.112950
42.466833	0.5	14.124200
42.475167	0.5	14.140500
42.483500	0.5	14.151600
42.491833	0.5	14.168700
42.500167	0.5	14.182700
42.508500	0.5	14.198650
42.516833	0.5	14.220500
42.525167	0.5	14.232100
42.533500	0.5	14.250100
42.541833	0.5	14.269100
42.550167	0.5	14.291700
42.558500	0.5	14.309350
42.566833	0.5	14.330100
42.575167	0.5	14.354750
42.583500	0.5	14.368600
42.591833	0.5	14.392700
42.600167	0.5	14.405800
42.608500	0.5	14.426700
42.616833	0.5	14.453550
42.625167	0.5	14.476800
42.633500	0.5	14.496600
42.641833	0.5	14.517100
42.650167	0.5	14.539600
42.658500	0.5	14.563050
42.666833	0.5	14.588950
42.675167	0.5	14.606950
42.683500	0.5	14.630250
42.691833	0.5	14.660150
42.700167	0.5	14.689600
42.708500	0.5	14.711950
42.716833	0.5	14.736600
42.725167	0.5	14.757050
42.733500	0.5	14.781750
42.741833	0.5	14.806700
42.750167	0.5	14.835700
42.758500	0.5	14.859450
42.766833	0.5	14.882750
42.775167	0.5	14.907650
42.783500	0.5	14.933100
42.791833	0.5	14.954600
42.800167	0.5	14.978950
42.808500	0.5	15.001650
42.816833	0.5	15.023200
42.825167	0.5	15.044300
42.833500	0.5	15.065800
42.841833	0.5	15.087700
42.850167	0.5	15.108200
42.858500	0.5	15.125500
42.866833	0.5	15.149200
42.875167	0.5	15.167400
42.883500	0.5	15.186950
42.891833	0.5	15.205250
42.900167	0.5	15.220700
42.908500	0.5	15.237700
42.916833	0.5	15.253100
42.925167	0.5	15.267100
42.933500	0.5	15.285550
42.941833	0.5	15.285650
42.950167	0.5	15.315800
42.958500	0.5	15.322750
42.966833	0.5	15.341850
42.975167	0.5	15.349000
42.983500	0.5	15.360050
42.991833	0.5	15.371500
43.000167	0.5	15.381200
43.008500	0.5	15.392000
43.016833	0.5	15.401600
43.025167	0.5	15.410550
43.033500	0.5	15.424350
43.041833	0.5	15.428050
43.050167	0.5	15.440550
43.058500	0.5	15.448750
43.066833	0.5	15.457550
43.075167	0.5	15.470450
43.083500	0.5	15.480100
43.091833	0.5	15.490750
43.100167	0.5	15.506050
43.108500	0.5	15.515900
43.116833	0.5	15.531650
43.125167	0.5	15.549450
43.133500	0.5	15.568750
43.141833	0.5	15.586150
43.150167	0.5	15.604600
43.158500	0.5	15.618650
43.166833	0.5	15.639900
43.175167	0.5	15.658050
43.183500	0.5	15.683000
43.191833	0.5	15.699600
43.200167	0.5	15.725500
43.208500	0.5	15.741850
43.216833	0.5	15.764600
43.225167	0.5	15.789900
43.233500	0.5	15.808350
43.241833	0.5	15.831100
43.250167	0.5	15.852100
43.258500	0.5	15.875650
43.266833	0.5	15.898700
43.275167	0.5	15.921050
43.283500	0.5	15.939350
43.291833	0.5	15.968650
43.300167	0.5	15.979300
43.308500	0.5	16.000050
43.316833	0.5	16.021050
43.325167	0.5	16.041600
43.333500	0.5	16.057200
43.341833	0.5	16.075800
43.350167	0.5	16.090900
43.358500	0.5	16.103650
43.366833	0.5	16.118550
43.375167	0.5	16.129050
43.383500	0.5	16.141550
43.391833	0.5	16.160050
43.400167	0.5	16.171150
43.408500	0.5	16.186150
43.416833	0.5	16.193650
43.425167	0.5	16.207700
43.433500	0.5	16.218900
43.441833	0.5	16.229100
43.450167	0.5	16.245300
43.458500	0.5	16.258100
43.466833	0.5	16.272300
43.475167	0.5	16.283250
43.483500	0.5	16.295000
43.491833	0.5	16.306500
43.500167	0.5	16.320900
43.508500	0.5	16.340050
43.516833	0.5	16.344500
43.525167	0.5	16.356400
43.533500	0.5	16.366800
43.541833	0.5	16.382650
43.550167	0.5	16.390450
43.558500	0.5	16.398550
43.566833	0.5	16.408300
43.575167	0.5	16.418250
43.583500	0.5	16.430650
43.591833	0.5	16.433500
43.600167	0.5	16.445850
43.608500	0.5	16.454000
43.616833	0.5	16.461000
43.625167	0.5	16.467350
43.633500	0.5	16.476550
43.641833	0.5	16.488600
43.650167	0.5	16.496650
43.658500	0.5	16.503250
43.666833	0.5	16.517100
43.675167	0.5	16.521050
43.683500	0.5	16.532000
43.691833	0.5	16.546100
43.700167	0.5	16.545400
43.708500	0.5	16.552950
43.716833	0.5	16.554650
43.725167	0.5	16.560950
43.733500	0.5	16.569900
43.741833	0.5	16.574600
43.750167	0.5	16.579700
43.758500	0.5	16.586850
43.766833	0.5	16.589650
43.775167	0.5	16.596750
43.783500	0.5	16.601750
43.791833	0.5	16.614050
43.800167	0.5	16.617200
43.808500	0.5	16.615700
43.816833	0.5	16.625200
43.825167	0.5	16.635200
43.833500	0.5	16.635100
43.841833	0.5	16.638750
43.850167	0.5	16.642450
43.858500	0.5	16.653750
43.866833	0.5	16.654050
43.875167	0.5	16.656950
43.883500	0.5	16.663650
43.891833	0.5	16.668250
43.900167	0.5	16.668200
43.908500	0.5	16.681650
43.916833	0.5	16.677850
43.925167	0.5	16.678800
43.933500	0.5	16.685650
43.941833	0.5	16.686100
43.950167	0.5	16.692700
43.958500	0.5	16.703650
43.966833	0.5	16.700350
43.975167	0.5	16.702150
43.983500	0.5	16.701850
43.991833	0.5	16.713200
44.000167	0.5	16.705900
44.008500	0.5	16.712650
44.016833	0.5	16.722550
44.025167	0.5	16.729650
44.033500	0.5	16.731100
44.041833	0.5	16.727750
44.050167	0.5	16.734950
44.058500	0.5	16.740850
44.066833	0.5	16.744400
44.075167	0.5	16.745850
44.083500	0.5	16.747400
44.091833	0.5	16.752300
44.100167	0.5	16.748100
44.108500	0.5	16.745850
44.116833	0.5	16.748450
44.125167	0.5	16.748750
44.133500	0.5	16.745450
44.141833	0.5	16.740450
44.150167	0.5	16.743700
44.158500	0.5	16.743500
44.166833	0.5	16.743050
44.175167	0.5	16.741200
44.183500	0.5	16.743150
44.191833	0.5	16.744350
44.200167	0.5	16.739900
44.208500	0.5	16.747450
44.216833	0.5	16.745550
44.225167	0.5	16.745450
44.233500	0.5	16.747450
44.241833	0.5	16.741950
44.250167	0.5	16.754300
44.258500	0.5	16.755750
44.266833	0.5	16.754200
44.275167	0.5	16.762200
44.283500	0.5	16.778350
44.291833	0.5	16.778550
44.300167	0.5	16.781450
44.308500	0.5	16.772700
44.316833	0.5	16.773550
44.325167	0.5	16.774450
44.333500	0.5	16.786850
44.341833	0.5	16.781550
44.350167	0.5	16.786250
44.358500	0.5	16.781000
44.366833	0.5	16.780050
44.375167	0.5	16.790250
44.383500	0.5	16.790050
44.391833	0.5	16.797700
44.400167	0.5	16.799900
44.408500	0.5	16.794850
44.416833	0.5	16.794700
44.425167	0.5	16.795600
44.433500	0.5	16.807000
44.441833	0.5	16.810500
44.450167	0.5	16.814400
44.458500	0.5	16.818650
44.466833	0.5	16.818150
44.475167	0.5	16.819250
44.483500	0.5	16.825500
44.491833	0.5	16.823000
44.500167	0.5	16.828650
44.508500	0.5	16.835350
44.516833	0.5	16.838900
44.525167	0.5	16.834800
44.533500	0.5	16.837850
44.541833	0.5	16.823200
44.550167	0.5	16.830550
44.558500	0.5	16.832650
44.566833	0.5	16.834300
44.575167	0.5	16.843450
44.583500	0.5	16.851000
44.591833	0.5	16.849150
44.600167	0.5	16.847700
44.608500	0.5	16.854050
44.616833	0.5	16.857150
44.625167	0.5	16.886550
44.633500	0.5	16.888600
44.641833	0.5	16.888650
44.650167	0.5	16.887200
44.658500	0.5	16.888350
44.666833	0.5	16.894450
44.675167	0.5	16.901650
44.683500	0.5	16.896800
44.691833	0.5	16.899450
44.700167	0.5	16.900550
44.708500	0.5	16.903850
44.716833	0.5	16.917900
44.725167	0.5	16.923650
44.733500	0.5	16.913100
44.741833	0.5	16.924250
44.750167	0.5	16.922200
44.758500	0.5	16.911850
44.766833	0.5	16.921050
44.775167	0.5	16.923800
44.783500	0.5	16.919650
44.791833	0.5	16.924200
44.800167	0.5	16.928800
44.808500	0.5	16.930700
44.816833	0.5	16.958100
44.825167	0.5	16.979450
44.833500	0.5	16.977150
44.841833	0.5	16.972900
44.850167	0.5	16.976150
44.858500	0.5	16.982600
44.866833	0.5	16.980450
44.875167	0.5	16.967300
44.883500	0.5	16.967800
44.891833	0.5	16.970450
44.900167	0.5	16.974250
44.908500	0.5	16.977550
44.916833	0.5	16.976850
44.925167	0.5	16.983400
44.933500	0.5	16.978550
44.941833	0.5	16.992850
44.950167	0.5	16.996300
44.958500	0.5	16.997550
44.966833	0.5	17.032750
44.975167	0.5	17.030150
44.983500	0.5	17.026000
44.991833	0.5	17.028300
45.000167	0.5	17.028500
45.008500	0.5	17.013950
45.016833	0.5	17.022200
45.025167	0.5	17.026900
45.033500	0.5	17.030550
45.041833	0.5	17.029300
45.050167	0.5	17.032200
45.058500	0.5	17.032050
45.066833	0.5	17.037250
45.075167	0.5	17.041000
45.083500	0.5	17.046700
45.091833	0.5	17.045050
45.100167	0.5	17.052000
45.108500	0.5	17.085650
45.116833	0.5	17.080500
45.125167	0.5	17.074000
45.133500	0.5	17.080650
45.141833	0.5	17.086600
45.150167	0.5	17.084450
45.158500	0.5	17.085350
45.166833	0.5	17.066250
45.175167	0.5	17.071500
45.183500	0.5	17.076650
45.191833	0.5	17.082950
45.200167	0.5	17.082750
45.208500	0.5	17.090800
45.216833	0.5	17.093550
45.225167	0.5	17.099450
45.233500	0.5	17.103400
45.241833	0.5	17.102200
45.250167	0.5	17.102900
45.258500	0.5	17.110050
45.266833	0.5	17.114050
45.275167	0.5	17.114550
45.283500	0.5	17.116650
45.291833	0.5	17.119400
45.300167	0.5	17.123500
45.308500	0.5	17.123300
45.316833	0.5	17.124600
45.325167	0.5	17.128850
45.333500	0.5	17.130850
45.341833	0.5	17.132600
45.350167	0.5	17.134800
45.358500	0.5	17.138450
45.366833	0.5	17.142800
45.375167	0.5	17.153700
45.383500	0.5	17.158200
45.391833	0.5	17.158650
45.400167	0.5	17.159000
45.408500	0.5	17.167650
45.416833	0.5	17.163150
45.425167	0.5	17.171100
45.433500	0.5	17.178450
45.441833	0.5	17.187950
45.450167	0.5	17.174650
45.458500	0.5	17.175650
45.466833	0.5	17.187100
45.475167	0.5	17.195900
45.483500	0.5	17.195650
45.491833	0.5	17.190550
45.500167	0.5	17.200800
45.508500	0.5	17.200050
45.516833	0.5	17.232650
45.525167	0.5	17.233600
45.533500	0.5	17.197500
45.541833	0.5	17.201100
45.550167	0.5	17.203400
45.558500	0.5	17.200850
45.566833	0.5	17.210200
45.575167	0.5	17.217250
45.583500	0.5	17.223850
45.591833	0.5	17.217250
45.600167	0.5	17.222950
45.608500	0.5	17.222400
45.616833	0.5	17.265550
45.625167	0.5	17.227200
45.633500	0.5	17.229650
45.641833	0.5	17.231650
45.650167	0.5	17.236750
45.658500	0.5	17.235400
45.666833	0.5	17.243700
45.675167	0.5	17.240700
45.683500	0.5	17.248550
45.691833	0.5	17.254700
45.700167	0.5	17.274950
45.708500	0.5	17.267750
45.716833	0.5	17.272800
45.725167	0.5	17.276750
45.733500	0.5	17.263200
45.741833	0.5	17.277700
45.750167	0.5	17.271850
45.758500	0.5	17.275850
45.766833	0.5	17.284750
45.775167	0.5	17.284850
45.783500	0.5	17.320100
45.791833	0.5	17.318150
45.800167	0.5	17.309100
45.808500	0.5	17.310200
45.816833	0.5	17.283450
45.825167	0.5	17.284300
45.833500	0.5	17.288050
45.841833	0.5	17.288300
45.850167	0.5	17.294250
45.858500	0.5	17.294500
45.866833	0.5	17.296650
45.875167	0.5	17.300200
45.883500	0.5	17.301900
45.891833	0.5	17.309150
45.900167	0.5	17.308100
45.908500	0.5	17.310800
45.916833	0.5	17.347600
45.925167	0.5	17.349300
45.933500	0.5	17.348250
45.941833	0.5	17.344700
45.950167	0.5	17.346000
45.958500	0.5	17.345250
45.966833	0.5	17.350050
45.975167	0.5	17.345200
45.983500	0.5	17.351300
45.991833	0.5	17.351700
46.000167	0.5	17.354200
46.008500	0.5	17.350450
46.016833	0.5	17.349100
46.025167	0.5	17.354400
46.033500	0.5	17.352500
46.041833	0.5	17.357950
46.050167	0.5	17.361550
46.058500	0.5	17.361550
46.066833	0.5	17.365750
46.075167	0.5	17.374900
46.083500	0.5	17.371050
46.091833	0.5	17.366350
46.100167	0.5	17.372450
46.108500	0.5	17.371100
46.116833	0.5	17.378050
46.125167	0.5	17.383600
46.133500	0.5	17.386050
46.141833	0.5	17.385600
46.150167	0.5	17.388750
46.158500	0.5	17.390050
46.166833	0.5	17.394700
46.175167	0.5	17.396000
46.183500	0.5	17.397600
46.191833	0.5	17.397600
46.200167	0.5	17.396250
46.208500	0.5	17.398200
46.216833	0.5	17.400950
46.225167	0.5	17.402550
46.233500	0.5	17.404500
46.241833	0.5	17.408450
46.250167	0.5	17.411450
46.258500	0.5	17.410600
46.266833	0.5	17.414250
46.275167	0.5	17.414600
46.283500	0.5	17.414450
46.291833	0.5	17.419150
46.300167	0.5	17.417400
46.308500	0.5	17.417300
46.316833	0.5	17.427150
46.325167	0.5	17.429350
46.333500	0.5	17.433700
46.341833	0.5	17.430500
46.350167	0.5	17.435600
46.358500	0.5	17.437600
46.366833	0.5	17.432750
46.375167	0.5	17.432550
46.383500	0.5	17.435350
46.391833	0.5	17.435850
46.400167	0.5	17.437150
46.408500	0.5	17.435600
46.416833	0.5	17.437700
46.425167	0.5	17.434800
46.433500	0.5	17.441450
46.441833	0.5	17.445350
46.450167	0.5	17.455400
46.458500	0.5	17.448000
46.466833	0.5	17.451550
46.475167	0.5	17.454400
46.483500	0.5	17.459450
46.491833	0.5	17.458800
46.500167	0.5	17.464750
46.508500	0.5	17.463800
46.516833	0.5	17.469450
46.525167	0.5	17.468450
46.533500	0.5	17.475250
46.541833	0.5	17.473450
46.550167	0.5	17.472400
46.558500	0.5	17.476100
46.566833	0.5	17.471000
46.575167	0.5	17.473600
46.583500	0.5	17.470200
46.591833	0.5	17.471450
46.600167	0.5	17.479800
46.608500	0.5	17.473450
46.616833	0.5	17.475350
46.625167	0.5	17.477650
46.633500	0.5	17.486150
46.641833	0.5	17.482550
46.650167	0.5	17.483350
46.658500	0.5	17.485250
46.666833	0.5	17.485600
46.675167	0.5	17.486050
46.683500	0.5	17.491550
46.691833	0.5	17.500900
46.700167	0.5	17.502100
46.708500	0.5	17.502250
46.716833	0.5	17.502250
46.725167	0.5	17.506500
46.733500	0.5	17.507200
46.741833	0.5	17.503900
46.750167	0.5	17.506000
46.758500	0.5	17.505450
46.766833	0.5	17.510100
46.775167	0.5	17.510500
46.783500	0.5	17.507200
46.791833	0.5	17.508300
46.800167	0.5	17.509750
46.808500	0.5	17.516600
46.816833	0.5	17.512450
46.825167	0.5	17.516500
46.833500	0.5	17.516200
46.841833	0.5	17.517250
46.850167	0.5	17.522150
46.858500	0.5	17.523200
46.866833	0.5	17.533900
46.875167	0.5	17.537200
46.883500	0.5	17.539050
46.891833	0.5	17.547250
46.900167	0.5	17.547800
46.908500	0.5	17.556200
46.916833	0.5	17.545100
46.925167	0.5	17.548150
46.933500	0.5	17.553150
46.941833	0.5	17.549050
46.950167	0.5	17.546500
46.958500	0.5	17.549700
46.966833	0.5	17.548200
46.975167	0.5	17.546000
46.983500	0.5	17.547200
46.991833	0.5	17.555250
47.000167	0.5	17.548800
47.008500	0.5	17.554500
47.016833	0.5	17.559550
47.025167	0.5	17.561300
47.033500	0.5	17.557000
47.041833	0.5	17.560950
47.050167	0.5	17.561400
47.058500	0.5	17.565450
47.066833	0.5	17.571750
47.075167	0.5	17.574650
47.083500	0.5	17.577100
47.091833	0.5	17.573900
47.100167	0.5	17.577400
47.108500	0.5	17.576900
47.116833	0.5	17.575300
47.125167	0.5	17.575500
47.133500	0.5	17.574700
47.141833	0.5	17.575500
47.150167	0.5	17.571900
47.158500	0.5	17.581800
47.166833	0.5	17.578750
47.175167	0.5	17.576350
47.183500	0.5	17.574250
47.191833	0.5	17.578250
47.200167	0.5	17.584350
47.208500	0.5	17.581600
47.216833	0.5	17.582950
47.225167	0.5	17.591900
47.233500	0.5	17.584400
47.241833	0.5	17.590050
47.250167	0.5	17.591550
47.258500	0.5	17.597150
47.266833	0.5	17.598200
47.275167	0.5	17.606300
47.283500	0.5	17.601000
47.291833	0.5	17.599300
47.300167	0.5	17.605300
47.308500	0.5	17.601750
47.316833	0.5	17.602700
47.325167	0.5	17.601050
47.333500	0.5	17.600750
47.341833	0.5	17.598500
47.350167	0.5	17.604600
47.358500	0.5	17.602800
47.366833	0.5	17.601450
47.375167	0.5	17.607550
47.383500	0.5	17.607650
47.391833	0.5	17.610050
47.400167	0.5	17.609600
47.408500	0.5	17.610800
47.416833	0.5	17.610050
47.425167	0.5	17.615450
47.433500	0.5	17.621000
47.441833	0.5	17.621600
47.450167	0.5	17.624350
47.458500	0.5	17.630750
47.466833	0.5	17.626000
47.475167	0.5	17.628750
47.483500	0.5	17.627100
47.491833	0.5	17.627900
47.500167	0.5	17.629300
47.508500	0.5	17.630050
47.516833	0.5	17.627250
47.525167	0.5	17.630150
47.533500	0.5	17.629350
47.541833	0.5	17.629650
47.550167	0.5	17.633350
47.558500	0.5	17.630150
47.566833	0.5	17.634700
47.575167	0.5	17.639050
47.583500	0.5	17.637500
47.591833	0.5	17.640550
47.600167	0.5	17.643900
47.608500	0.5	17.640000
47.616833	0.5	17.640350
47.625167	0.5	17.647800
47.633500	0.5	17.652550
47.641833	0.5	17.652200
47.650167	0.5	17.653200
47.658500	0.5	17.651850
47.666833	0.5	17.654550
47.675167	0.5	17.655250
47.683500	0.5	17.654400
47.691833	0.5	17.650200
47.700167	0.5	17.650150
47.708500	0.5	17.652100
47.716833	0.5	17.652250
47.725167	0.5	17.651750
47.733500	0.5	17.651000
47.741833	0.5	17.652000
47.750167	0.5	17.658950
47.758500	0.5	17.656300
47.766833	0.5	17.659800
47.775167	0.5	17.650550
47.783500	0.5	17.656250
47.791833	0.5	17.655050
47.800167	0.5	17.663200
47.808500	0.5	17.660700
47.816833	0.5	17.666600
47.825167	0.5	17.666450
47.833500	0.5	17.668050
47.841833	0.5	17.670650
47.850167	0.5	17.671650
47.858500	0.5	17.669050
47.866833	0.5	17.669000
47.875167	0.5	17.674050
47.883500	0.5	17.671750
47.891833	0.5	17.676600
47.900167	0.5	17.674100
47.908500	0.5	17.671650
47.916833	0.5	17.675950
47.925167	0.5	17.671850
47.933500	0.5	17.674950
47.941833	0.5	17.681200
47.950167	0.5	17.679850
47.958500	0.5	17.678300
47.966833	0.5	17.678900
47.975167	0.5	17.678850
47.983500	0.5	17.685000
47.991833	0.5	17.681900
48.000167	0.5	17.689350
48.008500	0.5	17.695700
48.016833	0.5	17.698750
48.025167	0.5	17.696950
48.033500	0.5	17.693550
48.041833	0.5	17.672500
48.050167	0.5	17.697850
48.058500	0.5	17.697000
48.066833	0.5	17.700800
48.075167	0.5	17.696100
48.083500	0.5	17.672500
48.091833	0.5	17.673200
48.100167	0.5	17.684350
48.108500	0.5	17.685250
48.116833	0.5	17.713500
48.125167	0.5	17.706600
48.133500	0.5	17.707800
48.141833	0.5	17.685400
48.150167	0.5	17.683950
48.158500	0.5	17.697600
48.166833	0.5	17.717700
48.175167	0.5	17.711200
48.183500	0.5	17.686300
48.191833	0.5	17.697800
48.200167	0.5	17.708900
48.208500	0.5	17.703550
48.216833	0.5	17.703150
48.225167	0.5	17.699950
48.233500	0.5	17.735300
48.241833	0.5	17.726800
48.250167	0.5	17.695800
48.258500	0.5	17.730850
48.266833	0.5	17.722500
48.275167	0.5	17.725900
48.283500	0.5	17.723800
48.291833	0.5	17.723350
48.300167	0.5	17.721300
48.308500	0.5	17.723800
48.316833	0.5	17.723600
48.325167	0.5	17.726000
48.333500	0.5	17.728050
48.341833	0.5	17.724250
48.350167	0.5	17.724400
48.358500	0.5	17.730950
48.366833	0.5	17.735200
48.375167	0.5	17.736050
48.383500	0.5	17.737700
48.391833	0.5	17.741800
48.400167	0.5	17.735450
48.408500	0.5	17.737500
48.416833	0.5	17.738750
48.425167	0.5	17.739750
48.433500	0.5	17.734550
48.441833	0.5	17.735050
48.450167	0.5	17.737500
48.458500	0.5	17.738650
48.466833	0.5	17.739000
48.475167	0.5	17.737850
48.483500	0.5	17.738700
48.491833	0.5	17.741200
48.500167	0.5	17.737800
48.508500	0.5	17.747000
48.516833	0.5	17.743050
48.525167	0.5	17.745550
48.533500	0.5	17.740650
48.541833	0.5	17.740600
48.550167	0.5	17.744050
48.558500	0.5	17.752600
48.566833	0.5	17.754200
48.575167	0.5	17.753300
48.583500	0.5	17.755300
48.591833	0.5	17.756200
48.600167	0.5	17.756250
48.608500	0.5	17.755250
48.616833	0.5	17.759600
48.625167	0.5	17.755700
48.633500	0.5	17.754000
48.641833	0.5	17.754100
48.650167	0.5	17.750850
48.658500	0.5	17.751550
48.666833	0.5	17.755650
48.675167	0.5	17.754150
48.683500	0.5	17.752800
48.691833	0.5	17.755700
48.700167	0.5	17.758850
48.708500	0.5	17.759700
48.716833	0.5	17.754800
48.725167	0.5	17.757500
48.733500	0.5	17.754600
48.741833	0.5	17.754800
48.750167	0.5	17.762450
48.758500	0.5	17.760700
48.766833	0.5	17.761100
48.775167	0.5	17.767800
48.783500	0.5	17.764600
48.791833	0.5	17.766350
48.800167	0.5	17.766450
48.808500	0.5	17.761650
48.816833	0.5	17.762250
48.825167	0.5	17.764300
48.833500	0.5	17.765050
48.841833	0.5	17.768250
48.850167	0.5	17.764350
48.858500	0.5	17.765550
48.866833	0.5	17.763500
48.875167	0.5	17.757350
48.883500	0.5	17.769950
48.891833	0.5	17.764700
48.900167	0.5	17.770200
48.908500	0.5	17.760500
48.916833	0.5	17.762300
48.925167	0.5	17.767100
48.933500	0.5	17.769750
48.941833	0.5	17.780650
48.950167	0.5	17.773650
48.958500	0.5	17.774100
48.966833	0.5	17.774150
48.975167	0.5	17.778000
48.983500	0.5	17.776800
48.991833	0.5	17.779700
49.000167	0.5	17.776600
49.008500	0.5	17.771750
49.016833	0.5	17.774300
49.025167	0.5	17.768400
49.033500	0.5	17.772450
49.041833	0.5	17.774550
49.050167	0.5	17.774300
49.058500	0.5	17.775050
49.066833	0.5	17.777850
49.075167	0.5	17.777300
49.083500	0.5	17.778100
49.091833	0.5	17.770700
49.100167	0.5	17.774300
49.108500	0.5	17.771050
49.116833	0.5	17.775550
49.125167	0.5	17.778050
49.133500	0.5	17.779650
49.141833	0.5	17.782750
49.150167	0.5	17.783850
49.158500	0.5	17.780750
49.166833	0.5	17.777700
49.175167	0.5	17.784100
49.183500	0.5	17.774450
49.191833	0.5	17.771400
49.200167	0.5	17.774750
49.208500	0.5	17.780850
49.216833	0.5	17.775800
49.225167	0.5	17.778350
49.233500	0.5	17.769950
49.241833	0.5	17.776650
49.250167	0.5	17.775250
49.258500	0.5	17.780150
49.266833	0.5	17.779150
49.275167	0.5	17.778550
49.283500	0.5	17.782550
49.291833	0.5	17.779450
49.300167	0.5	17.775000
49.308500	0.5	17.782950
49.316833	0.5	17.782450
49.325167	0.5	17.781950
49.333500	0.5	17.784800
49.341833	0.5	17.787000
49.350167	0.5	17.782900
49.358500	0.5	17.785550
49.366833	0.5	17.783750
49.375167	0.5	17.759700
49.383500	0.5	17.764250
49.391833	0.5	17.763650
49.400167	0.5	17.765000
49.408500	0.5	17.770500
49.416833	0.5	17.768800
49.425167	0.5	17.768800
49.433500	0.5	17.767050
49.441833	0.5	17.774150
49.450167	0.5	17.776150
49.458500	0.5	17.777700
49.466833	0.5	17.774600
49.475167	0.5	17.776050
49.483500	0.5	17.775950
49.491833	0.5	17.775400
49.500167	0.5	17.789700
49.508500	0.5	17.781450
49.516833	0.5	17.787150
49.525167	0.5	17.790800
49.533500	0.5	17.789950
49.541833	0.5	17.785550
49.550167	0.5	17.794250
49.558500	0.5	17.786050
49.566833	0.5	17.782850
49.575167	0.5	17.782200
49.583500	0.5	17.786400
49.591833	0.5	17.785750
49.600167	0.5	17.787750
49.608500	0.5	17.782900
49.616833	0.5	17.784200
49.625167	0.5	17.782850
49.633500	0.5	17.783550
49.641833	0.5	17.786300
49.650167	0.5	17.782750
49.658500	0.5	17.787550
49.666833	0.5	17.777400
49.675167	0.5	17.780000
49.683500	0.5	17.791500
49.691833	0.5	17.789500
49.700167	0.5	17.792500
49.708500	0.5	17.790400
49.716833	0.5	17.788400
49.725167	0.5	17.793550
49.733500	0.5	17.789450
49.741833	0.5	17.790700
49.750167	0.5	17.793850
49.758500	0.5	17.788850
49.766833	0.5	17.786100
49.775167	0.5	17.785100
49.783500	0.5	17.784600
49.791833	0.5	17.784800
49.800167	0.5	17.786650
49.808500	0.5	17.788400
49.816833	0.5	17.790900
49.825167	0.5	17.793050
49.833500	0.5	17.781650
49.841833	0.5	17.786000
49.850167	0.5	17.783400
49.858500	0.5	17.784600
49.866833	0.5	17.792200
49.875167	0.5	17.791900
49.883500	0.5	17.793400
49.891833	0.5	17.789950
49.900167	0.5	17.793200
49.908500	0.5	17.787050
49.916833	0.5	17.798950
49.925167	0.5	17.791450
49.933500	0.5	17.792600
49.941833	0.5	17.796350
49.950167	0.5	17.787850
49.958500	0.5	17.786000
49.966833	0.5	17.785450
49.975167	0.5	17.785800
49.983500	0.5	17.783250
49.991833	0.5	17.782900
50.000167	0.5	17.786900
50.008500	0.5	17.791950
50.016833	0.5	17.791650
50.025167	0.5	17.795900
50.033500	0.5	17.797550
50.041833	0.5	17.798700
50.050167	0.5	17.798100
50.058500	0.5	17.805000
50.066833	0.5	17.804050
50.075167	0.5	17.804000
50.083500	0.5	17.804750
50.091833	0.5	17.802050
50.100167	0.5	17.799050
50.108500	0.5	17.803600
50.116833	0.5	17.798100
50.125167	0.5	17.803350
50.133500	0.5	17.799950
50.141833	0.5	17.801950
50.150167	0.5	17.804750
50.158500	0.5	17.802250
50.166833	0.5	17.797700
50.175167	0.5	17.794500
50.183500	0.5	17.796750
50.191833	0.5	17.796900
50.200167	0.5	17.793600
50.208500	0.5	17.795750
50.216833	0.5	17.796150
50.225167	0.5	17.793350
50.233500	0.5	17.805750
50.241833	0.5	17.798150
50.250167	0.5	17.805450
50.258500	0.5	17.804350
50.266833	0.5	17.806500
50.275167	0.5	17.806400
50.283500	0.5	17.809300
50.291833	0.5	17.798900
50.300167	0.5	17.801150
50.308500	0.5	17.799400
50.316833	0.5	17.798250
50.325167	0.5	17.798850
50.333500	0.5	17.797300
50.341833	0.5	17.794950
50.350167	0.5	17.788950
50.358500	0.5	17.792200
50.366833	0.5	17.794200
50.375167	0.5	17.792550
50.383500	0.5	17.794950
50.391833	0.5	17.799250
50.400167	0.5	17.796500
50.408500	0.5	17.798300
50.416833	0.5	17.803600
50.425167	0.5	17.796750
50.433500	0.5	17.808150
50.441833	0.5	17.806100
50.450167	0.5	17.812150
50.458500	0.5	17.805150
50.466833	0.5	17.813450
50.475167	0.5	17.807550
50.483500	0.5	17.809600
50.491833	0.5	17.809400
50.500167	0.5	17.810450
50.508500	0.5	17.806650
50.516833	0.5	17.805100
50.525167	0.5	17.802450
50.533500	0.5	17.806350
50.541833	0.5	17.799000
50.550167	0.5	17.801650
50.558500	0.5	17.796500
50.566833	0.5	17.799650
50.575167	0.5	17.801300
50.583500	0.5	17.801000
50.591833	0.5	17.798800
50.600167	0.5	17.801600
50.608500	0.5	17.803400
50.616833	0.5	17.799850
50.625167	0.5	17.809200
50.633500	0.5	17.808400
50.641833	0.5	17.816050
50.650167	0.5	17.806300
50.658500	0.5	17.809900
50.666833	0.5	17.806050
50.675167	0.5	17.805450
50.683500	0.5	17.807400
50.691833	0.5	17.809450
50.700167	0.5	17.810350
50.708500	0.5	17.804850
50.716833	0.5	17.805300
50.725167	0.5	17.802750
50.733500	0.5	17.806800
50.741833	0.5	17.802550
50.750167	0.5	17.806550
50.758500	0.5	17.804000
50.766833	0.5	17.801300
50.775167	0.5	17.805450
50.783500	0.5	17.805500
50.791833	0.5	17.804800
50.800167	0.5	17.814700
50.808500	0.5	17.814450
50.816833	0.5	17.807000
50.825167	0.5	17.819500
50.833500	0.5	17.815350
50.841833	0.5	17.815050
50.850167	0.5	17.815050
50.858500	0.5	17.814300
50.866833	0.5	17.814250
50.875167	0.5	17.809300
50.883500	0.5	17.810500
50.891833	0.5	17.812250
50.900167	0.5	17.804100
50.908500	0.5	17.809250
50.916833	0.5	17.809400
50.925167	0.5	17.801350
50.933500	0.5	17.802000
50.941833	0.5	17.808450
50.950167	0.5	17.812750
50.958500	0.5	17.813750
50.966833	0.5	17.803300
50.975167	0.5	17.807250
50.983500	0.5	17.803600
50.991833	0.5	17.812550
51.000167	0.5	17.812150
51.008500	0.5	17.811750
51.016833	0.5	17.816050
51.025167	0.5	17.812000
51.033500	0.5	17.807000
51.041833	0.5	17.810000
51.050167	0.5	17.808100
51.058500	0.5	17.807350
51.066833	0.5	17.809500
51.075167	0.5	17.808100
51.083500	0.5	17.808150
51.091833	0.5	17.803500
51.100167	0.5	17.806700
51.108500	0.5	17.803500
51.116833	0.5	17.802600
51.125167	0.5	17.808800
51.133500	0.5	17.808650
51.141833	0.5	17.806550
51.150167	0.5	17.808000
51.158500	0.5	17.805700
51.166833	0.5	17.803300
51.175167	0.5	17.807450
51.183500	0.5	17.816700
51.191833	0.5	17.814150
51.200167	0.5	17.812150
51.208500	0.5	17.822500
51.216833	0.5	17.812000
51.225167	0.5	17.819950
51.233500	0.5	17.816800
51.241833	0.5	17.815900
51.250167	0.5	17.809550
51.258500	0.5	17.813000
51.266833	0.5	17.808100
51.275167	0.5	17.809900
51.283500	0.5	17.812100
51.291833	0.5	17.813050
51.300167	0.5	17.808900
51.308500	0.5	17.808400
51.316833	0.5	17.807850
51.325167	0.5	17.810850
51.333500	0.5	17.812950
51.341833	0.5	17.811450
51.350167	0.5	17.811850
51.358500	0.5	17.808850
51.366833	0.5	17.813450
51.375167	0.5	17.815100
51.383500	0.5	17.815550
51.391833	0.5	17.817450
51.400167	0.5	17.819100
51.408500	0.5	17.814000
51.416833	0.5	17.812900
51.425167	0.5	17.813150
51.433500	0.5	17.809400
51.441833	0.5	17.810750
51.450167	0.5	17.812350
51.458500	0.5	17.813100
51.466833	0.5	17.807750
51.475167	0.5	17.814850
51.483500	0.5	17.819700
51.491833	0.5	17.816150
51.500167	0.5	17.805600
51.508500	0.5	17.811450
51.516833	0.5	17.809600
51.525167	0.5	17.808900
51.533500	0.5	17.803700
51.541833	0.5	17.810850
51.550167	0.5	17.809150
51.558500	0.5	17.806550
51.566833	0.5	17.817350
51.575167	0.5	17.816300
51.583500	0.5	17.820800
51.591833	0.5	17.824950
51.600167	0.5	17.819800
51.608500	0.5	17.816000
51.616833	0.5	17.819900
51.625167	0.5	17.815650
51.633500	0.5	17.812950
51.641833	0.5	17.816050
51.650167	0.5	17.816250
51.658500	0.5	17.817250
51.666833	0.5	17.812350
51.675167	0.5	17.815350
51.683500	0.5	17.811150
51.691833	0.5	17.815900
51.700167	0.5	17.813350
51.708500	0.5	17.807500
51.716833	0.5	17.811700
51.725167	0.5	17.805500
51.733500	0.5	17.809450
51.741833	0.5	17.810350
51.750167	0.5	17.812050
51.758500	0.5	17.815900
51.766833	0.5	17.814300
51.775167	0.5	17.817500
51.783500	0.5	17.821350
51.791833	0.5	17.812900
51.800167	0.5	17.812800
51.808500	0.5	17.817550
51.816833	0.5	17.815650
51.825167	0.5	17.826550
51.833500	0.5	17.815350
51.841833	0.5	17.818550
51.850167	0.5	17.818800
51.858500	0.5	17.817500
51.866833	0.5	17.814550
51.875167	0.5	17.823800
51.883500	0.5	17.817700
51.891833	0.5	17.814450
51.900167	0.5	17.826850
51.908500	0.5	17.834800
51.916833	0.5	17.826650
51.925167	0.5	17.826000
51.933500	0.5	17.836700
51.941833	0.5	17.830900
51.950167	0.5	17.836100
51.958500	0.5	17.834200
51.966833	0.5	17.830950
51.975167	0.5	17.827150
51.983500	0.5	17.827900
51.991833	0.5	17.827950
52.000167	0.5	17.828200
52.008500	0.5	17.821350
52.016833	0.5	17.829650
52.025167	0.5	17.836200
52.033500	0.5	17.825250
52.041833	0.5	17.824600
52.050167	0.5	17.825250
52.058500	0.5	17.818100
52.066833	0.5	17.830200
52.075167	0.5	17.823550
52.083500	0.5	17.822050
52.091833	0.5	17.824650
52.100167	0.5	17.813100
52.108500	0.5	17.818650
52.116833	0.5	17.820800
52.125167	0.5	17.817900
52.133500	0.5	17.818650
52.141833	0.5	17.814300
52.150167	0.5	17.809050
52.158500	0.5	17.812200
52.166833	0.5	17.802150
52.175167	0.5	17.801200
52.183500	0.5	17.793650
52.191833	0.5	17.788800
52.200167	0.5	17.793000
52.208500	0.5	17.795200
52.216833	0.5	17.794450
52.225167	0.5	17.786650
52.233500	0.5	17.778200
52.241833	0.5	17.766100
52.250167	0.5	17.761750
52.258500	0.5	17.761600
52.266833	0.5	17.751100
52.275167	0.5	17.742900
52.283500	0.5	17.735500
52.291833	0.5	17.729450
52.300167	0.5	17.719400
52.308500	0.5	17.711250
52.316833	0.5	17.702550
52.325167	0.5	17.685900
52.333500	0.5	17.679500
52.341833	0.5	17.664750
52.350167	0.5	17.656950
52.358500	0.5	17.651850
52.366833	0.5	17.634500
52.375167	0.5	17.616050
52.383500	0.5	17.599300
52.391833	0.5	17.584150
52.400167	0.5	17.563950
52.408500	0.5	17.557700
52.416833	0.5	17.541350
52.425167	0.5	17.522450
52.433500	0.5	17.503050
52.441833	0.5	17.487950
52.450167	0.5	17.468650
52.458500	0.5	17.443400
52.466833	0.5	17.427450
52.475167	0.5	17.410150
52.483500	0.5	17.389200
52.491833	0.5	17.373450
52.500167	0.5	17.348550
52.508500	0.5	17.329900
52.516833	0.5	17.308000
52.525167	0.5	17.289050
52.533500	0.5	17.261800
52.541833	0.5	17.230500
52.550167	0.5	17.210750
52.558500	0.5	17.180300
52.566833	0.5	17.151850
52.575167	0.5	17.125050
52.583500	0.5	17.105800
52.591833	0.5	17.076500
52.600167	0.5	17.043500
52.608500	0.5	17.009500
52.616833	0.5	16.976300
52.625167	0.5	16.954800
52.633500	0.5	16.926850
52.641833	0.5	16.896150
52.650167	0.5	16.867700
52.658500	0.5	16.837500
52.666833	0.5	16.809650
52.675167	0.5	16.777400
52.683500	0.5	16.750200
52.691833	0.5	16.720800
52.700167	0.5	16.689400
52.708500	0.5	16.656250
52.716833	0.5	16.621750
52.725167	0.5	16.585750
52.733500	0.5	16.554200
52.741833	0.5	16.518500
52.750167	0.5	16.483150
52.758500	0.5	16.448700
52.766833	0.5	16.409000
52.775167	0.5	16.377150
52.783500	0.5	16.343750
52.791833	0.5	16.313500
52.800167	0.5	16.263250
52.808500	0.5	16.235750
52.816833	0.5	16.215600
52.825167	0.5	16.182800
52.833500	0.5	16.149250
52.841833	0.5	16.110150
52.850167	0.5	16.074650
52.858500	0.5	16.044300
52.866833	0.5	16.003900
52.875167	0.5	15.980850
52.883500	0.5	15.945500
52.891833	0.5	15.912550
52.900167	0.5	15.877550
52.908500	0.5	15.842450
52.916833	0.5	15.807000
52.925167	0.5	15.772350
52.933500	0.5	15.737200
52.941833	0.5	15.708050
52.950167	0.5	15.663550
52.958500	0.5	15.631750
52.966833	0.5	15.605200
52.975167	0.5	15.575400
52.983500	0.5	15.542700
52.991833	0.5	15.511650
53.000167	0.5	15.484900
53.008500	0.5	15.460700
53.016833	0.5	15.426950
53.025167	0.5	15.399100
53.033500	0.5	15.370750
53.041833	0.5	15.343350
53.050167	0.5	15.320150
53.058500	0.5	15.293400
53.066833	0.5	15.269750
53.075167	0.5	15.244550
53.083500	0.5	15.219700
53.091833	0.5	15.193900
53.100167	0.5	15.163850
53.108500	0.5	15.143150
53.116833	0.5	15.120250
53.125167	0.5	15.101850
53.133500	0.5	15.077000
53.141833	0.5	15.055500
53.150167	0.5	15.037350
53.158500	0.5	15.014150
53.166833	0.5	14.988250
53.175167	0.5	14.970750
53.183500	0.5	14.955650
53.191833	0.5	14.940750
53.200167	0.5	14.919600
53.208500	0.5	14.904450
53.216833	0.5	14.881500
53.225167	0.5	14.868650
53.233500	0.5	14.858000
53.241833	0.5	14.842950
53.250167	0.5	14.826200
53.258500	0.5	14.813000
53.266833	0.5	14.797100
53.275167	0.5	14.780400
53.283500	0.5	14.766150
53.291833	0.5	14.753300
53.300167	0.5	14.740550
53.308500	0.5	14.726300
53.316833	0.5	14.716600
53.325167	0.5	14.705000
53.333500	0.5	14.694500
53.341833	0.5	14.692900
53.350167	0.5	14.677050
53.358500	0.5	14.664750
53.366833	0.5	14.658750
53.375167	0.5	14.649750
53.383500	0.5	14.640650
53.391833	0.5	14.630300
53.400167	0.5	14.624450
53.408500	0.5	14.615400
53.416833	0.5	14.607550
53.425167	0.5	14.598150
53.433500	0.5	14.585500
53.441833	0.5	14.580750
53.450167	0.5	14.568950
53.458500	0.5	14.559350
53.466833	0.5	14.549450
53.475167	0.5	14.536750
53.483500	0.5	14.525100
53.491833	0.5	14.515150
53.500167	0.5	14.506250
53.508500	0.5	14.496800
53.516833	0.5	14.482000
53.525167	0.5	14.470000
53.533500	0.5	14.457200
53.541833	0.5	14.442750
53.550167	0.5	14.431200
53.558500	0.5	14.415250
53.566833	0.5	14.397100
53.575167	0.5	14.378300
53.583500	0.5	14.359050
53.591833	0.5	14.339950
53.600167	0.5	14.317350
53.608500	0.5	14.296250
53.616833	0.5	14.272600
53.625167	0.5	14.243250
53.633500	0.5	14.215700
53.641833	0.5	14.184800
53.650167	0.5	14.152850
53.658500	0.5	14.123400
53.666833	0.5	14.090300
53.675167	0.5	14.054100
53.683500	0.5	14.019400
53.691833	0.5	13.977950
53.700167	0.5	13.942100
53.708500	0.5	13.898850
53.716833	0.5	13.856750
53.725167	0.5	13.813150
53.733500	0.5	13.767700
53.741833	0.5	13.720900
53.750167	0.5	13.676700
53.758500	0.5	13.625400
53.766833	0.5	13.571600
53.775167	0.5	13.519950
53.783500	0.5	13.467500
53.791833	0.5	13.414450
53.800167	0.5	13.357350
53.808500	0.5	13.298300
53.816833	0.5	13.235600
53.825167	0.5	13.172050
53.833500	0.5	13.112150
53.841833	0.5	13.047100
53.850167	0.5	12.984250
53.858500	0.5	12.920050
53.866833	0.5	12.857350
53.875167	0.5	12.790300
53.883500	0.5	12.723200
53.891833	0.5	12.656450
53.900167	0.5	12.589050
53.908500	0.5	12.521800
53.916833	0.5	12.447750
53.925167	0.5	12.376000
53.933500	0.5	12.308000
53.941833	0.5	12.234800
53.950167	0.5	12.158750
53.958500	0.5	12.083450
53.966833	0.5	12.011900
53.975167	0.5	11.938150
53.983500	0.5	11.862550
53.991833	0.5	11.785300
54.000167	0.5	11.703950
54.008500	0.5	11.625400
54.016833	0.5	11.546850
54.025167	0.5	11.466950
54.033500	0.5	11.387850
54.041833	0.5	11.307150
54.050167	0.5	11.133450
54.058500	0.5	11.044550
54.066833	0.5	10.961600
54.075167	0.5	10.880100
54.083500	0.5	10.796500
54.091833	0.5	10.717200
54.100167	0.5	10.637250
54.108500	0.5	10.553050
54.116833	0.5	10.469150
54.125167	0.5	10.390500
54.133500	0.5	10.302500
54.141833	0.5	10.218200
54.150167	0.5	10.132900
54.158500	0.5	10.051000
54.166833	0.5	9.965650
54.175167	0.5	9.880450
54.183500	0.5	9.792150
54.191833	0.5	9.702050
54.200167	0.5	9.613800
54.208500	0.5	9.526850
54.216833	0.5	9.438600
54.225167	0.5	9.352250
54.233500	0.5	9.263100
54.241833	0.5	9.177450
54.250167	0.5	9.089800
54.258500	0.5	9.003550
54.266833	0.5	8.921100
54.275167	0.5	8.836250
54.283500	0.5	8.747950
54.291833	0.5	8.661200
54.300167	0.5	8.576200
54.308500	0.5	8.489000
54.316833	0.5	8.399900
54.325167	0.5	8.308250
54.333500	0.5	8.221900
54.341833	0.5	8.136600
54.350167	0.5	8.051300
54.358500	0.5	7.964250
54.366833	0.5	7.876400
54.375167	0.5	7.782800
54.383500	0.5	7.694400
54.391833	0.5	7.604500
54.400167	0.5	7.517650
54.408500	0.5	7.429500
54.416833	0.5	7.347450
54.425167	0.5	7.261100
54.433500	0.5	7.175500
54.441833	0.5	7.090200
54.450167	0.5	7.008700
54.458500	0.5	6.924300
54.466833	0.5	6.841850
54.475167	0.5	6.760100
54.483500	0.5	6.677900
54.491833	0.5	6.595200
54.500167	0.5	6.513200
54.508500	0.5	6.425400
54.516833	0.5	6.344750
54.525167	0.5	6.265800
54.533500	0.5	6.187200
54.541833	0.5	6.106100
54.550167	0.5	6.026150
54.558500	0.5	5.943150
54.566833	0.5	5.860450
54.575167	0.5	5.779900
54.583500	0.5	5.700700
54.591833	0.5	5.624100
54.600167	0.5	5.545100
54.608500	0.5	5.469300
54.616833	0.5	5.391650
54.625167	0.5	5.317550
54.633500	0.5	5.244700
54.641833	0.5	5.172200
54.650167	0.5	5.099700
54.658500	0.5	5.027950
54.666833	0.5	4.956650
54.675167	0.5	4.882900
54.683500	0.5	4.815350
54.691833	0.5	4.745550
54.700167	0.5	4.670000
54.708500	0.5	4.600900
54.716833	0.5	4.532400
54.725167	0.5	4.466150
54.733500	0.5	4.397300
54.741833	0.5	4.327100
54.750167	0.5	4.257250
54.758500	0.5	4.188450
54.766833	0.5	4.120600
54.775167	0.5	4.054500
54.783500	0.5	3.989100
54.791833	0.5	3.925250
54.800167	0.5	3.864100
54.808500	0.5	3.800100
54.816833	0.5	3.741050
54.825167	0.5	3.682100
54.833500	0.5	3.625600
54.841833	0.5	3.567000
54.850167	0.5	3.505850
54.858500	0.5	3.451300
54.866833	0.5	3.393850
54.875167	0.5	3.335250
54.883500	0.5	3.273050
54.891833	0.5	3.216100
54.900167	0.5	3.163850
54.908500	0.5	3.108850
54.916833	0.5	3.055900
54.925167	0.5	3.002350
54.933500	0.5	2.944650
54.941833	0.5	2.887250
54.950167	0.5	2.834700
54.958500	0.5	2.781600
54.966833	0.5	2.731800
54.975167	0.5	2.681950
54.983500	0.5	2.632900
54.991833	0.5	2.584600
55.000167	0.5	2.537950
55.008500	0.5	2.493200
55.016833	0.5	2.448700
55.025167	0.5	2.403600
55.033500	0.5	2.361450
55.041833	0.5	2.319050
55.050167	0.5	2.274100
55.058500	0.5	2.231000
55.066833	0.5	2.186900
55.075167	0.5	2.142800
55.083500	0.5	2.103400
55.091833	0.5	2.064300
55.100167	0.5	2.025000
55.108500	0.5	1.987200
55.116833	0.5	1.943250
55.125167	0.5	1.902150
55.133500	0.5	1.860600
55.141833	0.5	1.822450
55.150167	0.5	1.786050
55.158500	0.5	1.750350
55.166833	0.5	1.715200
55.175167	0.5	1.682650
55.183500	0.5	1.647900
55.191833	0.5	1.616800
55.200167	0.5	1.586700
55.208500	0.5	1.561350
55.216833	0.5	1.530800
55.225167	0.5	1.500600
55.233500	0.5	1.471400
55.241833	0.5	1.442400
55.250167	0.5	1.414400
55.258500	0.5	1.380500
55.266833	0.5	1.353200
55.275167	0.5	1.329450
55.283500	0.5	1.302750
55.291833	0.5	1.276100
55.300167	0.5	1.249500
55.308500	0.5	1.219650
55.316833	0.5	1.192850
55.325167	0.5	1.167100
55.333500	0.5	1.142600
55.341833	0.5	1.118800
55.350167	0.5	1.098250
55.358500	0.5	1.076150
55.366833	0.5	1.055800
55.375167	0.5	1.036850
55.383500	0.5	1.018450
55.391833	0.5	1.001600
55.400167	0.5	0.983950
55.408500	0.5	0.966800
55.416833	0.5	0.950100
55.425167	0.5	0.932600
55.433500	0.5	0.917850
55.441833	0.5	0.898800
55.450167	0.5	0.880750
55.458500	0.5	0.867600
55.466833	0.5	0.854200
55.475167	0.5	0.838850
55.483500	0.5	0.825250
55.491833	0.5	0.808050
55.500167	0.5	0.792650
55.508500	0.5	0.778150
55.516833	0.5	0.763900
55.525167	0.5	0.752850
55.533500	0.5	0.742100
55.541833	0.5	0.730800
55.550167	0.5	0.719950
55.558500	0.5	0.710350
55.566833	0.5	0.702100
55.575167	0.5	0.694900
55.583500	0.5	0.688000
55.591833	0.5	0.680400
55.600167	0.5	0.674650
55.608500	0.5	0.665300
55.616833	0.5	0.658500
55.625167	0.5	0.652400
55.633500	0.5	0.641300
55.641833	0.5	0.636350
55.650167	0.5	0.631200
55.658500	0.5	0.626750
55.666833	0.5	0.621800
55.675167	0.5	0.615650
55.683500	0.5	0.606950
55.691833	0.5	0.600100
55.700167	0.5	0.594350
55.708500	0.5	0.590700
55.716833	0.5	0.587150
55.725167	0.5	0.583500
55.733500	0.5	0.581850
55.741833	0.5	0.577800
55.750167	0.5	0.576550
55.758500	0.5	0.575500
55.766833	0.5	0.578200
55.775167	0.5	0.578300
55.783500	0.5	0.576100
55.791833	0.5	0.574800
55.800167	0.5	0.575950
55.808500	0.5	0.575250
55.816833	0.5	0.568900
55.825167	0.5	0.567700
55.833500	0.5	0.568600
55.841833	0.5	0.569100
55.850167	0.5	0.570300
55.858500	0.5	0.569900
55.866833	0.5	0.567200
55.875167	0.5	0.564000
55.883500	0.5	0.563000
55.891833	0.5	0.562400
55.900167	0.5	0.564100
55.908500	0.5	0.565400
55.916833	0.5	0.567000
55.925167	0.5	0.567200
55.933500	0.5	0.569000
55.941833	0.5	0.573600
55.950167	0.5	0.577500
55.958500	0.5	0.578550
55.966833	0.5	0.583350
55.975167	0.5	0.587300
55.983500	0.5	0.587950
55.991833	0.5	0.590750
56.000167	0.5	0.593650
56.008500	0.5	0.592000
56.016833	0.5	0.595900
56.025167	0.5	0.598500
56.033500	0.5	0.602400
56.041833	0.5	0.604300
56.050167	0.5	0.605300
56.058500	0.5	0.606200
56.066833	0.5	0.606700
56.075167	0.5	0.609600
56.083500	0.5	0.611500
56.091833	0.5	0.614650
56.100167	0.5	0.618150
56.108500	0.5	0.622050
56.116833	0.5	0.625150
56.125167	0.5	0.629850
56.133500	0.5	0.634400
56.141833	0.5	0.641200
56.150167	0.5	0.646150
56.158500	0.5	0.648850
56.166833	0.5	0.652150
56.175167	0.5	0.656650
56.183500	0.5	0.661000
56.191833	0.5	0.661000
56.200167	0.5	0.664200
56.208500	0.5	0.668300
56.216833	0.5	0.673250
56.225167	0.5	0.676800
56.233500	0.5	0.680550
56.241833	0.5	0.681350
56.250167	0.5	0.681950
56.258500	0.5	0.684350
56.266833	0.5	0.687200
56.275167	0.5	0.690950
56.283500	0.5	0.694550
56.291833	0.5	0.698700
56.300167	0.5	0.703050
56.308500	0.5	0.707350
56.316833	0.5	0.712850
56.325167	0.5	0.717100
56.333500	0.5	0.722450
56.341833	0.5	0.727100
56.350167	0.5	0.731400
56.358500	0.5	0.735750
56.366833	0.5	0.741450
56.375167	0.5	0.743100
56.383500	0.5	0.744300
56.391833	0.5	0.749300
56.400167	0.5	0.754750
56.408500	0.5	0.758100
56.416833	0.5	0.762450
56.425167	0.5	0.763800
56.433500	0.5	0.765650
56.441833	0.5	0.767300
56.450167	0.5	0.769950
56.458500	0.5	0.773700
56.466833	0.5	0.778250
56.475167	0.5	0.781600
56.483500	0.5	0.785300
56.491833	0.5	0.788850
56.500167	0.5	0.794150
56.508500	0.5	0.798000
56.516833	0.5	0.801700
56.525167	0.5	0.806350
56.533500	0.5	0.811050
56.541833	0.5	0.814650
56.550167	0.5	0.818600
56.558500	0.5	0.823600
56.566833	0.5	0.823050
56.575167	0.5	0.826800
56.583500	0.5	0.831500
56.591833	0.5	0.835550
56.600167	0.5	0.838500
56.608500	0.5	0.841300
56.616833	0.5	0.841800
56.625167	0.5	0.844950
56.633500	0.5	0.845750
56.641833	0.5	0.848250
56.650167	0.5	0.850850
56.658500	0.5	0.854900
56.666833	0.5	0.858550
56.675167	0.5	0.861800
56.683500	0.5	0.865950
56.691833	0.5	0.870350
56.700167	0.5	0.872750
56.708500	0.5	0.875900
56.716833	0.5	0.878850
56.725167	0.5	0.880650
56.733500	0.5	0.885600
56.741833	0.5	0.890400
56.750167	0.5	0.890800
56.758500	0.5	0.893150
56.766833	0.5	0.896750
56.775167	0.5	0.900500
56.783500	0.5	0.903850
56.791833	0.5	0.907400
56.800167	0.5	0.907900
56.808500	0.5	0.907800
56.816833	0.5	0.908700
56.825167	0.5	0.909550
56.833500	0.5	0.912700
56.841833	0.5	0.915400
56.850167	0.5	0.918350
56.858500	0.5	0.921150
56.866833	0.5	0.925350
56.875167	0.5	0.928950
56.883500	0.5	0.932650
56.891833	0.5	0.934650
56.900167	0.5	0.937750
56.908500	0.5	0.941200
56.916833	0.5	0.944450
56.925167	0.5	0.946550
56.933500	0.5	0.949800
56.941833	0.5	0.949100
56.950167	0.5	0.952900
56.958500	0.5	0.955250
56.966833	0.5	0.958650
56.975167	0.5	0.960000
56.983500	0.5	0.960700
56.991833	0.5	0.959700
57.000167	0.5	0.960500
57.008500	0.5	0.961400
57.016833	0.5	0.963200
57.025167	0.5	0.965000
57.033500	0.5	0.966900
57.041833	0.5	0.968500
57.050167	0.5	0.969900
57.058500	0.5	0.972800
57.066833	0.5	0.975050
57.075167	0.5	0.978150
57.083500	0.5	0.981600
57.091833	0.5	0.982450
57.100167	0.5	0.983900
57.108500	0.5	0.986350
57.116833	0.5	0.989200
57.125167	0.5	0.987150
57.133500	0.5	0.988500
57.141833	0.5	0.989400
57.150167	0.5	0.991700
57.158500	0.5	0.993250
57.166833	0.5	0.994250
57.175167	0.5	0.993000
57.183500	0.5	0.991000
57.191833	0.5	0.991150
57.200167	0.5	0.991350
57.208500	0.5	0.992450
57.216833	0.5	0.993350
57.225167	0.5	0.994350
57.233500	0.5	0.994750
57.241833	0.5	0.996650
57.250167	0.5	0.998800
57.258500	0.5	1.000800
57.266833	0.5	1.001600
57.275167	0.5	1.002200
57.283500	0.5	1.003700
57.291833	0.5	1.003200
57.300167	0.5	1.005400
57.308500	0.5	1.005700
57.316833	0.5	1.003700
57.325167	0.5	1.005100
57.333500	0.5	1.006700
57.341833	0.5	1.007900
57.350167	0.5	1.007850
57.358500	0.5	1.005900
57.366833	0.5	1.004700
57.375167	0.5	1.002800
57.383500	0.5	1.002650
57.391833	0.5	1.002550
57.400167	0.5	1.003900
57.408500	0.5	1.003400
57.416833	0.5	1.003650
57.425167	0.5	1.003000
57.433500	0.5	1.003950
57.441833	0.5	1.005250
57.450167	0.5	1.006950
57.458500	0.5	1.007600
57.466833	0.5	1.008450
57.475167	0.5	1.009000
57.483500	0.5	1.009600
57.491833	0.5	1.010100
57.500167	0.5	1.007100
57.508500	0.5	1.007150
57.516833	0.5	1.007200
57.525167	0.5	1.007800
57.533500	0.5	1.007850
57.541833	0.5	1.005900
57.550167	0.5	1.003900
57.558500	0.5	1.001700
57.566833	0.5	0.999600
57.575167	0.5	0.999050
57.583500	0.5	0.998200
57.591833	0.5	0.997700
57.600167	0.5	0.997350
57.608500	0.5	0.997300
57.616833	0.5	0.997200
57.625167	0.5	0.998050
57.633500	0.5	0.997900
57.641833	0.5	0.998550
57.650167	0.5	0.997950
57.658500	0.5	0.997400
57.666833	0.5	0.997650
57.675167	0.5	0.998250
57.683500	0.5	0.995100
57.691833	0.5	0.994200
57.700167	0.5	0.994250
57.708500	0.5	0.995200
57.716833	0.5	0.994850
57.725167	0.5	0.994750
57.733500	0.5	0.992400
57.741833	0.5	0.988950
57.750167	0.5	0.986600
57.758500	0.5	0.986150
57.766833	0.5	0.985200
57.775167	0.5	0.985000
57.783500	0.5	0.985050
57.791833	0.5	0.985000
57.800167	0.5	0.985100
57.808500	0.5	0.985200
57.816833	0.5	0.986850
57.825167	0.5	0.988050
57.833500	0.5	0.987900
57.841833	0.5	0.988600
57.850167	0.5	0.988950
57.858500	0.5	0.988050
57.866833	0.5	0.988000
57.875167	0.5	0.984900
57.883500	0.5	0.985350
57.891833	0.5	0.984800
57.900167	0.5	0.985150
57.908500	0.5	0.984800
57.916833	0.5	0.983300
57.925167	0.5	0.979300
57.933500	0.5	0.978250
57.941833	0.5	0.976000
57.950167	0.5	0.975050
57.958500	0.5	0.973150
57.966833	0.5	0.973050
57.975167	0.5	0.971550
57.983500	0.5	0.970900
57.991833	0.5	0.970850
58.000167	0.5	0.971550
58.008500	0.5	0.971550
58.016833	0.5	0.972500
58.025167	0.5	0.971700
58.033500	0.5	0.970550
58.041833	0.5	0.970950
58.050167	0.5	0.971300
58.058500	0.5	0.967950
58.066833	0.5	0.966700
58.075167	0.5	0.965900
58.083500	0.5	0.966900
58.091833	0.5	0.966200
58.100167	0.5	0.965000
58.108500	0.5	0.962800
58.116833	0.5	0.959200
58.125167	0.5	0.957450
58.133500	0.5	0.955950
58.141833	0.5	0.955600
58.150167	0.5	0.953750
58.158500	0.5	0.957950
58.166833	0.5	0.958700
58.175167	0.5	0.959650
58.183500	0.5	0.959700
58.191833	0.5	0.960800
58.200167	0.5	0.961200
58.208500	0.5	0.961150
58.216833	0.5	0.961800
58.225167	0.5	0.962500
58.233500	0.5	0.961900
58.241833	0.5	0.961100
58.250167	0.5	0.958650
58.258500	0.5	0.959200
58.266833	0.5	0.959600
58.275167	0.5	0.960300
58.283500	0.5	0.959350
58.291833	0.5	0.957750
58.300167	0.5	0.954450
58.308500	0.5	0.951900
58.316833	0.5	0.950750
58.325167	0.5	0.949550
58.333500	0.5	0.949300
58.341833	0.5	0.948750
58.350167	0.5	0.948350
58.358500	0.5	0.947050
58.366833	0.5	0.948150
58.375167	0.5	0.947950
58.383500	0.5	0.947900
58.391833	0.5	0.948250
58.400167	0.5	0.947600
58.408500	0.5	0.948100
58.416833	0.5	0.947700
58.425167	0.5	0.947200
58.433500	0.5	0.943900
58.441833	0.5	0.942650
58.450167	0.5	0.942850
58.458500	0.5	0.943000
58.466833	0.5	0.942500
58.475167	0.5	0.940750
58.483500	0.5	0.938050
58.491833	0.5	0.935200
58.500167	0.5	0.933900
58.508500	0.5	0.932200
58.516833	0.5	0.931350
58.525167	0.5	0.930500
58.533500	0.5	0.929700
58.541833	0.5	0.928800
58.550167	0.5	0.928750
58.558500	0.5	0.929600
58.566833	0.5	0.928200
58.575167	0.5	0.927700
58.583500	0.5	0.927500
58.591833	0.5	0.926300
58.600167	0.5	0.925400
58.608500	0.5	0.925450
58.616833	0.5	0.923000
58.625167	0.5	0.920150
58.633500	0.5	0.919400
58.641833	0.5	0.919750
58.650167	0.5	0.918750
58.658500	0.5	0.918200
58.666833	0.5	0.915650
58.675167	0.5	0.912200
58.683500	0.5	0.908500
58.691833	0.5	0.906400
58.700167	0.5	0.904300
58.708500	0.5	0.903850
58.716833	0.5	0.902450
58.725167	0.5	0.901550
58.733500	0.5	0.900650
58.741833	0.5	0.900950
58.750167	0.5	0.899500
58.758500	0.5	0.898650
58.766833	0.5	0.897050
58.775167	0.5	0.896050
58.783500	0.5	0.895800
58.791833	0.5	0.894100
58.800167	0.5	0.891200
58.808500	0.5	0.887300
58.816833	0.5	0.887400
58.825167	0.5	0.887200
58.833500	0.5	0.886150
58.841833	0.5	0.884200
58.850167	0.5	0.881500
58.858500	0.5	0.877200
58.866833	0.5	0.874800
58.875167	0.5	0.872550
58.883500	0.5	0.871400
58.891833	0.5	0.870000
58.900167	0.5	0.867950
58.908500	0.5	0.866650
58.916833	0.5	0.865950
58.925167	0.5	0.865050
58.933500	0.5	0.864600
58.941833	0.5	0.862550
58.950167	0.5	0.862150
58.958500	0.5	0.861550
58.966833	0.5	0.859400
58.975167	0.5	0.858800
58.983500	0.5	0.859400
58.991833	0.5	0.855700
59.000167	0.5	0.854450
59.008500	0.5	0.853150
59.016833	0.5	0.853200
59.025167	0.5	0.851900
59.033500	0.5	0.851050
59.041833	0.5	0.848100
59.050167	0.5	0.843750
59.058500	0.5	0.841050
59.066833	0.5	0.837500
59.075167	0.5	0.836000
59.083500	0.5	0.834250
59.091833	0.5	0.833350
59.100167	0.5	0.831600
59.108500	0.5	0.831200
59.116833	0.5	0.830450
59.125167	0.5	0.830500
59.133500	0.5	0.830450
59.141833	0.5	0.828400
59.150167	0.5	0.826450
59.158500	0.5	0.825400
59.166833	0.5	0.824200
59.175167	0.5	0.822300
59.183500	0.5	0.818200
59.191833	0.5	0.817000
59.200167	0.5	0.816350
59.208500	0.5	0.815250
59.216833	0.5	0.812800
59.225167	0.5	0.809900
59.233500	0.5	0.804650
59.241833	0.5	0.801350
59.250167	0.5	0.798400
59.258500	0.5	0.796100
59.266833	0.5	0.793800
59.275167	0.5	0.791850
59.283500	0.5	0.789600
59.291833	0.5	0.787550
59.300167	0.5	0.786700
59.308500	0.5	0.784800
59.316833	0.5	0.781800
59.325167	0.5	0.780700
59.333500	0.5	0.778450
59.341833	0.5	0.776450
59.350167	0.5	0.775300
59.358500	0.5	0.774250
59.366833	0.5	0.769200
59.375167	0.5	0.766850
59.383500	0.5	0.765000
59.391833	0.5	0.764550
59.400167	0.5	0.762550
59.408500	0.5	0.759600
59.416833	0.5	0.755300
59.425167	0.5	0.751050
59.433500	0.5	0.748250
59.441833	0.5	0.745700
59.450167	0.5	0.743450
59.458500	0.5	0.741050
59.466833	0.5	0.739750
59.475167	0.5	0.736750
59.483500	0.5	0.735200
59.491833	0.5	0.733700
59.500167	0.5	0.732150
59.508500	0.5	0.731450
59.516833	0.5	0.730150
59.525167	0.5	0.728350
59.533500	0.5	0.725600
59.541833	0.5	0.724300
59.550167	0.5	0.721050
59.558500	0.5	0.717750
59.566833	0.5	0.717000
59.575167	0.5	0.716650
59.583500	0.5	0.715000
59.591833	0.5	0.714950
59.600167	0.5	0.709300
59.608500	0.5	0.704450
59.616833	0.5	0.700700
59.625167	0.5	0.698600
59.633500	0.5	0.695750
59.641833	0.5	0.694250
59.650167	0.5	0.691750
59.658500	0.5	0.690200
59.666833	0.5	0.688450
59.675167	0.5	0.688750
59.683500	0.5	0.688150
59.691833	0.5	0.688650
59.700167	0.5	0.686800
59.708500	0.5	0.684600
59.716833	0.5	0.684600
59.725167	0.5	0.684300
59.733500	0.5	0.682000
59.741833	0.5	0.677100
59.750167	0.5	0.674850
59.758500	0.5	0.674350
59.766833	0.5	0.671900
59.775167	0.5	0.670300
59.783500	0.5	0.667950
59.791833	0.5	0.662700
59.800167	0.5	0.659200
59.808500	0.5	0.655850
59.816833	0.5	0.653500
59.825167	0.5	0.652200
59.833500	0.5	0.649800
59.841833	0.5	0.647550
59.850167	0.5	0.646250
59.858500	0.5	0.644450
59.866833	0.5	0.644550
59.875167	0.5	0.643000
59.883500	0.5	0.642050
59.891833	0.5	0.641850
59.900167	0.5	0.640150
59.908500	0.5	0.638250
59.916833	0.5	0.638300
59.925167	0.5	0.634750
59.933500	0.5	0.631200
59.941833	0.5	0.629800
59.950167	0.5	0.628800
59.958500	0.5	0.626450
59.966833	0.5	0.625000
59.975167	0.5	0.621450
59.983500	0.5	0.617300
59.991833	0.5	0.613600
60.000167	0.5	0.610900
