# Supplementary material for: Moringa oleifera leaf polysaccharide alleviates experimental colitis by inhibiting inflammation and maintaining intestinal barrier
Source: Front Nutr. 2022 Nov 10;9:1055791. doi: 10.3389/fnut.2022.1055791 (PMC9686441; doi:10.3389/fnut.2022.1055791)
Supplement: Supplementary file 1 [file Data_Sheet_1.zip › Figure 2/Fig 2B/mono13mix_5_ED_1.txt]

文件路径	chrom://dew-pc/2022/20220719-MONO.seq/581.smp/ED_1.channel/ED_1.chm
通道	ED_1

进样信息:
数据仓	2022
进样	mono13mix_5
进样序号	6
位置	RA3
注释	
处理方法	Mono
仪器方法	Mono13-20-2201-1
类型	校正标准品
状态	已完成
进样日期	2022/7/19
进样时间	14:41:25
进样量 (µl)	5.0
稀释因子	1.0000
重量	1.0000

色谱数据信息:
时间最小值 (min)	0.000000
时间最大值 (min)	60.000000
数据点	7201
检测器	EDet1
正在生成数据系统	Chromeleon 7.2.5.9507
正在导出数据系统	Chromeleon 7.2.5.0
操作者	仪器控制器
信号数量	
信号单位	nC
信号最小值	-3.133000
信号最大值	145.410802
通道	ED_1
驱动名称	DC-5000
通道类型	评估
最小步长 (s)	0.5
最大步长 (s)	0.5
平均步长 (s)	0.5

信号参数信息:
信号信息	

色谱数据:
时间 (min)	步长 (s)	值 (nC)
0.000000	n.a.	-0.002800
0.008333	0.5	0.007600
0.016667	0.5	0.006150
0.025000	0.5	0.003200
0.033333	0.5	0.004450
0.041667	0.5	0.005250
0.050000	0.5	0.003950
0.058333	0.5	0.002500
0.066667	0.5	-0.002100
0.075000	0.5	-0.005950
0.083333	0.5	-0.007400
0.091667	0.5	-0.010500
0.100000	0.5	-0.013400
0.108333	0.5	-0.014100
0.116667	0.5	-0.015800
0.125000	0.5	-0.016900
0.133333	0.5	-0.018350
0.141667	0.5	-0.018550
0.150000	0.5	-0.019100
0.158333	0.5	-0.019100
0.166667	0.5	-0.019000
0.175000	0.5	-0.019900
0.183333	0.5	-0.020850
0.191667	0.5	-0.020450
0.200000	0.5	-0.021450
0.208333	0.5	-0.025700
0.216667	0.5	-0.026450
0.225000	0.5	-0.026300
0.233333	0.5	-0.026500
0.241667	0.5	-0.027100
0.250000	0.5	-0.029400
0.258333	0.5	-0.033900
0.266667	0.5	-0.037450
0.275000	0.5	-0.040100
0.283333	0.5	-0.041650
0.291667	0.5	-0.042150
0.300000	0.5	-0.042750
0.308333	0.5	-0.043000
0.316667	0.5	-0.042850
0.325000	0.5	-0.043450
0.333333	0.5	-0.042450
0.341667	0.5	-0.043500
0.350000	0.5	-0.044250
0.358333	0.5	-0.044550
0.366667	0.5	-0.045150
0.375000	0.5	-0.045550
0.383333	0.5	-0.044900
0.391667	0.5	-0.048300
0.400000	0.5	-0.049950
0.408333	0.5	-0.049400
0.416667	0.5	-0.048800
0.425000	0.5	-0.049350
0.433333	0.5	-0.050700
0.441667	0.5	-0.054700
0.450000	0.5	-0.057650
0.458333	0.5	-0.060650
0.466667	0.5	-0.062050
0.475000	0.5	-0.063150
0.483333	0.5	-0.062900
0.491667	0.5	-0.064450
0.500000	0.5	-0.065450
0.508333	0.5	-0.066000
0.516667	0.5	-0.066150
0.525000	0.5	-0.065600
0.533333	0.5	-0.065400
0.541667	0.5	-0.065700
0.550000	0.5	-0.066250
0.558333	0.5	-0.066600
0.566667	0.5	-0.067900
0.575000	0.5	-0.068350
0.583333	0.5	-0.072400
0.591667	0.5	-0.072700
0.600000	0.5	-0.073000
0.608333	0.5	-0.073450
0.616667	0.5	-0.075000
0.625000	0.5	-0.077400
0.633333	0.5	-0.081600
0.641667	0.5	-0.083900
0.650000	0.5	-0.086650
0.658333	0.5	-0.088000
0.666667	0.5	-0.090000
0.675000	0.5	-0.090550
0.683333	0.5	-0.091800
0.691667	0.5	-0.092000
0.700000	0.5	-0.091950
0.708333	0.5	-0.091350
0.716667	0.5	-0.091900
0.725000	0.5	-0.091400
0.733333	0.5	-0.092450
0.741667	0.5	-0.093450
0.750000	0.5	-0.092700
0.758333	0.5	-0.091950
0.766667	0.5	-0.096050
0.775000	0.5	-0.097150
0.783333	0.5	-0.097550
0.791667	0.5	-0.097050
0.800000	0.5	-0.097050
0.808333	0.5	-0.097850
0.816667	0.5	-0.102200
0.825000	0.5	-0.105850
0.833333	0.5	-0.107900
0.841667	0.5	-0.109550
0.850000	0.5	-0.109950
0.858333	0.5	-0.110550
0.866667	0.5	-0.110950
0.875000	0.5	-0.111550
0.883333	0.5	-0.110800
0.891667	0.5	-0.110850
0.900000	0.5	-0.109700
0.908333	0.5	-0.109700
0.916667	0.5	-0.109850
0.925000	0.5	-0.109350
0.933333	0.5	-0.109650
0.941667	0.5	-0.111200
0.950000	0.5	-0.111200
0.958333	0.5	-0.113750
0.966667	0.5	-0.113000
0.975000	0.5	-0.113750
0.983333	0.5	-0.113450
0.991667	0.5	-0.114500
1.000000	0.5	-0.117000
1.008333	0.5	-0.119850
1.016667	0.5	-0.122050
1.025000	0.5	-0.123500
1.033333	0.5	-0.124050
1.041667	0.5	-0.125400
1.050000	0.5	-0.125750
1.058333	0.5	-0.126700
1.066667	0.5	-0.127200
1.075000	0.5	-0.126400
1.083333	0.5	-0.126100
1.091667	0.5	-0.125500
1.100000	0.5	-0.123950
1.108333	0.5	-0.123550
1.116667	0.5	-0.123650
1.125000	0.5	-0.121300
1.133333	0.5	-0.120500
1.141667	0.5	-0.123750
1.150000	0.5	-0.123450
1.158333	0.5	-0.122450
1.166667	0.5	-0.121200
1.175000	0.5	-0.120400
1.183333	0.5	-0.119850
1.191667	0.5	-0.117750
1.200000	0.5	-0.108450
1.208333	0.5	-0.084000
1.216667	0.5	-0.044200
1.225000	0.5	0.011450
1.233333	0.5	0.075500
1.241667	0.5	0.137450
1.250000	0.5	0.178050
1.258333	0.5	0.184700
1.266667	0.5	0.164950
1.275000	0.5	0.139000
1.283333	0.5	0.125300
1.291667	0.5	0.127100
1.300000	0.5	0.138000
1.308333	0.5	0.158800
1.316667	0.5	0.217100
1.325000	0.5	0.344400
1.333333	0.5	0.536450
1.341667	0.5	0.747550
1.350000	0.5	0.944700
1.358333	0.5	1.227800
1.366667	0.5	1.851050
1.375000	0.5	2.928900
1.383333	0.5	4.155550
1.391667	0.5	5.044700
1.400000	0.5	5.320700
1.408333	0.5	5.011700
1.416667	0.5	4.329850
1.425000	0.5	3.516400
1.433333	0.5	2.755200
1.441667	0.5	2.135800
1.450000	0.5	1.681150
1.458333	0.5	1.369450
1.466667	0.5	1.168250
1.475000	0.5	1.043550
1.483333	0.5	0.972750
1.491667	0.5	0.943100
1.500000	0.5	0.946350
1.508333	0.5	0.974800
1.516667	0.5	1.018050
1.525000	0.5	1.077650
1.533333	0.5	1.148950
1.541667	0.5	1.230850
1.550000	0.5	1.324700
1.558333	0.5	1.430050
1.566667	0.5	1.547400
1.575000	0.5	1.676400
1.583333	0.5	1.815550
1.591667	0.5	1.962550
1.600000	0.5	2.115850
1.608333	0.5	2.275050
1.616667	0.5	2.437350
1.625000	0.5	2.602200
1.633333	0.5	2.767950
1.641667	0.5	2.933850
1.650000	0.5	3.097650
1.658333	0.5	3.258850
1.666667	0.5	3.415050
1.675000	0.5	3.565700
1.683333	0.5	3.711100
1.691667	0.5	3.851150
1.700000	0.5	3.980300
1.708333	0.5	4.103250
1.716667	0.5	4.219650
1.725000	0.5	4.327650
1.733333	0.5	4.426550
1.741667	0.5	4.517400
1.750000	0.5	4.595400
1.758333	0.5	4.664550
1.766667	0.5	4.725600
1.775000	0.5	4.777450
1.783333	0.5	4.821100
1.791667	0.5	4.857450
1.800000	0.5	4.886900
1.808333	0.5	4.907500
1.816667	0.5	4.921500
1.825000	0.5	4.925900
1.833333	0.5	4.923850
1.841667	0.5	4.914400
1.850000	0.5	4.896900
1.858333	0.5	4.873850
1.866667	0.5	4.845900
1.875000	0.5	4.812300
1.883333	0.5	4.772850
1.891667	0.5	4.723950
1.900000	0.5	4.672250
1.908333	0.5	4.615500
1.916667	0.5	4.554100
1.925000	0.5	4.488700
1.933333	0.5	4.418600
1.941667	0.5	4.345100
1.950000	0.5	4.271450
1.958333	0.5	4.195600
1.966667	0.5	4.119250
1.975000	0.5	4.042300
1.983333	0.5	3.964400
1.991667	0.5	3.884650
2.000000	0.5	3.804900
2.008333	0.5	3.724350
2.016667	0.5	3.644100
2.025000	0.5	3.564400
2.033333	0.5	3.487200
2.041667	0.5	3.411050
2.050000	0.5	3.334450
2.058333	0.5	3.259000
2.066667	0.5	3.182100
2.075000	0.5	3.097600
2.083333	0.5	3.013150
2.091667	0.5	2.927850
2.100000	0.5	2.844650
2.108333	0.5	2.760300
2.116667	0.5	2.677200
2.125000	0.5	2.593050
2.133333	0.5	2.510050
2.141667	0.5	2.429550
2.150000	0.5	2.350750
2.158333	0.5	2.274000
2.166667	0.5	2.198750
2.175000	0.5	2.125550
2.183333	0.5	2.053750
2.191667	0.5	1.984450
2.200000	0.5	1.917050
2.208333	0.5	1.852850
2.216667	0.5	1.788850
2.225000	0.5	1.725300
2.233333	0.5	1.664750
2.241667	0.5	1.605700
2.250000	0.5	1.546400
2.258333	0.5	1.488550
2.266667	0.5	1.430150
2.275000	0.5	1.376350
2.283333	0.5	1.324750
2.291667	0.5	1.274450
2.300000	0.5	1.223450
2.308333	0.5	1.173800
2.316667	0.5	1.123400
2.325000	0.5	1.075800
2.333333	0.5	1.030000
2.341667	0.5	0.986400
2.350000	0.5	0.943950
2.358333	0.5	0.903100
2.366667	0.5	0.864050
2.375000	0.5	0.826500
2.383333	0.5	0.791650
2.391667	0.5	0.757800
2.400000	0.5	0.725250
2.408333	0.5	0.693850
2.416667	0.5	0.662950
2.425000	0.5	0.632000
2.433333	0.5	0.601950
2.441667	0.5	0.573350
2.450000	0.5	0.542600
2.458333	0.5	0.515150
2.466667	0.5	0.489450
2.475000	0.5	0.465350
2.483333	0.5	0.441050
2.491667	0.5	0.417900
2.500000	0.5	0.392900
2.508333	0.5	0.368400
2.516667	0.5	0.348000
2.525000	0.5	0.327700
2.533333	0.5	0.310000
2.541667	0.5	0.293600
2.550000	0.5	0.280300
2.558333	0.5	0.268150
2.566667	0.5	0.260100
2.575000	0.5	0.256050
2.583333	0.5	0.254400
2.591667	0.5	0.256600
2.600000	0.5	0.264500
2.608333	0.5	0.276000
2.616667	0.5	0.291950
2.625000	0.5	0.316050
2.633333	0.5	0.343900
2.641667	0.5	0.372100
2.650000	0.5	0.408700
2.658333	0.5	0.448300
2.666667	0.5	0.489000
2.675000	0.5	0.530200
2.683333	0.5	0.569600
2.691667	0.5	0.604750
2.700000	0.5	0.638100
2.708333	0.5	0.669550
2.716667	0.5	0.696500
2.725000	0.5	0.720550
2.733333	0.5	0.738850
2.741667	0.5	0.752200
2.750000	0.5	0.759800
2.758333	0.5	0.763200
2.766667	0.5	0.760450
2.775000	0.5	0.753950
2.783333	0.5	0.742100
2.791667	0.5	0.726250
2.800000	0.5	0.707400
2.808333	0.5	0.686150
2.816667	0.5	0.661750
2.825000	0.5	0.632900
2.833333	0.5	0.605500
2.841667	0.5	0.578550
2.850000	0.5	0.550000
2.858333	0.5	0.521100
2.866667	0.5	0.491550
2.875000	0.5	0.459850
2.883333	0.5	0.430100
2.891667	0.5	0.402300
2.900000	0.5	0.376100
2.908333	0.5	0.351150
2.916667	0.5	0.328250
2.925000	0.5	0.306800
2.933333	0.5	0.284350
2.941667	0.5	0.264100
2.950000	0.5	0.246450
2.958333	0.5	0.227450
2.966667	0.5	0.210000
2.975000	0.5	0.194600
2.983333	0.5	0.178000
2.991667	0.5	0.162600
3.000000	0.5	0.150150
3.008333	0.5	0.135150
3.016667	0.5	0.120350
3.025000	0.5	0.108950
3.033333	0.5	0.099250
3.041667	0.5	0.088450
3.050000	0.5	0.078700
3.058333	0.5	0.067400
3.066667	0.5	0.055500
3.075000	0.5	0.044750
3.083333	0.5	0.035550
3.091667	0.5	0.026400
3.100000	0.5	0.019250
3.108333	0.5	0.012550
3.116667	0.5	0.005800
3.125000	0.5	-0.000200
3.133333	0.5	-0.005300
3.141667	0.5	-0.009550
3.150000	0.5	-0.014150
3.158333	0.5	-0.019650
3.166667	0.5	-0.024800
3.175000	0.5	-0.028900
3.183333	0.5	-0.033050
3.191667	0.5	-0.037700
3.200000	0.5	-0.044350
3.208333	0.5	-0.047950
3.216667	0.5	-0.049400
3.225000	0.5	-0.051250
3.233333	0.5	-0.054000
3.241667	0.5	-0.058200
3.250000	0.5	-0.064650
3.258333	0.5	-0.069100
3.266667	0.5	-0.074450
3.275000	0.5	-0.078850
3.283333	0.5	-0.083700
3.291667	0.5	-0.087150
3.300000	0.5	-0.090850
3.308333	0.5	-0.094100
3.316667	0.5	-0.096350
3.325000	0.5	-0.098350
3.333333	0.5	-0.101950
3.341667	0.5	-0.103750
3.350000	0.5	-0.105100
3.358333	0.5	-0.107450
3.366667	0.5	-0.108950
3.375000	0.5	-0.109800
3.383333	0.5	-0.114450
3.391667	0.5	-0.117600
3.400000	0.5	-0.119550
3.408333	0.5	-0.120450
3.416667	0.5	-0.123150
3.425000	0.5	-0.125300
3.433333	0.5	-0.130100
3.441667	0.5	-0.134600
3.450000	0.5	-0.137250
3.458333	0.5	-0.140300
3.466667	0.5	-0.142050
3.475000	0.5	-0.144500
3.483333	0.5	-0.145700
3.491667	0.5	-0.147900
3.500000	0.5	-0.148150
3.508333	0.5	-0.148800
3.516667	0.5	-0.148800
3.525000	0.5	-0.149000
3.533333	0.5	-0.149450
3.541667	0.5	-0.149400
3.550000	0.5	-0.150450
3.558333	0.5	-0.151300
3.566667	0.5	-0.152500
3.575000	0.5	-0.156800
3.583333	0.5	-0.156800
3.591667	0.5	-0.156900
3.600000	0.5	-0.157400
3.608333	0.5	-0.158150
3.616667	0.5	-0.159800
3.625000	0.5	-0.164100
3.633333	0.5	-0.166700
3.641667	0.5	-0.168850
3.650000	0.5	-0.170250
3.658333	0.5	-0.170600
3.666667	0.5	-0.171100
3.675000	0.5	-0.171200
3.683333	0.5	-0.171700
3.691667	0.5	-0.170450
3.700000	0.5	-0.170350
3.708333	0.5	-0.171250
3.716667	0.5	-0.171250
3.725000	0.5	-0.171600
3.733333	0.5	-0.171700
3.741667	0.5	-0.171500
3.750000	0.5	-0.172500
3.758333	0.5	-0.175100
3.766667	0.5	-0.175400
3.775000	0.5	-0.175250
3.783333	0.5	-0.175500
3.791667	0.5	-0.175800
3.800000	0.5	-0.176250
3.808333	0.5	-0.180000
3.816667	0.5	-0.183200
3.825000	0.5	-0.184750
3.833333	0.5	-0.186100
3.841667	0.5	-0.186400
3.850000	0.5	-0.187400
3.858333	0.5	-0.188600
3.866667	0.5	-0.189850
3.875000	0.5	-0.190300
3.883333	0.5	-0.189800
3.891667	0.5	-0.191950
3.900000	0.5	-0.193150
3.908333	0.5	-0.193200
3.916667	0.5	-0.193950
3.925000	0.5	-0.195350
3.933333	0.5	-0.195400
3.941667	0.5	-0.196550
3.950000	0.5	-0.200400
3.958333	0.5	-0.200800
3.966667	0.5	-0.201150
3.975000	0.5	-0.202050
3.983333	0.5	-0.203000
3.991667	0.5	-0.206200
4.000000	0.5	-0.210550
4.008333	0.5	-0.214450
4.016667	0.5	-0.216950
4.025000	0.5	-0.219650
4.033333	0.5	-0.220450
4.041667	0.5	-0.221800
4.050000	0.5	-0.222600
4.058333	0.5	-0.223750
4.066667	0.5	-0.223550
4.075000	0.5	-0.223800
4.083333	0.5	-0.224250
4.091667	0.5	-0.225800
4.100000	0.5	-0.227250
4.108333	0.5	-0.227300
4.116667	0.5	-0.227200
4.125000	0.5	-0.228000
4.133333	0.5	-0.231800
4.141667	0.5	-0.233700
4.150000	0.5	-0.233100
4.158333	0.5	-0.233100
4.166667	0.5	-0.233350
4.175000	0.5	-0.234950
4.183333	0.5	-0.239400
4.191667	0.5	-0.242300
4.200000	0.5	-0.244250
4.208333	0.5	-0.245550
4.216667	0.5	-0.246200
4.225000	0.5	-0.246300
4.233333	0.5	-0.246850
4.241667	0.5	-0.246700
4.250000	0.5	-0.246500
4.258333	0.5	-0.245400
4.266667	0.5	-0.247550
4.275000	0.5	-0.247750
4.283333	0.5	-0.247400
4.291667	0.5	-0.247900
4.300000	0.5	-0.248300
4.308333	0.5	-0.247100
4.316667	0.5	-0.249100
4.325000	0.5	-0.251250
4.333333	0.5	-0.250600
4.341667	0.5	-0.249400
4.350000	0.5	-0.250100
4.358333	0.5	-0.249900
4.366667	0.5	-0.253050
4.375000	0.5	-0.255300
4.383333	0.5	-0.257250
4.391667	0.5	-0.257450
4.400000	0.5	-0.258050
4.408333	0.5	-0.257650
4.416667	0.5	-0.256750
4.425000	0.5	-0.254700
4.433333	0.5	-0.249700
4.441667	0.5	-0.240850
4.450000	0.5	-0.223600
4.458333	0.5	-0.193700
4.466667	0.5	-0.141900
4.475000	0.5	-0.055000
4.483333	0.5	0.084800
4.491667	0.5	0.300250
4.500000	0.5	0.620550
4.508333	0.5	1.074100
4.516667	0.5	1.698400
4.525000	0.5	2.516850
4.533333	0.5	3.544150
4.541667	0.5	4.779550
4.550000	0.5	6.197550
4.558333	0.5	7.743650
4.566667	0.5	9.342250
4.575000	0.5	10.900200
4.583333	0.5	12.327850
4.591667	0.5	13.534000
4.600000	0.5	14.453200
4.608333	0.5	15.016350
4.616667	0.5	15.229750
4.625000	0.5	15.083500
4.633333	0.5	14.607200
4.641667	0.5	13.832700
4.650000	0.5	12.820750
4.658333	0.5	11.640600
4.666667	0.5	10.358550
4.675000	0.5	9.042850
4.683333	0.5	7.753500
4.691667	0.5	6.530350
4.700000	0.5	5.415000
4.708333	0.5	4.433400
4.716667	0.5	3.590800
4.725000	0.5	2.879950
4.733333	0.5	2.294350
4.741667	0.5	1.816250
4.750000	0.5	1.433800
4.758333	0.5	1.132450
4.766667	0.5	0.894400
4.775000	0.5	0.707550
4.783333	0.5	0.559200
4.791667	0.5	0.441200
4.800000	0.5	0.345550
4.808333	0.5	0.269100
4.816667	0.5	0.206450
4.825000	0.5	0.154550
4.833333	0.5	0.110050
4.841667	0.5	0.073650
4.850000	0.5	0.042700
4.858333	0.5	0.015700
4.866667	0.5	-0.007700
4.875000	0.5	-0.027150
4.883333	0.5	-0.047850
4.891667	0.5	-0.062900
4.900000	0.5	-0.076800
4.908333	0.5	-0.089250
4.916667	0.5	-0.101100
4.925000	0.5	-0.113800
4.933333	0.5	-0.127100
4.941667	0.5	-0.138450
4.950000	0.5	-0.148950
4.958333	0.5	-0.158550
4.966667	0.5	-0.166450
4.975000	0.5	-0.174650
4.983333	0.5	-0.181450
4.991667	0.5	-0.188600
5.000000	0.5	-0.193850
5.008333	0.5	-0.198900
5.016667	0.5	-0.202950
5.025000	0.5	-0.208550
5.033333	0.5	-0.214700
5.041667	0.5	-0.218550
5.050000	0.5	-0.221750
5.058333	0.5	-0.225200
5.066667	0.5	-0.231850
5.075000	0.5	-0.235650
5.083333	0.5	-0.238300
5.091667	0.5	-0.241150
5.100000	0.5	-0.243600
5.108333	0.5	-0.247000
5.116667	0.5	-0.252600
5.125000	0.5	-0.257850
5.133333	0.5	-0.260950
5.141667	0.5	-0.264550
5.150000	0.5	-0.266750
5.158333	0.5	-0.268500
5.166667	0.5	-0.270150
5.175000	0.5	-0.271600
5.183333	0.5	-0.273000
5.191667	0.5	-0.273600
5.200000	0.5	-0.275750
5.208333	0.5	-0.277200
5.216667	0.5	-0.277250
5.225000	0.5	-0.277500
5.233333	0.5	-0.279300
5.241667	0.5	-0.279650
5.250000	0.5	-0.281050
5.258333	0.5	-0.285450
5.266667	0.5	-0.285400
5.275000	0.5	-0.286100
5.283333	0.5	-0.287050
5.291667	0.5	-0.287550
5.300000	0.5	-0.291050
5.308333	0.5	-0.293750
5.316667	0.5	-0.296800
5.325000	0.5	-0.298400
5.333333	0.5	-0.300050
5.341667	0.5	-0.300000
5.350000	0.5	-0.300900
5.358333	0.5	-0.301400
5.366667	0.5	-0.302100
5.375000	0.5	-0.301950
5.383333	0.5	-0.301350
5.391667	0.5	-0.299850
5.400000	0.5	-0.300200
5.408333	0.5	-0.300800
5.416667	0.5	-0.300400
5.425000	0.5	-0.300100
5.433333	0.5	-0.300750
5.441667	0.5	-0.305000
5.450000	0.5	-0.305600
5.458333	0.5	-0.305100
5.466667	0.5	-0.304850
5.475000	0.5	-0.305000
5.483333	0.5	-0.306150
5.491667	0.5	-0.309550
5.500000	0.5	-0.312100
5.508333	0.5	-0.314300
5.516667	0.5	-0.314950
5.525000	0.5	-0.315350
5.533333	0.5	-0.315250
5.541667	0.5	-0.314950
5.550000	0.5	-0.314850
5.558333	0.5	-0.313850
5.566667	0.5	-0.312300
5.575000	0.5	-0.312550
5.583333	0.5	-0.312500
5.591667	0.5	-0.312500
5.600000	0.5	-0.313100
5.608333	0.5	-0.313000
5.616667	0.5	-0.312350
5.625000	0.5	-0.315200
5.633333	0.5	-0.317250
5.641667	0.5	-0.316900
5.650000	0.5	-0.316000
5.658333	0.5	-0.316750
5.666667	0.5	-0.317050
5.675000	0.5	-0.320750
5.683333	0.5	-0.323400
5.691667	0.5	-0.325450
5.700000	0.5	-0.326800
5.708333	0.5	-0.327700
5.716667	0.5	-0.327800
5.725000	0.5	-0.328250
5.733333	0.5	-0.328600
5.741667	0.5	-0.328650
5.750000	0.5	-0.328050
5.758333	0.5	-0.326800
5.766667	0.5	-0.326550
5.775000	0.5	-0.326800
5.783333	0.5	-0.326650
5.791667	0.5	-0.327400
5.800000	0.5	-0.327950
5.808333	0.5	-0.328000
5.816667	0.5	-0.332200
5.825000	0.5	-0.332550
5.833333	0.5	-0.332600
5.841667	0.5	-0.333100
5.850000	0.5	-0.334050
5.858333	0.5	-0.336700
5.866667	0.5	-0.340700
5.875000	0.5	-0.343100
5.883333	0.5	-0.345850
5.891667	0.5	-0.347750
5.900000	0.5	-0.349450
5.908333	0.5	-0.349850
5.916667	0.5	-0.351400
5.925000	0.5	-0.351600
5.933333	0.5	-0.351900
5.941667	0.5	-0.351400
5.950000	0.5	-0.351900
5.958333	0.5	-0.352000
5.966667	0.5	-0.353400
5.975000	0.5	-0.354250
5.983333	0.5	-0.352850
5.991667	0.5	-0.352350
6.000000	0.5	-0.356550
6.008333	0.5	-0.357750
6.016667	0.5	-0.357600
6.025000	0.5	-0.357250
6.033333	0.5	-0.357100
6.041667	0.5	-0.358600
6.050000	0.5	-0.362400
6.058333	0.5	-0.366150
6.066667	0.5	-0.368150
6.075000	0.5	-0.369950
6.083333	0.5	-0.370450
6.091667	0.5	-0.371250
6.100000	0.5	-0.371400
6.108333	0.5	-0.372100
6.116667	0.5	-0.371800
6.125000	0.5	-0.371700
6.133333	0.5	-0.370650
6.141667	0.5	-0.371250
6.150000	0.5	-0.371050
6.158333	0.5	-0.370200
6.166667	0.5	-0.371600
6.175000	0.5	-0.372600
6.183333	0.5	-0.373600
6.191667	0.5	-0.377250
6.200000	0.5	-0.376250
6.208333	0.5	-0.376450
6.216667	0.5	-0.376300
6.225000	0.5	-0.378000
6.233333	0.5	-0.380950
6.241667	0.5	-0.384450
6.250000	0.5	-0.387250
6.258333	0.5	-0.389050
6.266667	0.5	-0.390050
6.275000	0.5	-0.391200
6.283333	0.5	-0.392300
6.291667	0.5	-0.392800
6.300000	0.5	-0.393750
6.308333	0.5	-0.393150
6.316667	0.5	-0.393550
6.325000	0.5	-0.393750
6.333333	0.5	-0.393650
6.341667	0.5	-0.394650
6.350000	0.5	-0.394700
6.358333	0.5	-0.393950
6.366667	0.5	-0.394300
6.375000	0.5	-0.398850
6.383333	0.5	-0.399750
6.391667	0.5	-0.399200
6.400000	0.5	-0.398600
6.408333	0.5	-0.398800
6.416667	0.5	-0.400300
6.425000	0.5	-0.403250
6.433333	0.5	-0.406000
6.441667	0.5	-0.408000
6.450000	0.5	-0.409650
6.458333	0.5	-0.409950
6.466667	0.5	-0.410400
6.475000	0.5	-0.410800
6.483333	0.5	-0.411050
6.491667	0.5	-0.410700
6.500000	0.5	-0.408700
6.508333	0.5	-0.409850
6.516667	0.5	-0.410600
6.525000	0.5	-0.410300
6.533333	0.5	-0.410400
6.541667	0.5	-0.409600
6.550000	0.5	-0.408450
6.558333	0.5	-0.409650
6.566667	0.5	-0.411400
6.575000	0.5	-0.410450
6.583333	0.5	-0.408900
6.591667	0.5	-0.408500
6.600000	0.5	-0.408200
6.608333	0.5	-0.410500
6.616667	0.5	-0.413100
6.625000	0.5	-0.415050
6.633333	0.5	-0.415500
6.641667	0.5	-0.416100
6.650000	0.5	-0.415600
6.658333	0.5	-0.416100
6.666667	0.5	-0.415450
6.675000	0.5	-0.415550
6.683333	0.5	-0.414550
6.691667	0.5	-0.413900
6.700000	0.5	-0.413400
6.708333	0.5	-0.412950
6.716667	0.5	-0.412400
6.725000	0.5	-0.411250
6.733333	0.5	-0.411150
6.741667	0.5	-0.410250
6.750000	0.5	-0.412600
6.758333	0.5	-0.413300
6.766667	0.5	-0.412900
6.775000	0.5	-0.412100
6.783333	0.5	-0.411950
6.791667	0.5	-0.412950
6.800000	0.5	-0.415950
6.808333	0.5	-0.418100
6.816667	0.5	-0.419400
6.825000	0.5	-0.420100
6.833333	0.5	-0.420700
6.841667	0.5	-0.420650
6.850000	0.5	-0.421250
6.858333	0.5	-0.420700
6.866667	0.5	-0.420200
6.875000	0.5	-0.418700
6.883333	0.5	-0.420350
6.891667	0.5	-0.419850
6.900000	0.5	-0.420700
6.908333	0.5	-0.421850
6.916667	0.5	-0.421250
6.925000	0.5	-0.419950
6.933333	0.5	-0.422950
6.941667	0.5	-0.424450
6.950000	0.5	-0.424300
6.958333	0.5	-0.423600
6.966667	0.5	-0.424050
6.975000	0.5	-0.423950
6.983333	0.5	-0.427350
6.991667	0.5	-0.430950
7.000000	0.5	-0.433400
7.008333	0.5	-0.435350
7.016667	0.5	-0.436150
7.025000	0.5	-0.436550
7.033333	0.5	-0.436600
7.041667	0.5	-0.437300
7.050000	0.5	-0.437750
7.058333	0.5	-0.438000
7.066667	0.5	-0.437600
7.075000	0.5	-0.438150
7.083333	0.5	-0.439450
7.091667	0.5	-0.438500
7.100000	0.5	-0.438350
7.108333	0.5	-0.438900
7.116667	0.5	-0.439650
7.125000	0.5	-0.442650
7.133333	0.5	-0.442050
7.141667	0.5	-0.441350
7.150000	0.5	-0.440900
7.158333	0.5	-0.441650
7.166667	0.5	-0.442900
7.175000	0.5	-0.446500
7.183333	0.5	-0.448550
7.191667	0.5	-0.450050
7.200000	0.5	-0.450300
7.208333	0.5	-0.451000
7.216667	0.5	-0.451100
7.225000	0.5	-0.451650
7.233333	0.5	-0.451300
7.241667	0.5	-0.450450
7.250000	0.5	-0.449400
7.258333	0.5	-0.450450
7.266667	0.5	-0.449500
7.275000	0.5	-0.449150
7.283333	0.5	-0.449250
7.291667	0.5	-0.447550
7.300000	0.5	-0.446100
7.308333	0.5	-0.448850
7.316667	0.5	-0.449650
7.325000	0.5	-0.448600
7.333333	0.5	-0.447400
7.341667	0.5	-0.447400
7.350000	0.5	-0.448450
7.358333	0.5	-0.450650
7.366667	0.5	-0.453750
7.375000	0.5	-0.455050
7.383333	0.5	-0.456350
7.391667	0.5	-0.455900
7.400000	0.5	-0.456650
7.408333	0.5	-0.456500
7.416667	0.5	-0.456400
7.425000	0.5	-0.455300
7.433333	0.5	-0.454050
7.441667	0.5	-0.453200
7.450000	0.5	-0.453450
7.458333	0.5	-0.453550
7.466667	0.5	-0.452800
7.475000	0.5	-0.453350
7.483333	0.5	-0.453300
7.491667	0.5	-0.453850
7.500000	0.5	-0.456050
7.508333	0.5	-0.454750
7.516667	0.5	-0.453250
7.525000	0.5	-0.452800
7.533333	0.5	-0.453300
7.541667	0.5	-0.455150
7.550000	0.5	-0.458100
7.558333	0.5	-0.460200
7.566667	0.5	-0.461050
7.575000	0.5	-0.461550
7.583333	0.5	-0.461500
7.591667	0.5	-0.461650
7.600000	0.5	-0.461450
7.608333	0.5	-0.461800
7.616667	0.5	-0.460350
7.625000	0.5	-0.459550
7.633333	0.5	-0.458450
7.641667	0.5	-0.457500
7.650000	0.5	-0.456750
7.658333	0.5	-0.455550
7.666667	0.5	-0.455250
7.675000	0.5	-0.455500
7.683333	0.5	-0.457700
7.691667	0.5	-0.457600
7.700000	0.5	-0.456800
7.708333	0.5	-0.455900
7.716667	0.5	-0.455800
7.725000	0.5	-0.456950
7.733333	0.5	-0.459400
7.741667	0.5	-0.461700
7.750000	0.5	-0.462550
7.758333	0.5	-0.463300
7.766667	0.5	-0.463450
7.775000	0.5	-0.463600
7.783333	0.5	-0.464100
7.791667	0.5	-0.463850
7.800000	0.5	-0.463400
7.808333	0.5	-0.461800
7.816667	0.5	-0.461650
7.825000	0.5	-0.460800
7.833333	0.5	-0.460100
7.841667	0.5	-0.460300
7.850000	0.5	-0.461000
7.858333	0.5	-0.459050
7.866667	0.5	-0.460200
7.875000	0.5	-0.462350
7.883333	0.5	-0.461800
7.891667	0.5	-0.460000
7.900000	0.5	-0.460300
7.908333	0.5	-0.459450
7.916667	0.5	-0.461650
7.925000	0.5	-0.465200
7.933333	0.5	-0.468050
7.941667	0.5	-0.468950
7.950000	0.5	-0.469600
7.958333	0.5	-0.469250
7.966667	0.5	-0.469200
7.975000	0.5	-0.468450
7.983333	0.5	-0.468750
7.991667	0.5	-0.467900
8.000000	0.5	-0.466950
8.008333	0.5	-0.465550
8.016667	0.5	-0.466400
8.025000	0.5	-0.466050
8.033333	0.5	-0.464700
8.041667	0.5	-0.465350
8.050000	0.5	-0.465400
8.058333	0.5	-0.467950
8.066667	0.5	-0.468200
8.075000	0.5	-0.466600
8.083333	0.5	-0.466300
8.091667	0.5	-0.466750
8.100000	0.5	-0.467650
8.108333	0.5	-0.471150
8.116667	0.5	-0.473050
8.125000	0.5	-0.474350
8.133333	0.5	-0.475100
8.141667	0.5	-0.475300
8.150000	0.5	-0.475250
8.158333	0.5	-0.476050
8.166667	0.5	-0.475700
8.175000	0.5	-0.475300
8.183333	0.5	-0.473750
8.191667	0.5	-0.474500
8.200000	0.5	-0.473650
8.208333	0.5	-0.473150
8.216667	0.5	-0.473550
8.225000	0.5	-0.473150
8.233333	0.5	-0.471250
8.241667	0.5	-0.473450
8.250000	0.5	-0.475300
8.258333	0.5	-0.474950
8.266667	0.5	-0.473600
8.275000	0.5	-0.474250
8.283333	0.5	-0.473850
8.291667	0.5	-0.476550
8.300000	0.5	-0.478950
8.308333	0.5	-0.480800
8.316667	0.5	-0.482700
8.325000	0.5	-0.482500
8.333333	0.5	-0.483050
8.341667	0.5	-0.482750
8.350000	0.5	-0.483150
8.358333	0.5	-0.482500
8.366667	0.5	-0.481800
8.375000	0.5	-0.480150
8.383333	0.5	-0.479250
8.391667	0.5	-0.479500
8.400000	0.5	-0.479800
8.408333	0.5	-0.479200
8.416667	0.5	-0.478850
8.425000	0.5	-0.479250
8.433333	0.5	-0.482600
8.441667	0.5	-0.482500
8.450000	0.5	-0.481200
8.458333	0.5	-0.480050
8.466667	0.5	-0.480300
8.475000	0.5	-0.481400
8.483333	0.5	-0.485400
8.491667	0.5	-0.488300
8.500000	0.5	-0.490400
8.508333	0.5	-0.491150
8.516667	0.5	-0.491200
8.525000	0.5	-0.491100
8.533333	0.5	-0.491350
8.541667	0.5	-0.491450
8.550000	0.5	-0.490450
8.558333	0.5	-0.489850
8.566667	0.5	-0.489900
8.575000	0.5	-0.489500
8.583333	0.5	-0.488950
8.591667	0.5	-0.488800
8.600000	0.5	-0.488000
8.608333	0.5	-0.487100
8.616667	0.5	-0.489750
8.625000	0.5	-0.490300
8.633333	0.5	-0.489350
8.641667	0.5	-0.488950
8.650000	0.5	-0.488800
8.658333	0.5	-0.488900
8.666667	0.5	-0.492050
8.675000	0.5	-0.494750
8.683333	0.5	-0.495550
8.691667	0.5	-0.496850
8.700000	0.5	-0.496700
8.708333	0.5	-0.496950
8.716667	0.5	-0.497100
8.725000	0.5	-0.497500
8.733333	0.5	-0.497050
8.741667	0.5	-0.495650
8.750000	0.5	-0.496400
8.758333	0.5	-0.496550
8.766667	0.5	-0.495900
8.775000	0.5	-0.495150
8.783333	0.5	-0.495550
8.791667	0.5	-0.495600
8.800000	0.5	-0.494850
8.808333	0.5	-0.498900
8.816667	0.5	-0.497900
8.825000	0.5	-0.497150
8.833333	0.5	-0.496750
8.841667	0.5	-0.496950
8.850000	0.5	-0.499000
8.858333	0.5	-0.502200
8.866667	0.5	-0.504700
8.875000	0.5	-0.505700
8.883333	0.5	-0.506900
8.891667	0.5	-0.507000
8.900000	0.5	-0.507550
8.908333	0.5	-0.507250
8.916667	0.5	-0.507450
8.925000	0.5	-0.506000
8.933333	0.5	-0.506100
8.941667	0.5	-0.505650
8.950000	0.5	-0.505850
8.958333	0.5	-0.506600
8.966667	0.5	-0.505400
8.975000	0.5	-0.505100
8.983333	0.5	-0.505500
8.991667	0.5	-0.507550
9.000000	0.5	-0.507800
9.008333	0.5	-0.505450
9.016667	0.5	-0.505250
9.025000	0.5	-0.505200
9.033333	0.5	-0.506250
9.041667	0.5	-0.509350
9.050000	0.5	-0.511950
9.058333	0.5	-0.512750
9.066667	0.5	-0.513750
9.075000	0.5	-0.513450
9.083333	0.5	-0.513600
9.091667	0.5	-0.514150
9.100000	0.5	-0.514000
9.108333	0.5	-0.513550
9.116667	0.5	-0.511300
9.125000	0.5	-0.512900
9.133333	0.5	-0.513100
9.141667	0.5	-0.511650
9.150000	0.5	-0.511400
9.158333	0.5	-0.511500
9.166667	0.5	-0.509800
9.175000	0.5	-0.510100
9.183333	0.5	-0.512050
9.191667	0.5	-0.511250
9.200000	0.5	-0.509350
9.208333	0.5	-0.509500
9.216667	0.5	-0.508750
9.225000	0.5	-0.511150
9.233333	0.5	-0.512600
9.241667	0.5	-0.514050
9.250000	0.5	-0.514600
9.258333	0.5	-0.515250
9.266667	0.5	-0.515300
9.275000	0.5	-0.514450
9.283333	0.5	-0.514100
9.291667	0.5	-0.512600
9.300000	0.5	-0.510700
9.308333	0.5	-0.509600
9.316667	0.5	-0.508350
9.325000	0.5	-0.508150
9.333333	0.5	-0.508400
9.341667	0.5	-0.506950
9.350000	0.5	-0.505450
9.358333	0.5	-0.505500
9.366667	0.5	-0.508850
9.375000	0.5	-0.509350
9.383333	0.5	-0.507550
9.391667	0.5	-0.506950
9.400000	0.5	-0.507000
9.408333	0.5	-0.508250
9.416667	0.5	-0.511600
9.425000	0.5	-0.513900
9.433333	0.5	-0.514950
9.441667	0.5	-0.515400
9.450000	0.5	-0.515100
9.458333	0.5	-0.513200
9.466667	0.5	-0.512250
9.475000	0.5	-0.509600
9.483333	0.5	-0.506100
9.491667	0.5	-0.500400
9.500000	0.5	-0.495600
9.508333	0.5	-0.488450
9.516667	0.5	-0.477050
9.525000	0.5	-0.462500
9.533333	0.5	-0.442800
9.541667	0.5	-0.417200
9.550000	0.5	-0.387800
9.558333	0.5	-0.348700
9.566667	0.5	-0.297350
9.575000	0.5	-0.233800
9.583333	0.5	-0.156450
9.591667	0.5	-0.060200
9.600000	0.5	0.053200
9.608333	0.5	0.191250
9.616667	0.5	0.357250
9.625000	0.5	0.552650
9.633333	0.5	0.782600
9.641667	0.5	1.048450
9.650000	0.5	1.353350
9.658333	0.5	1.696600
9.666667	0.5	2.081200
9.675000	0.5	2.505650
9.683333	0.5	2.969950
9.691667	0.5	3.469900
9.700000	0.5	4.002750
9.708333	0.5	4.563150
9.716667	0.5	5.143350
9.725000	0.5	5.736900
9.733333	0.5	6.340450
9.741667	0.5	6.934000
9.750000	0.5	7.516500
9.758333	0.5	8.073300
9.766667	0.5	8.599900
9.775000	0.5	9.086700
9.783333	0.5	9.527600
9.791667	0.5	9.908250
9.800000	0.5	10.225150
9.808333	0.5	10.471550
9.816667	0.5	10.647350
9.825000	0.5	10.749050
9.833333	0.5	10.778750
9.841667	0.5	10.732600
9.850000	0.5	10.616150
9.858333	0.5	10.432650
9.866667	0.5	10.185450
9.875000	0.5	9.883500
9.883333	0.5	9.533850
9.891667	0.5	9.139300
9.900000	0.5	8.710850
9.908333	0.5	8.259950
9.916667	0.5	7.794100
9.925000	0.5	7.315850
9.933333	0.5	6.838600
9.941667	0.5	6.373800
9.950000	0.5	5.926550
9.958333	0.5	5.504100
9.966667	0.5	5.114100
9.975000	0.5	4.759300
9.983333	0.5	4.446050
9.991667	0.5	4.182400
10.000000	0.5	3.967300
10.008333	0.5	3.805150
10.016667	0.5	3.693900
10.025000	0.5	3.635600
10.033333	0.5	3.625850
10.041667	0.5	3.664700
10.050000	0.5	3.747350
10.058333	0.5	3.869350
10.066667	0.5	4.024950
10.075000	0.5	4.209550
10.083333	0.5	4.416300
10.091667	0.5	4.638300
10.100000	0.5	4.868950
10.108333	0.5	5.105900
10.116667	0.5	5.333000
10.125000	0.5	5.553900
10.133333	0.5	5.757950
10.141667	0.5	5.942900
10.150000	0.5	6.102450
10.158333	0.5	6.232500
10.166667	0.5	6.328650
10.175000	0.5	6.388800
10.183333	0.5	6.413250
10.191667	0.5	6.399400
10.200000	0.5	6.349700
10.208333	0.5	6.261750
10.216667	0.5	6.139150
10.225000	0.5	5.981800
10.233333	0.5	5.795000
10.241667	0.5	5.579550
10.250000	0.5	5.341500
10.258333	0.5	5.083050
10.266667	0.5	4.805700
10.275000	0.5	4.516100
10.283333	0.5	4.220450
10.291667	0.5	3.919700
10.300000	0.5	3.612900
10.308333	0.5	3.310600
10.316667	0.5	3.016450
10.325000	0.5	2.729550
10.333333	0.5	2.453550
10.341667	0.5	2.188800
10.350000	0.5	1.935750
10.358333	0.5	1.698150
10.366667	0.5	1.478800
10.375000	0.5	1.275950
10.383333	0.5	1.089700
10.391667	0.5	0.920300
10.400000	0.5	0.767000
10.408333	0.5	0.629500
10.416667	0.5	0.506100
10.425000	0.5	0.398050
10.433333	0.5	0.301100
10.441667	0.5	0.215500
10.450000	0.5	0.141650
10.458333	0.5	0.076550
10.466667	0.5	0.020200
10.475000	0.5	-0.028650
10.483333	0.5	-0.073400
10.491667	0.5	-0.112550
10.500000	0.5	-0.143700
10.508333	0.5	-0.170400
10.516667	0.5	-0.194850
10.525000	0.5	-0.215950
10.533333	0.5	-0.237350
10.541667	0.5	-0.255800
10.550000	0.5	-0.271500
10.558333	0.5	-0.283550
10.566667	0.5	-0.294850
10.575000	0.5	-0.303650
10.583333	0.5	-0.312250
10.591667	0.5	-0.319850
10.600000	0.5	-0.326000
10.608333	0.5	-0.331100
10.616667	0.5	-0.335200
10.625000	0.5	-0.338700
10.633333	0.5	-0.341900
10.641667	0.5	-0.345250
10.650000	0.5	-0.348900
10.658333	0.5	-0.352650
10.666667	0.5	-0.355100
10.675000	0.5	-0.362450
10.683333	0.5	-0.365500
10.691667	0.5	-0.368350
10.700000	0.5	-0.370500
10.708333	0.5	-0.373950
10.716667	0.5	-0.377850
10.725000	0.5	-0.383900
10.733333	0.5	-0.389300
10.741667	0.5	-0.394000
10.750000	0.5	-0.397250
10.758333	0.5	-0.400950
10.766667	0.5	-0.403100
10.775000	0.5	-0.405900
10.783333	0.5	-0.408450
10.791667	0.5	-0.409950
10.800000	0.5	-0.411250
10.808333	0.5	-0.413750
10.816667	0.5	-0.415850
10.825000	0.5	-0.418650
10.833333	0.5	-0.421150
10.841667	0.5	-0.421850
10.850000	0.5	-0.422800
10.858333	0.5	-0.427350
10.866667	0.5	-0.429650
10.875000	0.5	-0.430500
10.883333	0.5	-0.431300
10.891667	0.5	-0.432300
10.900000	0.5	-0.434000
10.908333	0.5	-0.437850
10.916667	0.5	-0.442300
10.925000	0.5	-0.444200
10.933333	0.5	-0.446400
10.941667	0.5	-0.447650
10.950000	0.5	-0.448850
10.958333	0.5	-0.449050
10.966667	0.5	-0.450700
10.975000	0.5	-0.450650
10.983333	0.5	-0.450750
10.991667	0.5	-0.449650
11.000000	0.5	-0.449900
11.008333	0.5	-0.449950
11.016667	0.5	-0.448950
11.025000	0.5	-0.449450
11.033333	0.5	-0.449850
11.041667	0.5	-0.449350
11.050000	0.5	-0.453200
11.058333	0.5	-0.452550
11.066667	0.5	-0.452550
11.075000	0.5	-0.452050
11.083333	0.5	-0.452850
11.091667	0.5	-0.454550
11.100000	0.5	-0.457450
11.108333	0.5	-0.459700
11.116667	0.5	-0.461200
11.125000	0.5	-0.462150
11.133333	0.5	-0.462650
11.141667	0.5	-0.462750
11.150000	0.5	-0.462600
11.158333	0.5	-0.462600
11.166667	0.5	-0.461000
11.175000	0.5	-0.459900
11.183333	0.5	-0.459400
11.191667	0.5	-0.458150
11.200000	0.5	-0.458500
11.208333	0.5	-0.458750
11.216667	0.5	-0.456750
11.225000	0.5	-0.455450
11.233333	0.5	-0.458400
11.241667	0.5	-0.458450
11.250000	0.5	-0.457500
11.258333	0.5	-0.456300
11.266667	0.5	-0.455700
11.275000	0.5	-0.456250
11.283333	0.5	-0.458750
11.291667	0.5	-0.461850
11.300000	0.5	-0.462700
11.308333	0.5	-0.463550
11.316667	0.5	-0.462900
11.325000	0.5	-0.462700
11.333333	0.5	-0.462100
11.341667	0.5	-0.462250
11.350000	0.5	-0.461500
11.358333	0.5	-0.460700
11.366667	0.5	-0.459000
11.375000	0.5	-0.458800
11.383333	0.5	-0.457950
11.391667	0.5	-0.456850
11.400000	0.5	-0.457250
11.408333	0.5	-0.458200
11.416667	0.5	-0.458950
11.425000	0.5	-0.461050
11.433333	0.5	-0.460000
11.441667	0.5	-0.459750
11.450000	0.5	-0.459750
11.458333	0.5	-0.461200
11.466667	0.5	-0.463700
11.475000	0.5	-0.467300
11.483333	0.5	-0.470500
11.491667	0.5	-0.472350
11.500000	0.5	-0.474750
11.508333	0.5	-0.475750
11.516667	0.5	-0.478000
11.525000	0.5	-0.479900
11.533333	0.5	-0.482000
11.541667	0.5	-0.482600
11.550000	0.5	-0.484550
11.558333	0.5	-0.486750
11.566667	0.5	-0.488350
11.575000	0.5	-0.491350
11.583333	0.5	-0.494150
11.591667	0.5	-0.496050
11.600000	0.5	-0.499000
11.608333	0.5	-0.506350
11.616667	0.5	-0.510350
11.625000	0.5	-0.513650
11.633333	0.5	-0.516900
11.641667	0.5	-0.520450
11.650000	0.5	-0.526100
11.658333	0.5	-0.533050
11.666667	0.5	-0.540200
11.675000	0.5	-0.546750
11.683333	0.5	-0.553050
11.691667	0.5	-0.558350
11.700000	0.5	-0.563450
11.708333	0.5	-0.568800
11.716667	0.5	-0.573000
11.725000	0.5	-0.578150
11.733333	0.5	-0.581400
11.741667	0.5	-0.587650
11.750000	0.5	-0.592750
11.758333	0.5	-0.597400
11.766667	0.5	-0.601500
11.775000	0.5	-0.605050
11.783333	0.5	-0.606600
11.791667	0.5	-0.610950
11.800000	0.5	-0.613250
11.808333	0.5	-0.612050
11.816667	0.5	-0.609150
11.825000	0.5	-0.604900
11.833333	0.5	-0.599200
11.841667	0.5	-0.592700
11.850000	0.5	-0.582900
11.858333	0.5	-0.569150
11.866667	0.5	-0.548850
11.875000	0.5	-0.523250
11.883333	0.5	-0.489550
11.891667	0.5	-0.449500
11.900000	0.5	-0.401050
11.908333	0.5	-0.343050
11.916667	0.5	-0.273750
11.925000	0.5	-0.193400
11.933333	0.5	-0.100450
11.941667	0.5	0.006500
11.950000	0.5	0.129100
11.958333	0.5	0.269100
11.966667	0.5	0.425100
11.975000	0.5	0.599650
11.983333	0.5	0.791800
11.991667	0.5	1.004950
12.000000	0.5	1.238550
12.008333	0.5	1.493850
12.016667	0.5	1.768300
12.025000	0.5	2.062550
12.033333	0.5	2.373650
12.041667	0.5	2.702900
12.050000	0.5	3.047300
12.058333	0.5	3.406250
12.066667	0.5	3.776300
12.075000	0.5	4.155600
12.083333	0.5	4.538650
12.091667	0.5	4.923750
12.100000	0.5	5.304950
12.108333	0.5	5.682950
12.116667	0.5	6.046650
12.125000	0.5	6.397350
12.133333	0.5	6.729750
12.141667	0.5	7.037850
12.150000	0.5	7.320200
12.158333	0.5	7.577200
12.166667	0.5	7.799900
12.175000	0.5	7.987300
12.183333	0.5	8.136700
12.191667	0.5	8.251000
12.200000	0.5	8.324550
12.208333	0.5	8.361800
12.216667	0.5	8.356800
12.225000	0.5	8.310400
12.233333	0.5	8.223300
12.241667	0.5	8.099150
12.250000	0.5	7.938600
12.258333	0.5	7.744250
12.266667	0.5	7.517950
12.275000	0.5	7.262500
12.283333	0.5	6.981550
12.291667	0.5	6.678250
12.300000	0.5	6.357300
12.308333	0.5	6.019200
12.316667	0.5	5.668000
12.325000	0.5	5.309900
12.333333	0.5	4.948150
12.341667	0.5	4.582650
12.350000	0.5	4.219200
12.358333	0.5	3.856700
12.366667	0.5	3.503250
12.375000	0.5	3.159600
12.383333	0.5	2.827050
12.391667	0.5	2.504700
12.400000	0.5	2.197050
12.408333	0.5	1.901050
12.416667	0.5	1.623450
12.425000	0.5	1.362450
12.433333	0.5	1.118600
12.441667	0.5	0.891250
12.450000	0.5	0.680600
12.458333	0.5	0.486500
12.466667	0.5	0.308650
12.475000	0.5	0.146900
12.483333	0.5	-0.000550
12.491667	0.5	-0.134450
12.500000	0.5	-0.254750
12.508333	0.5	-0.364200
12.516667	0.5	-0.463550
12.525000	0.5	-0.551550
12.533333	0.5	-0.630700
12.541667	0.5	-0.705150
12.550000	0.5	-0.770450
12.558333	0.5	-0.827900
12.566667	0.5	-0.878400
12.575000	0.5	-0.924650
12.583333	0.5	-0.966650
12.591667	0.5	-1.006550
12.600000	0.5	-1.043400
12.608333	0.5	-1.075300
12.616667	0.5	-1.104600
12.625000	0.5	-1.129400
12.633333	0.5	-1.152800
12.641667	0.5	-1.173550
12.650000	0.5	-1.192850
12.658333	0.5	-1.209800
12.666667	0.5	-1.224750
12.675000	0.5	-1.239500
12.683333	0.5	-1.253550
12.691667	0.5	-1.266850
12.700000	0.5	-1.280400
12.708333	0.5	-1.291400
12.716667	0.5	-1.301650
12.725000	0.5	-1.313800
12.733333	0.5	-1.327000
12.741667	0.5	-1.335800
12.750000	0.5	-1.343550
12.758333	0.5	-1.352150
12.766667	0.5	-1.361050
12.775000	0.5	-1.371700
12.783333	0.5	-1.383850
12.791667	0.5	-1.394450
12.800000	0.5	-1.402800
12.808333	0.5	-1.410950
12.816667	0.5	-1.417350
12.825000	0.5	-1.424050
12.833333	0.5	-1.429850
12.841667	0.5	-1.436950
12.850000	0.5	-1.442050
12.858333	0.5	-1.446750
12.866667	0.5	-1.450550
12.875000	0.5	-1.456000
12.883333	0.5	-1.460950
12.891667	0.5	-1.464850
12.900000	0.5	-1.469250
12.908333	0.5	-1.474600
12.916667	0.5	-1.481800
12.925000	0.5	-1.486400
12.933333	0.5	-1.489600
12.941667	0.5	-1.493450
12.950000	0.5	-1.497550
12.958333	0.5	-1.502700
12.966667	0.5	-1.510400
12.975000	0.5	-1.516250
12.983333	0.5	-1.521250
12.991667	0.5	-1.526000
13.000000	0.5	-1.529900
13.008333	0.5	-1.533650
13.016667	0.5	-1.537450
13.025000	0.5	-1.540250
13.033333	0.5	-1.543200
13.041667	0.5	-1.544550
13.050000	0.5	-1.548000
13.058333	0.5	-1.549650
13.066667	0.5	-1.551250
13.075000	0.5	-1.554600
13.083333	0.5	-1.558300
13.091667	0.5	-1.559550
13.100000	0.5	-1.564200
13.108333	0.5	-1.568850
13.116667	0.5	-1.571300
13.125000	0.5	-1.571350
13.133333	0.5	-1.574550
13.141667	0.5	-1.577050
13.150000	0.5	-1.582050
13.158333	0.5	-1.587650
13.166667	0.5	-1.593050
13.175000	0.5	-1.596000
13.183333	0.5	-1.599550
13.191667	0.5	-1.601150
13.200000	0.5	-1.603400
13.208333	0.5	-1.605450
13.216667	0.5	-1.606550
13.225000	0.5	-1.607650
13.233333	0.5	-1.608150
13.241667	0.5	-1.608700
13.250000	0.5	-1.611250
13.258333	0.5	-1.612850
13.266667	0.5	-1.613500
13.275000	0.5	-1.614150
13.283333	0.5	-1.616150
13.291667	0.5	-1.620800
13.300000	0.5	-1.622500
13.308333	0.5	-1.622600
13.316667	0.5	-1.623850
13.325000	0.5	-1.625850
13.333333	0.5	-1.628500
13.341667	0.5	-1.633950
13.350000	0.5	-1.637500
13.358333	0.5	-1.640400
13.366667	0.5	-1.641800
13.375000	0.5	-1.643300
13.383333	0.5	-1.644050
13.391667	0.5	-1.645750
13.400000	0.5	-1.646500
13.408333	0.5	-1.646450
13.416667	0.5	-1.646450
13.425000	0.5	-1.648500
13.433333	0.5	-1.649050
13.441667	0.5	-1.649750
13.450000	0.5	-1.650050
13.458333	0.5	-1.650750
13.466667	0.5	-1.650750
13.475000	0.5	-1.654600
13.483333	0.5	-1.656950
13.491667	0.5	-1.656600
13.500000	0.5	-1.656550
13.508333	0.5	-1.657750
13.516667	0.5	-1.658750
13.525000	0.5	-1.663350
13.533333	0.5	-1.667450
13.541667	0.5	-1.670200
13.550000	0.5	-1.673300
13.558333	0.5	-1.674750
13.566667	0.5	-1.676450
13.575000	0.5	-1.677000
13.583333	0.5	-1.678600
13.591667	0.5	-1.679600
13.600000	0.5	-1.679550
13.608333	0.5	-1.679250
13.616667	0.5	-1.679650
13.625000	0.5	-1.680350
13.633333	0.5	-1.681700
13.641667	0.5	-1.683500
13.650000	0.5	-1.683450
13.658333	0.5	-1.684800
13.666667	0.5	-1.689950
13.675000	0.5	-1.689900
13.683333	0.5	-1.690600
13.691667	0.5	-1.690350
13.700000	0.5	-1.691900
13.708333	0.5	-1.695200
13.716667	0.5	-1.700950
13.725000	0.5	-1.704500
13.733333	0.5	-1.707900
13.741667	0.5	-1.709400
13.750000	0.5	-1.709950
13.758333	0.5	-1.710800
13.766667	0.5	-1.711550
13.775000	0.5	-1.712100
13.783333	0.5	-1.711600
13.791667	0.5	-1.711150
13.800000	0.5	-1.711000
13.808333	0.5	-1.711200
13.816667	0.5	-1.711650
13.825000	0.5	-1.710050
13.833333	0.5	-1.707800
13.841667	0.5	-1.707450
13.850000	0.5	-1.709300
13.858333	0.5	-1.708600
13.866667	0.5	-1.705350
13.875000	0.5	-1.702400
13.883333	0.5	-1.699150
13.891667	0.5	-1.696000
13.900000	0.5	-1.694150
13.908333	0.5	-1.690900
13.916667	0.5	-1.685050
13.925000	0.5	-1.676900
13.933333	0.5	-1.665500
13.941667	0.5	-1.653000
13.950000	0.5	-1.637300
13.958333	0.5	-1.618850
13.966667	0.5	-1.596000
13.975000	0.5	-1.568550
13.983333	0.5	-1.540400
13.991667	0.5	-1.506100
14.000000	0.5	-1.465650
14.008333	0.5	-1.419500
14.016667	0.5	-1.367900
14.025000	0.5	-1.307250
14.033333	0.5	-1.238650
14.041667	0.5	-1.164800
14.050000	0.5	-1.076650
14.058333	0.5	-0.978450
14.066667	0.5	-0.870100
14.075000	0.5	-0.748850
14.083333	0.5	-0.617150
14.091667	0.5	-0.472100
14.100000	0.5	-0.313600
14.108333	0.5	-0.138750
14.116667	0.5	0.051250
14.125000	0.5	0.258600
14.133333	0.5	0.480300
14.141667	0.5	0.719400
14.150000	0.5	0.971850
14.158333	0.5	1.241250
14.166667	0.5	1.524150
14.175000	0.5	1.820700
14.183333	0.5	2.129100
14.191667	0.5	2.447700
14.200000	0.5	2.776050
14.208333	0.5	3.114000
14.216667	0.5	3.459000
14.225000	0.5	3.803950
14.233333	0.5	4.150500
14.241667	0.5	4.497500
14.250000	0.5	4.841300
14.258333	0.5	5.182550
14.266667	0.5	5.516350
14.275000	0.5	5.837100
14.283333	0.5	6.142650
14.291667	0.5	6.431050
14.300000	0.5	6.700750
14.308333	0.5	6.951200
14.316667	0.5	7.179500
14.325000	0.5	7.383000
14.333333	0.5	7.558850
14.341667	0.5	7.704750
14.350000	0.5	7.825550
14.358333	0.5	7.913350
14.366667	0.5	7.968150
14.375000	0.5	7.993400
14.383333	0.5	7.987800
14.391667	0.5	7.948700
14.400000	0.5	7.882600
14.408333	0.5	7.788900
14.416667	0.5	7.658450
14.425000	0.5	7.504700
14.433333	0.5	7.326000
14.441667	0.5	7.123100
14.450000	0.5	6.900200
14.458333	0.5	6.654000
14.466667	0.5	6.390000
14.475000	0.5	6.110000
14.483333	0.5	5.817400
14.491667	0.5	5.511600
14.500000	0.5	5.199800
14.508333	0.5	4.879550
14.516667	0.5	4.556000
14.525000	0.5	4.230500
14.533333	0.5	3.906550
14.541667	0.5	3.585800
14.550000	0.5	3.268750
14.558333	0.5	2.957400
14.566667	0.5	2.654350
14.575000	0.5	2.359100
14.583333	0.5	2.074950
14.591667	0.5	1.802800
14.600000	0.5	1.536800
14.608333	0.5	1.286450
14.616667	0.5	1.050950
14.625000	0.5	0.827350
14.633333	0.5	0.617200
14.641667	0.5	0.418300
14.650000	0.5	0.229600
14.658333	0.5	0.055550
14.666667	0.5	-0.105500
14.675000	0.5	-0.253400
14.683333	0.5	-0.389450
14.691667	0.5	-0.513600
14.700000	0.5	-0.628250
14.708333	0.5	-0.732200
14.716667	0.5	-0.826000
14.725000	0.5	-0.910450
14.733333	0.5	-0.986700
14.741667	0.5	-1.055550
14.750000	0.5	-1.118200
14.758333	0.5	-1.174750
14.766667	0.5	-1.223900
14.775000	0.5	-1.268300
14.783333	0.5	-1.311350
14.791667	0.5	-1.347950
14.800000	0.5	-1.379050
14.808333	0.5	-1.406800
14.816667	0.5	-1.432200
14.825000	0.5	-1.455350
14.833333	0.5	-1.479100
14.841667	0.5	-1.498900
14.850000	0.5	-1.516400
14.858333	0.5	-1.531650
14.866667	0.5	-1.543700
14.875000	0.5	-1.556200
14.883333	0.5	-1.565800
14.891667	0.5	-1.574950
14.900000	0.5	-1.581900
14.908333	0.5	-1.587850
14.916667	0.5	-1.593300
14.925000	0.5	-1.598700
14.933333	0.5	-1.602700
14.941667	0.5	-1.606700
14.950000	0.5	-1.611000
14.958333	0.5	-1.614050
14.966667	0.5	-1.616600
14.975000	0.5	-1.623200
14.983333	0.5	-1.624350
14.991667	0.5	-1.625850
15.000000	0.5	-1.626950
15.008333	0.5	-1.629000
15.016667	0.5	-1.632650
15.025000	0.5	-1.637500
15.033333	0.5	-1.641700
15.041667	0.5	-1.644150
15.050000	0.5	-1.645850
15.058333	0.5	-1.646850
15.066667	0.5	-1.648450
15.075000	0.5	-1.649050
15.083333	0.5	-1.650000
15.091667	0.5	-1.648700
15.100000	0.5	-1.648500
15.108333	0.5	-1.647600
15.116667	0.5	-1.647400
15.125000	0.5	-1.648550
15.133333	0.5	-1.649150
15.141667	0.5	-1.646800
15.150000	0.5	-1.646600
15.158333	0.5	-1.651300
15.166667	0.5	-1.652450
15.175000	0.5	-1.651150
15.183333	0.5	-1.650300
15.191667	0.5	-1.650300
15.200000	0.5	-1.651850
15.208333	0.5	-1.656150
15.216667	0.5	-1.659250
15.225000	0.5	-1.660000
15.233333	0.5	-1.661500
15.241667	0.5	-1.660800
15.250000	0.5	-1.660700
15.258333	0.5	-1.660650
15.266667	0.5	-1.661550
15.275000	0.5	-1.661500
15.283333	0.5	-1.659850
15.291667	0.5	-1.659800
15.300000	0.5	-1.659950
15.308333	0.5	-1.658300
15.316667	0.5	-1.656400
15.325000	0.5	-1.657000
15.333333	0.5	-1.656450
15.341667	0.5	-1.657000
15.350000	0.5	-1.659850
15.358333	0.5	-1.658450
15.366667	0.5	-1.657650
15.375000	0.5	-1.657750
15.383333	0.5	-1.656750
15.391667	0.5	-1.658800
15.400000	0.5	-1.661600
15.408333	0.5	-1.663750
15.416667	0.5	-1.663950
15.425000	0.5	-1.665050
15.433333	0.5	-1.664350
15.441667	0.5	-1.665100
15.450000	0.5	-1.664600
15.458333	0.5	-1.664950
15.466667	0.5	-1.663300
15.475000	0.5	-1.661550
15.483333	0.5	-1.659500
15.491667	0.5	-1.658100
15.500000	0.5	-1.658600
15.508333	0.5	-1.657000
15.516667	0.5	-1.655750
15.525000	0.5	-1.655700
15.533333	0.5	-1.659150
15.541667	0.5	-1.658200
15.550000	0.5	-1.656050
15.558333	0.5	-1.655350
15.566667	0.5	-1.653800
15.575000	0.5	-1.654650
15.583333	0.5	-1.658200
15.591667	0.5	-1.660750
15.600000	0.5	-1.662000
15.608333	0.5	-1.661750
15.616667	0.5	-1.661450
15.625000	0.5	-1.660000
15.633333	0.5	-1.659550
15.641667	0.5	-1.658250
15.650000	0.5	-1.657000
15.658333	0.5	-1.654400
15.666667	0.5	-1.653650
15.675000	0.5	-1.652100
15.683333	0.5	-1.650150
15.691667	0.5	-1.649150
15.700000	0.5	-1.647450
15.708333	0.5	-1.645450
15.716667	0.5	-1.646800
15.725000	0.5	-1.647200
15.733333	0.5	-1.645100
15.741667	0.5	-1.643150
15.750000	0.5	-1.642150
15.758333	0.5	-1.640850
15.766667	0.5	-1.642900
15.775000	0.5	-1.643800
15.783333	0.5	-1.644700
15.791667	0.5	-1.643700
15.800000	0.5	-1.642900
15.808333	0.5	-1.641200
15.816667	0.5	-1.640450
15.825000	0.5	-1.639350
15.833333	0.5	-1.636900
15.841667	0.5	-1.634950
15.850000	0.5	-1.632050
15.858333	0.5	-1.629550
15.866667	0.5	-1.627250
15.875000	0.5	-1.624850
15.883333	0.5	-1.623500
15.891667	0.5	-1.622200
15.900000	0.5	-1.620050
15.908333	0.5	-1.622950
15.916667	0.5	-1.621300
15.925000	0.5	-1.619050
15.933333	0.5	-1.616850
15.941667	0.5	-1.615950
15.950000	0.5	-1.616150
15.958333	0.5	-1.619050
15.966667	0.5	-1.620000
15.975000	0.5	-1.621350
15.983333	0.5	-1.620650
15.991667	0.5	-1.620250
16.000000	0.5	-1.618400
16.008333	0.5	-1.618100
16.016667	0.5	-1.616200
16.025000	0.5	-1.613900
16.033333	0.5	-1.611900
16.041667	0.5	-1.611400
16.050000	0.5	-1.610000
16.058333	0.5	-1.609850
16.066667	0.5	-1.609050
16.075000	0.5	-1.606250
16.083333	0.5	-1.604450
16.091667	0.5	-1.607200
16.100000	0.5	-1.607050
16.108333	0.5	-1.605200
16.116667	0.5	-1.602950
16.125000	0.5	-1.601650
16.133333	0.5	-1.601300
16.141667	0.5	-1.603900
16.150000	0.5	-1.606050
16.158333	0.5	-1.606650
16.166667	0.5	-1.607250
16.175000	0.5	-1.606250
16.183333	0.5	-1.605200
16.191667	0.5	-1.603800
16.200000	0.5	-1.604200
16.208333	0.5	-1.602400
16.216667	0.5	-1.600850
16.225000	0.5	-1.598500
16.233333	0.5	-1.598150
16.241667	0.5	-1.596300
16.250000	0.5	-1.594350
16.258333	0.5	-1.593650
16.266667	0.5	-1.592950
16.275000	0.5	-1.591500
16.283333	0.5	-1.594700
16.291667	0.5	-1.592800
16.300000	0.5	-1.591750
16.308333	0.5	-1.590050
16.316667	0.5	-1.590600
16.325000	0.5	-1.592550
16.333333	0.5	-1.595000
16.341667	0.5	-1.596450
16.350000	0.5	-1.597300
16.358333	0.5	-1.598200
16.366667	0.5	-1.597700
16.375000	0.5	-1.597750
16.383333	0.5	-1.597400
16.391667	0.5	-1.596600
16.400000	0.5	-1.594150
16.408333	0.5	-1.592250
16.416667	0.5	-1.588850
16.425000	0.5	-1.586400
16.433333	0.5	-1.585800
16.441667	0.5	-1.585550
16.450000	0.5	-1.583000
16.458333	0.5	-1.580450
16.466667	0.5	-1.582900
16.475000	0.5	-1.581350
16.483333	0.5	-1.578200
16.491667	0.5	-1.574950
16.500000	0.5	-1.571300
16.508333	0.5	-1.568650
16.516667	0.5	-1.567200
16.525000	0.5	-1.565450
16.533333	0.5	-1.560900
16.541667	0.5	-1.554500
16.550000	0.5	-1.545750
16.558333	0.5	-1.535700
16.566667	0.5	-1.524050
16.575000	0.5	-1.510350
16.583333	0.5	-1.493850
16.591667	0.5	-1.473450
16.600000	0.5	-1.451800
16.608333	0.5	-1.427350
16.616667	0.5	-1.400300
16.625000	0.5	-1.369000
16.633333	0.5	-1.333500
16.641667	0.5	-1.294300
16.650000	0.5	-1.250300
16.658333	0.5	-1.202150
16.666667	0.5	-1.145350
16.675000	0.5	-1.082400
16.683333	0.5	-1.012700
16.691667	0.5	-0.935500
16.700000	0.5	-0.852600
16.708333	0.5	-0.761300
16.716667	0.5	-0.660950
16.725000	0.5	-0.549000
16.733333	0.5	-0.428150
16.741667	0.5	-0.294300
16.750000	0.5	-0.151550
16.758333	0.5	0.003400
16.766667	0.5	0.168900
16.775000	0.5	0.347050
16.783333	0.5	0.535900
16.791667	0.5	0.737350
16.800000	0.5	0.948850
16.808333	0.5	1.170650
16.816667	0.5	1.402300
16.825000	0.5	1.642200
16.833333	0.5	1.894450
16.841667	0.5	2.150150
16.850000	0.5	2.414500
16.858333	0.5	2.685400
16.866667	0.5	2.961850
16.875000	0.5	3.243250
16.883333	0.5	3.528350
16.891667	0.5	3.812700
16.900000	0.5	4.095050
16.908333	0.5	4.374950
16.916667	0.5	4.652000
16.925000	0.5	4.923150
16.933333	0.5	5.189350
16.941667	0.5	5.445200
16.950000	0.5	5.690300
16.958333	0.5	5.921300
16.966667	0.5	6.140900
16.975000	0.5	6.343550
16.983333	0.5	6.530400
16.991667	0.5	6.700500
17.000000	0.5	6.849000
17.008333	0.5	6.975550
17.016667	0.5	7.085800
17.025000	0.5	7.175550
17.033333	0.5	7.237150
17.041667	0.5	7.276650
17.050000	0.5	7.296350
17.058333	0.5	7.293100
17.066667	0.5	7.269950
17.075000	0.5	7.223850
17.083333	0.5	7.153600
17.091667	0.5	7.060900
17.100000	0.5	6.949800
17.108333	0.5	6.816750
17.116667	0.5	6.667050
17.125000	0.5	6.499750
17.133333	0.5	6.316750
17.141667	0.5	6.118050
17.150000	0.5	5.905100
17.158333	0.5	5.682800
17.166667	0.5	5.451550
17.175000	0.5	5.208950
17.183333	0.5	4.960850
17.191667	0.5	4.707550
17.200000	0.5	4.449850
17.208333	0.5	4.191150
17.216667	0.5	3.926900
17.225000	0.5	3.663750
17.233333	0.5	3.404300
17.241667	0.5	3.147250
17.250000	0.5	2.892350
17.258333	0.5	2.642750
17.266667	0.5	2.395300
17.275000	0.5	2.156000
17.283333	0.5	1.923450
17.291667	0.5	1.699800
17.300000	0.5	1.483000
17.308333	0.5	1.276550
17.316667	0.5	1.077600
17.325000	0.5	0.888600
17.333333	0.5	0.710400
17.341667	0.5	0.542000
17.350000	0.5	0.383050
17.358333	0.5	0.234150
17.366667	0.5	0.094150
17.375000	0.5	-0.039050
17.383333	0.5	-0.161450
17.391667	0.5	-0.273800
17.400000	0.5	-0.382500
17.408333	0.5	-0.482600
17.416667	0.5	-0.572200
17.425000	0.5	-0.653900
17.433333	0.5	-0.731150
17.441667	0.5	-0.802150
17.450000	0.5	-0.869350
17.458333	0.5	-0.932300
17.466667	0.5	-0.987900
17.475000	0.5	-1.039150
17.483333	0.5	-1.084300
17.491667	0.5	-1.125450
17.500000	0.5	-1.161500
17.508333	0.5	-1.195200
17.516667	0.5	-1.224200
17.525000	0.5	-1.250600
17.533333	0.5	-1.274650
17.541667	0.5	-1.297500
17.550000	0.5	-1.318000
17.558333	0.5	-1.335700
17.566667	0.5	-1.351450
17.575000	0.5	-1.365900
17.583333	0.5	-1.379300
17.591667	0.5	-1.395300
17.600000	0.5	-1.405400
17.608333	0.5	-1.414500
17.616667	0.5	-1.422450
17.625000	0.5	-1.431950
17.633333	0.5	-1.441050
17.641667	0.5	-1.451800
17.650000	0.5	-1.460400
17.658333	0.5	-1.467650
17.666667	0.5	-1.473600
17.675000	0.5	-1.478550
17.683333	0.5	-1.482800
17.691667	0.5	-1.486900
17.700000	0.5	-1.491500
17.708333	0.5	-1.492550
17.716667	0.5	-1.494600
17.725000	0.5	-1.495700
17.733333	0.5	-1.496950
17.741667	0.5	-1.498000
17.750000	0.5	-1.499350
17.758333	0.5	-1.499900
17.766667	0.5	-1.500400
17.775000	0.5	-1.504800
17.783333	0.5	-1.506750
17.791667	0.5	-1.505650
17.800000	0.5	-1.504400
17.808333	0.5	-1.504200
17.816667	0.5	-1.503600
17.825000	0.5	-1.504900
17.833333	0.5	-1.506100
17.841667	0.5	-1.504750
17.850000	0.5	-1.502900
17.858333	0.5	-1.498500
17.866667	0.5	-1.494050
17.875000	0.5	-1.488000
17.883333	0.5	-1.481550
17.891667	0.5	-1.473150
17.900000	0.5	-1.462400
17.908333	0.5	-1.452100
17.916667	0.5	-1.440400
17.925000	0.5	-1.425900
17.933333	0.5	-1.410350
17.941667	0.5	-1.393100
17.950000	0.5	-1.372450
17.958333	0.5	-1.349800
17.966667	0.5	-1.327350
17.975000	0.5	-1.298300
17.983333	0.5	-1.264950
17.991667	0.5	-1.229150
18.000000	0.5	-1.189250
18.008333	0.5	-1.147700
18.016667	0.5	-1.103000
18.025000	0.5	-1.052200
18.033333	0.5	-0.994450
18.041667	0.5	-0.931400
18.050000	0.5	-0.860100
18.058333	0.5	-0.784200
18.066667	0.5	-0.700350
18.075000	0.5	-0.611200
18.083333	0.5	-0.512750
18.091667	0.5	-0.407500
18.100000	0.5	-0.293600
18.108333	0.5	-0.173550
18.116667	0.5	-0.045750
18.125000	0.5	0.091050
18.133333	0.5	0.234950
18.141667	0.5	0.386400
18.150000	0.5	0.543850
18.158333	0.5	0.709100
18.166667	0.5	0.883100
18.175000	0.5	1.063250
18.183333	0.5	1.250500
18.191667	0.5	1.444450
18.200000	0.5	1.641450
18.208333	0.5	1.842600
18.216667	0.5	2.048850
18.225000	0.5	2.258700
18.233333	0.5	2.471450
18.241667	0.5	2.686600
18.250000	0.5	2.901400
18.258333	0.5	3.116650
18.266667	0.5	3.329150
18.275000	0.5	3.542250
18.283333	0.5	3.748500
18.291667	0.5	3.950800
18.300000	0.5	4.148350
18.308333	0.5	4.338350
18.316667	0.5	4.518400
18.325000	0.5	4.692300
18.333333	0.5	4.857500
18.341667	0.5	5.006700
18.350000	0.5	5.147200
18.358333	0.5	5.275200
18.366667	0.5	5.390750
18.375000	0.5	5.494900
18.383333	0.5	5.583800
18.391667	0.5	5.657750
18.400000	0.5	5.715000
18.408333	0.5	5.758400
18.416667	0.5	5.785300
18.425000	0.5	5.798600
18.433333	0.5	5.795750
18.441667	0.5	5.778900
18.450000	0.5	5.745450
18.458333	0.5	5.698550
18.466667	0.5	5.636450
18.475000	0.5	5.562550
18.483333	0.5	5.473950
18.491667	0.5	5.371650
18.500000	0.5	5.259650
18.508333	0.5	5.136300
18.516667	0.5	5.003350
18.525000	0.5	4.855700
18.533333	0.5	4.700950
18.541667	0.5	4.541600
18.550000	0.5	4.373600
18.558333	0.5	4.199000
18.566667	0.5	4.020500
18.575000	0.5	3.833900
18.583333	0.5	3.644700
18.591667	0.5	3.453450
18.600000	0.5	3.261200
18.608333	0.5	3.067050
18.616667	0.5	2.874350
18.625000	0.5	2.680250
18.633333	0.5	2.489250
18.641667	0.5	2.299650
18.650000	0.5	2.114800
18.658333	0.5	1.931500
18.666667	0.5	1.753200
18.675000	0.5	1.580000
18.683333	0.5	1.410750
18.691667	0.5	1.247600
18.700000	0.5	1.090400
18.708333	0.5	0.936850
18.716667	0.5	0.788700
18.725000	0.5	0.649800
18.733333	0.5	0.517300
18.741667	0.5	0.388750
18.750000	0.5	0.268300
18.758333	0.5	0.150000
18.766667	0.5	0.038050
18.775000	0.5	-0.065950
18.783333	0.5	-0.164250
18.791667	0.5	-0.256050
18.800000	0.5	-0.341950
18.808333	0.5	-0.422150
18.816667	0.5	-0.498150
18.825000	0.5	-0.567450
18.833333	0.5	-0.631950
18.841667	0.5	-0.690400
18.850000	0.5	-0.745700
18.858333	0.5	-0.797450
18.866667	0.5	-0.845550
18.875000	0.5	-0.890500
18.883333	0.5	-0.930900
18.891667	0.5	-0.967800
18.900000	0.5	-1.007100
18.908333	0.5	-1.038350
18.916667	0.5	-1.067200
18.925000	0.5	-1.093700
18.933333	0.5	-1.119300
18.941667	0.5	-1.144350
18.950000	0.5	-1.169500
18.958333	0.5	-1.191600
18.966667	0.5	-1.211550
18.975000	0.5	-1.228500
18.983333	0.5	-1.243750
18.991667	0.5	-1.257750
19.000000	0.5	-1.270400
19.008333	0.5	-1.282300
19.016667	0.5	-1.291850
19.025000	0.5	-1.301650
19.033333	0.5	-1.308150
19.041667	0.5	-1.315300
19.050000	0.5	-1.323550
19.058333	0.5	-1.330350
19.066667	0.5	-1.335600
19.075000	0.5	-1.341700
19.083333	0.5	-1.351000
19.091667	0.5	-1.357650
19.100000	0.5	-1.361300
19.108333	0.5	-1.365950
19.116667	0.5	-1.370750
19.125000	0.5	-1.376000
19.133333	0.5	-1.383800
19.141667	0.5	-1.390450
19.150000	0.5	-1.394550
19.158333	0.5	-1.399600
19.166667	0.5	-1.402250
19.175000	0.5	-1.406050
19.183333	0.5	-1.408800
19.191667	0.5	-1.412150
19.200000	0.5	-1.414200
19.208333	0.5	-1.414850
19.216667	0.5	-1.416200
19.225000	0.5	-1.418400
19.233333	0.5	-1.419100
19.241667	0.5	-1.420400
19.250000	0.5	-1.423500
19.258333	0.5	-1.425650
19.266667	0.5	-1.427000
19.275000	0.5	-1.432400
19.283333	0.5	-1.432950
19.291667	0.5	-1.434050
19.300000	0.5	-1.434400
19.308333	0.5	-1.436150
19.316667	0.5	-1.440200
19.325000	0.5	-1.444400
19.333333	0.5	-1.448600
19.341667	0.5	-1.451200
19.350000	0.5	-1.453350
19.358333	0.5	-1.454150
19.366667	0.5	-1.455650
19.375000	0.5	-1.456350
19.383333	0.5	-1.457700
19.391667	0.5	-1.456550
19.400000	0.5	-1.456850
19.408333	0.5	-1.454900
19.416667	0.5	-1.454750
19.425000	0.5	-1.456000
19.433333	0.5	-1.455650
19.441667	0.5	-1.454150
19.450000	0.5	-1.455250
19.458333	0.5	-1.459350
19.466667	0.5	-1.460600
19.475000	0.5	-1.459150
19.483333	0.5	-1.459300
19.491667	0.5	-1.458950
19.500000	0.5	-1.460400
19.508333	0.5	-1.463850
19.516667	0.5	-1.467400
19.525000	0.5	-1.469200
19.533333	0.5	-1.469900
19.541667	0.5	-1.470500
19.550000	0.5	-1.469750
19.558333	0.5	-1.469600
19.566667	0.5	-1.470050
19.575000	0.5	-1.469500
19.583333	0.5	-1.467300
19.591667	0.5	-1.466200
19.600000	0.5	-1.465300
19.608333	0.5	-1.463600
19.616667	0.5	-1.462550
19.625000	0.5	-1.462200
19.633333	0.5	-1.460800
19.641667	0.5	-1.460950
19.650000	0.5	-1.463500
19.658333	0.5	-1.462350
19.666667	0.5	-1.461250
19.675000	0.5	-1.460800
19.683333	0.5	-1.460050
19.691667	0.5	-1.462150
19.700000	0.5	-1.464300
19.708333	0.5	-1.465700
19.716667	0.5	-1.466050
19.725000	0.5	-1.467400
19.733333	0.5	-1.466450
19.741667	0.5	-1.466050
19.750000	0.5	-1.465600
19.758333	0.5	-1.464750
19.766667	0.5	-1.463450
19.775000	0.5	-1.461000
19.783333	0.5	-1.458100
19.791667	0.5	-1.457050
19.800000	0.5	-1.457200
19.808333	0.5	-1.456850
19.816667	0.5	-1.456350
19.825000	0.5	-1.455100
19.833333	0.5	-1.459150
19.841667	0.5	-1.458650
19.850000	0.5	-1.457750
19.858333	0.5	-1.456650
19.866667	0.5	-1.455900
19.875000	0.5	-1.457000
19.883333	0.5	-1.460700
19.891667	0.5	-1.463300
19.900000	0.5	-1.465800
19.908333	0.5	-1.466150
19.916667	0.5	-1.466450
19.925000	0.5	-1.465350
19.933333	0.5	-1.465400
19.941667	0.5	-1.464300
19.950000	0.5	-1.464050
19.958333	0.5	-1.462050
19.966667	0.5	-1.460000
19.975000	0.5	-1.458450
19.983333	0.5	-1.458050
19.991667	0.5	-1.457350
20.000000	0.5	-1.455650
20.008333	0.5	-1.453550
20.016667	0.5	-1.454600
20.025000	0.5	-1.454050
20.033333	0.5	-1.451450
20.041667	0.5	-1.448800
20.050000	0.5	-1.446000
20.058333	0.5	-1.443600
20.066667	0.5	-1.443650
20.075000	0.5	-1.443050
20.083333	0.5	-1.440650
20.091667	0.5	-1.437300
20.100000	0.5	-1.433000
20.108333	0.5	-1.426900
20.116667	0.5	-1.420100
20.125000	0.5	-1.412950
20.133333	0.5	-1.403900
20.141667	0.5	-1.393850
20.150000	0.5	-1.382000
20.158333	0.5	-1.370750
20.166667	0.5	-1.357100
20.175000	0.5	-1.341250
20.183333	0.5	-1.325850
20.191667	0.5	-1.309600
20.200000	0.5	-1.288850
20.208333	0.5	-1.271450
20.216667	0.5	-1.248250
20.225000	0.5	-1.223200
20.233333	0.5	-1.194450
20.241667	0.5	-1.165700
20.250000	0.5	-1.135200
20.258333	0.5	-1.104350
20.266667	0.5	-1.070300
20.275000	0.5	-1.033600
20.283333	0.5	-0.993150
20.291667	0.5	-0.948900
20.300000	0.5	-0.901650
20.308333	0.5	-0.851750
20.316667	0.5	-0.798900
20.325000	0.5	-0.742250
20.333333	0.5	-0.683850
20.341667	0.5	-0.622250
20.350000	0.5	-0.557900
20.358333	0.5	-0.493200
20.366667	0.5	-0.425400
20.375000	0.5	-0.355150
20.383333	0.5	-0.282350
20.391667	0.5	-0.212100
20.400000	0.5	-0.138200
20.408333	0.5	-0.061950
20.416667	0.5	0.015800
20.425000	0.5	0.094350
20.433333	0.5	0.172500
20.441667	0.5	0.249200
20.450000	0.5	0.324050
20.458333	0.5	0.400950
20.466667	0.5	0.476400
20.475000	0.5	0.553150
20.483333	0.5	0.627800
20.491667	0.5	0.701450
20.500000	0.5	0.772200
20.508333	0.5	0.841350
20.516667	0.5	0.908300
20.525000	0.5	0.972650
20.533333	0.5	1.031400
20.541667	0.5	1.088150
20.550000	0.5	1.141500
20.558333	0.5	1.190000
20.566667	0.5	1.234900
20.575000	0.5	1.276900
20.583333	0.5	1.310200
20.591667	0.5	1.342650
20.600000	0.5	1.369700
20.608333	0.5	1.393300
20.616667	0.5	1.411450
20.625000	0.5	1.424650
20.633333	0.5	1.431500
20.641667	0.5	1.434300
20.650000	0.5	1.433300
20.658333	0.5	1.427550
20.666667	0.5	1.418250
20.675000	0.5	1.404200
20.683333	0.5	1.386450
20.691667	0.5	1.363900
20.700000	0.5	1.339150
20.708333	0.5	1.310250
20.716667	0.5	1.278800
20.725000	0.5	1.243500
20.733333	0.5	1.204400
20.741667	0.5	1.162250
20.750000	0.5	1.118500
20.758333	0.5	1.072600
20.766667	0.5	1.020450
20.775000	0.5	0.968600
20.783333	0.5	0.916050
20.791667	0.5	0.861750
20.800000	0.5	0.806300
20.808333	0.5	0.748650
20.816667	0.5	0.687500
20.825000	0.5	0.625000
20.833333	0.5	0.564200
20.841667	0.5	0.502100
20.850000	0.5	0.441550
20.858333	0.5	0.380350
20.866667	0.5	0.319350
20.875000	0.5	0.258350
20.883333	0.5	0.197950
20.891667	0.5	0.139700
20.900000	0.5	0.081050
20.908333	0.5	0.022400
20.916667	0.5	-0.035000
20.925000	0.5	-0.090550
20.933333	0.5	-0.146100
20.941667	0.5	-0.198350
20.950000	0.5	-0.251200
20.958333	0.5	-0.306100
20.966667	0.5	-0.355150
20.975000	0.5	-0.403200
20.983333	0.5	-0.449550
20.991667	0.5	-0.495500
21.000000	0.5	-0.541850
21.008333	0.5	-0.587150
21.016667	0.5	-0.630350
21.025000	0.5	-0.670350
21.033333	0.5	-0.709000
21.041667	0.5	-0.745350
21.050000	0.5	-0.780600
21.058333	0.5	-0.814200
21.066667	0.5	-0.846150
21.075000	0.5	-0.875450
21.083333	0.5	-0.903250
21.091667	0.5	-0.930100
21.100000	0.5	-0.955800
21.108333	0.5	-0.980650
21.116667	0.5	-1.002900
21.125000	0.5	-1.026000
21.133333	0.5	-1.046550
21.141667	0.5	-1.069400
21.150000	0.5	-1.088550
21.158333	0.5	-1.105900
21.166667	0.5	-1.121950
21.175000	0.5	-1.137650
21.183333	0.5	-1.153400
21.191667	0.5	-1.170900
21.200000	0.5	-1.186000
21.208333	0.5	-1.200750
21.216667	0.5	-1.213600
21.225000	0.5	-1.226000
21.233333	0.5	-1.236000
21.241667	0.5	-1.246600
21.250000	0.5	-1.255550
21.258333	0.5	-1.263950
21.266667	0.5	-1.270400
21.275000	0.5	-1.278950
21.283333	0.5	-1.285400
21.291667	0.5	-1.292300
21.300000	0.5	-1.299900
21.308333	0.5	-1.304900
21.316667	0.5	-1.308850
21.325000	0.5	-1.316300
21.333333	0.5	-1.323200
21.341667	0.5	-1.327250
21.350000	0.5	-1.329250
21.358333	0.5	-1.333650
21.366667	0.5	-1.337450
21.375000	0.5	-1.343550
21.383333	0.5	-1.350900
21.391667	0.5	-1.355350
21.400000	0.5	-1.359550
21.408333	0.5	-1.362000
21.416667	0.5	-1.364250
21.425000	0.5	-1.365900
21.433333	0.5	-1.367400
21.441667	0.5	-1.368050
21.450000	0.5	-1.368800
21.458333	0.5	-1.367050
21.466667	0.5	-1.366200
21.475000	0.5	-1.365750
21.483333	0.5	-1.363850
21.491667	0.5	-1.361650
21.500000	0.5	-1.359600
21.508333	0.5	-1.356650
21.516667	0.5	-1.356650
21.525000	0.5	-1.352400
21.533333	0.5	-1.347150
21.541667	0.5	-1.340500
21.550000	0.5	-1.334800
21.558333	0.5	-1.328000
21.566667	0.5	-1.322350
21.575000	0.5	-1.314150
21.583333	0.5	-1.304500
21.591667	0.5	-1.291650
21.600000	0.5	-1.278200
21.608333	0.5	-1.261200
21.616667	0.5	-1.243200
21.625000	0.5	-1.222400
21.633333	0.5	-1.198900
21.641667	0.5	-1.172650
21.650000	0.5	-1.144800
21.658333	0.5	-1.112950
21.666667	0.5	-1.079050
21.675000	0.5	-1.043550
21.683333	0.5	-1.003000
21.691667	0.5	-0.958100
21.700000	0.5	-0.913700
21.708333	0.5	-0.864200
21.716667	0.5	-0.808250
21.725000	0.5	-0.747650
21.733333	0.5	-0.683900
21.741667	0.5	-0.615350
21.750000	0.5	-0.544350
21.758333	0.5	-0.469550
21.766667	0.5	-0.388200
21.775000	0.5	-0.302100
21.783333	0.5	-0.208200
21.791667	0.5	-0.110050
21.800000	0.5	-0.005400
21.808333	0.5	0.103300
21.816667	0.5	0.218200
21.825000	0.5	0.336900
21.833333	0.5	0.462300
21.841667	0.5	0.592000
21.850000	0.5	0.725700
21.858333	0.5	0.863600
21.866667	0.5	1.005450
21.875000	0.5	1.151000
21.883333	0.5	1.300750
21.891667	0.5	1.448800
21.900000	0.5	1.603000
21.908333	0.5	1.759000
21.916667	0.5	1.917400
21.925000	0.5	2.076550
21.933333	0.5	2.237700
21.941667	0.5	2.395400
21.950000	0.5	2.552850
21.958333	0.5	2.709300
21.966667	0.5	2.865150
21.975000	0.5	3.019550
21.983333	0.5	3.171450
21.991667	0.5	3.319450
22.000000	0.5	3.462950
22.008333	0.5	3.602350
22.016667	0.5	3.736800
22.025000	0.5	3.865250
22.033333	0.5	3.987700
22.041667	0.5	4.102050
22.050000	0.5	4.211450
22.058333	0.5	4.313300
22.066667	0.5	4.407450
22.075000	0.5	4.492100
22.083333	0.5	4.567950
22.091667	0.5	4.635950
22.100000	0.5	4.695600
22.108333	0.5	4.747750
22.116667	0.5	4.791700
22.125000	0.5	4.824700
22.133333	0.5	4.847900
22.141667	0.5	4.863300
22.150000	0.5	4.868400
22.158333	0.5	4.865750
22.166667	0.5	4.853750
22.175000	0.5	4.834650
22.183333	0.5	4.805950
22.191667	0.5	4.769250
22.200000	0.5	4.727450
22.208333	0.5	4.676300
22.216667	0.5	4.617250
22.225000	0.5	4.552900
22.233333	0.5	4.481250
22.241667	0.5	4.402450
22.250000	0.5	4.320300
22.258333	0.5	4.234800
22.266667	0.5	4.137550
22.275000	0.5	4.039900
22.283333	0.5	3.938750
22.291667	0.5	3.833750
22.300000	0.5	3.725950
22.308333	0.5	3.614450
22.316667	0.5	3.499700
22.325000	0.5	3.381050
22.333333	0.5	3.263000
22.341667	0.5	3.142500
22.350000	0.5	3.022300
22.358333	0.5	2.899800
22.366667	0.5	2.778600
22.375000	0.5	2.655750
22.383333	0.5	2.535100
22.391667	0.5	2.414650
22.400000	0.5	2.295300
22.408333	0.5	2.175200
22.416667	0.5	2.057250
22.425000	0.5	1.943700
22.433333	0.5	1.830800
22.441667	0.5	1.719300
22.450000	0.5	1.607800
22.458333	0.5	1.498950
22.466667	0.5	1.395150
22.475000	0.5	1.293800
22.483333	0.5	1.194400
22.491667	0.5	1.097350
22.500000	0.5	1.000150
22.508333	0.5	0.906650
22.516667	0.5	0.816800
22.525000	0.5	0.730750
22.533333	0.5	0.646650
22.541667	0.5	0.566550
22.550000	0.5	0.488450
22.558333	0.5	0.413850
22.566667	0.5	0.342350
22.575000	0.5	0.275500
22.583333	0.5	0.207450
22.591667	0.5	0.143800
22.600000	0.5	0.084000
22.608333	0.5	0.025350
22.616667	0.5	-0.031000
22.625000	0.5	-0.082150
22.633333	0.5	-0.133850
22.641667	0.5	-0.185200
22.650000	0.5	-0.230750
22.658333	0.5	-0.273100
22.666667	0.5	-0.315900
22.675000	0.5	-0.354950
22.683333	0.5	-0.395650
22.691667	0.5	-0.434900
22.700000	0.5	-0.472600
22.708333	0.5	-0.507150
22.716667	0.5	-0.539300
22.725000	0.5	-0.569300
22.733333	0.5	-0.598350
22.741667	0.5	-0.625250
22.750000	0.5	-0.650750
22.758333	0.5	-0.675600
22.766667	0.5	-0.697650
22.775000	0.5	-0.719900
22.783333	0.5	-0.741550
22.791667	0.5	-0.762150
22.800000	0.5	-0.780950
22.808333	0.5	-0.798650
22.816667	0.5	-0.815750
22.825000	0.5	-0.836850
22.833333	0.5	-0.852500
22.841667	0.5	-0.866450
22.850000	0.5	-0.880950
22.858333	0.5	-0.895700
22.866667	0.5	-0.910150
22.875000	0.5	-0.927950
22.883333	0.5	-0.942750
22.891667	0.5	-0.957000
22.900000	0.5	-0.968350
22.908333	0.5	-0.979850
22.916667	0.5	-0.990800
22.925000	0.5	-1.001850
22.933333	0.5	-1.011250
22.941667	0.5	-1.020300
22.950000	0.5	-1.028050
22.958333	0.5	-1.036050
22.966667	0.5	-1.043250
22.975000	0.5	-1.050850
22.983333	0.5	-1.058400
22.991667	0.5	-1.065200
23.000000	0.5	-1.071450
23.008333	0.5	-1.081750
23.016667	0.5	-1.089950
23.025000	0.5	-1.096100
23.033333	0.5	-1.101250
23.041667	0.5	-1.107200
23.050000	0.5	-1.112500
23.058333	0.5	-1.121550
23.066667	0.5	-1.129850
23.075000	0.5	-1.136200
23.083333	0.5	-1.142900
23.091667	0.5	-1.147750
23.100000	0.5	-1.152850
23.108333	0.5	-1.157000
23.116667	0.5	-1.162350
23.125000	0.5	-1.165400
23.133333	0.5	-1.168000
23.141667	0.5	-1.171300
23.150000	0.5	-1.174700
23.158333	0.5	-1.178050
23.166667	0.5	-1.181250
23.175000	0.5	-1.185050
23.183333	0.5	-1.188400
23.191667	0.5	-1.190500
23.200000	0.5	-1.196600
23.208333	0.5	-1.198150
23.216667	0.5	-1.200350
23.225000	0.5	-1.201950
23.233333	0.5	-1.204800
23.241667	0.5	-1.209100
23.250000	0.5	-1.215000
23.258333	0.5	-1.220150
23.266667	0.5	-1.223350
23.275000	0.5	-1.227050
23.283333	0.5	-1.229800
23.291667	0.5	-1.231500
23.300000	0.5	-1.233950
23.308333	0.5	-1.236900
23.316667	0.5	-1.237650
23.325000	0.5	-1.239500
23.333333	0.5	-1.239700
23.341667	0.5	-1.241700
23.350000	0.5	-1.244600
23.358333	0.5	-1.245250
23.366667	0.5	-1.245750
23.375000	0.5	-1.247900
23.383333	0.5	-1.253550
23.391667	0.5	-1.256650
23.400000	0.5	-1.256950
23.408333	0.5	-1.258550
23.416667	0.5	-1.260150
23.425000	0.5	-1.263000
23.433333	0.5	-1.268600
23.441667	0.5	-1.273900
23.450000	0.5	-1.277100
23.458333	0.5	-1.280600
23.466667	0.5	-1.282450
23.475000	0.5	-1.285400
23.483333	0.5	-1.287550
23.491667	0.5	-1.289600
23.500000	0.5	-1.290900
23.508333	0.5	-1.291450
23.516667	0.5	-1.293800
23.525000	0.5	-1.295900
23.533333	0.5	-1.296000
23.541667	0.5	-1.298100
23.550000	0.5	-1.300950
23.558333	0.5	-1.302000
23.566667	0.5	-1.304400
23.575000	0.5	-1.310250
23.583333	0.5	-1.310950
23.591667	0.5	-1.312200
23.600000	0.5	-1.314150
23.608333	0.5	-1.315950
23.616667	0.5	-1.320600
23.625000	0.5	-1.325000
23.633333	0.5	-1.330200
23.641667	0.5	-1.332850
23.650000	0.5	-1.335600
23.658333	0.5	-1.337200
23.666667	0.5	-1.339350
23.675000	0.5	-1.340950
23.683333	0.5	-1.342100
23.691667	0.5	-1.342850
23.700000	0.5	-1.343150
23.708333	0.5	-1.343000
23.716667	0.5	-1.344800
23.725000	0.5	-1.346000
23.733333	0.5	-1.347850
23.741667	0.5	-1.348350
23.750000	0.5	-1.349400
23.758333	0.5	-1.354350
23.766667	0.5	-1.356050
23.775000	0.5	-1.356700
23.783333	0.5	-1.357000
23.791667	0.5	-1.357950
23.800000	0.5	-1.361050
23.808333	0.5	-1.366500
23.816667	0.5	-1.370650
23.825000	0.5	-1.373600
23.833333	0.5	-1.375800
23.841667	0.5	-1.376800
23.850000	0.5	-1.376900
23.858333	0.5	-1.379650
23.866667	0.5	-1.380600
23.875000	0.5	-1.381250
23.883333	0.5	-1.380100
23.891667	0.5	-1.381300
23.900000	0.5	-1.381500
23.908333	0.5	-1.382500
23.916667	0.5	-1.383200
23.925000	0.5	-1.382700
23.933333	0.5	-1.382750
23.941667	0.5	-1.385350
23.950000	0.5	-1.387950
23.958333	0.5	-1.387750
23.966667	0.5	-1.387850
23.975000	0.5	-1.388200
23.983333	0.5	-1.388400
23.991667	0.5	-1.392550
24.000000	0.5	-1.395500
24.008333	0.5	-1.398050
24.016667	0.5	-1.399750
24.025000	0.5	-1.401200
24.033333	0.5	-1.401550
24.041667	0.5	-1.402300
24.050000	0.5	-1.403050
24.058333	0.5	-1.403200
24.066667	0.5	-1.402200
24.075000	0.5	-1.400950
24.083333	0.5	-1.401000
24.091667	0.5	-1.400550
24.100000	0.5	-1.400000
24.108333	0.5	-1.400650
24.116667	0.5	-1.401250
24.125000	0.5	-1.401450
24.133333	0.5	-1.405150
24.141667	0.5	-1.404750
24.150000	0.5	-1.404850
24.158333	0.5	-1.403750
24.166667	0.5	-1.404400
24.175000	0.5	-1.406000
24.183333	0.5	-1.409800
24.191667	0.5	-1.412700
24.200000	0.5	-1.414850
24.208333	0.5	-1.415500
24.216667	0.5	-1.416200
24.225000	0.5	-1.415700
24.233333	0.5	-1.415650
24.241667	0.5	-1.415750
24.250000	0.5	-1.415200
24.258333	0.5	-1.413950
24.266667	0.5	-1.414050
24.275000	0.5	-1.412650
24.283333	0.5	-1.413450
24.291667	0.5	-1.414000
24.300000	0.5	-1.412050
24.308333	0.5	-1.410000
24.316667	0.5	-1.413050
24.325000	0.5	-1.413500
24.333333	0.5	-1.413150
24.341667	0.5	-1.411350
24.350000	0.5	-1.410550
24.358333	0.5	-1.411300
24.366667	0.5	-1.413700
24.375000	0.5	-1.417200
24.383333	0.5	-1.417650
24.391667	0.5	-1.418750
24.400000	0.5	-1.418350
24.408333	0.5	-1.418400
24.416667	0.5	-1.418100
24.425000	0.5	-1.417750
24.433333	0.5	-1.417150
24.441667	0.5	-1.416100
24.450000	0.5	-1.413950
24.458333	0.5	-1.413400
24.466667	0.5	-1.411200
24.475000	0.5	-1.409750
24.483333	0.5	-1.409500
24.491667	0.5	-1.410450
24.500000	0.5	-1.409900
24.508333	0.5	-1.412950
24.516667	0.5	-1.411100
24.525000	0.5	-1.410000
24.533333	0.5	-1.408400
24.541667	0.5	-1.408100
24.550000	0.5	-1.409500
24.558333	0.5	-1.412000
24.566667	0.5	-1.413950
24.575000	0.5	-1.414800
24.583333	0.5	-1.415700
24.591667	0.5	-1.415100
24.600000	0.5	-1.415400
24.608333	0.5	-1.414400
24.616667	0.5	-1.414150
24.625000	0.5	-1.412350
24.633333	0.5	-1.411400
24.641667	0.5	-1.407500
24.650000	0.5	-1.406000
24.658333	0.5	-1.405400
24.666667	0.5	-1.405050
24.675000	0.5	-1.403450
24.683333	0.5	-1.403100
24.691667	0.5	-1.406550
24.700000	0.5	-1.407200
24.708333	0.5	-1.405600
24.716667	0.5	-1.404650
24.725000	0.5	-1.404600
24.733333	0.5	-1.405500
24.741667	0.5	-1.408500
24.750000	0.5	-1.412150
24.758333	0.5	-1.413450
24.766667	0.5	-1.414400
24.775000	0.5	-1.414500
24.783333	0.5	-1.414300
24.791667	0.5	-1.414300
24.800000	0.5	-1.413650
24.808333	0.5	-1.413050
24.816667	0.5	-1.411550
24.825000	0.5	-1.409900
24.833333	0.5	-1.408700
24.841667	0.5	-1.407650
24.850000	0.5	-1.407750
24.858333	0.5	-1.407650
24.866667	0.5	-1.405850
24.875000	0.5	-1.406800
24.883333	0.5	-1.409600
24.891667	0.5	-1.409000
24.900000	0.5	-1.408400
24.908333	0.5	-1.408100
24.916667	0.5	-1.407950
24.925000	0.5	-1.409500
24.933333	0.5	-1.412550
24.941667	0.5	-1.415050
24.950000	0.5	-1.415550
24.958333	0.5	-1.417250
24.966667	0.5	-1.417100
24.975000	0.5	-1.417550
24.983333	0.5	-1.417250
24.991667	0.5	-1.417100
25.000000	0.5	-1.415650
25.008333	0.5	-1.413700
25.016667	0.5	-1.411900
25.025000	0.5	-1.411350
25.033333	0.5	-1.410700
25.041667	0.5	-1.410350
25.050000	0.5	-1.410550
25.058333	0.5	-1.409900
25.066667	0.5	-1.413050
25.075000	0.5	-1.413600
25.083333	0.5	-1.412600
25.091667	0.5	-1.411800
25.100000	0.5	-1.411600
25.108333	0.5	-1.412300
25.116667	0.5	-1.416050
25.125000	0.5	-1.418100
25.133333	0.5	-1.419600
25.141667	0.5	-1.420750
25.150000	0.5	-1.421100
25.158333	0.5	-1.420650
25.166667	0.5	-1.420800
25.175000	0.5	-1.420150
25.183333	0.5	-1.420250
25.191667	0.5	-1.417950
25.200000	0.5	-1.417400
25.208333	0.5	-1.416050
25.216667	0.5	-1.415200
25.225000	0.5	-1.415000
25.233333	0.5	-1.413800
25.241667	0.5	-1.411950
25.250000	0.5	-1.413900
25.258333	0.5	-1.415450
25.266667	0.5	-1.415000
25.275000	0.5	-1.413300
25.283333	0.5	-1.413050
25.291667	0.5	-1.411850
25.300000	0.5	-1.415150
25.308333	0.5	-1.417900
25.316667	0.5	-1.420050
25.325000	0.5	-1.421100
25.333333	0.5	-1.420900
25.341667	0.5	-1.420800
25.350000	0.5	-1.420450
25.358333	0.5	-1.420450
25.366667	0.5	-1.419350
25.375000	0.5	-1.418200
25.383333	0.5	-1.415400
25.391667	0.5	-1.413150
25.400000	0.5	-1.412650
25.408333	0.5	-1.410600
25.416667	0.5	-1.409800
25.425000	0.5	-1.410200
25.433333	0.5	-1.409350
25.441667	0.5	-1.412350
25.450000	0.5	-1.412650
25.458333	0.5	-1.411500
25.466667	0.5	-1.410800
25.475000	0.5	-1.411650
25.483333	0.5	-1.411950
25.491667	0.5	-1.416100
25.500000	0.5	-1.417800
25.508333	0.5	-1.420000
25.516667	0.5	-1.421200
25.525000	0.5	-1.422100
25.533333	0.5	-1.421550
25.541667	0.5	-1.422450
25.550000	0.5	-1.422300
25.558333	0.5	-1.421500
25.566667	0.5	-1.420450
25.575000	0.5	-1.420500
25.583333	0.5	-1.418950
25.591667	0.5	-1.419050
25.600000	0.5	-1.420000
25.608333	0.5	-1.420100
25.616667	0.5	-1.418900
25.625000	0.5	-1.421550
25.633333	0.5	-1.423650
25.641667	0.5	-1.423150
25.650000	0.5	-1.421900
25.658333	0.5	-1.422950
25.666667	0.5	-1.423300
25.675000	0.5	-1.427000
25.683333	0.5	-1.430800
25.691667	0.5	-1.433400
25.700000	0.5	-1.435000
25.708333	0.5	-1.435350
25.716667	0.5	-1.435800
25.725000	0.5	-1.435250
25.733333	0.5	-1.436600
25.741667	0.5	-1.437100
25.750000	0.5	-1.436300
25.758333	0.5	-1.434500
25.766667	0.5	-1.432700
25.775000	0.5	-1.432650
25.783333	0.5	-1.432000
25.791667	0.5	-1.431500
25.800000	0.5	-1.431750
25.808333	0.5	-1.432400
25.816667	0.5	-1.435950
25.825000	0.5	-1.435950
25.833333	0.5	-1.435200
25.841667	0.5	-1.434800
25.850000	0.5	-1.435250
25.858333	0.5	-1.436250
25.866667	0.5	-1.439550
25.875000	0.5	-1.442100
25.883333	0.5	-1.443600
25.891667	0.5	-1.444500
25.900000	0.5	-1.444500
25.908333	0.5	-1.444950
25.916667	0.5	-1.444600
25.925000	0.5	-1.444850
25.933333	0.5	-1.443150
25.941667	0.5	-1.442150
25.950000	0.5	-1.440500
25.958333	0.5	-1.439250
25.966667	0.5	-1.438400
25.975000	0.5	-1.438100
25.983333	0.5	-1.437200
25.991667	0.5	-1.437350
26.000000	0.5	-1.439750
26.008333	0.5	-1.439750
26.016667	0.5	-1.439300
26.025000	0.5	-1.437550
26.033333	0.5	-1.437350
26.041667	0.5	-1.437200
26.050000	0.5	-1.440300
26.058333	0.5	-1.443800
26.066667	0.5	-1.444850
26.075000	0.5	-1.446300
26.083333	0.5	-1.446100
26.091667	0.5	-1.446150
26.100000	0.5	-1.445400
26.108333	0.5	-1.445450
26.116667	0.5	-1.444750
26.125000	0.5	-1.443200
26.133333	0.5	-1.443450
26.141667	0.5	-1.443550
26.150000	0.5	-1.442550
26.158333	0.5	-1.442150
26.166667	0.5	-1.442950
26.175000	0.5	-1.441700
26.183333	0.5	-1.440600
26.191667	0.5	-1.445000
26.200000	0.5	-1.444250
26.208333	0.5	-1.442550
26.216667	0.5	-1.441850
26.225000	0.5	-1.442250
26.233333	0.5	-1.444200
26.241667	0.5	-1.447300
26.250000	0.5	-1.449900
26.258333	0.5	-1.450400
26.266667	0.5	-1.451200
26.275000	0.5	-1.450000
26.283333	0.5	-1.450700
26.291667	0.5	-1.450050
26.300000	0.5	-1.450250
26.308333	0.5	-1.448950
26.316667	0.5	-1.447500
26.325000	0.5	-1.446650
26.333333	0.5	-1.446450
26.341667	0.5	-1.446250
26.350000	0.5	-1.443650
26.358333	0.5	-1.442900
26.366667	0.5	-1.443950
26.375000	0.5	-1.446750
26.383333	0.5	-1.447550
26.391667	0.5	-1.445900
26.400000	0.5	-1.444800
26.408333	0.5	-1.444400
26.416667	0.5	-1.445300
26.425000	0.5	-1.448050
26.433333	0.5	-1.450150
26.441667	0.5	-1.451450
26.450000	0.5	-1.452150
26.458333	0.5	-1.452800
26.466667	0.5	-1.452300
26.475000	0.5	-1.452500
26.483333	0.5	-1.452900
26.491667	0.5	-1.451650
26.500000	0.5	-1.449750
26.508333	0.5	-1.451300
26.516667	0.5	-1.450950
26.525000	0.5	-1.450300
26.533333	0.5	-1.450700
26.541667	0.5	-1.450800
26.550000	0.5	-1.448700
26.558333	0.5	-1.449400
26.566667	0.5	-1.451950
26.575000	0.5	-1.451050
26.583333	0.5	-1.448950
26.591667	0.5	-1.449000
26.600000	0.5	-1.448500
26.608333	0.5	-1.450700
26.616667	0.5	-1.453800
26.625000	0.5	-1.456100
26.633333	0.5	-1.457400
26.641667	0.5	-1.458150
26.650000	0.5	-1.457550
26.658333	0.5	-1.456850
26.666667	0.5	-1.457150
26.675000	0.5	-1.456400
26.683333	0.5	-1.455750
26.691667	0.5	-1.454450
26.700000	0.5	-1.453350
26.708333	0.5	-1.453800
26.716667	0.5	-1.452850
26.725000	0.5	-1.451450
26.733333	0.5	-1.450400
26.741667	0.5	-1.449650
26.750000	0.5	-1.452850
26.758333	0.5	-1.453350
26.766667	0.5	-1.451800
26.775000	0.5	-1.450650
26.783333	0.5	-1.450900
26.791667	0.5	-1.450950
26.800000	0.5	-1.454900
26.808333	0.5	-1.456350
26.816667	0.5	-1.457900
26.825000	0.5	-1.457950
26.833333	0.5	-1.458550
26.841667	0.5	-1.458000
26.850000	0.5	-1.457800
26.858333	0.5	-1.457500
26.866667	0.5	-1.456050
26.875000	0.5	-1.454500
26.883333	0.5	-1.453250
26.891667	0.5	-1.451550
26.900000	0.5	-1.451250
26.908333	0.5	-1.451400
26.916667	0.5	-1.450850
26.925000	0.5	-1.449400
26.933333	0.5	-1.450800
26.941667	0.5	-1.453050
26.950000	0.5	-1.452450
26.958333	0.5	-1.450850
26.966667	0.5	-1.450950
26.975000	0.5	-1.450350
26.983333	0.5	-1.453050
26.991667	0.5	-1.456250
27.000000	0.5	-1.458150
27.008333	0.5	-1.459500
27.016667	0.5	-1.459100
27.025000	0.5	-1.459150
27.033333	0.5	-1.458350
27.041667	0.5	-1.459100
27.050000	0.5	-1.457800
27.058333	0.5	-1.457350
27.066667	0.5	-1.456400
27.075000	0.5	-1.457600
27.083333	0.5	-1.457500
27.091667	0.5	-1.457000
27.100000	0.5	-1.456550
27.108333	0.5	-1.456000
27.116667	0.5	-1.454450
27.125000	0.5	-1.457600
27.133333	0.5	-1.456100
27.141667	0.5	-1.454500
27.150000	0.5	-1.453100
27.158333	0.5	-1.452650
27.166667	0.5	-1.453450
27.175000	0.5	-1.456850
27.183333	0.5	-1.458700
27.191667	0.5	-1.459200
27.200000	0.5	-1.458900
27.208333	0.5	-1.458600
27.216667	0.5	-1.457900
27.225000	0.5	-1.457750
27.233333	0.5	-1.457100
27.241667	0.5	-1.455100
27.250000	0.5	-1.453900
27.258333	0.5	-1.454100
27.266667	0.5	-1.454000
27.275000	0.5	-1.453800
27.283333	0.5	-1.452300
27.291667	0.5	-1.451200
27.300000	0.5	-1.452500
27.308333	0.5	-1.455900
27.316667	0.5	-1.459300
27.325000	0.5	-1.460750
27.333333	0.5	-1.464750
27.341667	0.5	-1.470100
27.350000	0.5	-1.477750
27.358333	0.5	-1.490400
27.366667	0.5	-1.505300
27.375000	0.5	-1.521350
27.383333	0.5	-1.541650
27.391667	0.5	-1.563750
27.400000	0.5	-1.589850
27.408333	0.5	-1.620450
27.416667	0.5	-1.656600
27.425000	0.5	-1.696200
27.433333	0.5	-1.740450
27.441667	0.5	-1.796100
27.450000	0.5	-1.857750
27.458333	0.5	-1.922100
27.466667	0.5	-1.992950
27.475000	0.5	-2.072250
27.483333	0.5	-2.152850
27.491667	0.5	-2.239500
27.500000	0.5	-2.338400
27.508333	0.5	-2.431450
27.516667	0.5	-2.526500
27.525000	0.5	-2.622250
27.533333	0.5	-2.716050
27.541667	0.5	-2.808600
27.550000	0.5	-2.896300
27.558333	0.5	-2.974200
27.566667	0.5	-3.037350
27.575000	0.5	-3.087050
27.583333	0.5	-3.117600
27.591667	0.5	-3.133000
27.600000	0.5	-3.126900
27.608333	0.5	-3.102500
27.616667	0.5	-3.055550
27.625000	0.5	-2.988600
27.633333	0.5	-2.904850
27.641667	0.5	-2.798550
27.650000	0.5	-2.668550
27.658333	0.5	-2.514950
27.666667	0.5	-2.341250
27.675000	0.5	-2.149450
27.683333	0.5	-1.942450
27.691667	0.5	-1.713550
27.700000	0.5	-1.464250
27.708333	0.5	-1.200150
27.716667	0.5	-0.921150
27.725000	0.5	-0.628400
27.733333	0.5	-0.324100
27.741667	0.5	0.002200
27.750000	0.5	0.351550
27.758333	0.5	0.725350
27.766667	0.5	1.111750
27.775000	0.5	1.500950
27.783333	0.5	1.880000
27.791667	0.5	2.245400
27.800000	0.5	2.595400
27.808333	0.5	2.935950
27.816667	0.5	3.258950
27.825000	0.5	3.581150
27.833333	0.5	3.902250
27.841667	0.5	4.219250
27.850000	0.5	4.532450
27.858333	0.5	4.845500
27.866667	0.5	5.154700
27.875000	0.5	5.454550
27.883333	0.5	5.757400
27.891667	0.5	6.053750
27.900000	0.5	6.343500
27.908333	0.5	6.624600
27.916667	0.5	6.897100
27.925000	0.5	7.163850
27.933333	0.5	7.422650
27.941667	0.5	7.675450
27.950000	0.5	7.920400
27.958333	0.5	8.158750
27.966667	0.5	8.388200
27.975000	0.5	8.610450
27.983333	0.5	8.825300
27.991667	0.5	9.031150
28.000000	0.5	9.228700
28.008333	0.5	9.418150
28.016667	0.5	9.599650
28.025000	0.5	9.774050
28.033333	0.5	9.940400
28.041667	0.5	10.099250
28.050000	0.5	10.252850
28.058333	0.5	10.397050
28.066667	0.5	10.534500
28.075000	0.5	10.668550
28.083333	0.5	10.798000
28.091667	0.5	10.919450
28.100000	0.5	11.035900
28.108333	0.5	11.146600
28.116667	0.5	11.253250
28.125000	0.5	11.357550
28.133333	0.5	11.455650
28.141667	0.5	11.551450
28.150000	0.5	11.643450
28.158333	0.5	11.733800
28.166667	0.5	11.820300
28.175000	0.5	11.904400
28.183333	0.5	11.989600
28.191667	0.5	12.068600
28.200000	0.5	12.147800
28.208333	0.5	12.223150
28.216667	0.5	12.297850
28.225000	0.5	12.371500
28.233333	0.5	12.443950
28.241667	0.5	12.516000
28.250000	0.5	12.580600
28.258333	0.5	12.649450
28.266667	0.5	12.713700
28.275000	0.5	12.778300
28.283333	0.5	12.841000
28.291667	0.5	12.903900
28.300000	0.5	12.963350
28.308333	0.5	13.024650
28.316667	0.5	13.082350
28.325000	0.5	13.137000
28.333333	0.5	13.194850
28.341667	0.5	13.250350
28.350000	0.5	13.305500
28.358333	0.5	13.360350
28.366667	0.5	13.412500
28.375000	0.5	13.466700
28.383333	0.5	13.518100
28.391667	0.5	13.569900
28.400000	0.5	13.620000
28.408333	0.5	13.671200
28.416667	0.5	13.720200
28.425000	0.5	13.773200
28.433333	0.5	13.823800
28.441667	0.5	13.877300
28.450000	0.5	13.926500
28.458333	0.5	13.970950
28.466667	0.5	14.010950
28.475000	0.5	14.049650
28.483333	0.5	14.090000
28.491667	0.5	14.134550
28.500000	0.5	14.176700
28.508333	0.5	14.218300
28.516667	0.5	14.262100
28.525000	0.5	14.303750
28.533333	0.5	14.344400
28.541667	0.5	14.383300
28.550000	0.5	14.422050
28.558333	0.5	14.460450
28.566667	0.5	14.496550
28.575000	0.5	14.533850
28.583333	0.5	14.570600
28.591667	0.5	14.606650
28.600000	0.5	14.640000
28.608333	0.5	14.676200
28.616667	0.5	14.714850
28.625000	0.5	14.747100
28.633333	0.5	14.778150
28.641667	0.5	14.812250
28.650000	0.5	14.840800
28.658333	0.5	14.875750
28.666667	0.5	14.909850
28.675000	0.5	14.939200
28.683333	0.5	14.972250
28.691667	0.5	15.002350
28.700000	0.5	15.041850
28.708333	0.5	15.061900
28.716667	0.5	15.090700
28.725000	0.5	15.120150
28.733333	0.5	15.147750
28.741667	0.5	15.175150
28.750000	0.5	15.201900
28.758333	0.5	15.228850
28.766667	0.5	15.254150
28.775000	0.5	15.281700
28.783333	0.5	15.310100
28.791667	0.5	15.334850
28.800000	0.5	15.364700
28.808333	0.5	15.394200
28.816667	0.5	15.421450
28.825000	0.5	15.447600
28.833333	0.5	15.476500
28.841667	0.5	15.504200
28.850000	0.5	15.538700
28.858333	0.5	15.572300
28.866667	0.5	15.606500
28.875000	0.5	15.634300
28.883333	0.5	15.664300
28.891667	0.5	15.694150
28.900000	0.5	15.724150
28.908333	0.5	15.754500
28.916667	0.5	15.780150
28.925000	0.5	15.809300
28.933333	0.5	15.835400
28.941667	0.5	15.860350
28.950000	0.5	15.889850
28.958333	0.5	15.918200
28.966667	0.5	15.945000
28.975000	0.5	15.971400
28.983333	0.5	15.997950
28.991667	0.5	16.033250
29.000000	0.5	16.061100
29.008333	0.5	16.088650
29.016667	0.5	16.117300
29.025000	0.5	16.147900
29.033333	0.5	16.180300
29.041667	0.5	16.217650
29.050000	0.5	16.251150
29.058333	0.5	16.284650
29.066667	0.5	16.314400
29.075000	0.5	16.344050
29.083333	0.5	16.373900
29.091667	0.5	16.405500
29.100000	0.5	16.434200
29.108333	0.5	16.465450
29.116667	0.5	16.492900
29.125000	0.5	16.523150
29.133333	0.5	16.554150
29.141667	0.5	16.584650
29.150000	0.5	16.612500
29.158333	0.5	16.640950
29.166667	0.5	16.667200
29.175000	0.5	16.699300
29.183333	0.5	16.732500
29.191667	0.5	16.761100
29.200000	0.5	16.787450
29.208333	0.5	16.816500
29.216667	0.5	16.842750
29.225000	0.5	16.879450
29.233333	0.5	16.908150
29.241667	0.5	16.936550
29.250000	0.5	16.967950
29.258333	0.5	16.995850
29.266667	0.5	17.024500
29.275000	0.5	17.049900
29.283333	0.5	17.079150
29.291667	0.5	17.099600
29.300000	0.5	17.122900
29.308333	0.5	17.136350
29.316667	0.5	17.150100
29.325000	0.5	17.164100
29.333333	0.5	17.171650
29.341667	0.5	17.176850
29.350000	0.5	17.180600
29.358333	0.5	17.177850
29.366667	0.5	17.185050
29.375000	0.5	17.181800
29.383333	0.5	17.179400
29.391667	0.5	17.173150
29.400000	0.5	17.172100
29.408333	0.5	17.174850
29.416667	0.5	17.183850
29.425000	0.5	17.189450
29.433333	0.5	17.193350
29.441667	0.5	17.200000
29.450000	0.5	17.205500
29.458333	0.5	17.212350
29.466667	0.5	17.218750
29.475000	0.5	17.226350
29.483333	0.5	17.238900
29.491667	0.5	17.246100
29.500000	0.5	17.256200
29.508333	0.5	17.266050
29.516667	0.5	17.281300
29.525000	0.5	17.294500
29.533333	0.5	17.308050
29.541667	0.5	17.324850
29.550000	0.5	17.345950
29.558333	0.5	17.368200
29.566667	0.5	17.391200
29.575000	0.5	17.415700
29.583333	0.5	17.447800
29.591667	0.5	17.482500
29.600000	0.5	17.527800
29.608333	0.5	17.579950
29.616667	0.5	17.635550
29.625000	0.5	17.691950
29.633333	0.5	17.752850
29.641667	0.5	17.809600
29.650000	0.5	17.870400
29.658333	0.5	17.929950
29.666667	0.5	17.977900
29.675000	0.5	18.027050
29.683333	0.5	18.071600
29.691667	0.5	18.112000
29.700000	0.5	18.153600
29.708333	0.5	18.193700
29.716667	0.5	18.232300
29.725000	0.5	18.272900
29.733333	0.5	18.313250
29.741667	0.5	18.357850
29.750000	0.5	18.389800
29.758333	0.5	18.420600
29.766667	0.5	18.448650
29.775000	0.5	18.480700
29.783333	0.5	18.506900
29.791667	0.5	18.536900
29.800000	0.5	18.559750
29.808333	0.5	18.581950
29.816667	0.5	18.601750
29.825000	0.5	18.616150
29.833333	0.5	18.629250
29.841667	0.5	18.646100
29.850000	0.5	18.659400
29.858333	0.5	18.661100
29.866667	0.5	18.666400
29.875000	0.5	18.678650
29.883333	0.5	18.684000
29.891667	0.5	18.689500
29.900000	0.5	18.688600
29.908333	0.5	18.679800
29.916667	0.5	18.675100
29.925000	0.5	18.669300
29.933333	0.5	18.660550
29.941667	0.5	18.647200
29.950000	0.5	18.632800
29.958333	0.5	18.620650
29.966667	0.5	18.612150
29.975000	0.5	18.603450
29.983333	0.5	18.607800
29.991667	0.5	18.607800
30.000000	0.5	18.610800
30.008333	0.5	18.608850
30.016667	0.5	18.603550
30.025000	0.5	18.602550
30.033333	0.5	18.604250
30.041667	0.5	18.604950
30.050000	0.5	18.600000
30.058333	0.5	18.595350
30.066667	0.5	18.597150
30.075000	0.5	18.598100
30.083333	0.5	18.741400
30.091667	0.5	23.852450
30.100000	0.5	42.940601
30.108333	0.5	87.955551
30.116667	0.5	130.615452
30.125000	0.5	141.357402
30.133333	0.5	144.371402
30.141667	0.5	145.410802
30.150000	0.5	135.673602
30.158333	0.5	111.116352
30.166667	0.5	85.469151
30.175000	0.5	65.036701
30.183333	0.5	49.732751
30.191667	0.5	39.126751
30.200000	0.5	32.616300
30.208333	0.5	28.971450
30.216667	0.5	27.034250
30.225000	0.5	25.981800
30.233333	0.5	25.322350
30.241667	0.5	24.800850
30.250000	0.5	24.283200
30.258333	0.5	23.731600
30.266667	0.5	23.133250
30.275000	0.5	22.491550
30.283333	0.5	21.823650
30.291667	0.5	21.152200
30.300000	0.5	20.497950
30.308333	0.5	19.887050
30.316667	0.5	19.316650
30.325000	0.5	18.804200
30.333333	0.5	18.348100
30.341667	0.5	17.946300
30.350000	0.5	17.592850
30.358333	0.5	17.281850
30.366667	0.5	17.006550
30.375000	0.5	16.763700
30.383333	0.5	16.551350
30.391667	0.5	16.359900
30.400000	0.5	16.192250
30.408333	0.5	16.041900
30.416667	0.5	15.908400
30.425000	0.5	15.785250
30.433333	0.5	15.678600
30.441667	0.5	15.579750
30.450000	0.5	15.481400
30.458333	0.5	15.394400
30.466667	0.5	15.307800
30.475000	0.5	15.228000
30.483333	0.5	15.154650
30.491667	0.5	15.092500
30.500000	0.5	15.029400
30.508333	0.5	14.976500
30.516667	0.5	14.931800
30.525000	0.5	14.890550
30.533333	0.5	14.855800
30.541667	0.5	14.825250
30.550000	0.5	14.794050
30.558333	0.5	14.759600
30.566667	0.5	14.725900
30.575000	0.5	14.686700
30.583333	0.5	14.648450
30.591667	0.5	14.614100
30.600000	0.5	14.572900
30.608333	0.5	14.534800
30.616667	0.5	14.500300
30.625000	0.5	14.470650
30.633333	0.5	14.440600
30.641667	0.5	14.414300
30.650000	0.5	14.387300
30.658333	0.5	14.367300
30.666667	0.5	14.347850
30.675000	0.5	14.327100
30.683333	0.5	14.309700
30.691667	0.5	14.287300
30.700000	0.5	14.268750
30.708333	0.5	14.250450
30.716667	0.5	14.237200
30.725000	0.5	14.222500
30.733333	0.5	14.208250
30.741667	0.5	14.191750
30.750000	0.5	14.182300
30.758333	0.5	14.171600
30.766667	0.5	14.158000
30.775000	0.5	14.150750
30.783333	0.5	14.137700
30.791667	0.5	14.129850
30.800000	0.5	14.120450
30.808333	0.5	14.113650
30.816667	0.5	14.107350
30.825000	0.5	14.100600
30.833333	0.5	14.091600
30.841667	0.5	14.083500
30.850000	0.5	14.071600
30.858333	0.5	14.063750
30.866667	0.5	14.053500
30.875000	0.5	14.037400
30.883333	0.5	14.022950
30.891667	0.5	14.010450
30.900000	0.5	13.996400
30.908333	0.5	13.984700
30.916667	0.5	13.971200
30.925000	0.5	13.957500
30.933333	0.5	13.946900
30.941667	0.5	13.935150
30.950000	0.5	13.921450
30.958333	0.5	13.912100
30.966667	0.5	13.900500
30.975000	0.5	13.892900
30.983333	0.5	13.882500
30.991667	0.5	13.872500
31.000000	0.5	13.866800
31.008333	0.5	13.867150
31.016667	0.5	13.856800
31.025000	0.5	13.850150
31.033333	0.5	13.844250
31.041667	0.5	13.838600
31.050000	0.5	13.835800
31.058333	0.5	13.834200
31.066667	0.5	13.828650
31.075000	0.5	13.821950
31.083333	0.5	13.819850
31.091667	0.5	13.812700
31.100000	0.5	13.810350
31.108333	0.5	13.805550
31.116667	0.5	13.800000
31.125000	0.5	13.795750
31.133333	0.5	13.788050
31.141667	0.5	13.785250
31.150000	0.5	13.780900
31.158333	0.5	13.777300
31.166667	0.5	13.775000
31.175000	0.5	13.769050
31.183333	0.5	13.770500
31.191667	0.5	13.765750
31.200000	0.5	13.764000
31.208333	0.5	13.762250
31.216667	0.5	13.763350
31.225000	0.5	13.763900
31.233333	0.5	13.763250
31.241667	0.5	13.765050
31.250000	0.5	13.764050
31.258333	0.5	13.764500
31.266667	0.5	13.764450
31.275000	0.5	13.765750
31.283333	0.5	13.766750
31.291667	0.5	13.769750
31.300000	0.5	13.770600
31.308333	0.5	13.774550
31.316667	0.5	13.779850
31.325000	0.5	13.783650
31.333333	0.5	13.790800
31.341667	0.5	13.799750
31.350000	0.5	13.809150
31.358333	0.5	13.816000
31.366667	0.5	13.821750
31.375000	0.5	13.828950
31.383333	0.5	13.830000
31.391667	0.5	13.827400
31.400000	0.5	13.826450
31.408333	0.5	13.819800
31.416667	0.5	13.810150
31.425000	0.5	13.806300
31.433333	0.5	13.797100
31.441667	0.5	13.785700
31.450000	0.5	13.777900
31.458333	0.5	13.770050
31.466667	0.5	13.761350
31.475000	0.5	13.758800
31.483333	0.5	13.753700
31.491667	0.5	13.750850
31.500000	0.5	13.755050
31.508333	0.5	13.747550
31.516667	0.5	13.751550
31.525000	0.5	13.748350
31.533333	0.5	13.744600
31.541667	0.5	13.740800
31.550000	0.5	13.744250
31.558333	0.5	13.740900
31.566667	0.5	13.739400
31.575000	0.5	13.742200
31.583333	0.5	13.742800
31.591667	0.5	13.748900
31.600000	0.5	13.753100
31.608333	0.5	13.759550
31.616667	0.5	13.762650
31.625000	0.5	13.763000
31.633333	0.5	13.761400
31.641667	0.5	13.760100
31.650000	0.5	13.758950
31.658333	0.5	13.752850
31.666667	0.5	13.744550
31.675000	0.5	13.737100
31.683333	0.5	13.715600
31.691667	0.5	13.699550
31.700000	0.5	13.685250
31.708333	0.5	13.665200
31.716667	0.5	13.651300
31.725000	0.5	13.636500
31.733333	0.5	13.619650
31.741667	0.5	13.605300
31.750000	0.5	13.595550
31.758333	0.5	13.585000
31.766667	0.5	13.574200
31.775000	0.5	13.566300
31.783333	0.5	13.557600
31.791667	0.5	13.552600
31.800000	0.5	13.548550
31.808333	0.5	13.544000
31.816667	0.5	13.538000
31.825000	0.5	13.533750
31.833333	0.5	13.530800
31.841667	0.5	13.526450
31.850000	0.5	13.521450
31.858333	0.5	13.518250
31.866667	0.5	13.513550
31.875000	0.5	13.505950
31.883333	0.5	13.501600
31.891667	0.5	13.495600
31.900000	0.5	13.488150
31.908333	0.5	13.485650
31.916667	0.5	13.484200
31.925000	0.5	13.481850
31.933333	0.5	13.475350
31.941667	0.5	13.474000
31.950000	0.5	13.472700
31.958333	0.5	13.469900
31.966667	0.5	13.467300
31.975000	0.5	13.462500
31.983333	0.5	13.461150
31.991667	0.5	13.459100
32.000000	0.5	13.451800
32.008333	0.5	13.444350
32.016667	0.5	13.438550
32.025000	0.5	13.433050
32.033333	0.5	13.426250
32.041667	0.5	13.420600
32.050000	0.5	13.415800
32.058333	0.5	13.409700
32.066667	0.5	13.401950
32.075000	0.5	13.396050
32.083333	0.5	13.390050
32.091667	0.5	13.384550
32.100000	0.5	13.379350
32.108333	0.5	13.376750
32.116667	0.5	13.371050
32.125000	0.5	13.366700
32.133333	0.5	13.363800
32.141667	0.5	13.359550
32.150000	0.5	13.354500
32.158333	0.5	13.350800
32.166667	0.5	13.347800
32.175000	0.5	13.349100
32.183333	0.5	13.344500
32.191667	0.5	13.338700
32.200000	0.5	13.337250
32.208333	0.5	13.335300
32.216667	0.5	13.334200
32.225000	0.5	13.331950
32.233333	0.5	13.333100
32.241667	0.5	13.333100
32.250000	0.5	13.331300
32.258333	0.5	13.331900
32.266667	0.5	13.328750
32.275000	0.5	13.326950
32.283333	0.5	13.323300
32.291667	0.5	13.322200
32.300000	0.5	13.318650
32.308333	0.5	13.314950
32.316667	0.5	13.313700
32.325000	0.5	13.308800
32.333333	0.5	13.301100
32.341667	0.5	13.299250
32.350000	0.5	13.292950
32.358333	0.5	13.285900
32.366667	0.5	13.285150
32.375000	0.5	13.276700
32.383333	0.5	13.275800
32.391667	0.5	13.269000
32.400000	0.5	13.267000
32.408333	0.5	13.264150
32.416667	0.5	13.265750
32.425000	0.5	13.257850
32.433333	0.5	13.255100
32.441667	0.5	13.251950
32.450000	0.5	13.247450
32.458333	0.5	13.247100
32.466667	0.5	13.245650
32.475000	0.5	13.245550
32.483333	0.5	13.241050
32.491667	0.5	13.244200
32.500000	0.5	13.241400
32.508333	0.5	13.240250
32.516667	0.5	13.239250
32.525000	0.5	13.237050
32.533333	0.5	13.236000
32.541667	0.5	13.233250
32.550000	0.5	13.232550
32.558333	0.5	13.231350
32.566667	0.5	13.228900
32.575000	0.5	13.225050
32.583333	0.5	13.227800
32.591667	0.5	13.226800
32.600000	0.5	13.227450
32.608333	0.5	13.226500
32.616667	0.5	13.224200
32.625000	0.5	13.226600
32.633333	0.5	13.221350
32.641667	0.5	13.223200
32.650000	0.5	13.218700
32.658333	0.5	13.216950
32.666667	0.5	13.216350
32.675000	0.5	13.215500
32.683333	0.5	13.210850
32.691667	0.5	13.209000
32.700000	0.5	13.206950
32.708333	0.5	13.205050
32.716667	0.5	13.204450
32.725000	0.5	13.198950
32.733333	0.5	13.198400
32.741667	0.5	13.198850
32.750000	0.5	13.193000
32.758333	0.5	13.188850
32.766667	0.5	13.187350
32.775000	0.5	13.187650
32.783333	0.5	13.184350
32.791667	0.5	13.186200
32.800000	0.5	13.183700
32.808333	0.5	13.186350
32.816667	0.5	13.183100
32.825000	0.5	13.179450
32.833333	0.5	13.179550
32.841667	0.5	13.176750
32.850000	0.5	13.177850
32.858333	0.5	13.177050
32.866667	0.5	13.174650
32.875000	0.5	13.176150
32.883333	0.5	13.173950
32.891667	0.5	13.172550
32.900000	0.5	13.171400
32.908333	0.5	13.169950
32.916667	0.5	13.171200
32.925000	0.5	13.168550
32.933333	0.5	13.169550
32.941667	0.5	13.167500
32.950000	0.5	13.166300
32.958333	0.5	13.165500
32.966667	0.5	13.165700
32.975000	0.5	13.167250
32.983333	0.5	13.166750
32.991667	0.5	13.164700
33.000000	0.5	13.165400
33.008333	0.5	13.164700
33.016667	0.5	13.163300
33.025000	0.5	13.163300
33.033333	0.5	13.163100
33.041667	0.5	13.162800
33.050000	0.5	13.164300
33.058333	0.5	13.162800
33.066667	0.5	13.164700
33.075000	0.5	13.162050
33.083333	0.5	13.162300
33.091667	0.5	13.163100
33.100000	0.5	13.164900
33.108333	0.5	13.163700
33.116667	0.5	13.164300
33.125000	0.5	13.163250
33.133333	0.5	13.163500
33.141667	0.5	13.163100
33.150000	0.5	13.161050
33.158333	0.5	13.163200
33.166667	0.5	13.165300
33.175000	0.5	13.165700
33.183333	0.5	13.165300
33.191667	0.5	13.164400
33.200000	0.5	13.160900
33.208333	0.5	13.162650
33.216667	0.5	13.162400
33.225000	0.5	13.162100
33.233333	0.5	13.162000
33.241667	0.5	13.160750
33.250000	0.5	13.161000
33.258333	0.5	13.157900
33.266667	0.5	13.160100
33.275000	0.5	13.158700
33.283333	0.5	13.158900
33.291667	0.5	13.157850
33.300000	0.5	13.157400
33.308333	0.5	13.158100
33.316667	0.5	13.157700
33.325000	0.5	13.154300
33.333333	0.5	13.155650
33.341667	0.5	13.156000
33.350000	0.5	13.155050
33.358333	0.5	13.156850
33.366667	0.5	13.155550
33.375000	0.5	13.155700
33.383333	0.5	13.154350
33.391667	0.5	13.154550
33.400000	0.5	13.155900
33.408333	0.5	13.154650
33.416667	0.5	13.152900
33.425000	0.5	13.152500
33.433333	0.5	13.154050
33.441667	0.5	13.154650
33.450000	0.5	13.153500
33.458333	0.5	13.153600
33.466667	0.5	13.154200
33.475000	0.5	13.156800
33.483333	0.5	13.156450
33.491667	0.5	13.155800
33.500000	0.5	13.156150
33.508333	0.5	13.156100
33.516667	0.5	13.156800
33.525000	0.5	13.157850
33.533333	0.5	13.156200
33.541667	0.5	13.160650
33.550000	0.5	13.161350
33.558333	0.5	13.161250
33.566667	0.5	13.160300
33.575000	0.5	13.162950
33.583333	0.5	13.164200
33.591667	0.5	13.166400
33.600000	0.5	13.165700
33.608333	0.5	13.167600
33.616667	0.5	13.166550
33.625000	0.5	13.170050
33.633333	0.5	13.171000
33.641667	0.5	13.171000
33.650000	0.5	13.175650
33.658333	0.5	13.177050
33.666667	0.5	13.176450
33.675000	0.5	13.178200
33.683333	0.5	13.181950
33.691667	0.5	13.181100
33.700000	0.5	13.185550
33.708333	0.5	13.185850
33.716667	0.5	13.190000
33.725000	0.5	13.192900
33.733333	0.5	13.196100
33.741667	0.5	13.198800
33.750000	0.5	13.200850
33.758333	0.5	13.203000
33.766667	0.5	13.205600
33.775000	0.5	13.206800
33.783333	0.5	13.207800
33.791667	0.5	13.210250
33.800000	0.5	13.211650
33.808333	0.5	13.212950
33.816667	0.5	13.211900
33.825000	0.5	13.213750
33.833333	0.5	13.214150
33.841667	0.5	13.215000
33.850000	0.5	13.216700
33.858333	0.5	13.218150
33.866667	0.5	13.219050
33.875000	0.5	13.217600
33.883333	0.5	13.216050
33.891667	0.5	13.218950
33.900000	0.5	13.218200
33.908333	0.5	13.217050
33.916667	0.5	13.220600
33.925000	0.5	13.220850
33.933333	0.5	13.219800
33.941667	0.5	13.219450
33.950000	0.5	13.220500
33.958333	0.5	13.217800
33.966667	0.5	13.222650
33.975000	0.5	13.220650
33.983333	0.5	13.222850
33.991667	0.5	13.222950
34.000000	0.5	13.222300
34.008333	0.5	13.223950
34.016667	0.5	13.222700
34.025000	0.5	13.226600
34.033333	0.5	13.225600
34.041667	0.5	13.226200
34.050000	0.5	13.226550
34.058333	0.5	13.228600
34.066667	0.5	13.230300
34.075000	0.5	13.231700
34.083333	0.5	13.231150
34.091667	0.5	13.233550
34.100000	0.5	13.234200
34.108333	0.5	13.234150
34.116667	0.5	13.234200
34.125000	0.5	13.234450
34.133333	0.5	13.235300
34.141667	0.5	13.235350
34.150000	0.5	13.236450
34.158333	0.5	13.236200
34.166667	0.5	13.238250
34.175000	0.5	13.237500
34.183333	0.5	13.239250
34.191667	0.5	13.237650
34.200000	0.5	13.240950
34.208333	0.5	13.239600
34.216667	0.5	13.241650
34.225000	0.5	13.242600
34.233333	0.5	13.241400
34.241667	0.5	13.247200
34.250000	0.5	13.244550
34.258333	0.5	13.245300
34.266667	0.5	13.242100
34.275000	0.5	13.246500
34.283333	0.5	13.246000
34.291667	0.5	13.247400
34.300000	0.5	13.247250
34.308333	0.5	13.247550
34.316667	0.5	13.245800
34.325000	0.5	13.243350
34.333333	0.5	13.244400
34.341667	0.5	13.242150
34.350000	0.5	13.241150
34.358333	0.5	13.241450
34.366667	0.5	13.241100
34.375000	0.5	13.241200
34.383333	0.5	13.239150
34.391667	0.5	13.238750
34.400000	0.5	13.239900
34.408333	0.5	13.237800
34.416667	0.5	13.237750
34.425000	0.5	13.237550
34.433333	0.5	13.239350
34.441667	0.5	13.236650
34.450000	0.5	13.236600
34.458333	0.5	13.236400
34.466667	0.5	13.236050
34.475000	0.5	13.237300
34.483333	0.5	13.235200
34.491667	0.5	13.237100
34.500000	0.5	13.237350
34.508333	0.5	13.235200
34.516667	0.5	13.234500
34.525000	0.5	13.236250
34.533333	0.5	13.236400
34.541667	0.5	13.236400
34.550000	0.5	13.234900
34.558333	0.5	13.232500
34.566667	0.5	13.238400
34.575000	0.5	13.234850
34.583333	0.5	13.234700
34.591667	0.5	13.236100
34.600000	0.5	13.239150
34.608333	0.5	13.240250
34.616667	0.5	13.246350
34.625000	0.5	13.251600
34.633333	0.5	13.257450
34.641667	0.5	13.269750
34.650000	0.5	13.283200
34.658333	0.5	13.301600
34.666667	0.5	13.323100
34.675000	0.5	13.352250
34.683333	0.5	13.384000
34.691667	0.5	13.426250
34.700000	0.5	13.479400
34.708333	0.5	13.540100
34.716667	0.5	13.612050
34.725000	0.5	13.697550
34.733333	0.5	13.794800
34.741667	0.5	13.905700
34.750000	0.5	14.030600
34.758333	0.5	14.163650
34.766667	0.5	14.309650
34.775000	0.5	14.461050
34.783333	0.5	14.621200
34.791667	0.5	14.781850
34.800000	0.5	14.946250
34.808333	0.5	15.107050
34.816667	0.5	15.251300
34.825000	0.5	15.389650
34.833333	0.5	15.508650
34.841667	0.5	15.612600
34.850000	0.5	15.694350
34.858333	0.5	15.752250
34.866667	0.5	15.785000
34.875000	0.5	15.783150
34.883333	0.5	15.758400
34.891667	0.5	15.710050
34.900000	0.5	15.637450
34.908333	0.5	15.545700
34.916667	0.5	15.433700
34.925000	0.5	15.304600
34.933333	0.5	15.168800
34.941667	0.5	15.026550
34.950000	0.5	14.881700
34.958333	0.5	14.730350
34.966667	0.5	14.583550
34.975000	0.5	14.446600
34.983333	0.5	14.311650
34.991667	0.5	14.189300
35.000000	0.5	14.073400
35.008333	0.5	13.971150
35.016667	0.5	13.874300
35.025000	0.5	13.792200
35.033333	0.5	13.717750
35.041667	0.5	13.656200
35.050000	0.5	13.600450
35.058333	0.5	13.554550
35.066667	0.5	13.512550
35.075000	0.5	13.479300
35.083333	0.5	13.450300
35.091667	0.5	13.426850
35.100000	0.5	13.408250
35.108333	0.5	13.388850
35.116667	0.5	13.373650
35.125000	0.5	13.365150
35.133333	0.5	13.354850
35.141667	0.5	13.346650
35.150000	0.5	13.339300
35.158333	0.5	13.335650
35.166667	0.5	13.329550
35.175000	0.5	13.325600
35.183333	0.5	13.325750
35.191667	0.5	13.324100
35.200000	0.5	13.323350
35.208333	0.5	13.327150
35.216667	0.5	13.332150
35.225000	0.5	13.340350
35.233333	0.5	13.353050
35.241667	0.5	13.371150
35.250000	0.5	13.384450
35.258333	0.5	13.405850
35.266667	0.5	13.440100
35.275000	0.5	13.475650
35.283333	0.5	13.521800
35.291667	0.5	13.575150
35.300000	0.5	13.637650
35.308333	0.5	13.709950
35.316667	0.5	13.795350
35.325000	0.5	13.883650
35.333333	0.5	13.981950
35.341667	0.5	14.088600
35.350000	0.5	14.200000
35.358333	0.5	14.317450
35.366667	0.5	14.440950
35.375000	0.5	14.562400
35.383333	0.5	14.676400
35.391667	0.5	14.785450
35.400000	0.5	14.891300
35.408333	0.5	14.984400
35.416667	0.5	15.069450
35.425000	0.5	15.134850
35.433333	0.5	15.183650
35.441667	0.5	15.214950
35.450000	0.5	15.227900
35.458333	0.5	15.219850
35.466667	0.5	15.198350
35.475000	0.5	15.158750
35.483333	0.5	15.099700
35.491667	0.5	15.029850
35.500000	0.5	14.948350
35.508333	0.5	14.857400
35.516667	0.5	14.758850
35.525000	0.5	14.659200
35.533333	0.5	14.555750
35.541667	0.5	14.451700
35.550000	0.5	14.348500
35.558333	0.5	14.251550
35.566667	0.5	14.155050
35.575000	0.5	14.066550
35.583333	0.5	13.983700
35.591667	0.5	13.907150
35.600000	0.5	13.841600
35.608333	0.5	13.780700
35.616667	0.5	13.722150
35.625000	0.5	13.672800
35.633333	0.5	13.629250
35.641667	0.5	13.603950
35.650000	0.5	13.558850
35.658333	0.5	13.529050
35.666667	0.5	13.503600
35.675000	0.5	13.483650
35.683333	0.5	13.463750
35.691667	0.5	13.447850
35.700000	0.5	13.435250
35.708333	0.5	13.425750
35.716667	0.5	13.414100
35.725000	0.5	13.405350
35.733333	0.5	13.399350
35.741667	0.5	13.392750
35.750000	0.5	13.386250
35.758333	0.5	13.383150
35.766667	0.5	13.376900
35.775000	0.5	13.374600
35.783333	0.5	13.371350
35.791667	0.5	13.371000
35.800000	0.5	13.365300
35.808333	0.5	13.362100
35.816667	0.5	13.362500
35.825000	0.5	13.359550
35.833333	0.5	13.358000
35.841667	0.5	13.351350
35.850000	0.5	13.352050
35.858333	0.5	13.348000
35.866667	0.5	13.345550
35.875000	0.5	13.345100
35.883333	0.5	13.344150
35.891667	0.5	13.343350
35.900000	0.5	13.340250
35.908333	0.5	13.337950
35.916667	0.5	13.333650
35.925000	0.5	13.332100
35.933333	0.5	13.333250
35.941667	0.5	13.327150
35.950000	0.5	13.324450
35.958333	0.5	13.321450
35.966667	0.5	13.321550
35.975000	0.5	13.318750
35.983333	0.5	13.316600
35.991667	0.5	13.314150
36.000000	0.5	13.313050
36.008333	0.5	13.312150
36.016667	0.5	13.309250
36.025000	0.5	13.306550
36.033333	0.5	13.305700
36.041667	0.5	13.305750
36.050000	0.5	13.302800
36.058333	0.5	13.301800
36.066667	0.5	13.300550
36.075000	0.5	13.300800
36.083333	0.5	13.300450
36.091667	0.5	13.301200
36.100000	0.5	13.297350
36.108333	0.5	13.300150
36.116667	0.5	13.303000
36.125000	0.5	13.299450
36.133333	0.5	13.299050
36.141667	0.5	13.298700
36.150000	0.5	13.296550
36.158333	0.5	13.298200
36.166667	0.5	13.296200
36.175000	0.5	13.301000
36.183333	0.5	13.298600
36.191667	0.5	13.300050
36.200000	0.5	13.297850
36.208333	0.5	13.299000
36.216667	0.5	13.300200
36.225000	0.5	13.302400
36.233333	0.5	13.297550
36.241667	0.5	13.296050
36.250000	0.5	13.295800
36.258333	0.5	13.294350
36.266667	0.5	13.294900
36.275000	0.5	13.292650
36.283333	0.5	13.293750
36.291667	0.5	13.291400
36.300000	0.5	13.292300
36.308333	0.5	13.294100
36.316667	0.5	13.290700
36.325000	0.5	13.289550
36.333333	0.5	13.291650
36.341667	0.5	13.291800
36.350000	0.5	13.291550
36.358333	0.5	13.292000
36.366667	0.5	13.292500
36.375000	0.5	13.291200
36.383333	0.5	13.290850
36.391667	0.5	13.291450
36.400000	0.5	13.289550
36.408333	0.5	13.291600
36.416667	0.5	13.289400
36.425000	0.5	13.288250
36.433333	0.5	13.288450
36.441667	0.5	13.286900
36.450000	0.5	13.291250
36.458333	0.5	13.293150
36.466667	0.5	13.293350
36.475000	0.5	13.291500
36.483333	0.5	13.292450
36.491667	0.5	13.292750
36.500000	0.5	13.290700
36.508333	0.5	13.290300
36.516667	0.5	13.290750
36.525000	0.5	13.290750
36.533333	0.5	13.291950
36.541667	0.5	13.292350
36.550000	0.5	13.293200
36.558333	0.5	13.294450
36.566667	0.5	13.294550
36.575000	0.5	13.293250
36.583333	0.5	13.292900
36.591667	0.5	13.294800
36.600000	0.5	13.293750
36.608333	0.5	13.295450
36.616667	0.5	13.292550
36.625000	0.5	13.295700
36.633333	0.5	13.294150
36.641667	0.5	13.295500
36.650000	0.5	13.297700
36.658333	0.5	13.295000
36.666667	0.5	13.296600
36.675000	0.5	13.298300
36.683333	0.5	13.302750
36.691667	0.5	13.298750
36.700000	0.5	13.298250
36.708333	0.5	13.302550
36.716667	0.5	13.301150
36.725000	0.5	13.301150
36.733333	0.5	13.304300
36.741667	0.5	13.303700
36.750000	0.5	13.301550
36.758333	0.5	13.302300
36.766667	0.5	13.303800
36.775000	0.5	13.303900
36.783333	0.5	13.303700
36.791667	0.5	13.304500
36.800000	0.5	13.303100
36.808333	0.5	13.305650
36.816667	0.5	13.305150
36.825000	0.5	13.304500
36.833333	0.5	13.305400
36.841667	0.5	13.306300
36.850000	0.5	13.306850
36.858333	0.5	13.309200
36.866667	0.5	13.309200
36.875000	0.5	13.309800
36.883333	0.5	13.310150
36.891667	0.5	13.310300
36.900000	0.5	13.312050
36.908333	0.5	13.313850
36.916667	0.5	13.316750
36.925000	0.5	13.320100
36.933333	0.5	13.321200
36.941667	0.5	13.322000
36.950000	0.5	13.320750
36.958333	0.5	13.321500
36.966667	0.5	13.322800
36.975000	0.5	13.325050
36.983333	0.5	13.325400
36.991667	0.5	13.324300
37.000000	0.5	13.326200
37.008333	0.5	13.325150
37.016667	0.5	13.326700
37.025000	0.5	13.330050
37.033333	0.5	13.328600
37.041667	0.5	13.326900
37.050000	0.5	13.327000
37.058333	0.5	13.329600
37.066667	0.5	13.327400
37.075000	0.5	13.328000
37.083333	0.5	13.328800
37.091667	0.5	13.327850
37.100000	0.5	13.328450
37.108333	0.5	13.331000
37.116667	0.5	13.331800
37.125000	0.5	13.332350
37.133333	0.5	13.332950
37.141667	0.5	13.334050
37.150000	0.5	13.338950
37.158333	0.5	13.342050
37.166667	0.5	13.346850
37.175000	0.5	13.354350
37.183333	0.5	13.361850
37.191667	0.5	13.371200
37.200000	0.5	13.387600
37.208333	0.5	13.403250
37.216667	0.5	13.423050
37.225000	0.5	13.447500
37.233333	0.5	13.476550
37.241667	0.5	13.513950
37.250000	0.5	13.554950
37.258333	0.5	13.604400
37.266667	0.5	13.660400
37.275000	0.5	13.727650
37.283333	0.5	13.806300
37.291667	0.5	13.897850
37.300000	0.5	13.997150
37.308333	0.5	14.112800
37.316667	0.5	14.241100
37.325000	0.5	14.380450
37.333333	0.5	14.534650
37.341667	0.5	14.704250
37.350000	0.5	14.887000
37.358333	0.5	15.081550
37.366667	0.5	15.291000
37.375000	0.5	15.509400
37.383333	0.5	15.735350
37.391667	0.5	15.968300
37.400000	0.5	16.205600
37.408333	0.5	16.445100
37.416667	0.5	16.679800
37.425000	0.5	16.912000
37.433333	0.5	17.140100
37.441667	0.5	17.349850
37.450000	0.5	17.544750
37.458333	0.5	17.720300
37.466667	0.5	17.881200
37.475000	0.5	18.018850
37.483333	0.5	18.129400
37.491667	0.5	18.213450
37.500000	0.5	18.263900
37.508333	0.5	18.285800
37.516667	0.5	18.277150
37.525000	0.5	18.240800
37.533333	0.5	18.174800
37.541667	0.5	18.087700
37.550000	0.5	17.962950
37.558333	0.5	17.818950
37.566667	0.5	17.654900
37.575000	0.5	17.477050
37.583333	0.5	17.284500
37.591667	0.5	17.077650
37.600000	0.5	16.863500
37.608333	0.5	16.644500
37.616667	0.5	16.421250
37.625000	0.5	16.200400
37.633333	0.5	15.979350
37.641667	0.5	15.765750
37.650000	0.5	15.559600
37.658333	0.5	15.361450
37.666667	0.5	15.175000
37.675000	0.5	14.996350
37.683333	0.5	14.830700
37.691667	0.5	14.673450
37.700000	0.5	14.530300
37.708333	0.5	14.398200
37.716667	0.5	14.278850
37.725000	0.5	14.171700
37.733333	0.5	14.074900
37.741667	0.5	13.989300
37.750000	0.5	13.910900
37.758333	0.5	13.843450
37.766667	0.5	13.785150
37.775000	0.5	13.734650
37.783333	0.5	13.691350
37.791667	0.5	13.649150
37.800000	0.5	13.616450
37.808333	0.5	13.588000
37.816667	0.5	13.566500
37.825000	0.5	13.541950
37.833333	0.5	13.522500
37.841667	0.5	13.505850
37.850000	0.5	13.490300
37.858333	0.5	13.481750
37.866667	0.5	13.470200
37.875000	0.5	13.460200
37.883333	0.5	13.452000
37.891667	0.5	13.448000
37.900000	0.5	13.439700
37.908333	0.5	13.433150
37.916667	0.5	13.427150
37.925000	0.5	13.421300
37.933333	0.5	13.418450
37.941667	0.5	13.412000
37.950000	0.5	13.408400
37.958333	0.5	13.405600
37.966667	0.5	13.403450
37.975000	0.5	13.399400
37.983333	0.5	13.396300
37.991667	0.5	13.395250
38.000000	0.5	13.390400
38.008333	0.5	13.388650
38.016667	0.5	13.386150
38.025000	0.5	13.384200
38.033333	0.5	13.381800
38.041667	0.5	13.381200
38.050000	0.5	13.380150
38.058333	0.5	13.378050
38.066667	0.5	13.375800
38.075000	0.5	13.381500
38.083333	0.5	13.374250
38.091667	0.5	13.371050
38.100000	0.5	13.366850
38.108333	0.5	13.364350
38.116667	0.5	13.363550
38.125000	0.5	13.362950
38.133333	0.5	13.361950
38.141667	0.5	13.361750
38.150000	0.5	13.360100
38.158333	0.5	13.358800
38.166667	0.5	13.358550
38.175000	0.5	13.360550
38.183333	0.5	13.360900
38.191667	0.5	13.360450
38.200000	0.5	13.356900
38.208333	0.5	13.358500
38.216667	0.5	13.357800
38.225000	0.5	13.356850
38.233333	0.5	13.360650
38.241667	0.5	13.356950
38.250000	0.5	13.355750
38.258333	0.5	13.355400
38.266667	0.5	13.355450
38.275000	0.5	13.354300
38.283333	0.5	13.354500
38.291667	0.5	13.353300
38.300000	0.5	13.354600
38.308333	0.5	13.352500
38.316667	0.5	13.353000
38.325000	0.5	13.353400
38.333333	0.5	13.353150
38.341667	0.5	13.354650
38.350000	0.5	13.353900
38.358333	0.5	13.352750
38.366667	0.5	13.353750
38.375000	0.5	13.354300
38.383333	0.5	13.352050
38.391667	0.5	13.353850
38.400000	0.5	13.351800
38.408333	0.5	13.352450
38.416667	0.5	13.353300
38.425000	0.5	13.352250
38.433333	0.5	13.349950
38.441667	0.5	13.350300
38.450000	0.5	13.348450
38.458333	0.5	13.349300
38.466667	0.5	13.347950
38.475000	0.5	13.350550
38.483333	0.5	13.347750
38.491667	0.5	13.346150
38.500000	0.5	13.346150
38.508333	0.5	13.346050
38.516667	0.5	13.344100
38.525000	0.5	13.346650
38.533333	0.5	13.348950
38.541667	0.5	13.345200
38.550000	0.5	13.346650
38.558333	0.5	13.347050
38.566667	0.5	13.344500
38.575000	0.5	13.344550
38.583333	0.5	13.343050
38.591667	0.5	13.344000
38.600000	0.5	13.342900
38.608333	0.5	13.346250
38.616667	0.5	13.346700
38.625000	0.5	13.348550
38.633333	0.5	13.348950
38.641667	0.5	13.346200
38.650000	0.5	13.357950
38.658333	0.5	13.344900
38.666667	0.5	13.345250
38.675000	0.5	13.341700
38.683333	0.5	13.344750
38.691667	0.5	13.344350
38.700000	0.5	13.349300
38.708333	0.5	13.347550
38.716667	0.5	13.347950
38.725000	0.5	13.346300
38.733333	0.5	13.347150
38.741667	0.5	13.347950
38.750000	0.5	13.348200
38.758333	0.5	13.347450
38.766667	0.5	13.346550
38.775000	0.5	13.348200
38.783333	0.5	13.349550
38.791667	0.5	13.349700
38.800000	0.5	13.353350
38.808333	0.5	13.356100
38.816667	0.5	13.355400
38.825000	0.5	13.353350
38.833333	0.5	13.352800
38.841667	0.5	13.351200
38.850000	0.5	13.352000
38.858333	0.5	13.349100
38.866667	0.5	13.349000
38.875000	0.5	13.347550
38.883333	0.5	13.350900
38.891667	0.5	13.342650
38.900000	0.5	13.344500
38.908333	0.5	13.344400
38.916667	0.5	13.342600
38.925000	0.5	13.343900
38.933333	0.5	13.345700
38.941667	0.5	13.343500
38.950000	0.5	13.344850
38.958333	0.5	13.342850
38.966667	0.5	13.342950
38.975000	0.5	13.345550
38.983333	0.5	13.346200
38.991667	0.5	13.348800
39.000000	0.5	13.346850
39.008333	0.5	13.348350
39.016667	0.5	13.348250
39.025000	0.5	13.349100
39.033333	0.5	13.351050
39.041667	0.5	13.350900
39.050000	0.5	13.352500
39.058333	0.5	13.353100
39.066667	0.5	13.355600
39.075000	0.5	13.360750
39.083333	0.5	13.362950
39.091667	0.5	13.364900
39.100000	0.5	13.367450
39.108333	0.5	13.370850
39.116667	0.5	13.373750
39.125000	0.5	13.377950
39.133333	0.5	13.380350
39.141667	0.5	13.384800
39.150000	0.5	13.387900
39.158333	0.5	13.394050
39.166667	0.5	13.400350
39.175000	0.5	13.405400
39.183333	0.5	13.410500
39.191667	0.5	13.418150
39.200000	0.5	13.423850
39.208333	0.5	13.426950
39.216667	0.5	13.434000
39.225000	0.5	13.439900
39.233333	0.5	13.445300
39.241667	0.5	13.450750
39.250000	0.5	13.457200
39.258333	0.5	13.461250
39.266667	0.5	13.466650
39.275000	0.5	13.471850
39.283333	0.5	13.476750
39.291667	0.5	13.478400
39.300000	0.5	13.483800
39.308333	0.5	13.489300
39.316667	0.5	13.489450
39.325000	0.5	13.489700
39.333333	0.5	13.491400
39.341667	0.5	13.492850
39.350000	0.5	13.493100
39.358333	0.5	13.492850
39.366667	0.5	13.501200
39.375000	0.5	13.497000
39.383333	0.5	13.493200
39.391667	0.5	13.486150
39.400000	0.5	13.481050
39.408333	0.5	13.475400
39.416667	0.5	13.466600
39.425000	0.5	13.460850
39.433333	0.5	13.453100
39.441667	0.5	13.447300
39.450000	0.5	13.437700
39.458333	0.5	13.426500
39.466667	0.5	13.420550
39.475000	0.5	13.407900
39.483333	0.5	13.399000
39.491667	0.5	13.390200
39.500000	0.5	13.383850
39.508333	0.5	13.374050
39.516667	0.5	13.363250
39.525000	0.5	13.357050
39.533333	0.5	13.351400
39.541667	0.5	13.344250
39.550000	0.5	13.340950
39.558333	0.5	13.335700
39.566667	0.5	13.330550
39.575000	0.5	13.325250
39.583333	0.5	13.321600
39.591667	0.5	13.317200
39.600000	0.5	13.315750
39.608333	0.5	13.317250
39.616667	0.5	13.317750
39.625000	0.5	13.320550
39.633333	0.5	13.326100
39.641667	0.5	13.330600
39.650000	0.5	13.339300
39.658333	0.5	13.352250
39.666667	0.5	13.361250
39.675000	0.5	13.373750
39.683333	0.5	13.392100
39.691667	0.5	13.408550
39.700000	0.5	13.426350
39.708333	0.5	13.451100
39.716667	0.5	13.473850
39.725000	0.5	13.498650
39.733333	0.5	13.526550
39.741667	0.5	13.562500
39.750000	0.5	13.590100
39.758333	0.5	13.624050
39.766667	0.5	13.655350
39.775000	0.5	13.682450
39.783333	0.5	13.718250
39.791667	0.5	13.751300
39.800000	0.5	13.787400
39.808333	0.5	13.820400
39.816667	0.5	13.851900
39.825000	0.5	13.883350
39.833333	0.5	13.910650
39.841667	0.5	13.939400
39.850000	0.5	13.966200
39.858333	0.5	13.986000
39.866667	0.5	14.005650
39.875000	0.5	14.024450
39.883333	0.5	14.033400
39.891667	0.5	14.044850
39.900000	0.5	14.047650
39.908333	0.5	14.047950
39.916667	0.5	14.046050
39.925000	0.5	14.043350
39.933333	0.5	14.031700
39.941667	0.5	14.017450
39.950000	0.5	14.000900
39.958333	0.5	13.981300
39.966667	0.5	13.957850
39.975000	0.5	13.933700
39.983333	0.5	13.906200
39.991667	0.5	13.878450
40.000000	0.5	13.847250
40.008333	0.5	13.816850
40.016667	0.5	13.787150
40.025000	0.5	13.757900
40.033333	0.5	13.725100
40.041667	0.5	13.696600
40.050000	0.5	13.665700
40.058333	0.5	13.639050
40.066667	0.5	13.608650
40.075000	0.5	13.580050
40.083333	0.5	13.557750
40.091667	0.5	13.531700
40.100000	0.5	13.510050
40.108333	0.5	13.492050
40.116667	0.5	13.471400
40.125000	0.5	13.455650
40.133333	0.5	13.436700
40.141667	0.5	13.421600
40.150000	0.5	13.408250
40.158333	0.5	13.395050
40.166667	0.5	13.382250
40.175000	0.5	13.370750
40.183333	0.5	13.360750
40.191667	0.5	13.349600
40.200000	0.5	13.342800
40.208333	0.5	13.334100
40.216667	0.5	13.329350
40.225000	0.5	13.323650
40.233333	0.5	13.317000
40.241667	0.5	13.312450
40.250000	0.5	13.309750
40.258333	0.5	13.299400
40.266667	0.5	13.294350
40.275000	0.5	13.288850
40.283333	0.5	13.284050
40.291667	0.5	13.280800
40.300000	0.5	13.277700
40.308333	0.5	13.274900
40.316667	0.5	13.265950
40.325000	0.5	13.262200
40.333333	0.5	13.258500
40.341667	0.5	13.252800
40.350000	0.5	13.249450
40.358333	0.5	13.245250
40.366667	0.5	13.239350
40.375000	0.5	13.236000
40.383333	0.5	13.232400
40.391667	0.5	13.229850
40.400000	0.5	13.222900
40.408333	0.5	13.220100
40.416667	0.5	13.217100
40.425000	0.5	13.214900
40.433333	0.5	13.212500
40.441667	0.5	13.210500
40.450000	0.5	13.205800
40.458333	0.5	13.204100
40.466667	0.5	13.201450
40.475000	0.5	13.201900
40.483333	0.5	13.200350
40.491667	0.5	13.198450
40.500000	0.5	13.196200
40.508333	0.5	13.193550
40.516667	0.5	13.190100
40.525000	0.5	13.188100
40.533333	0.5	13.187300
40.541667	0.5	13.190000
40.550000	0.5	13.188250
40.558333	0.5	13.183600
40.566667	0.5	13.182900
40.575000	0.5	13.181600
40.583333	0.5	13.179350
40.591667	0.5	13.180500
40.600000	0.5	13.178150
40.608333	0.5	13.177450
40.616667	0.5	13.176800
40.625000	0.5	13.177450
40.633333	0.5	13.176450
40.641667	0.5	13.176050
40.650000	0.5	13.175700
40.658333	0.5	13.175150
40.666667	0.5	13.174500
40.675000	0.5	13.175850
40.683333	0.5	13.174500
40.691667	0.5	13.174850
40.700000	0.5	13.174650
40.708333	0.5	13.174250
40.716667	0.5	13.172900
40.725000	0.5	13.170950
40.733333	0.5	13.173650
40.741667	0.5	13.171250
40.750000	0.5	13.170150
40.758333	0.5	13.173650
40.766667	0.5	13.171850
40.775000	0.5	13.172500
40.783333	0.5	13.172300
40.791667	0.5	13.172150
40.800000	0.5	13.171150
40.808333	0.5	13.172150
40.816667	0.5	13.172650
40.825000	0.5	13.171300
40.833333	0.5	13.171600
40.841667	0.5	13.172900
40.850000	0.5	13.172750
40.858333	0.5	13.174000
40.866667	0.5	13.175500
40.875000	0.5	13.174050
40.883333	0.5	13.175850
40.891667	0.5	13.174600
40.900000	0.5	13.174050
40.908333	0.5	13.174650
40.916667	0.5	13.175350
40.925000	0.5	13.174650
40.933333	0.5	13.174700
40.941667	0.5	13.173900
40.950000	0.5	13.176150
40.958333	0.5	13.177250
40.966667	0.5	13.177000
40.975000	0.5	13.177550
40.983333	0.5	13.175950
40.991667	0.5	13.178250
41.000000	0.5	13.180350
41.008333	0.5	13.180550
41.016667	0.5	13.180650
41.025000	0.5	13.179950
41.033333	0.5	13.178450
41.041667	0.5	13.180150
41.050000	0.5	13.181800
41.058333	0.5	13.179500
41.066667	0.5	13.177800
41.075000	0.5	13.180000
41.083333	0.5	13.179300
41.091667	0.5	13.180850
41.100000	0.5	13.179050
41.108333	0.5	13.179450
41.116667	0.5	13.179150
41.125000	0.5	13.178150
41.133333	0.5	13.180700
41.141667	0.5	13.179350
41.150000	0.5	13.175100
41.158333	0.5	13.175900
41.166667	0.5	13.177750
41.175000	0.5	13.175500
41.183333	0.5	13.175250
41.191667	0.5	13.176000
41.200000	0.5	13.174450
41.208333	0.5	13.174150
41.216667	0.5	13.173650
41.225000	0.5	13.173500
41.233333	0.5	13.176200
41.241667	0.5	13.172550
41.250000	0.5	13.173000
41.258333	0.5	13.173000
41.266667	0.5	13.170350
41.275000	0.5	13.170350
41.283333	0.5	13.169900
41.291667	0.5	13.170450
41.300000	0.5	13.171100
41.308333	0.5	13.170200
41.316667	0.5	13.170000
41.325000	0.5	13.171750
41.333333	0.5	13.170350
41.341667	0.5	13.168300
41.350000	0.5	13.169350
41.358333	0.5	13.167500
41.366667	0.5	13.167600
41.375000	0.5	13.171100
41.383333	0.5	13.168150
41.391667	0.5	13.168650
41.400000	0.5	13.169000
41.408333	0.5	13.170400
41.416667	0.5	13.167600
41.425000	0.5	13.169500
41.433333	0.5	13.167800
41.441667	0.5	13.166300
41.450000	0.5	13.166750
41.458333	0.5	13.166100
41.466667	0.5	13.166150
41.475000	0.5	13.166700
41.483333	0.5	13.168600
41.491667	0.5	13.165500
41.500000	0.5	13.164900
41.508333	0.5	13.168300
41.516667	0.5	13.165100
41.525000	0.5	13.164500
41.533333	0.5	13.163550
41.541667	0.5	13.163700
41.550000	0.5	13.164100
41.558333	0.5	13.166050
41.566667	0.5	13.167500
41.575000	0.5	13.166350
41.583333	0.5	13.163050
41.591667	0.5	13.162200
41.600000	0.5	13.162700
41.608333	0.5	13.163400
41.616667	0.5	13.164650
41.625000	0.5	13.161450
41.633333	0.5	13.162150
41.641667	0.5	13.162850
41.650000	0.5	13.161450
41.658333	0.5	13.164150
41.666667	0.5	13.163600
41.675000	0.5	13.163250
41.683333	0.5	13.162300
41.691667	0.5	13.159500
41.700000	0.5	13.160100
41.708333	0.5	13.161300
41.716667	0.5	13.161800
41.725000	0.5	13.160900
41.733333	0.5	13.162500
41.741667	0.5	13.159450
41.750000	0.5	13.160350
41.758333	0.5	13.159550
41.766667	0.5	13.159600
41.775000	0.5	13.160100
41.783333	0.5	13.159200
41.791667	0.5	13.158650
41.800000	0.5	13.159500
41.808333	0.5	13.158600
41.816667	0.5	13.158950
41.825000	0.5	13.156100
41.833333	0.5	13.155650
41.841667	0.5	13.153500
41.850000	0.5	13.158800
41.858333	0.5	13.155600
41.866667	0.5	13.154050
41.875000	0.5	13.153550
41.883333	0.5	13.155750
41.891667	0.5	13.152850
41.900000	0.5	13.154850
41.908333	0.5	13.153700
41.916667	0.5	13.154950
41.925000	0.5	13.151800
41.933333	0.5	13.156150
41.941667	0.5	13.154050
41.950000	0.5	13.151850
41.958333	0.5	13.151200
41.966667	0.5	13.157850
41.975000	0.5	13.151300
41.983333	0.5	13.150800
41.991667	0.5	13.152750
42.000000	0.5	13.152450
42.008333	0.5	13.147200
42.016667	0.5	13.149200
42.025000	0.5	13.148550
42.033333	0.5	13.146950
42.041667	0.5	13.149050
42.050000	0.5	13.146500
42.058333	0.5	13.147200
42.066667	0.5	13.145600
42.075000	0.5	13.145100
42.083333	0.5	13.146150
42.091667	0.5	13.145900
42.100000	0.5	13.145550
42.108333	0.5	13.146350
42.116667	0.5	13.145300
42.125000	0.5	13.146950
42.133333	0.5	13.145300
42.141667	0.5	13.143200
42.150000	0.5	13.142350
42.158333	0.5	13.143050
42.166667	0.5	13.143600
42.175000	0.5	13.144950
42.183333	0.5	13.143250
42.191667	0.5	13.144500
42.200000	0.5	13.144050
42.208333	0.5	13.144550
42.216667	0.5	13.145350
42.225000	0.5	13.148550
42.233333	0.5	13.148450
42.241667	0.5	13.148200
42.250000	0.5	13.150450
42.258333	0.5	13.153900
42.266667	0.5	13.155900
42.275000	0.5	13.157900
42.283333	0.5	13.163600
42.291667	0.5	13.166900
42.300000	0.5	13.172850
42.308333	0.5	13.178300
42.316667	0.5	13.183500
42.325000	0.5	13.189000
42.333333	0.5	13.193200
42.341667	0.5	13.197750
42.350000	0.5	13.205650
42.358333	0.5	13.213500
42.366667	0.5	13.221850
42.375000	0.5	13.231100
42.383333	0.5	13.244100
42.391667	0.5	13.245750
42.400000	0.5	13.253500
42.408333	0.5	13.271050
42.416667	0.5	13.279700
42.425000	0.5	13.286200
42.433333	0.5	13.296250
42.441667	0.5	13.308750
42.450000	0.5	13.322000
42.458333	0.5	13.335800
42.466667	0.5	13.349550
42.475000	0.5	13.364050
42.483333	0.5	13.378000
42.491667	0.5	13.395600
42.500000	0.5	13.412150
42.508333	0.5	13.426100
42.516667	0.5	13.444800
42.525000	0.5	13.459700
42.533333	0.5	13.478000
42.541667	0.5	13.496300
42.550000	0.5	13.515900
42.558333	0.5	13.535300
42.566667	0.5	13.555350
42.575000	0.5	13.575000
42.583333	0.5	13.597400
42.591667	0.5	13.617800
42.600000	0.5	13.637700
42.608333	0.5	13.661250
42.616667	0.5	13.679650
42.625000	0.5	13.703050
42.633333	0.5	13.730050
42.641667	0.5	13.748800
42.650000	0.5	13.773200
42.658333	0.5	13.773400
42.666667	0.5	13.818950
42.675000	0.5	13.842450
42.683333	0.5	13.870550
42.691667	0.5	13.894550
42.700000	0.5	13.919400
42.708333	0.5	13.942150
42.716667	0.5	13.966400
42.725000	0.5	13.989400
42.733333	0.5	14.016200
42.741667	0.5	14.040700
42.750000	0.5	14.064950
42.758333	0.5	14.089800
42.766667	0.5	14.113700
42.775000	0.5	14.136050
42.783333	0.5	14.160150
42.791667	0.5	14.182550
42.800000	0.5	14.204800
42.808333	0.5	14.229450
42.816667	0.5	14.251350
42.825000	0.5	14.272150
42.833333	0.5	14.294050
42.841667	0.5	14.314950
42.850000	0.5	14.335450
42.858333	0.5	14.356900
42.866667	0.5	14.372800
42.875000	0.5	14.395250
42.883333	0.5	14.412250
42.891667	0.5	14.429400
42.900000	0.5	14.448000
42.908333	0.5	14.468400
42.916667	0.5	14.482300
42.925000	0.5	14.498050
42.933333	0.5	14.513800
42.941667	0.5	14.526050
42.950000	0.5	14.541550
42.958333	0.5	14.553900
42.966667	0.5	14.568550
42.975000	0.5	14.583600
42.983333	0.5	14.593200
42.991667	0.5	14.604250
43.000000	0.5	14.614600
43.008333	0.5	14.625700
43.016667	0.5	14.637600
43.025000	0.5	14.648300
43.033333	0.5	14.658600
43.041667	0.5	14.672100
43.050000	0.5	14.683450
43.058333	0.5	14.695600
43.066667	0.5	14.708300
43.075000	0.5	14.720800
43.083333	0.5	14.741600
43.091667	0.5	14.747900
43.100000	0.5	14.763150
43.108333	0.5	14.780550
43.116667	0.5	14.797150
43.125000	0.5	14.815500
43.133333	0.5	14.837450
43.141667	0.5	14.855450
43.150000	0.5	14.871900
43.158333	0.5	14.895450
43.166667	0.5	14.913950
43.175000	0.5	14.938950
43.183333	0.5	14.959800
43.191667	0.5	14.984600
43.200000	0.5	15.004450
43.208333	0.5	15.025050
43.216667	0.5	15.049100
43.225000	0.5	15.070300
43.233333	0.5	15.094750
43.241667	0.5	15.120800
43.250000	0.5	15.143750
43.258333	0.5	15.166100
43.266667	0.5	15.183100
43.275000	0.5	15.203300
43.283333	0.5	15.225850
43.291667	0.5	15.251450
43.300000	0.5	15.265400
43.308333	0.5	15.283850
43.316667	0.5	15.300200
43.325000	0.5	15.316750
43.333333	0.5	15.331600
43.341667	0.5	15.348150
43.350000	0.5	15.364050
43.358333	0.5	15.371550
43.366667	0.5	15.398350
43.375000	0.5	15.393550
43.383333	0.5	15.405400
43.391667	0.5	15.413500
43.400000	0.5	15.425550
43.408333	0.5	15.434150
43.416667	0.5	15.446000
43.425000	0.5	15.456900
43.433333	0.5	15.461550
43.441667	0.5	15.474150
43.450000	0.5	15.483000
43.458333	0.5	15.490450
43.466667	0.5	15.495300
43.475000	0.5	15.505950
43.483333	0.5	15.514200
43.491667	0.5	15.524750
43.500000	0.5	15.529450
43.508333	0.5	15.541500
43.516667	0.5	15.546250
43.525000	0.5	15.559150
43.533333	0.5	15.563050
43.541667	0.5	15.575450
43.550000	0.5	15.580450
43.558333	0.5	15.587100
43.566667	0.5	15.592300
43.575000	0.5	15.601050
43.583333	0.5	15.613650
43.591667	0.5	15.616000
43.600000	0.5	15.616350
43.608333	0.5	15.623300
43.616667	0.5	15.627800
43.625000	0.5	15.640200
43.633333	0.5	15.646250
43.641667	0.5	15.652100
43.650000	0.5	15.658500
43.658333	0.5	15.662450
43.666667	0.5	15.667150
43.675000	0.5	15.678800
43.683333	0.5	15.678150
43.691667	0.5	15.686400
43.700000	0.5	15.690450
43.708333	0.5	15.692000
43.716667	0.5	15.697900
43.725000	0.5	15.700150
43.733333	0.5	15.700350
43.741667	0.5	15.705050
43.750000	0.5	15.705400
43.758333	0.5	15.717600
43.766667	0.5	15.715350
43.775000	0.5	15.720800
43.783333	0.5	15.716750
43.791667	0.5	15.718900
43.800000	0.5	15.724100
43.808333	0.5	15.725400
43.816667	0.5	15.731600
43.825000	0.5	15.732750
43.833333	0.5	15.728650
43.841667	0.5	15.734000
43.850000	0.5	15.736900
43.858333	0.5	15.744900
43.866667	0.5	15.745400
43.875000	0.5	15.746050
43.883333	0.5	15.750100
43.891667	0.5	15.751050
43.900000	0.5	15.758700
43.908333	0.5	15.762550
43.916667	0.5	15.768750
43.925000	0.5	15.765500
43.933333	0.5	15.780250
43.941667	0.5	15.771150
43.950000	0.5	15.772900
43.958333	0.5	15.776050
43.966667	0.5	15.774850
43.975000	0.5	15.776350
43.983333	0.5	15.786700
43.991667	0.5	15.785950
44.000000	0.5	15.786500
44.008333	0.5	15.783100
44.016667	0.5	15.782800
44.025000	0.5	15.779000
44.033333	0.5	15.779750
44.041667	0.5	15.779750
44.050000	0.5	15.783150
44.058333	0.5	15.789300
44.066667	0.5	15.802500
44.075000	0.5	15.800150
44.083333	0.5	15.780700
44.091667	0.5	15.779250
44.100000	0.5	15.782800
44.108333	0.5	15.780300
44.116667	0.5	15.790450
44.125000	0.5	15.785550
44.133333	0.5	15.790400
44.141667	0.5	15.784300
44.150000	0.5	15.789250
44.158333	0.5	15.796300
44.166667	0.5	15.782600
44.175000	0.5	15.788450
44.183333	0.5	15.784700
44.191667	0.5	15.787100
44.200000	0.5	15.795300
44.208333	0.5	15.793300
44.216667	0.5	15.790450
44.225000	0.5	15.790800
44.233333	0.5	15.797600
44.241667	0.5	15.800000
44.250000	0.5	15.802600
44.258333	0.5	15.805400
44.266667	0.5	15.807600
44.275000	0.5	15.808150
44.283333	0.5	15.808600
44.291667	0.5	15.806000
44.300000	0.5	15.833550
44.308333	0.5	15.830600
44.316667	0.5	15.807650
44.325000	0.5	15.806200
44.333333	0.5	15.808850
44.341667	0.5	15.813450
44.350000	0.5	15.820700
44.358333	0.5	15.820450
44.366667	0.5	15.814200
44.375000	0.5	15.819750
44.383333	0.5	15.829100
44.391667	0.5	15.822600
44.400000	0.5	15.829000
44.408333	0.5	15.830300
44.416667	0.5	15.831700
44.425000	0.5	15.837700
44.433333	0.5	15.841750
44.441667	0.5	15.845550
44.450000	0.5	15.847750
44.458333	0.5	15.855050
44.466667	0.5	15.855000
44.475000	0.5	15.856100
44.483333	0.5	15.856200
44.491667	0.5	15.861600
44.500000	0.5	15.861700
44.508333	0.5	15.866800
44.516667	0.5	15.873900
44.525000	0.5	15.873100
44.533333	0.5	15.891000
44.541667	0.5	15.872250
44.550000	0.5	15.877500
44.558333	0.5	15.882900
44.566667	0.5	15.887950
44.575000	0.5	15.895950
44.583333	0.5	15.883850
44.591667	0.5	15.889450
44.600000	0.5	15.897850
44.608333	0.5	15.899250
44.616667	0.5	15.909250
44.625000	0.5	15.908350
44.633333	0.5	15.909000
44.641667	0.5	15.912000
44.650000	0.5	15.918400
44.658333	0.5	15.923200
44.666667	0.5	15.924650
44.675000	0.5	15.927650
44.683333	0.5	15.925500
44.691667	0.5	15.933400
44.700000	0.5	15.932350
44.708333	0.5	15.937050
44.716667	0.5	15.936050
44.725000	0.5	15.942300
44.733333	0.5	15.946500
44.741667	0.5	15.949250
44.750000	0.5	15.963600
44.758333	0.5	15.959900
44.766667	0.5	15.958900
44.775000	0.5	15.958300
44.783333	0.5	15.961550
44.791667	0.5	15.968950
44.800000	0.5	15.980850
44.808333	0.5	15.975800
44.816667	0.5	15.987500
44.825000	0.5	15.988450
44.833333	0.5	15.993200
44.841667	0.5	15.992900
44.850000	0.5	15.995850
44.858333	0.5	16.001300
44.866667	0.5	15.999150
44.875000	0.5	16.003350
44.883333	0.5	16.004400
44.891667	0.5	16.011650
44.900000	0.5	16.012550
44.908333	0.5	16.014450
44.916667	0.5	16.021550
44.925000	0.5	16.018400
44.933333	0.5	16.031650
44.941667	0.5	16.051550
44.950000	0.5	16.020200
44.958333	0.5	16.030000
44.966667	0.5	16.035950
44.975000	0.5	16.044700
44.983333	0.5	16.048850
44.991667	0.5	16.051350
45.000000	0.5	16.053200
45.008333	0.5	16.066700
45.016667	0.5	16.066650
45.025000	0.5	16.070000
45.033333	0.5	16.071300
45.041667	0.5	16.075050
45.050000	0.5	16.075900
45.058333	0.5	16.080750
45.066667	0.5	16.077100
45.075000	0.5	16.088600
45.083333	0.5	16.087600
45.091667	0.5	16.090150
45.100000	0.5	16.098950
45.108333	0.5	16.097950
45.116667	0.5	16.101200
45.125000	0.5	16.099300
45.133333	0.5	16.108650
45.141667	0.5	16.109350
45.150000	0.5	16.112350
45.158333	0.5	16.118600
45.166667	0.5	16.120700
45.175000	0.5	16.130150
45.183333	0.5	16.136250
45.191667	0.5	16.138700
45.200000	0.5	16.140650
45.208333	0.5	16.142550
45.216667	0.5	16.153500
45.225000	0.5	16.150000
45.233333	0.5	16.149850
45.241667	0.5	16.152100
45.250000	0.5	16.154350
45.258333	0.5	16.150100
45.266667	0.5	16.155750
45.275000	0.5	16.155200
45.283333	0.5	16.158950
45.291667	0.5	16.159850
45.300000	0.5	16.160150
45.308333	0.5	16.164900
45.316667	0.5	16.192350
45.325000	0.5	16.169250
45.333333	0.5	16.173000
45.341667	0.5	16.177750
45.350000	0.5	16.182050
45.358333	0.5	16.186450
45.366667	0.5	16.198000
45.375000	0.5	16.189100
45.383333	0.5	16.195650
45.391667	0.5	16.196850
45.400000	0.5	16.203200
45.408333	0.5	16.207700
45.416667	0.5	16.210400
45.425000	0.5	16.217100
45.433333	0.5	16.214200
45.441667	0.5	16.209700
45.450000	0.5	16.214800
45.458333	0.5	16.225850
45.466667	0.5	16.227750
45.475000	0.5	16.228200
45.483333	0.5	16.232000
45.491667	0.5	16.224000
45.500000	0.5	16.231700
45.508333	0.5	16.238000
45.516667	0.5	16.242200
45.525000	0.5	16.237150
45.533333	0.5	16.250650
45.541667	0.5	16.251700
45.550000	0.5	16.253400
45.558333	0.5	16.258050
45.566667	0.5	16.254500
45.575000	0.5	16.268050
45.583333	0.5	16.276750
45.591667	0.5	16.270500
45.600000	0.5	16.271500
45.608333	0.5	16.276300
45.616667	0.5	16.277300
45.625000	0.5	16.278250
45.633333	0.5	16.283750
45.641667	0.5	16.282500
45.650000	0.5	16.272450
45.658333	0.5	16.288750
45.666667	0.5	16.293500
45.675000	0.5	16.302600
45.683333	0.5	16.299750
45.691667	0.5	16.296900
45.700000	0.5	16.296250
45.708333	0.5	16.306400
45.716667	0.5	16.308200
45.725000	0.5	16.307400
45.733333	0.5	16.317800
45.741667	0.5	16.319600
45.750000	0.5	16.320550
45.758333	0.5	16.323600
45.766667	0.5	16.323800
45.775000	0.5	16.328600
45.783333	0.5	16.336200
45.791667	0.5	16.341450
45.800000	0.5	16.332550
45.808333	0.5	16.331400
45.816667	0.5	16.340800
45.825000	0.5	16.340300
45.833333	0.5	16.339200
45.841667	0.5	16.348050
45.850000	0.5	16.341250
45.858333	0.5	16.344050
45.866667	0.5	16.350650
45.875000	0.5	16.354650
45.883333	0.5	16.352900
45.891667	0.5	16.361200
45.900000	0.5	16.355600
45.908333	0.5	16.357850
45.916667	0.5	16.366000
45.925000	0.5	16.381000
45.933333	0.5	16.365150
45.941667	0.5	16.372150
45.950000	0.5	16.378550
45.958333	0.5	16.385050
45.966667	0.5	16.385750
45.975000	0.5	16.385950
45.983333	0.5	16.389350
45.991667	0.5	16.384600
46.000000	0.5	16.383050
46.008333	0.5	16.383700
46.016667	0.5	16.388750
46.025000	0.5	16.391250
46.033333	0.5	16.387650
46.041667	0.5	16.394350
46.050000	0.5	16.396600
46.058333	0.5	16.398550
46.066667	0.5	16.398900
46.075000	0.5	16.403750
46.083333	0.5	16.411850
46.091667	0.5	16.406350
46.100000	0.5	16.416150
46.108333	0.5	16.410100
46.116667	0.5	16.420050
46.125000	0.5	16.416900
46.133333	0.5	16.419300
46.141667	0.5	16.423050
46.150000	0.5	16.430200
46.158333	0.5	16.427400
46.166667	0.5	16.429150
46.175000	0.5	16.434100
46.183333	0.5	16.436000
46.191667	0.5	16.442150
46.200000	0.5	16.444900
46.208333	0.5	16.438550
46.216667	0.5	16.444950
46.225000	0.5	16.438100
46.233333	0.5	16.439700
46.241667	0.5	16.440000
46.250000	0.5	16.452200
46.258333	0.5	16.448200
46.266667	0.5	16.453700
46.275000	0.5	16.451400
46.283333	0.5	16.450400
46.291667	0.5	16.462800
46.300000	0.5	16.463900
46.308333	0.5	16.466950
46.316667	0.5	16.461400
46.325000	0.5	16.467000
46.333333	0.5	16.470500
46.341667	0.5	16.477600
46.350000	0.5	16.471900
46.358333	0.5	16.476800
46.366667	0.5	16.468750
46.375000	0.5	16.469250
46.383333	0.5	16.475550
46.391667	0.5	16.482450
46.400000	0.5	16.484350
46.408333	0.5	16.483850
46.416667	0.5	16.482100
46.425000	0.5	16.481200
46.433333	0.5	16.486550
46.441667	0.5	16.495400
46.450000	0.5	16.489700
46.458333	0.5	16.494100
46.466667	0.5	16.492950
46.475000	0.5	16.494750
46.483333	0.5	16.497900
46.491667	0.5	16.502250
46.500000	0.5	16.513000
46.508333	0.5	16.514800
46.516667	0.5	16.510550
46.525000	0.5	16.508950
46.533333	0.5	16.519050
46.541667	0.5	16.517000
46.550000	0.5	16.526900
46.558333	0.5	16.519350
46.566667	0.5	16.516050
46.575000	0.5	16.519250
46.583333	0.5	16.516900
46.591667	0.5	16.519800
46.600000	0.5	16.522450
46.608333	0.5	16.523500
46.616667	0.5	16.527550
46.625000	0.5	16.530650
46.633333	0.5	16.533650
46.641667	0.5	16.536100
46.650000	0.5	16.531100
46.658333	0.5	16.536100
46.666667	0.5	16.542650
46.675000	0.5	16.544600
46.683333	0.5	16.550000
46.691667	0.5	16.545350
46.700000	0.5	16.553300
46.708333	0.5	16.558500
46.716667	0.5	16.557750
46.725000	0.5	16.553100
46.733333	0.5	16.560600
46.741667	0.5	16.554550
46.750000	0.5	16.554650
46.758333	0.5	16.557650
46.766667	0.5	16.566000
46.775000	0.5	16.567300
46.783333	0.5	16.569600
46.791667	0.5	16.560800
46.800000	0.5	16.568200
46.808333	0.5	16.573600
46.816667	0.5	16.569800
46.825000	0.5	16.581100
46.833333	0.5	16.576350
46.841667	0.5	16.573850
46.850000	0.5	16.580800
46.858333	0.5	16.582350
46.866667	0.5	16.585400
46.875000	0.5	16.581700
46.883333	0.5	16.582250
46.891667	0.5	16.585250
46.900000	0.5	16.595600
46.908333	0.5	16.597700
46.916667	0.5	16.589100
46.925000	0.5	16.599050
46.933333	0.5	16.597700
46.941667	0.5	16.594000
46.950000	0.5	16.591850
46.958333	0.5	16.592750
46.966667	0.5	16.601600
46.975000	0.5	16.600450
46.983333	0.5	16.604550
46.991667	0.5	16.601350
47.000000	0.5	16.613400
47.008333	0.5	16.611050
47.016667	0.5	16.609800
47.025000	0.5	16.602850
47.033333	0.5	16.600250
47.041667	0.5	16.611350
47.050000	0.5	16.617800
47.058333	0.5	16.615000
47.066667	0.5	16.625200
47.075000	0.5	16.623050
47.083333	0.5	16.618900
47.091667	0.5	16.627250
47.100000	0.5	16.630050
47.108333	0.5	16.619950
47.116667	0.5	16.625350
47.125000	0.5	16.624450
47.133333	0.5	16.625800
47.141667	0.5	16.620600
47.150000	0.5	16.623900
47.158333	0.5	16.625850
47.166667	0.5	16.629300
47.175000	0.5	16.638700
47.183333	0.5	16.630550
47.191667	0.5	16.644500
47.200000	0.5	16.643000
47.208333	0.5	16.633000
47.216667	0.5	16.639200
47.225000	0.5	16.639350
47.233333	0.5	16.647200
47.241667	0.5	16.649150
47.250000	0.5	16.648300
47.258333	0.5	16.660000
47.266667	0.5	16.654100
47.275000	0.5	16.662250
47.283333	0.5	16.662350
47.291667	0.5	16.665250
47.300000	0.5	16.655400
47.308333	0.5	16.660250
47.316667	0.5	16.667850
47.325000	0.5	16.653250
47.333333	0.5	16.664700
47.341667	0.5	16.659000
47.350000	0.5	16.662000
47.358333	0.5	16.653950
47.366667	0.5	16.657350
47.375000	0.5	16.666900
47.383333	0.5	16.667300
47.391667	0.5	16.667350
47.400000	0.5	16.677100
47.408333	0.5	16.678050
47.416667	0.5	16.678500
47.425000	0.5	16.682000
47.433333	0.5	16.683150
47.441667	0.5	16.677350
47.450000	0.5	16.679250
47.458333	0.5	16.679450
47.466667	0.5	16.682650
47.475000	0.5	16.687300
47.483333	0.5	16.692650
47.491667	0.5	16.688300
47.500000	0.5	16.688450
47.508333	0.5	16.692300
47.516667	0.5	16.691500
47.525000	0.5	16.690350
47.533333	0.5	16.696700
47.541667	0.5	16.698900
47.550000	0.5	16.696250
47.558333	0.5	16.696950
47.566667	0.5	16.701250
47.575000	0.5	16.686100
47.583333	0.5	16.691850
47.591667	0.5	16.690600
47.600000	0.5	16.690400
47.608333	0.5	16.706450
47.616667	0.5	16.699600
47.625000	0.5	16.705700
47.633333	0.5	16.701400
47.641667	0.5	16.704200
47.650000	0.5	16.704650
47.658333	0.5	16.702650
47.666667	0.5	16.705800
47.675000	0.5	16.705150
47.683333	0.5	16.709200
47.691667	0.5	16.707800
47.700000	0.5	16.708850
47.708333	0.5	16.711100
47.716667	0.5	16.709050
47.725000	0.5	16.712050
47.733333	0.5	16.719850
47.741667	0.5	16.717950
47.750000	0.5	16.713800
47.758333	0.5	16.712100
47.766667	0.5	16.721050
47.775000	0.5	16.713650
47.783333	0.5	16.716950
47.791667	0.5	16.717050
47.800000	0.5	16.733850
47.808333	0.5	16.735950
47.816667	0.5	16.728450
47.825000	0.5	16.729950
47.833333	0.5	16.730700
47.841667	0.5	16.739550
47.850000	0.5	16.736150
47.858333	0.5	16.748950
47.866667	0.5	16.739200
47.875000	0.5	16.735600
47.883333	0.5	16.740550
47.891667	0.5	16.735400
47.900000	0.5	16.733550
47.908333	0.5	16.742900
47.916667	0.5	16.731250
47.925000	0.5	16.746100
47.933333	0.5	16.738650
47.941667	0.5	16.743450
47.950000	0.5	16.741650
47.958333	0.5	16.745150
47.966667	0.5	16.740100
47.975000	0.5	16.748200
47.983333	0.5	16.749600
47.991667	0.5	16.760350
48.000000	0.5	16.760950
48.008333	0.5	16.756450
48.016667	0.5	16.756150
48.025000	0.5	16.755450
48.033333	0.5	16.763150
48.041667	0.5	16.762800
48.050000	0.5	16.753500
48.058333	0.5	16.752550
48.066667	0.5	16.755000
48.075000	0.5	16.759350
48.083333	0.5	16.758400
48.091667	0.5	16.759200
48.100000	0.5	16.760450
48.108333	0.5	16.756650
48.116667	0.5	16.771050
48.125000	0.5	16.763300
48.133333	0.5	16.762150
48.141667	0.5	16.760300
48.150000	0.5	16.759200
48.158333	0.5	16.763150
48.166667	0.5	16.767050
48.175000	0.5	16.770700
48.183333	0.5	16.777050
48.191667	0.5	16.785650
48.200000	0.5	16.779000
48.208333	0.5	16.781050
48.216667	0.5	16.775100
48.225000	0.5	16.780400
48.233333	0.5	16.774550
48.241667	0.5	16.785350
48.250000	0.5	16.782850
48.258333	0.5	16.781750
48.266667	0.5	16.782500
48.275000	0.5	16.779250
48.283333	0.5	16.777900
48.291667	0.5	16.777400
48.300000	0.5	16.778000
48.308333	0.5	16.783850
48.316667	0.5	16.782250
48.325000	0.5	16.782750
48.333333	0.5	16.781200
48.341667	0.5	16.785300
48.350000	0.5	16.782050
48.358333	0.5	16.789150
48.366667	0.5	16.788450
48.375000	0.5	16.797650
48.383333	0.5	16.799450
48.391667	0.5	16.796950
48.400000	0.5	16.800850
48.408333	0.5	16.799850
48.416667	0.5	16.798950
48.425000	0.5	16.794950
48.433333	0.5	16.785150
48.441667	0.5	16.793100
48.450000	0.5	16.801750
48.458333	0.5	16.796200
48.466667	0.5	16.795650
48.475000	0.5	16.792800
48.483333	0.5	16.800300
48.491667	0.5	16.796250
48.500000	0.5	16.803400
48.508333	0.5	16.820400
48.516667	0.5	16.799050
48.525000	0.5	16.806300
48.533333	0.5	16.802300
48.541667	0.5	16.800250
48.550000	0.5	16.809000
48.558333	0.5	16.806800
48.566667	0.5	16.812200
48.575000	0.5	16.809900
48.583333	0.5	16.815950
48.591667	0.5	16.818400
48.600000	0.5	16.815000
48.608333	0.5	16.811050
48.616667	0.5	16.816750
48.625000	0.5	16.832200
48.633333	0.5	16.805550
48.641667	0.5	16.804750
48.650000	0.5	16.814650
48.658333	0.5	16.811450
48.666667	0.5	16.811500
48.675000	0.5	16.811550
48.683333	0.5	16.829650
48.691667	0.5	16.814050
48.700000	0.5	16.808900
48.708333	0.5	16.816050
48.716667	0.5	16.815500
48.725000	0.5	16.818650
48.733333	0.5	16.817300
48.741667	0.5	16.821600
48.750000	0.5	16.826400
48.758333	0.5	16.830300
48.766667	0.5	16.831150
48.775000	0.5	16.833600
48.783333	0.5	16.825400
48.791667	0.5	16.822500
48.800000	0.5	16.829200
48.808333	0.5	16.822800
48.816667	0.5	16.825850
48.825000	0.5	16.823850
48.833333	0.5	16.821200
48.841667	0.5	16.823900
48.850000	0.5	16.823300
48.858333	0.5	16.824150
48.866667	0.5	16.821250
48.875000	0.5	16.826850
48.883333	0.5	16.829150
48.891667	0.5	16.822950
48.900000	0.5	16.821650
48.908333	0.5	16.822750
48.916667	0.5	16.827950
48.925000	0.5	16.826800
48.933333	0.5	16.845150
48.941667	0.5	16.821250
48.950000	0.5	16.834350
48.958333	0.5	16.832600
48.966667	0.5	16.838850
48.975000	0.5	16.836800
48.983333	0.5	16.828350
48.991667	0.5	16.834150
49.000000	0.5	16.833950
49.008333	0.5	16.826500
49.016667	0.5	16.829350
49.025000	0.5	16.830200
49.033333	0.5	16.831150
49.041667	0.5	16.830550
49.050000	0.5	16.831950
49.058333	0.5	16.822600
49.066667	0.5	16.835750
49.075000	0.5	16.823250
49.083333	0.5	16.828250
49.091667	0.5	16.833200
49.100000	0.5	16.832800
49.108333	0.5	16.836100
49.116667	0.5	16.838000
49.125000	0.5	16.841400
49.133333	0.5	16.846300
49.141667	0.5	16.842850
49.150000	0.5	16.851500
49.158333	0.5	16.834950
49.166667	0.5	16.838850
49.175000	0.5	16.855750
49.183333	0.5	16.856000
49.191667	0.5	16.825900
49.200000	0.5	16.830200
49.208333	0.5	16.842800
49.216667	0.5	16.848250
49.225000	0.5	16.828650
49.233333	0.5	16.836350
49.241667	0.5	16.855100
49.250000	0.5	16.822550
49.258333	0.5	16.839150
49.266667	0.5	16.854050
49.275000	0.5	16.827300
49.283333	0.5	16.837800
49.291667	0.5	16.841750
49.300000	0.5	16.843700
49.308333	0.5	16.845400
49.316667	0.5	16.844550
49.325000	0.5	16.848350
49.333333	0.5	16.850400
49.341667	0.5	16.864500
49.350000	0.5	16.839000
49.358333	0.5	16.845400
49.366667	0.5	16.848200
49.375000	0.5	16.839750
49.383333	0.5	16.847950
49.391667	0.5	16.836600
49.400000	0.5	16.832000
49.408333	0.5	16.836100
49.416667	0.5	16.844450
49.425000	0.5	16.833800
49.433333	0.5	16.842150
49.441667	0.5	16.845000
49.450000	0.5	16.846850
49.458333	0.5	16.838500
49.466667	0.5	16.839950
49.475000	0.5	16.857500
49.483333	0.5	16.854900
49.491667	0.5	16.833450
49.500000	0.5	16.845250
49.508333	0.5	16.850150
49.516667	0.5	16.854100
49.525000	0.5	16.851150
49.533333	0.5	16.869550
49.541667	0.5	16.839650
49.550000	0.5	16.861550
49.558333	0.5	16.854900
49.566667	0.5	16.829350
49.575000	0.5	16.825000
49.583333	0.5	16.846100
49.591667	0.5	16.860400
49.600000	0.5	16.831750
49.608333	0.5	16.838300
49.616667	0.5	16.863550
49.625000	0.5	16.838700
49.633333	0.5	16.840350
49.641667	0.5	16.861100
49.650000	0.5	16.836650
49.658333	0.5	16.847800
49.666667	0.5	16.853400
49.675000	0.5	16.864400
49.683333	0.5	16.835700
49.691667	0.5	16.852600
49.700000	0.5	16.850000
49.708333	0.5	16.851400
49.716667	0.5	16.854150
49.725000	0.5	16.853900
49.733333	0.5	16.853500
49.741667	0.5	16.851400
49.750000	0.5	16.845650
49.758333	0.5	16.848150
49.766667	0.5	16.848750
49.775000	0.5	16.865050
49.783333	0.5	16.839300
49.791667	0.5	16.844550
49.800000	0.5	16.846700
49.808333	0.5	16.840850
49.816667	0.5	16.852050
49.825000	0.5	16.854250
49.833333	0.5	16.850250
49.841667	0.5	16.862250
49.850000	0.5	16.842950
49.858333	0.5	16.849800
49.866667	0.5	16.850450
49.875000	0.5	16.852250
49.883333	0.5	16.855550
49.891667	0.5	16.856250
49.900000	0.5	16.852200
49.908333	0.5	16.859550
49.916667	0.5	16.873250
49.925000	0.5	16.846350
49.933333	0.5	16.857900
49.941667	0.5	16.867650
49.950000	0.5	16.846100
49.958333	0.5	16.855750
49.966667	0.5	16.853950
49.975000	0.5	16.860400
49.983333	0.5	16.857800
49.991667	0.5	16.867750
50.000000	0.5	16.846000
50.008333	0.5	16.859050
50.016667	0.5	16.851350
50.025000	0.5	16.856200
50.033333	0.5	16.860150
50.041667	0.5	16.874500
50.050000	0.5	16.850100
50.058333	0.5	16.868000
50.066667	0.5	16.880300
50.075000	0.5	16.856400
50.083333	0.5	16.864750
50.091667	0.5	16.863850
50.100000	0.5	16.857950
50.108333	0.5	16.870900
50.116667	0.5	16.878750
50.125000	0.5	16.849550
50.133333	0.5	16.865250
50.141667	0.5	16.861750
50.150000	0.5	16.879200
50.158333	0.5	16.847050
50.166667	0.5	16.860650
50.175000	0.5	16.863400
50.183333	0.5	16.855800
50.191667	0.5	16.859200
50.200000	0.5	16.855000
50.208333	0.5	16.856300
50.216667	0.5	16.856800
50.225000	0.5	16.857900
50.233333	0.5	16.860500
50.241667	0.5	16.865750
50.250000	0.5	16.869650
50.258333	0.5	16.869700
50.266667	0.5	16.872050
50.275000	0.5	16.869300
50.283333	0.5	16.859450
50.291667	0.5	16.865800
50.300000	0.5	16.862700
50.308333	0.5	16.865550
50.316667	0.5	16.863150
50.325000	0.5	16.866250
50.333333	0.5	16.859800
50.341667	0.5	16.859800
50.350000	0.5	16.860350
50.358333	0.5	16.867050
50.366667	0.5	16.861350
50.375000	0.5	16.867100
50.383333	0.5	16.869000
50.391667	0.5	16.867450
50.400000	0.5	16.865650
50.408333	0.5	16.861400
50.416667	0.5	16.858500
50.425000	0.5	16.875950
50.433333	0.5	16.874000
50.441667	0.5	16.875900
50.450000	0.5	16.893400
50.458333	0.5	16.866450
50.466667	0.5	16.875000
50.475000	0.5	16.876000
50.483333	0.5	16.885500
50.491667	0.5	16.877250
50.500000	0.5	16.876150
50.508333	0.5	16.875100
50.516667	0.5	16.875250
50.525000	0.5	16.874300
50.533333	0.5	16.881200
50.541667	0.5	16.878500
50.550000	0.5	16.879300
50.558333	0.5	16.876650
50.566667	0.5	16.882350
50.575000	0.5	16.887750
50.583333	0.5	16.876600
50.591667	0.5	16.878850
50.600000	0.5	16.884150
50.608333	0.5	16.883150
50.616667	0.5	16.887300
50.625000	0.5	16.893150
50.633333	0.5	16.894000
50.641667	0.5	16.892400
50.650000	0.5	16.890250
50.658333	0.5	16.892300
50.666667	0.5	16.895100
50.675000	0.5	16.891250
50.683333	0.5	16.891800
50.691667	0.5	16.890950
50.700000	0.5	16.892400
50.708333	0.5	16.886150
50.716667	0.5	16.890400
50.725000	0.5	16.886600
50.733333	0.5	16.902100
50.741667	0.5	16.879700
50.750000	0.5	16.891050
50.758333	0.5	16.887850
50.766667	0.5	16.886900
50.775000	0.5	16.884150
50.783333	0.5	16.890750
50.791667	0.5	16.887450
50.800000	0.5	16.890000
50.808333	0.5	16.897000
50.816667	0.5	16.899850
50.825000	0.5	16.894300
50.833333	0.5	16.892400
50.841667	0.5	16.896600
50.850000	0.5	16.896700
50.858333	0.5	16.898900
50.866667	0.5	16.891850
50.875000	0.5	16.897850
50.883333	0.5	16.889800
50.891667	0.5	16.894950
50.900000	0.5	16.889850
50.908333	0.5	16.898000
50.916667	0.5	16.896600
50.925000	0.5	16.899450
50.933333	0.5	16.889850
50.941667	0.5	16.893850
50.950000	0.5	16.891600
50.958333	0.5	16.898200
50.966667	0.5	16.890000
50.975000	0.5	16.896400
50.983333	0.5	16.900100
50.991667	0.5	16.897250
51.000000	0.5	16.896400
51.008333	0.5	16.904250
51.016667	0.5	16.906900
51.025000	0.5	16.905500
51.033333	0.5	16.894600
51.041667	0.5	16.900800
51.050000	0.5	16.898900
51.058333	0.5	16.897200
51.066667	0.5	16.901050
51.075000	0.5	16.899150
51.083333	0.5	16.894400
51.091667	0.5	16.898050
51.100000	0.5	16.898300
51.108333	0.5	16.895350
51.116667	0.5	16.896950
51.125000	0.5	16.903000
51.133333	0.5	16.896000
51.141667	0.5	16.899650
51.150000	0.5	16.898000
51.158333	0.5	16.893500
51.166667	0.5	16.895950
51.175000	0.5	16.900400
51.183333	0.5	16.904500
51.191667	0.5	16.904600
51.200000	0.5	16.900250
51.208333	0.5	16.910850
51.216667	0.5	16.897900
51.225000	0.5	16.905850
51.233333	0.5	16.901750
51.241667	0.5	16.902950
51.250000	0.5	16.900000
51.258333	0.5	16.898850
51.266667	0.5	16.908750
51.275000	0.5	16.896750
51.283333	0.5	16.901850
51.291667	0.5	16.901450
51.300000	0.5	16.901200
51.308333	0.5	16.908550
51.316667	0.5	16.908000
51.325000	0.5	16.908600
51.333333	0.5	16.908000
51.341667	0.5	16.901350
51.350000	0.5	16.904350
51.358333	0.5	16.907900
51.366667	0.5	16.900750
51.375000	0.5	16.907300
51.383333	0.5	16.909750
51.391667	0.5	16.913550
51.400000	0.5	16.905150
51.408333	0.5	16.915300
51.416667	0.5	16.910750
51.425000	0.5	16.908450
51.433333	0.5	16.906500
51.441667	0.5	16.904250
51.450000	0.5	16.898600
51.458333	0.5	16.899200
51.466667	0.5	16.907850
51.475000	0.5	16.900000
51.483333	0.5	16.890500
51.491667	0.5	16.906600
51.500000	0.5	16.907400
51.508333	0.5	16.906450
51.516667	0.5	16.904650
51.525000	0.5	16.902750
51.533333	0.5	16.909150
51.541667	0.5	16.907400
51.550000	0.5	16.908750
51.558333	0.5	16.912800
51.566667	0.5	16.913150
51.575000	0.5	16.912350
51.583333	0.5	16.902050
51.591667	0.5	16.906250
51.600000	0.5	16.918650
51.608333	0.5	16.914900
51.616667	0.5	16.902000
51.625000	0.5	16.907150
51.633333	0.5	16.910700
51.641667	0.5	16.905550
51.650000	0.5	16.905100
51.658333	0.5	16.906900
51.666667	0.5	16.903550
51.675000	0.5	16.908150
51.683333	0.5	16.909350
51.691667	0.5	16.910050
51.700000	0.5	16.914700
51.708333	0.5	16.907350
51.716667	0.5	16.906050
51.725000	0.5	16.910250
51.733333	0.5	16.908150
51.741667	0.5	16.914150
51.750000	0.5	16.911600
51.758333	0.5	16.916400
51.766667	0.5	16.919650
51.775000	0.5	16.910700
51.783333	0.5	16.915150
51.791667	0.5	16.915200
51.800000	0.5	16.916800
51.808333	0.5	16.911600
51.816667	0.5	16.908550
51.825000	0.5	16.908500
51.833333	0.5	16.908000
51.841667	0.5	16.915300
51.850000	0.5	16.910500
51.858333	0.5	16.908350
51.866667	0.5	16.907700
51.875000	0.5	16.911700
51.883333	0.5	16.914600
51.891667	0.5	16.909100
51.900000	0.5	16.906600
51.908333	0.5	16.908300
51.916667	0.5	16.911700
51.925000	0.5	16.911600
51.933333	0.5	16.915700
51.941667	0.5	16.915750
51.950000	0.5	16.915950
51.958333	0.5	16.922600
51.966667	0.5	16.920900
51.975000	0.5	16.916450
51.983333	0.5	16.916000
51.991667	0.5	16.912900
52.000000	0.5	16.909400
52.008333	0.5	16.910950
52.016667	0.5	16.914200
52.025000	0.5	16.911450
52.033333	0.5	16.916700
52.041667	0.5	16.907850
52.050000	0.5	16.904900
52.058333	0.5	16.914800
52.066667	0.5	16.918800
52.075000	0.5	16.911800
52.083333	0.5	16.908350
52.091667	0.5	16.908900
52.100000	0.5	16.907700
52.108333	0.5	16.904750
52.116667	0.5	16.910800
52.125000	0.5	16.910500
52.133333	0.5	16.908550
52.141667	0.5	16.909950
52.150000	0.5	16.900750
52.158333	0.5	16.898350
52.166667	0.5	16.901100
52.175000	0.5	16.893400
52.183333	0.5	16.886700
52.191667	0.5	16.882050
52.200000	0.5	16.874350
52.208333	0.5	16.873250
52.216667	0.5	16.867550
52.225000	0.5	16.867000
52.233333	0.5	16.855050
52.241667	0.5	16.850300
52.250000	0.5	16.846450
52.258333	0.5	16.841950
52.266667	0.5	16.830450
52.275000	0.5	16.823300
52.283333	0.5	16.814950
52.291667	0.5	16.810550
52.300000	0.5	16.804500
52.308333	0.5	16.801200
52.316667	0.5	16.789250
52.325000	0.5	16.777650
52.333333	0.5	16.768450
52.341667	0.5	16.756400
52.350000	0.5	16.746550
52.358333	0.5	16.731100
52.366667	0.5	16.719450
52.375000	0.5	16.697100
52.383333	0.5	16.690150
52.391667	0.5	16.672950
52.400000	0.5	16.665050
52.408333	0.5	16.650750
52.416667	0.5	16.629400
52.425000	0.5	16.623100
52.433333	0.5	16.602900
52.441667	0.5	16.588900
52.450000	0.5	16.569500
52.458333	0.5	16.553850
52.466667	0.5	16.533750
52.475000	0.5	16.509900
52.483333	0.5	16.493400
52.491667	0.5	16.477100
52.500000	0.5	16.463500
52.508333	0.5	16.425250
52.516667	0.5	16.414200
52.525000	0.5	16.387600
52.533333	0.5	16.377450
52.541667	0.5	16.342200
52.550000	0.5	16.320150
52.558333	0.5	16.291100
52.566667	0.5	16.265000
52.575000	0.5	16.248200
52.583333	0.5	16.217900
52.591667	0.5	16.186900
52.600000	0.5	16.159600
52.608333	0.5	16.131050
52.616667	0.5	16.101950
52.625000	0.5	16.074600
52.633333	0.5	16.053100
52.641667	0.5	16.022100
52.650000	0.5	15.987350
52.658333	0.5	15.955600
52.666667	0.5	15.919500
52.675000	0.5	15.898050
52.683333	0.5	15.875250
52.691667	0.5	15.829550
52.700000	0.5	15.800450
52.708333	0.5	15.779600
52.716667	0.5	15.747100
52.725000	0.5	15.727250
52.733333	0.5	15.687850
52.741667	0.5	15.655400
52.750000	0.5	15.623450
52.758333	0.5	15.581600
52.766667	0.5	15.554300
52.775000	0.5	15.516700
52.783333	0.5	15.492800
52.791667	0.5	15.456750
52.800000	0.5	15.424950
52.808333	0.5	15.390250
52.816667	0.5	15.366250
52.825000	0.5	15.329000
52.833333	0.5	15.299400
52.841667	0.5	15.260700
52.850000	0.5	15.227950
52.858333	0.5	15.200600
52.866667	0.5	15.169850
52.875000	0.5	15.131850
52.883333	0.5	15.096250
52.891667	0.5	15.066350
52.900000	0.5	15.029850
52.908333	0.5	15.002500
52.916667	0.5	14.960900
52.925000	0.5	14.934700
52.933333	0.5	14.891550
52.941667	0.5	14.855750
52.950000	0.5	14.827350
52.958333	0.5	14.793650
52.966667	0.5	14.760700
52.975000	0.5	14.739150
52.983333	0.5	14.703550
52.991667	0.5	14.663400
53.000000	0.5	14.636950
53.008333	0.5	14.606100
53.016667	0.5	14.575300
53.025000	0.5	14.547550
53.033333	0.5	14.520650
53.041667	0.5	14.494050
53.050000	0.5	14.471550
53.058333	0.5	14.448600
53.066667	0.5	14.418700
53.075000	0.5	14.394150
53.083333	0.5	14.368500
53.091667	0.5	14.337550
53.100000	0.5	14.316300
53.108333	0.5	14.290700
53.116667	0.5	14.266000
53.125000	0.5	14.244650
53.133333	0.5	14.223700
53.141667	0.5	14.196450
53.150000	0.5	14.176100
53.158333	0.5	14.155300
53.166667	0.5	14.135550
53.175000	0.5	14.118350
53.183333	0.5	14.099500
53.191667	0.5	14.081250
53.200000	0.5	14.062700
53.208333	0.5	14.046500
53.216667	0.5	14.030050
53.225000	0.5	14.012950
53.233333	0.5	13.999250
53.241667	0.5	13.984400
53.250000	0.5	13.970050
53.258333	0.5	13.955600
53.266667	0.5	13.949650
53.275000	0.5	13.929600
53.283333	0.5	13.917450
53.291667	0.5	13.905600
53.300000	0.5	13.894200
53.308333	0.5	13.880700
53.316667	0.5	13.869550
53.325000	0.5	13.859700
53.333333	0.5	13.851300
53.341667	0.5	13.842950
53.350000	0.5	13.833700
53.358333	0.5	13.825100
53.366667	0.5	13.817300
53.375000	0.5	13.810450
53.383333	0.5	13.796950
53.391667	0.5	13.790600
53.400000	0.5	13.782100
53.408333	0.5	13.775350
53.416667	0.5	13.770100
53.425000	0.5	13.762150
53.433333	0.5	13.755400
53.441667	0.5	13.746100
53.450000	0.5	13.736100
53.458333	0.5	13.732000
53.466667	0.5	13.721850
53.475000	0.5	13.719900
53.483333	0.5	13.709100
53.491667	0.5	13.698400
53.500000	0.5	13.693750
53.508333	0.5	13.679400
53.516667	0.5	13.667650
53.525000	0.5	13.655000
53.533333	0.5	13.641550
53.541667	0.5	13.628900
53.550000	0.5	13.617150
53.558333	0.5	13.603350
53.566667	0.5	13.587200
53.575000	0.5	13.566200
53.583333	0.5	13.552100
53.591667	0.5	13.531150
53.600000	0.5	13.507800
53.608333	0.5	13.487950
53.616667	0.5	13.461450
53.625000	0.5	13.435600
53.633333	0.5	13.406650
53.641667	0.5	13.376900
53.650000	0.5	13.349050
53.658333	0.5	13.317550
53.666667	0.5	13.285000
53.675000	0.5	13.248300
53.683333	0.5	13.213450
53.691667	0.5	13.178850
53.700000	0.5	13.139000
53.708333	0.5	13.101100
53.716667	0.5	13.058850
53.725000	0.5	13.016650
53.733333	0.5	12.971850
53.741667	0.5	12.927400
53.750000	0.5	12.883900
53.758333	0.5	12.832800
53.766667	0.5	12.787850
53.775000	0.5	12.735750
53.783333	0.5	12.678300
53.791667	0.5	12.634550
53.800000	0.5	12.580950
53.808333	0.5	12.522700
53.816667	0.5	12.464550
53.825000	0.5	12.406150
53.833333	0.5	12.349850
53.841667	0.5	12.291350
53.850000	0.5	12.231200
53.858333	0.5	12.171250
53.866667	0.5	12.110100
53.875000	0.5	12.048450
53.883333	0.5	11.987650
53.891667	0.5	11.921700
53.900000	0.5	11.858700
53.908333	0.5	11.794650
53.916667	0.5	11.727600
53.925000	0.5	11.663500
53.933333	0.5	11.598600
53.941667	0.5	11.529300
53.950000	0.5	11.458750
53.958333	0.5	11.404600
53.966667	0.5	11.323850
53.975000	0.5	11.254000
53.983333	0.5	11.183650
53.991667	0.5	11.108600
54.000000	0.5	11.034950
54.008333	0.5	10.959300
54.016667	0.5	10.886100
54.025000	0.5	10.811000
54.033333	0.5	10.736650
54.041667	0.5	10.659500
54.050000	0.5	10.493350
54.058333	0.5	10.408100
54.066667	0.5	10.332250
54.075000	0.5	10.255900
54.083333	0.5	10.179400
54.091667	0.5	10.100300
54.100000	0.5	10.021650
54.108333	0.5	9.952400
54.116667	0.5	9.864000
54.125000	0.5	9.786100
54.133333	0.5	9.701050
54.141667	0.5	9.621400
54.150000	0.5	9.541850
54.158333	0.5	9.461800
54.166667	0.5	9.379950
54.175000	0.5	9.297800
54.183333	0.5	9.210800
54.191667	0.5	9.126050
54.200000	0.5	9.040400
54.208333	0.5	8.956750
54.216667	0.5	8.872000
54.225000	0.5	8.790600
54.233333	0.5	8.707000
54.241667	0.5	8.623200
54.250000	0.5	8.539150
54.258333	0.5	8.458200
54.266667	0.5	8.382200
54.275000	0.5	8.289550
54.283333	0.5	8.206300
54.291667	0.5	8.120250
54.300000	0.5	8.038500
54.308333	0.5	7.957800
54.316667	0.5	7.867950
54.325000	0.5	7.783500
54.333333	0.5	7.700950
54.341667	0.5	7.621050
54.350000	0.5	7.537850
54.358333	0.5	7.456800
54.366667	0.5	7.367450
54.375000	0.5	7.282650
54.383333	0.5	7.194600
54.391667	0.5	7.111850
54.400000	0.5	7.028750
54.408333	0.5	6.946700
54.416667	0.5	6.864950
54.425000	0.5	6.781550
54.433333	0.5	6.702800
54.441667	0.5	6.630000
54.450000	0.5	6.550650
54.458333	0.5	6.467550
54.466667	0.5	6.387250
54.475000	0.5	6.309250
54.483333	0.5	6.231150
54.491667	0.5	6.154150
54.500000	0.5	6.075750
54.508333	0.5	5.994250
54.516667	0.5	5.917200
54.525000	0.5	5.841150
54.533333	0.5	5.766450
54.541667	0.5	5.690400
54.550000	0.5	5.613550
54.558333	0.5	5.532400
54.566667	0.5	5.455800
54.575000	0.5	5.379300
54.583333	0.5	5.305050
54.591667	0.5	5.230500
54.600000	0.5	5.157400
54.608333	0.5	5.084050
54.616667	0.5	5.012450
54.625000	0.5	4.944700
54.633333	0.5	4.874700
54.641667	0.5	4.806350
54.650000	0.5	4.738100
54.658333	0.5	4.670250
54.666667	0.5	4.599750
54.675000	0.5	4.531950
54.683333	0.5	4.464700
54.691667	0.5	4.393650
54.700000	0.5	4.327750
54.708333	0.5	4.268050
54.716667	0.5	4.203250
54.725000	0.5	4.133950
54.733333	0.5	4.070100
54.741667	0.5	4.000750
54.750000	0.5	3.932350
54.758333	0.5	3.868450
54.766667	0.5	3.804400
54.775000	0.5	3.742650
54.783333	0.5	3.680800
54.791667	0.5	3.621000
54.800000	0.5	3.560100
54.808333	0.5	3.499700
54.816667	0.5	3.442050
54.825000	0.5	3.384450
54.833333	0.5	3.324700
54.841667	0.5	3.267600
54.850000	0.5	3.210700
54.858333	0.5	3.154800
54.866667	0.5	3.100800
54.875000	0.5	3.043550
54.883333	0.5	2.983550
54.891667	0.5	2.930950
54.900000	0.5	2.879200
54.908333	0.5	2.826850
54.916667	0.5	2.773600
54.925000	0.5	2.719650
54.933333	0.5	2.664250
54.941667	0.5	2.609250
54.950000	0.5	2.556900
54.958333	0.5	2.507400
54.966667	0.5	2.461750
54.975000	0.5	2.409650
54.983333	0.5	2.358200
54.991667	0.5	2.310500
55.000000	0.5	2.266350
55.008333	0.5	2.221600
55.016667	0.5	2.179500
55.025000	0.5	2.135050
55.033333	0.5	2.090250
55.041667	0.5	2.046400
55.050000	0.5	2.003750
55.058333	0.5	1.960850
55.066667	0.5	1.913350
55.075000	0.5	1.870550
55.083333	0.5	1.831400
55.091667	0.5	1.791800
55.100000	0.5	1.750700
55.108333	0.5	1.709950
55.116667	0.5	1.666550
55.125000	0.5	1.623300
55.133333	0.5	1.583900
55.141667	0.5	1.543250
55.150000	0.5	1.506450
55.158333	0.5	1.469700
55.166667	0.5	1.433900
55.175000	0.5	1.398350
55.183333	0.5	1.364350
55.191667	0.5	1.331950
55.200000	0.5	1.298200
55.208333	0.5	1.265450
55.216667	0.5	1.234700
55.225000	0.5	1.205300
55.233333	0.5	1.171800
55.241667	0.5	1.141550
55.250000	0.5	1.110350
55.258333	0.5	1.075750
55.266667	0.5	1.047800
55.275000	0.5	1.020900
55.283333	0.5	0.992800
55.291667	0.5	0.965350
55.300000	0.5	0.933400
55.308333	0.5	0.902300
55.316667	0.5	0.872900
55.325000	0.5	0.845750
55.333333	0.5	0.819350
55.341667	0.5	0.794700
55.350000	0.5	0.769400
55.358333	0.5	0.746350
55.366667	0.5	0.724000
55.375000	0.5	0.702600
55.383333	0.5	0.682600
55.391667	0.5	0.663650
55.400000	0.5	0.641700
55.408333	0.5	0.620850
55.416667	0.5	0.601600
55.425000	0.5	0.583400
55.433333	0.5	0.564000
55.441667	0.5	0.540000
55.450000	0.5	0.520550
55.458333	0.5	0.504300
55.466667	0.5	0.486700
55.475000	0.5	0.469400
55.483333	0.5	0.451450
55.491667	0.5	0.429250
55.500000	0.5	0.412100
55.508333	0.5	0.394400
55.516667	0.5	0.380700
55.525000	0.5	0.362800
55.533333	0.5	0.349300
55.541667	0.5	0.335400
55.550000	0.5	0.321550
55.558333	0.5	0.309200
55.566667	0.5	0.298600
55.575000	0.5	0.286500
55.583333	0.5	0.275750
55.591667	0.5	0.266100
55.600000	0.5	0.253850
55.608333	0.5	0.249000
55.616667	0.5	0.258200
55.625000	0.5	0.246100
55.633333	0.5	0.234100
55.641667	0.5	0.225750
55.650000	0.5	0.218200
55.658333	0.5	0.208650
55.666667	0.5	0.200100
55.675000	0.5	0.188600
55.683333	0.5	0.176550
55.691667	0.5	0.167300
55.700000	0.5	0.159750
55.708333	0.5	0.151250
55.716667	0.5	0.144850
55.725000	0.5	0.138350
55.733333	0.5	0.132150
55.741667	0.5	0.128150
55.750000	0.5	0.121900
55.758333	0.5	0.119150
55.766667	0.5	0.117100
55.775000	0.5	0.112350
55.783333	0.5	0.108250
55.791667	0.5	0.103900
55.800000	0.5	0.101150
55.808333	0.5	0.100850
55.816667	0.5	0.091750
55.825000	0.5	0.086700
55.833333	0.5	0.085550
55.841667	0.5	0.083300
55.850000	0.5	0.079950
55.858333	0.5	0.076000
55.866667	0.5	0.068450
55.875000	0.5	0.064700
55.883333	0.5	0.061550
55.891667	0.5	0.059200
55.900000	0.5	0.057200
55.908333	0.5	0.057300
55.916667	0.5	0.055150
55.925000	0.5	0.053700
55.933333	0.5	0.053850
55.941667	0.5	0.054200
55.950000	0.5	0.055150
55.958333	0.5	0.055900
55.966667	0.5	0.057150
55.975000	0.5	0.057650
55.983333	0.5	0.058400
55.991667	0.5	0.058750
56.000000	0.5	0.055850
56.008333	0.5	0.056150
56.016667	0.5	0.058100
56.025000	0.5	0.060050
56.033333	0.5	0.061550
56.041667	0.5	0.063300
56.050000	0.5	0.061550
56.058333	0.5	0.059350
56.066667	0.5	0.059750
56.075000	0.5	0.060400
56.083333	0.5	0.061650
56.091667	0.5	0.063050
56.100000	0.5	0.066850
56.108333	0.5	0.068200
56.116667	0.5	0.072000
56.125000	0.5	0.074400
56.133333	0.5	0.077450
56.141667	0.5	0.078950
56.150000	0.5	0.082800
56.158333	0.5	0.085300
56.166667	0.5	0.088200
56.175000	0.5	0.091200
56.183333	0.5	0.095400
56.191667	0.5	0.093650
56.200000	0.5	0.097450
56.208333	0.5	0.102450
56.216667	0.5	0.106500
56.225000	0.5	0.109550
56.233333	0.5	0.110700
56.241667	0.5	0.110600
56.250000	0.5	0.111900
56.258333	0.5	0.114650
56.266667	0.5	0.117250
56.275000	0.5	0.122800
56.283333	0.5	0.125800
56.291667	0.5	0.129750
56.300000	0.5	0.132850
56.308333	0.5	0.139150
56.316667	0.5	0.143700
56.325000	0.5	0.150450
56.333333	0.5	0.155400
56.341667	0.5	0.158450
56.350000	0.5	0.162900
56.358333	0.5	0.168550
56.366667	0.5	0.173750
56.375000	0.5	0.174050
56.383333	0.5	0.178050
56.391667	0.5	0.183900
56.400000	0.5	0.189050
56.408333	0.5	0.193350
56.416667	0.5	0.197000
56.425000	0.5	0.198100
56.433333	0.5	0.199100
56.441667	0.5	0.203650
56.450000	0.5	0.206200
56.458333	0.5	0.210900
56.466667	0.5	0.215150
56.475000	0.5	0.219900
56.483333	0.5	0.224800
56.491667	0.5	0.230550
56.500000	0.5	0.236750
56.508333	0.5	0.241800
56.516667	0.5	0.246450
56.525000	0.5	0.252200
56.533333	0.5	0.257700
56.541667	0.5	0.262200
56.550000	0.5	0.266350
56.558333	0.5	0.270550
56.566667	0.5	0.271500
56.575000	0.5	0.277650
56.583333	0.5	0.283650
56.591667	0.5	0.288550
56.600000	0.5	0.293200
56.608333	0.5	0.295050
56.616667	0.5	0.297250
56.625000	0.5	0.299200
56.633333	0.5	0.303150
56.641667	0.5	0.307000
56.650000	0.5	0.311900
56.658333	0.5	0.315500
56.666667	0.5	0.320500
56.675000	0.5	0.325550
56.683333	0.5	0.331400
56.691667	0.5	0.337600
56.700000	0.5	0.343400
56.708333	0.5	0.348000
56.716667	0.5	0.352100
56.725000	0.5	0.356450
56.733333	0.5	0.361350
56.741667	0.5	0.366250
56.750000	0.5	0.367200
56.758333	0.5	0.370850
56.766667	0.5	0.376250
56.775000	0.5	0.381250
56.783333	0.5	0.385150
56.791667	0.5	0.388450
56.800000	0.5	0.389500
56.808333	0.5	0.391850
56.816667	0.5	0.393700
56.825000	0.5	0.397650
56.833333	0.5	0.400950
56.841667	0.5	0.405550
56.850000	0.5	0.408450
56.858333	0.5	0.413150
56.866667	0.5	0.416850
56.875000	0.5	0.422400
56.883333	0.5	0.427000
56.891667	0.5	0.431450
56.900000	0.5	0.435400
56.908333	0.5	0.439350
56.916667	0.5	0.444400
56.925000	0.5	0.449300
56.933333	0.5	0.449750
56.941667	0.5	0.451600
56.950000	0.5	0.456100
56.958333	0.5	0.460900
56.966667	0.5	0.464450
56.975000	0.5	0.467950
56.983333	0.5	0.470450
56.991667	0.5	0.470750
57.000000	0.5	0.472550
57.008333	0.5	0.474200
57.016667	0.5	0.477000
57.025000	0.5	0.480300
57.033333	0.5	0.484000
57.041667	0.5	0.486600
57.050000	0.5	0.490950
57.058333	0.5	0.494600
57.066667	0.5	0.499500
57.075000	0.5	0.503850
57.083333	0.5	0.507150
57.091667	0.5	0.511700
57.100000	0.5	0.514400
57.108333	0.5	0.517200
57.116667	0.5	0.521500
57.125000	0.5	0.520850
57.133333	0.5	0.523600
57.141667	0.5	0.527250
57.150000	0.5	0.531150
57.158333	0.5	0.534000
57.166667	0.5	0.535650
57.175000	0.5	0.535500
57.183333	0.5	0.536150
57.191667	0.5	0.537350
57.200000	0.5	0.539750
57.208333	0.5	0.542800
57.216667	0.5	0.546050
57.225000	0.5	0.548450
57.233333	0.5	0.551300
57.241667	0.5	0.554600
57.250000	0.5	0.558100
57.258333	0.5	0.562100
57.266667	0.5	0.565800
57.275000	0.5	0.568850
57.283333	0.5	0.570600
57.291667	0.5	0.574200
57.300000	0.5	0.577300
57.308333	0.5	0.577000
57.316667	0.5	0.579800
57.325000	0.5	0.582750
57.333333	0.5	0.586100
57.341667	0.5	0.589050
57.350000	0.5	0.591200
57.358333	0.5	0.591600
57.366667	0.5	0.590650
57.375000	0.5	0.592650
57.383333	0.5	0.594050
57.391667	0.5	0.596150
57.400000	0.5	0.598300
57.408333	0.5	0.600500
57.416667	0.5	0.602450
57.425000	0.5	0.604850
57.433333	0.5	0.608400
57.441667	0.5	0.611400
57.450000	0.5	0.612750
57.458333	0.5	0.614850
57.466667	0.5	0.619550
57.475000	0.5	0.621700
57.483333	0.5	0.623800
57.491667	0.5	0.626100
57.500000	0.5	0.625050
57.508333	0.5	0.628400
57.516667	0.5	0.630350
57.525000	0.5	0.633600
57.533333	0.5	0.635700
57.541667	0.5	0.636100
57.550000	0.5	0.636000
57.558333	0.5	0.635550
57.566667	0.5	0.637550
57.575000	0.5	0.638000
57.583333	0.5	0.640250
57.591667	0.5	0.641900
57.600000	0.5	0.643950
57.608333	0.5	0.645850
57.616667	0.5	0.648950
57.625000	0.5	0.650450
57.633333	0.5	0.653150
57.641667	0.5	0.655550
57.650000	0.5	0.657150
57.658333	0.5	0.658950
57.666667	0.5	0.660800
57.675000	0.5	0.664200
57.683333	0.5	0.663450
57.691667	0.5	0.664400
57.700000	0.5	0.666350
57.708333	0.5	0.668500
57.716667	0.5	0.670400
57.725000	0.5	0.670650
57.733333	0.5	0.670150
57.741667	0.5	0.668800
57.750000	0.5	0.668900
57.758333	0.5	0.669200
57.766667	0.5	0.670550
57.775000	0.5	0.672550
57.783333	0.5	0.674050
57.791667	0.5	0.675650
57.800000	0.5	0.676650
57.808333	0.5	0.679200
57.816667	0.5	0.680200
57.825000	0.5	0.681400
57.833333	0.5	0.683200
57.841667	0.5	0.684150
57.850000	0.5	0.686800
57.858333	0.5	0.690600
57.866667	0.5	0.689700
57.875000	0.5	0.688100
57.883333	0.5	0.690000
57.891667	0.5	0.692650
57.900000	0.5	0.694000
57.908333	0.5	0.695050
57.916667	0.5	0.694550
57.925000	0.5	0.694050
57.933333	0.5	0.692950
57.941667	0.5	0.693500
57.950000	0.5	0.693550
57.958333	0.5	0.695350
57.966667	0.5	0.696000
57.975000	0.5	0.697450
57.983333	0.5	0.698500
57.991667	0.5	0.700950
58.000000	0.5	0.702950
58.008333	0.5	0.704900
58.016667	0.5	0.706050
58.025000	0.5	0.707650
58.033333	0.5	0.709550
58.041667	0.5	0.710000
58.050000	0.5	0.711200
58.058333	0.5	0.709300
58.066667	0.5	0.710450
58.075000	0.5	0.712550
58.083333	0.5	0.714250
58.091667	0.5	0.714550
58.100000	0.5	0.714950
58.108333	0.5	0.712600
58.116667	0.5	0.711900
58.125000	0.5	0.711000
58.133333	0.5	0.711400
58.141667	0.5	0.711100
58.150000	0.5	0.713750
58.158333	0.5	0.713250
58.166667	0.5	0.713650
58.175000	0.5	0.714200
58.183333	0.5	0.715850
58.191667	0.5	0.715700
58.200000	0.5	0.717050
58.208333	0.5	0.717400
58.216667	0.5	0.716700
58.225000	0.5	0.717450
58.233333	0.5	0.719600
58.241667	0.5	0.717450
58.250000	0.5	0.717200
58.258333	0.5	0.717800
58.266667	0.5	0.719300
58.275000	0.5	0.719300
58.283333	0.5	0.719600
58.291667	0.5	0.717300
58.300000	0.5	0.714750
58.308333	0.5	0.713050
58.316667	0.5	0.711850
58.325000	0.5	0.712200
58.333333	0.5	0.711600
58.341667	0.5	0.712300
58.350000	0.5	0.711650
58.358333	0.5	0.713050
58.366667	0.5	0.713950
58.375000	0.5	0.715450
58.383333	0.5	0.716650
58.391667	0.5	0.715550
58.400000	0.5	0.716900
58.408333	0.5	0.718150
58.416667	0.5	0.718100
58.425000	0.5	0.718950
58.433333	0.5	0.716750
58.441667	0.5	0.717400
58.450000	0.5	0.717500
58.458333	0.5	0.718650
58.466667	0.5	0.718150
58.475000	0.5	0.718050
58.483333	0.5	0.715200
58.491667	0.5	0.713550
58.500000	0.5	0.712250
58.508333	0.5	0.711650
58.516667	0.5	0.712250
58.525000	0.5	0.712600
58.533333	0.5	0.712600
58.541667	0.5	0.712300
58.550000	0.5	0.713750
58.558333	0.5	0.713950
58.566667	0.5	0.713600
58.575000	0.5	0.713850
58.583333	0.5	0.714450
58.591667	0.5	0.714600
58.600000	0.5	0.715550
58.608333	0.5	0.716600
58.616667	0.5	0.714650
58.625000	0.5	0.714650
58.633333	0.5	0.715400
58.641667	0.5	0.716650
58.650000	0.5	0.716400
58.658333	0.5	0.715900
58.666667	0.5	0.714650
58.675000	0.5	0.709550
58.683333	0.5	0.708550
58.691667	0.5	0.707350
58.700000	0.5	0.707250
58.708333	0.5	0.706650
58.716667	0.5	0.707100
58.725000	0.5	0.707550
58.733333	0.5	0.707750
58.741667	0.5	0.708350
58.750000	0.5	0.709900
58.758333	0.5	0.710100
58.766667	0.5	0.710250
58.775000	0.5	0.711050
58.783333	0.5	0.711750
58.791667	0.5	0.712000
58.800000	0.5	0.711700
58.808333	0.5	0.708850
58.816667	0.5	0.708900
58.825000	0.5	0.709650
58.833333	0.5	0.709950
58.841667	0.5	0.709300
58.850000	0.5	0.707900
58.858333	0.5	0.705050
58.866667	0.5	0.702150
58.875000	0.5	0.701100
58.883333	0.5	0.700150
58.891667	0.5	0.699750
58.900000	0.5	0.699500
58.908333	0.5	0.699550
58.916667	0.5	0.697700
58.925000	0.5	0.698800
58.933333	0.5	0.699550
58.941667	0.5	0.701600
58.950000	0.5	0.701850
58.958333	0.5	0.701400
58.966667	0.5	0.701450
58.975000	0.5	0.700950
58.983333	0.5	0.700750
58.991667	0.5	0.697350
59.000000	0.5	0.695950
59.008333	0.5	0.696050
59.016667	0.5	0.697000
59.025000	0.5	0.696300
59.033333	0.5	0.695250
59.041667	0.5	0.691800
59.050000	0.5	0.689050
59.058333	0.5	0.687200
59.066667	0.5	0.685700
59.075000	0.5	0.684600
59.083333	0.5	0.684100
59.091667	0.5	0.683200
59.100000	0.5	0.683000
59.108333	0.5	0.682450
59.116667	0.5	0.682750
59.125000	0.5	0.682250
59.133333	0.5	0.682750
59.141667	0.5	0.682500
59.150000	0.5	0.681000
59.158333	0.5	0.680250
59.166667	0.5	0.681050
59.175000	0.5	0.678600
59.183333	0.5	0.676300
59.191667	0.5	0.675850
59.200000	0.5	0.676350
59.208333	0.5	0.675850
59.216667	0.5	0.675000
59.225000	0.5	0.672400
59.233333	0.5	0.668350
59.241667	0.5	0.665450
59.250000	0.5	0.664650
59.258333	0.5	0.663400
59.266667	0.5	0.663000
59.275000	0.5	0.662250
59.283333	0.5	0.661500
59.291667	0.5	0.661050
59.300000	0.5	0.660900
59.308333	0.5	0.660950
59.316667	0.5	0.664000
59.325000	0.5	0.663700
59.333333	0.5	0.663050
59.341667	0.5	0.663450
59.350000	0.5	0.663850
59.358333	0.5	0.663050
59.366667	0.5	0.659550
59.375000	0.5	0.659100
59.383333	0.5	0.659450
59.391667	0.5	0.660050
59.400000	0.5	0.659300
59.408333	0.5	0.658600
59.416667	0.5	0.655100
59.425000	0.5	0.653350
59.433333	0.5	0.651400
59.441667	0.5	0.650150
59.450000	0.5	0.649000
59.458333	0.5	0.648900
59.466667	0.5	0.648850
59.475000	0.5	0.648950
59.483333	0.5	0.648450
59.491667	0.5	0.649300
59.500000	0.5	0.649100
59.508333	0.5	0.649800
59.516667	0.5	0.650200
59.525000	0.5	0.648650
59.533333	0.5	0.648600
59.541667	0.5	0.649750
59.550000	0.5	0.646800
59.558333	0.5	0.645450
59.566667	0.5	0.645250
59.575000	0.5	0.645850
59.583333	0.5	0.645050
59.591667	0.5	0.643950
59.600000	0.5	0.641250
59.608333	0.5	0.637750
59.616667	0.5	0.635250
59.625000	0.5	0.632900
59.633333	0.5	0.632300
59.641667	0.5	0.630650
59.650000	0.5	0.629950
59.658333	0.5	0.628300
59.666667	0.5	0.627950
59.675000	0.5	0.627650
59.683333	0.5	0.628150
59.691667	0.5	0.628250
59.700000	0.5	0.627300
59.708333	0.5	0.626600
59.716667	0.5	0.625150
59.725000	0.5	0.625050
59.733333	0.5	0.624400
59.741667	0.5	0.620150
59.750000	0.5	0.618550
59.758333	0.5	0.617950
59.766667	0.5	0.617400
59.775000	0.5	0.615450
59.783333	0.5	0.613350
59.791667	0.5	0.609000
59.800000	0.5	0.606100
59.808333	0.5	0.603250
59.816667	0.5	0.600900
59.825000	0.5	0.599600
59.833333	0.5	0.599450
59.841667	0.5	0.597550
59.850000	0.5	0.596350
59.858333	0.5	0.596400
59.866667	0.5	0.595750
59.875000	0.5	0.596150
59.883333	0.5	0.596050
59.891667	0.5	0.595350
59.900000	0.5	0.594100
59.908333	0.5	0.593150
59.916667	0.5	0.592450
59.925000	0.5	0.589050
59.933333	0.5	0.587300
59.941667	0.5	0.587000
59.950000	0.5	0.586750
59.958333	0.5	0.585850
59.966667	0.5	0.584700
59.975000	0.5	0.581800
59.983333	0.5	0.577850
59.991667	0.5	0.576000
60.000000	0.5	0.573600
