# Supplementary material for: Moringa oleifera leaf polysaccharide alleviates experimental colitis by inhibiting inflammation and maintaining intestinal barrier
Source: Front Nutr. 2022 Nov 10;9:1055791. doi: 10.3389/fnut.2022.1055791 (PMC9686441; doi:10.3389/fnut.2022.1055791)
Supplement: Supplementary file 1 [file Data_Sheet_1.zip › Figure 2/Fig 2C.xlsx]

## Sheet: Sheet1
Figure 2C
399.194	64.3895
401.122	64.3898
403.05	64.3103
404.979	64.0799
406.907	63.7174
408.836	63.3194
410.764	62.9859
412.693	62.6969
414.621	62.3599
416.55	61.9476
418.478	61.5604
420.407	61.3006
422.335	61.0939
424.264	60.8623
426.192	60.665
428.121	60.5377
430.049	60.4287
431.978	60.3077
433.906	60.189
435.834	60.0671
437.763	59.914
439.691	59.7182
441.62	59.5313
443.548	59.4162
445.477	59.3252
447.405	59.1598
449.334	58.9182
451.262	58.6545
453.191	58.3945
455.119	58.1537
457.048	57.9727
458.976	57.8761
460.905	57.8104
462.833	57.7006
464.762	57.5265
466.69	57.3063
468.619	57.0656
470.547	56.8352
472.475	56.6495
474.404	56.5116
476.332	56.3714
478.261	56.1796
480.189	55.9424
482.118	55.7135
484.046	55.5403
485.975	55.4169
487.903	55.2931
489.832	55.1267
491.76	54.917
493.689	54.6941
495.617	54.4767
497.546	54.2517
499.474	54.0053
501.403	53.7576
503.331	53.5326
505.259	53.3118
507.188	53.0681
509.116	52.8116
511.045	52.5604
512.973	52.3128
514.902	52.0714
516.83	51.8644
518.759	51.7136
520.687	51.5915
522.616	51.4502
524.544	51.2889
526.473	51.1478
528.401	51.037
530.33	50.9225
532.258	50.7863
534.187	50.6465
536.115	50.5295
538.043	50.4574
539.972	50.4436
541.9	50.4743
543.829	50.5136
545.757	50.5373
547.686	50.5378
549.614	50.5026
551.543	50.4246
553.471	50.3192
555.4	50.2111
557.328	50.1152
559.257	50.0335
561.185	49.9625
563.114	49.9
565.042	49.8373
566.971	49.7631
568.899	49.6786
570.827	49.5816
572.756	49.4603
574.684	49.3274
576.613	49.2067
578.541	49.097
580.47	48.9847
582.398	48.8603
584.327	48.7179
586.255	48.563
588.184	48.3981
590.112	48.203
592.041	47.9546
593.969	47.6464
595.898	47.2832
597.826	46.8955
599.755	46.5615
601.683	46.3652
603.611	46.3283
605.54	46.4107
607.468	46.5565
609.397	46.7199
611.325	46.8696
613.254	46.9897
615.182	47.0859
617.111	47.1753
619.039	47.2636
620.968	47.3452
622.896	47.4206
624.825	47.4991
626.753	47.5866
628.682	47.6808
630.61	47.7794
632.539	47.8832
634.467	47.9891
636.395	48.0861
638.324	48.1686
640.252	48.2464
642.181	48.3362
644.109	48.449
646.038	48.5876
647.966	48.7436
649.895	48.897
651.823	49.0232
653.752	49.101
655.68	49.1164
657.609	49.0713
659.537	48.9796
661.466	48.8467
663.394	48.6603
665.323	48.4013
667.251	48.0809
669.18	47.8265
671.108	47.7355
673.036	47.7671
674.965	47.9319
676.893	48.2591
678.822	48.7081
680.75	49.1926
682.679	49.6389
684.607	50.0156
686.536	50.3244
688.464	50.5787
690.393	50.7883
692.321	50.9508
694.25	51.0623
696.178	51.1376
698.107	51.2127
700.035	51.3264
701.964	51.5015
703.892	51.7407
705.82	52.0264
707.749	52.328
709.677	52.6209
711.606	52.8953
713.534	53.1448
715.463	53.3598
717.391	53.5531
719.32	53.7789
721.248	54.0774
723.177	54.4193
725.105	54.7493
727.034	55.0504
728.962	55.3422
730.891	55.6421
732.819	55.9323
734.748	56.1783
736.676	56.3678
738.604	56.5152
740.533	56.6417
742.461	56.762
744.39	56.8802
746.318	56.9989
748.247	57.1169
750.175	57.2178
752.104	57.2812
754.032	57.3054
755.961	57.3076
757.889	57.3128
759.818	57.3458
761.746	57.4201
763.675	57.5293
765.603	57.6525
767.532	57.7707
769.46	57.8764
771.388	57.9714
773.317	58.0555
775.245	58.1223
777.174	58.1724
779.102	58.2378
781.031	58.3809
782.959	58.6489
784.888	59.0349
786.816	59.4892
788.745	59.9569
790.673	60.3967
792.602	60.7878
794.53	61.1255
796.459	61.4137
798.387	61.6579
800.316	61.8633
802.244	62.0421
804.172	62.2063
806.101	62.3573
808.029	62.4965
809.958	62.6325
811.886	62.7732
813.815	62.9263
815.743	63.0971
817.672	63.2754
819.6	63.4375
821.529	63.5665
823.457	63.659
825.386	63.7157
827.314	63.7414
829.243	63.7604
831.171	63.8252
833.1	63.9946
835.028	64.2892
836.957	64.671
838.885	65.0751
840.813	65.4497
842.742	65.7672
844.67	66.0259
846.599	66.2427
848.527	66.4345
850.456	66.6138
852.384	66.7956
854.313	66.9922
856.241	67.2034
858.17	67.4174
860.098	67.6153
862.027	67.7771
863.955	67.8834
865.884	67.9131
867.812	67.8542
869.741	67.7155
871.669	67.5217
873.597	67.3002
875.526	67.0734
877.454	66.8538
879.383	66.6413
881.311	66.4293
883.24	66.2145
885.168	65.9998
887.097	65.7922
889.025	65.6068
890.954	65.4642
892.882	65.3788
894.811	65.3524
896.739	65.3795
898.668	65.4518
900.596	65.5547
902.525	65.663
904.453	65.7465
906.381	65.7822
908.31	65.7635
910.238	65.6983
912.167	65.6041
914.095	65.5019
916.024	65.4094
917.952	65.3417
919.881	65.3121
921.809	65.3239
923.738	65.3655
925.666	65.4173
927.595	65.4626
929.523	65.4885
931.452	65.4807
933.38	65.4231
935.309	65.2971
937.237	65.0807
939.165	64.7541
941.094	64.3067
943.022	63.7382
944.951	63.0592
946.879	62.2924
948.808	61.4681
950.736	60.6218
952.665	59.7895
954.593	59.0038
956.522	58.2945
958.45	57.6849
960.379	57.1804
962.307	56.7656
964.236	56.415
966.164	56.1016
968.093	55.7983
970.021	55.4794
971.949	55.122
973.878	54.7076
975.806	54.2263
977.735	53.674
979.663	53.0467
981.592	52.3432
983.52	51.5729
985.449	50.7545
987.377	49.9067
989.306	49.0414
991.234	48.1642
993.163	47.2709
995.091	46.3494
997.02	45.3844
998.948	44.3676
1000.88	43.3151
1002.81	42.2738
1004.73	41.2965
1006.66	40.4115
1008.59	39.6187
1010.52	38.9129
1012.45	38.2949
1014.38	37.768
1016.3	37.334
1018.23	36.9886
1020.16	36.7228
1022.09	36.5254
1024.02	36.3836
1025.95	36.2869
1027.88	36.2314
1029.8	36.215
1031.73	36.2305
1033.66	36.2651
1035.59	36.3031
1037.52	36.3223
1039.45	36.2875
1041.37	36.1609
1043.3	35.9315
1045.23	35.6304
1047.16	35.3137
1049.09	35.0339
1051.02	34.8201
1052.95	34.6742
1054.87	34.5798
1056.8	34.5141
1058.73	34.4588
1060.66	34.404
1062.59	34.3433
1064.52	34.2689
1066.44	34.1765
1068.37	34.0708
1070.3	33.9667
1072.23	33.8854
1074.16	33.8493
1076.09	33.8721
1078.02	33.9516
1079.94	34.0692
1081.87	34.1968
1083.8	34.3048
1085.73	34.3665
1087.66	34.3643
1089.59	34.2963
1091.51	34.1762
1093.44	34.0248
1095.37	33.8614
1097.3	33.7009
1099.23	33.554
1101.16	33.4329
1103.09	33.3508
1105.01	33.3178
1106.94	33.3398
1108.87	33.4202
1110.8	33.5611
1112.73	33.761
1114.66	34.0101
1116.58	34.2912
1118.51	34.5866
1120.44	34.8864
1122.37	35.1901
1124.3	35.5018
1126.23	35.8222
1128.16	36.1458
1130.08	36.4619
1132.01	36.7585
1133.94	37.0248
1135.87	37.2529
1137.8	37.4423
1139.73	37.5987
1141.65	37.7319
1143.58	37.8579
1145.51	37.996
1147.44	38.1599
1149.37	38.3577
1151.3	38.5941
1153.23	38.8705
1155.15	39.1907
1157.08	39.5662
1159.01	40.0105
1160.94	40.5362
1162.87	41.1556
1164.8	41.8715
1166.73	42.6702
1168.65	43.5299
1170.58	44.4329
1172.51	45.3703
1174.44	46.3361
1176.37	47.3226
1178.3	48.3202
1180.22	49.3111
1182.15	50.2658
1184.08	51.1614
1186.01	51.9886
1187.94	52.7375
1189.87	53.3902
1191.8	53.9292
1193.72	54.3425
1195.65	54.6281
1197.58	54.7954
1199.51	54.862
1201.44	54.8462
1203.37	54.7614
1205.29	54.6149
1207.22	54.4058
1209.15	54.1236
1211.08	53.7545
1213.01	53.2938
1214.94	52.7514
1216.87	52.1495
1218.79	51.5175
1220.72	50.882
1222.65	50.2616
1224.58	49.6719
1226.51	49.1252
1228.44	48.6313
1230.36	48.201
1232.29	47.8454
1234.22	47.5698
1236.15	47.3703
1238.08	47.2364
1240.01	47.1567
1241.94	47.1226
1243.86	47.1283
1245.79	47.1701
1247.72	47.2448
1249.65	47.3486
1251.58	47.4766
1253.51	47.6248
1255.43	47.7931
1257.36	47.984
1259.29	48.1998
1261.22	48.4372
1263.15	48.6892
1265.08	48.9509
1267.01	49.2189
1268.93	49.4877
1270.86	49.7538
1272.79	50.0127
1274.72	50.2573
1276.65	50.4839
1278.58	50.6978
1280.5	50.9097
1282.43	51.1308
1284.36	51.3651
1286.29	51.6065
1288.22	51.8383
1290.15	52.036
1292.08	52.1774
1294	52.2498
1295.93	52.2496
1297.86	52.1779
1299.79	52.0382
1301.72	51.8383
1303.65	51.5886
1305.58	51.297
1307.5	50.9646
1309.43	50.5914
1311.36	50.1889
1313.29	49.786
1315.22	49.4191
1317.15	49.1232
1319.07	48.9273
1321	48.8448
1322.93	48.8711
1324.86	48.9947
1326.79	49.1954
1328.72	49.4427
1330.65	49.7061
1332.57	49.9625
1334.5	50.1979
1336.43	50.4224
1338.36	50.6774
1340.29	50.9816
1342.22	51.283
1344.14	51.5165
1346.07	51.6623
1348	51.7259
1349.93	51.7113
1351.86	51.6219
1353.79	51.4671
1355.72	51.2527
1357.64	50.9649
1359.57	50.592
1361.5	50.1634
1363.43	49.7267
1365.36	49.2877
1367.29	48.8425
1369.21	48.4306
1371.14	48.0938
1373.07	47.8476
1375	47.6903
1376.93	47.5813
1378.86	47.4707
1380.79	47.3362
1382.71	47.1498
1384.64	46.89
1386.57	46.606
1388.5	46.366
1390.43	46.1461
1392.36	45.8975
1394.28	45.6476
1396.21	45.4489
1398.14	45.305
1400.07	45.1788
1402	45.026
1403.93	44.8431
1405.86	44.6639
1407.78	44.495
1409.71	44.3227
1411.64	44.1485
1413.57	43.9618
1415.5	43.7551
1417.43	43.5988
1419.35	43.5871
1421.28	43.6656
1423.21	43.7289
1425.14	43.7649
1427.07	43.7793
1429	43.7768
1430.93	43.7518
1432.85	43.6647
1434.78	43.5493
1436.71	43.5376
1438.64	43.654
1440.57	43.8026
1442.5	43.9657
1444.42	44.1764
1446.35	44.4697
1448.28	44.8602
1450.21	45.2671
1452.14	45.5793
1454.07	45.8449
1456	46.3535
1457.92	47.2559
1459.85	48.1206
1461.78	48.7317
1463.71	49.3311
1465.64	50.0553
1467.57	50.7262
1469.5	51.2593
1471.42	51.8957
1473.35	52.855
1475.28	53.9254
1477.21	54.774
1479.14	55.3113
1481.07	55.5717
1482.99	55.5815
1484.92	55.3387
1486.85	54.8798
1488.78	54.3146
1490.71	53.7346
1492.64	53.0904
1494.57	52.2915
1496.49	51.3772
1498.42	50.504
1500.35	49.7033
1502.28	48.8425
1504.21	47.804
1506.14	46.6357
1508.06	45.6722
1509.99	44.9984
1511.92	44.3662
1513.85	43.7035
1515.78	43.1005
1517.71	42.6445
1519.64	42.3526
1521.56	42.1983
1523.49	42.102
1525.42	41.9847
1527.35	41.8381
1529.28	41.652
1531.21	41.4321
1533.13	41.236
1535.06	41.0416
1536.99	40.761
1538.92	40.4598
1540.85	40.3308
1542.78	40.3528
1544.71	40.346
1546.63	40.2492
1548.56	40.0722
1550.49	39.8475
1552.42	39.5842
1554.35	39.2488
1556.28	38.8659
1558.2	38.6525
1560.13	38.7438
1562.06	38.8205
1563.99	38.7305
1565.92	38.5644
1567.85	38.4173
1569.78	38.3317
1571.7	38.2353
1573.63	38.0692
1575.56	37.9242
1577.49	37.8568
1579.42	37.7537
1581.35	37.5566
1583.27	37.3029
1585.2	37.0194
1587.13	36.7093
1589.06	36.3767
1590.99	36.0296
1592.92	35.6789
1594.85	35.3366
1596.77	35.0049
1598.7	34.6696
1600.63	34.3159
1602.56	33.9399
1604.49	33.5394
1606.42	33.1105
1608.34	32.6523
1610.27	32.1548
1612.2	31.5971
1614.13	30.9846
1616.06	30.375
1617.99	29.8296
1619.92	29.3397
1621.84	28.9155
1623.77	28.6325
1625.7	28.5141
1627.63	28.5111
1629.56	28.5487
1631.49	28.5457
1633.42	28.5411
1635.34	28.6863
1637.27	28.9452
1639.2	29.1106
1641.13	29.1416
1643.06	29.0997
1644.99	29.0903
1646.91	29.1797
1648.84	29.2372
1650.77	29.2437
1652.7	29.4884
1654.63	29.9794
1656.56	30.3126
1658.49	30.4873
1660.41	30.6956
1662.34	31.0291
1664.27	31.3992
1666.2	31.7023
1668.13	32.039
1670.06	32.5071
1671.98	33.0041
1673.91	33.5161
1675.84	34.1052
1677.77	34.6414
1679.7	35.0199
1681.63	35.4006
1683.56	36.1036
1685.48	37.0898
1687.41	37.9408
1689.34	38.6169
1691.27	39.2077
1693.2	39.7557
1695.13	40.4118
1697.05	41.2924
1698.98	42.4946
1700.91	43.9642
1702.84	45.2495
1704.77	46.2463
1706.7	47.142
1708.63	47.8807
1710.55	48.3573
1712.48	48.6027
1714.41	48.7272
1716.34	48.9254
1718.27	49.2775
1720.2	49.5859
1722.12	49.744
1724.05	49.8205
1725.98	49.8514
1727.91	49.8146
1729.84	49.7111
1731.77	49.641
1733.7	49.7807
1735.62	50.0806
1737.55	50.3427
1739.48	50.6172
1741.41	51.0001
1743.34	51.4445
1745.27	51.9051
1747.19	52.428
1749.12	53.1379
1751.05	54.0763
1752.98	55.0558
1754.91	55.9779
1756.84	56.9292
1758.77	57.9381
1760.69	59.0161
1762.62	60.1451
1764.55	61.1686
1766.48	62.024
1768.41	62.7899
1770.34	63.5709
1772.27	64.459
1774.19	65.3397
1776.12	66.0183
1778.05	66.5188
1779.98	66.9572
1781.91	67.3795
1783.84	67.7861
1785.76	68.1497
1787.69	68.4058
1789.62	68.5737
1791.55	68.8081
1793.48	69.1638
1795.41	69.4873
1797.34	69.7065
1799.26	69.909
1801.19	70.1732
1803.12	70.4648
1805.05	70.7048
1806.98	70.8752
1808.91	71.0267
1810.83	71.2133
1812.76	71.4256
1814.69	71.6201
1816.62	71.7923
1818.55	71.9518
1820.48	72.0742
1822.41	72.1523
1824.33	72.2289
1826.26	72.324
1828.19	72.4472
1830.12	72.6444
1832.05	72.8854
1833.98	73.0772
1835.9	73.2143
1837.83	73.323
1839.76	73.3709
1841.69	73.3687
1843.62	73.438
1845.55	73.6341
1847.48	73.8495
1849.4	74.013
1851.33	74.1382
1853.26	74.2418
1855.19	74.3321
1857.12	74.4172
1859.05	74.5018
1860.97	74.5788
1862.9	74.6184
1864.83	74.5981
1866.76	74.5754
1868.69	74.6605
1870.62	74.8468
1872.55	75.0138
1874.47	75.1145
1876.4	75.1815
1878.33	75.2405
1880.26	75.296
1882.19	75.3469
1884.12	75.3852
1886.04	75.4024
1887.97	75.4227
1889.9	75.4822
1891.83	75.5638
1893.76	75.6334
1895.69	75.6984
1897.62	75.7658
1899.54	75.8234
1901.47	75.8688
1903.4	75.9053
1905.33	75.9304
1907.26	75.9518
1909.19	75.9895
1911.11	76.0421
1913.04	76.0736
1914.97	76.07
1916.9	76.076
1918.83	76.1238
1920.76	76.1865
1922.69	76.2515
1924.61	76.3276
1926.54	76.3958
1928.47	76.4417
1930.4	76.4764
1932.33	76.5112
1934.26	76.548
1936.19	76.5773
1938.11	76.5791
1940.04	76.5565
1941.97	76.5536
1943.9	76.5985
1945.83	76.6625
1947.76	76.7143
1949.68	76.7502
1951.61	76.7748
1953.54	76.7948
1955.47	76.8171
1957.4	76.8412
1959.33	76.8621
1961.26	76.8756
1963.18	76.8788
1965.11	76.8801
1967.04	76.9002
1968.97	76.94
1970.9	76.9751
1972.83	76.9938
1974.75	77.0051
1976.68	77.0181
1978.61	77.0343
1980.54	77.0523
1982.47	77.0678
1984.4	77.0741
1986.33	77.0672
1988.25	77.0494
1990.18	77.0374
1992.11	77.0541
1994.04	77.0931
1995.97	77.1251
1997.9	77.1411
1999.82	77.1508
2001.75	77.1579
2003.68	77.1602
2005.61	77.1588
2007.54	77.1567
2009.47	77.1545
2011.4	77.1471
2013.32	77.1291
2015.25	77.1084
2017.18	77.1006
2019.11	77.1059
2021.04	77.1101
2022.97	77.1081
2024.89	77.104
2026.82	77.0999
2028.75	77.0946
2030.68	77.0873
2032.61	77.0785
2034.54	77.0689
2036.47	77.0585
2038.39	77.0483
2040.32	77.042
2042.25	77.0428
2044.18	77.0478
2046.11	77.0514
2048.04	77.0509
2049.96	77.0461
2051.89	77.039
2053.82	77.0328
2055.75	77.0287
2057.68	77.0263
2059.61	77.0241
2061.54	77.0193
2063.46	77.014
2065.39	77.0154
2067.32	77.0227
2069.25	77.027
2071.18	77.0251
2073.11	77.0202
2075.04	77.0134
2076.96	77.0043
2078.89	76.9947
2080.82	76.987
2082.75	76.9808
2084.68	76.9735
2086.61	76.9635
2088.53	76.9514
2090.46	76.9399
2092.39	76.9295
2094.32	76.9186
2096.25	76.9065
2098.18	76.8943
2100.11	76.8824
2102.03	76.8684
2103.96	76.8518
2105.89	76.8373
2107.82	76.8281
2109.75	76.8209
2111.68	76.813
2113.6	76.8067
2115.53	76.804
2117.46	76.8037
2119.39	76.8034
2121.32	76.8024
2123.25	76.8012
2125.18	76.8013
2127.1	76.8025
2129.03	76.8027
2130.96	76.8008
2132.89	76.7983
2134.82	76.798
2136.75	76.8018
2138.67	76.8081
2140.6	76.8137
2142.53	76.8168
2144.46	76.8189
2146.39	76.8228
2148.32	76.8285
2150.25	76.8333
2152.17	76.8368
2154.1	76.8412
2156.03	76.8472
2157.96	76.8531
2159.89	76.8588
2161.82	76.867
2163.74	76.8782
2165.67	76.8895
2167.6	76.8993
2169.53	76.909
2171.46	76.9188
2173.39	76.9277
2175.32	76.9361
2177.24	76.9449
2179.17	76.9549
2181.1	76.9655
2183.03	76.9753
2184.96	76.9834
2186.89	76.9909
2188.81	76.9988
2190.74	77.0065
2192.67	77.0134
2194.6	77.0198
2196.53	77.0273
2198.46	77.0376
2200.39	77.0511
2202.31	77.0645
2204.24	77.0737
2206.17	77.079
2208.1	77.0853
2210.03	77.0952
2211.96	77.1061
2213.88	77.1152
2215.81	77.1224
2217.74	77.1293
2219.67	77.1368
2221.6	77.1448
2223.53	77.1525
2225.46	77.1598
2227.38	77.1682
2229.31	77.1795
2231.24	77.1929
2233.17	77.205
2235.1	77.2144
2237.03	77.223
2238.96	77.2326
2240.88	77.2431
2242.81	77.2543
2244.74	77.2646
2246.67	77.2729
2248.6	77.2813
2250.53	77.2917
2252.45	77.303
2254.38	77.3138
2256.31	77.3238
2258.24	77.3333
2260.17	77.3425
2262.1	77.3519
2264.03	77.3622
2265.95	77.3742
2267.88	77.3874
2269.81	77.3993
2271.74	77.4085
2273.67	77.4184
2275.6	77.431
2277.52	77.4427
2279.45	77.45
2281.38	77.4519
2283.31	77.4473
2285.24	77.4366
2287.17	77.4234
2289.1	77.4107
2291.02	77.3993
2292.95	77.3874
2294.88	77.3708
2296.81	77.3469
2298.74	77.3185
2300.67	77.2888
2302.59	77.2932
2304.52	77.2976
2306.45	77.302
2308.38	77.3064
2310.31	77.3109
2312.24	77.3153
2314.17	77.3197
2316.09	77.3241
2318.02	77.3285
2319.95	77.333
2321.88	77.3374
2323.81	77.3418
2325.74	77.3462
2327.66	77.3506
2329.59	77.355
2331.52	77.3595
2333.45	77.3639
2335.38	77.3683
2337.31	77.3727
2339.24	77.3771
2341.16	77.3816
2343.09	77.386
2345.02	77.3904
2346.95	77.3948
2348.88	77.3992
2350.81	77.4036
2352.73	77.4081
2354.66	77.4125
2356.59	77.4169
2358.52	77.4213
2360.45	77.4257
2362.38	77.4302
2364.31	77.4346
2366.23	77.439
2368.16	77.4434
2370.09	77.4478
2372.02	77.4522
2373.95	77.4567
2375.88	77.4611
2377.8	77.4655
2379.73	77.4699
2381.66	77.4743
2383.59	77.4788
2385.52	77.4832
2387.45	77.4876
2389.38	77.492
2391.3	77.4964
2393.23	77.5008
2395.16	77.5053
2397.09	77.5097
2399.02	77.5141
2400.95	77.5185
2402.88	77.5001
2404.8	77.4832
2406.73	77.4654
2408.66	77.4459
2410.59	77.4262
2412.52	77.4068
2414.45	77.3859
2416.37	77.3632
2418.3	77.3409
2420.23	77.3201
2422.16	77.2979
2424.09	77.2715
2426.02	77.2421
2427.95	77.2126
2429.87	77.1852
2431.8	77.1605
2433.73	77.1369
2435.66	77.1116
2437.59	77.083
2439.52	77.0522
2441.44	77.0211
2443.37	76.9906
2445.3	76.9617
2447.23	76.9336
2449.16	76.9044
2451.09	76.8744
2453.02	76.8454
2454.94	76.8166
2456.87	76.7853
2458.8	76.7509
2460.73	76.7157
2462.66	76.6815
2464.59	76.648
2466.51	76.6146
2468.44	76.5804
2470.37	76.5438
2472.3	76.5052
2474.23	76.467
2476.16	76.43
2478.09	76.3934
2480.01	76.3568
2481.94	76.3195
2483.87	76.2817
2485.8	76.2449
2487.73	76.2086
2489.66	76.1697
2491.58	76.1265
2493.51	76.0811
2495.44	76.0376
2497.37	75.9982
2499.3	75.9617
2501.23	75.926
2503.16	75.8897
2505.08	75.8527
2507.01	75.8162
2508.94	75.7812
2510.87	75.7473
2512.8	75.7131
2514.73	75.6776
2516.65	75.641
2518.58	75.6033
2520.51	75.5654
2522.44	75.5285
2524.37	75.4926
2526.3	75.457
2528.23	75.4218
2530.15	75.3872
2532.08	75.352
2534.01	75.3143
2535.94	75.2752
2537.87	75.2372
2539.8	75.2009
2541.73	75.1653
2543.65	75.13
2545.58	75.0945
2547.51	75.0577
2549.44	75.0203
2551.37	74.9831
2553.3	74.9458
2555.22	74.9087
2557.15	74.8733
2559.08	74.8387
2561.01	74.8031
2562.94	74.7654
2564.87	74.7256
2566.8	74.6859
2568.72	74.6475
2570.65	74.6093
2572.58	74.5694
2574.51	74.5281
2576.44	74.4858
2578.37	74.4414
2580.29	74.3939
2582.22	74.3438
2584.15	74.2931
2586.08	74.2446
2588.01	74.1979
2589.94	74.1495
2591.87	74.0971
2593.79	74.0411
2595.72	73.9832
2597.65	73.9252
2599.58	73.8682
2601.51	73.813
2603.44	73.7594
2605.36	73.7065
2607.29	73.6526
2609.22	73.5971
2611.15	73.5394
2613.08	73.4794
2615.01	73.4176
2616.94	73.3565
2618.86	73.2989
2620.79	73.2433
2622.72	73.1857
2624.65	73.1242
2626.58	73.0599
2628.51	72.9945
2630.43	72.9288
2632.36	72.864
2634.29	72.8003
2636.22	72.7368
2638.15	72.6718
2640.08	72.6048
2642.01	72.5372
2643.93	72.4707
2645.86	72.4052
2647.79	72.3387
2649.72	72.27
2651.65	72.1986
2653.58	72.1235
2655.5	72.0452
2657.43	71.9656
2659.36	71.8858
2661.29	71.8063
2663.22	71.7285
2665.15	71.6521
2667.08	71.576
2669	71.4998
2670.93	71.4222
2672.86	71.3423
2674.79	71.2617
2676.72	71.1819
2678.65	71.1036
2680.57	71.0268
2682.5	70.9509
2684.43	70.8735
2686.36	70.7935
2688.29	70.7122
2690.22	70.6317
2692.15	70.5541
2694.07	70.4799
2696	70.4061
2697.93	70.3293
2699.86	70.2489
2701.79	70.166
2703.72	70.0811
2705.65	69.9948
2707.57	69.9077
2709.5	69.8184
2711.43	69.726
2713.36	69.6321
2715.29	69.5392
2717.22	69.4479
2719.14	69.3559
2721.07	69.2622
2723	69.1685
2724.93	69.0772
2726.86	68.9878
2728.79	68.8988
2730.72	68.8098
2732.64	68.7217
2734.57	68.6354
2736.5	68.5515
2738.43	68.4701
2740.36	68.3899
2742.29	68.3112
2744.21	68.2352
2746.14	68.161
2748.07	68.0852
2750	68.0052
2751.93	67.9214
2753.86	67.8361
2755.79	67.751
2757.71	67.6648
2759.64	67.5756
2761.57	67.4831
2763.5	67.3889
2765.43	67.2939
2767.36	67.1996
2769.28	67.1071
2771.21	67.0148
2773.14	66.921
2775.07	66.8255
2777	66.7275
2778.93	66.6257
2780.86	66.5215
2782.78	66.4155
2784.71	66.306
2786.64	66.192
2788.57	66.0743
2790.5	65.9533
2792.43	65.8287
2794.35	65.7011
2796.28	65.5721
2798.21	65.4426
2800.14	65.3103
2802.07	65.1736
2804	65.0333
2805.93	64.8906
2807.85	64.7449
2809.78	64.5949
2811.71	64.4399
2813.64	64.2809
2815.57	64.1193
2817.5	63.9546
2819.42	63.7847
2821.35	63.6086
2823.28	63.4246
2825.21	63.2291
2827.14	63.0171
2829.07	62.7856
2831	62.5318
2832.92	62.2493
2834.85	61.9265
2836.78	61.5446
2838.71	61.0702
2840.64	60.4462
2842.57	59.589
2844.5	58.4455
2846.42	57.1528
2848.35	56.1133
2850.28	55.7093
2852.21	55.9172
2854.14	56.3683
2856.07	56.739
2857.99	56.9306
2859.92	56.9688
2861.85	56.8896
2863.78	56.7149
2865.71	56.4658
2867.64	56.1718
2869.57	55.8719
2871.49	55.6037
2873.42	55.387
2875.35	55.2231
2877.28	55.1035
2879.21	55.0116
2881.14	54.9224
2883.06	54.813
2884.99	54.6729
2886.92	54.5004
2888.85	54.2965
2890.78	54.0665
2892.71	53.8189
2894.64	53.5596
2896.56	53.2912
2898.49	53.0143
2900.42	52.7255
2902.35	52.4153
2904.28	52.0651
2906.21	51.6451
2908.13	51.1117
2910.06	50.4118
2911.99	49.5232
2913.92	48.537
2915.85	47.6833
2917.78	47.1945
2919.71	47.1212
2921.63	47.3245
2923.56	47.621
2925.49	47.8957
2927.42	48.1138
2929.35	48.2884
2931.28	48.4486
2933.2	48.619
2935.13	48.8149
2937.06	49.0393
2938.99	49.2834
2940.92	49.5311
2942.85	49.7623
2944.78	49.9524
2946.7	50.0767
2948.63	50.1211
2950.56	50.0922
2952.49	50.0169
2954.42	49.9324
2956.35	49.8751
2958.27	49.8726
2960.2	49.9364
2962.13	50.0646
2964.06	50.2516
2965.99	50.4903
2967.92	50.7691
2969.85	51.0748
2971.77	51.3972
2973.7	51.7288
2975.63	52.0632
2977.56	52.3944
2979.49	52.7162
2981.42	53.0232
2983.34	53.3108
2985.27	53.5759
2987.2	53.8164
2989.13	54.0291
2991.06	54.2082
2992.99	54.3491
2994.92	54.4504
2996.84	54.5131
2998.77	54.5388
3000.7	54.5303
3002.63	54.4924
3004.56	54.432
3006.49	54.355
3008.42	54.2646
3010.34	54.1619
3012.27	54.047
3014.2	53.921
3016.13	53.7856
3018.06	53.6397
3019.99	53.4798
3021.91	53.3077
3023.84	53.1296
3025.77	52.9494
3027.7	52.7682
3029.63	52.5911
3031.56	52.4231
3033.49	52.261
3035.41	52.0963
3037.34	51.9252
3039.27	51.7502
3041.2	51.5722
3043.13	51.387
3045.06	51.1929
3046.98	50.9964
3048.91	50.8037
3050.84	50.6117
3052.77	50.4171
3054.7	50.2244
3056.63	50.0366
3058.56	49.8515
3060.48	49.6703
3062.41	49.4993
3064.34	49.3425
3066.27	49.1984
3068.2	49.0623
3070.13	48.9307
3072.05	48.8033
3073.98	48.6796
3075.91	48.5592
3077.84	48.4421
3079.77	48.3277
3081.7	48.2151
3083.63	48.1039
3085.55	47.9957
3087.48	47.8927
3089.41	47.7938
3091.34	47.6948
3093.27	47.5941
3095.2	47.4927
3097.12	47.3896
3099.05	47.2831
3100.98	47.1747
3102.91	47.0652
3104.84	46.9521
3106.77	46.8337
3108.7	46.7086
3110.62	46.5763
3112.55	46.4407
3114.48	46.306
3116.41	46.1706
3118.34	46.0288
3120.27	45.8776
3122.19	45.7197
3124.12	45.5591
3126.05	45.3975
3127.98	45.2329
3129.91	45.0634
3131.84	44.8922
3133.77	44.7223
3135.69	44.5486
3137.62	44.3676
3139.55	44.1812
3141.48	43.9917
3143.41	43.8003
3145.34	43.6093
3147.27	43.4193
3149.19	43.2298
3151.12	43.0391
3153.05	42.8473
3154.98	42.6551
3156.91	42.4616
3158.84	42.2651
3160.76	42.0679
3162.69	41.8733
3164.62	41.6814
3166.55	41.49
3168.48	41.2979
3170.41	41.1045
3172.34	40.9102
3174.26	40.7163
3176.19	40.5253
3178.12	40.3384
3180.05	40.1527
3181.98	39.9652
3183.91	39.7788
3185.83	39.5953
3187.76	39.4135
3189.69	39.2341
3191.62	39.059
3193.55	38.8863
3195.48	38.7155
3197.41	38.5491
3199.33	38.3853
3201.26	38.2195
3203.19	38.0525
3205.12	37.888
3207.05	37.7275
3208.98	37.5708
3210.9	37.417
3212.83	37.2658
3214.76	37.1169
3216.69	36.9677
3218.62	36.819
3220.55	36.6727
3222.48	36.5252
3224.4	36.3742
3226.33	36.2236
3228.26	36.0761
3230.19	35.9312
3232.12	35.7862
3234.05	35.6381
3235.97	35.4875
3237.9	35.3363
3239.83	35.1831
3241.76	35.0283
3243.69	34.8771
3245.62	34.731
3247.55	34.5841
3249.47	34.4338
3251.4	34.2842
3253.33	34.1392
3255.26	33.9974
3257.19	33.8539
3259.12	33.7065
3261.04	33.5586
3262.97	33.4136
3264.9	33.2743
3266.83	33.143
3268.76	33.0182
3270.69	32.897
3272.62	32.7831
3274.54	32.6827
3276.47	32.5962
3278.4	32.5193
3280.33	32.45
3282.26	32.3887
3284.19	32.3346
3286.11	32.2852
3288.04	32.241
3289.97	32.205
3291.9	32.1785
3293.83	32.1573
3295.76	32.1388
3297.69	32.1239
3299.61	32.1132
3301.54	32.1065
3303.47	32.1023
3305.4	32.0968
3307.33	32.09
3309.26	32.0844
3311.19	32.0806
3313.11	32.0777
3315.04	32.0745
3316.97	32.0679
3318.9	32.0566
3320.83	32.043
3322.76	32.0321
3324.68	32.0259
3326.61	32.0207
3328.54	32.0116
3330.47	31.9986
3332.4	31.9868
3334.33	31.9816
3336.26	31.9831
3338.18	31.9856
3340.11	31.9856
3342.04	31.9853
3343.97	31.9868
3345.9	31.9892
3347.83	31.9929
3349.75	31.998
3351.68	32.0021
3353.61	32.0076
3355.54	32.019
3357.47	32.0349
3359.4	32.0496
3361.33	32.0596
3363.25	32.0665
3365.18	32.0751
3367.11	32.0883
3369.04	32.1022
3370.97	32.111
3372.9	32.1135
3374.82	32.113
3376.75	32.1137
3378.68	32.1149
3380.61	32.1124
3382.54	32.1063
3384.47	32.1008
3386.4	32.0953
3388.32	32.088
3390.25	32.084
3392.18	32.0861
3394.11	32.0887
3396.04	32.0885
3397.97	32.0905
3399.89	32.0992
3401.82	32.1152
3403.75	32.1375
3405.68	32.1643
3407.61	32.1947
3409.54	32.2293
3411.47	32.271
3413.39	32.3206
3415.32	32.3729
3417.25	32.4262
3419.18	32.4919
3421.11	32.576
3423.04	32.6646
3424.96	32.7465
3426.89	32.827
3428.82	32.9138
3430.75	33.0061
3432.68	33.1
3434.61	33.1944
3436.54	33.2901
3438.46	33.3854
3440.39	33.4772
3442.32	33.5626
3444.25	33.6495
3446.18	33.7573
3448.11	33.8811
3450.03	33.9907
3451.96	34.0782
3453.89	34.1589
3455.82	34.2407
3457.75	34.3233
3459.68	34.4104
3461.61	34.5035
3463.53	34.5961
3465.46	34.6867
3467.39	34.782
3469.32	34.8802
3471.25	34.9749
3473.18	35.0672
3475.11	35.1535
3477.03	35.225
3478.96	35.2971
3480.89	35.3952
3482.82	35.5077
3484.75	35.608
3486.68	35.7039
3488.6	35.8106
3490.53	35.9164
3492.46	36.0114
3494.39	36.1067
3496.32	36.204
3498.25	36.2858
3500.18	36.3613
3502.1	36.4691
3504.03	36.602
3505.96	36.7147
3507.89	36.811
3509.82	36.9204
3511.75	37.0301
3513.67	37.1185
3515.6	37.1925
3517.53	37.2596
3519.46	37.318
3521.39	37.382
3523.32	37.4688
3525.25	37.5755
3527.17	37.6996
3529.1	37.8364
3531.03	37.9583
3532.96	38.0598
3534.89	38.181
3536.82	38.3381
3538.74	38.4899
3540.67	38.6109
3542.6	38.747
3544.53	38.9693
3546.46	39.2638
3548.39	39.541
3550.32	39.7902
3552.24	40.0696
3554.17	40.3683
3556.1	40.6416
3558.03	40.9001
3559.96	41.1531
3561.89	41.3643
3563.81	41.5684
3565.74	41.9259
3567.67	42.4622
3569.6	42.9428
3571.53	43.2655
3573.46	43.5489
3575.39	43.8718
3577.31	44.2151
3579.24	44.5476
3581.17	44.8284
3583.1	45.0395
3585.03	45.3029
3586.96	45.7741
3588.88	46.3176
3590.81	46.6994
3592.74	46.9935
3594.67	47.3563
3596.6	47.7654
3598.53	48.1679
3600.46	48.5752
3602.38	48.938
3604.31	49.2129
3606.24	49.5096
3608.17	49.9358
3610.1	50.4152
3612.03	50.8498
3613.96	51.2187
3615.88	51.5571
3617.81	52.0234
3619.74	52.6581
3621.67	53.1843
3623.6	53.4143
3625.53	53.5362
3627.45	53.9743
3629.38	54.8141
3631.31	55.5422
3633.24	56.0087
3635.17	56.4374
3637.1	56.8891
3639.03	57.3268
3640.95	57.7084
3642.88	57.9435
3644.81	58.0433
3646.74	58.2889
3648.67	59.0112
3650.6	59.9199
3652.52	60.4909
3654.45	60.8773
3656.38	61.3895
3658.31	61.9362
3660.24	62.352
3662.17	62.6718
3664.1	62.8829
3666.02	62.973
3667.95	63.149
3669.88	63.5237
3671.81	63.8435
3673.74	64.1511
3675.67	64.756
3677.59	65.4153
3679.52	65.8116
3681.45	66.0174
3683.38	66.0715
3685.31	66.0234
3687.24	66.1317
3689.17	66.5924
3691.09	67.1638
3693.02	67.5546
3694.95	67.7802
3696.88	67.9127
3698.81	68.0002
3700.74	68.1345
3702.66	68.3018
3704.59	68.3377
3706.52	68.2077
3708.45	68.1112
3710.38	68.3098
3712.31	68.7446
3714.24	69.0386
3716.16	69.0792
3718.09	69.0289
3720.02	69.0158
3721.95	69.0704
3723.88	69.1986
3725.81	69.3574
3727.73	69.4059
3729.66	69.2761
3731.59	69.1079
3733.52	69.1491
3735.45	69.4929
3737.38	69.8268
3739.31	69.7948
3741.23	69.5316
3743.16	69.4866
3745.09	69.7122
3747.02	69.7792
3748.95	69.796
3750.88	70.1313
3752.8	70.5311
3754.73	70.6331
3756.66	70.5959
3758.59	70.671
3760.52	70.8127
3762.45	70.8538
3764.38	70.8177
3766.3	70.8097
3768.23	70.9024
3770.16	71.1014
3772.09	71.2658
3774.02	71.2723
3775.95	71.1892
3777.88	71.1778
3779.8	71.2823
3781.73	71.389
3783.66	71.4572
3785.59	71.5387
3787.52	71.6193
3789.45	71.6497
3791.37	71.6033
3793.3	71.5003
3795.23	71.3936
3797.16	71.2776
3799.09	71.2198
3801.02	71.3595
3802.95	71.5514
3804.87	71.6614
3806.8	71.8417
3808.73	72.0172
3810.66	71.9449
3812.59	71.7058
3814.52	71.5679
3816.44	71.5612
3818.37	71.5535
3820.3	71.6792
3822.23	71.9572
3824.16	72.1078
3826.09	72.1012
3828.02	72.0529
3829.94	71.9833
3831.87	71.8856
3833.8	71.7601
3835.73	71.7003
3837.66	71.8301
3839.59	72.057
3841.51	72.2435
3843.44	72.3902
3845.37	72.4266
3847.3	72.2054
3849.23	71.7493
3851.16	71.445
3853.09	71.8125
3855.01	72.4593
3856.94	72.6373
3858.87	72.4684
3860.8	72.2772
3862.73	72.218
3864.66	72.2324
3866.58	72.1905
3868.51	72.1837
3870.44	72.3253
3872.37	72.503
3874.3	72.5944
3876.23	72.5548
3878.16	72.4481
3880.08	72.4013
3882.01	72.4034
3883.94	72.4528
3885.87	72.5708
3887.8	72.6185
3889.73	72.6139
3891.65	72.7057
3893.58	72.7635
3895.51	72.6205
3897.44	72.3897
3899.37	72.2623
3901.3	72.325
3903.23	72.561
3905.15	72.8337
3907.08	72.9792
3909.01	72.9877
3910.94	72.9268
3912.87	72.8228
3914.8	72.7272
3916.73	72.7248
3918.65	72.7945
3920.58	72.8309
3922.51	72.8283
3924.44	72.8484
3926.37	72.8613
3928.3	72.8207
3930.22	72.803
3932.15	72.8807
3934.08	72.9803
3936.01	73.0072
3937.94	72.9607
3939.87	72.9003
3941.8	72.8879
3943.72	72.9099
3945.65	72.9123
3947.58	72.9161
3949.51	72.9609
3951.44	73.0146
3953.37	73.0367
3955.29	73.0328
3957.22	73.0219
3959.15	73.0185
3961.08	73.0338
3963.01	73.0586
3964.94	73.0683
3966.87	73.0598
3968.79	73.0495
3970.72	73.046
3972.65	73.0509
3974.58	73.0656
3976.51	73.0845
3978.44	73.0981
3980.36	73.1066
3982.29	73.1145
3984.22	73.1196
3986.15	73.1184
3988.08	73.1151
3990.01	73.1181
3991.94	73.1299
3993.86	73.1486
3995.79	73.1694
3997.72	73.1843
3999.65	73.1905
4001.58	73.1916
