# Supplementary material for: Moringa oleifera leaf polysaccharide alleviates experimental colitis by inhibiting inflammation and maintaining intestinal barrier
Source: Front Nutr. 2022 Nov 10;9:1055791. doi: 10.3389/fnut.2022.1055791 (PMC9686441; doi:10.3389/fnut.2022.1055791)
Supplement: Supplementary file 1 [file Data_Sheet_1.zip › Figure 2/Fig 2D/Fig 2D.xlsx]

## Sheet: Sheet1
Figure 2D
min	Nc
0.000167	-0.00215
0.0085	0.0098
0.016833	0.00985
0.025167	0.00975
0.0335	0.01055
0.041833	0.00985
0.050167	0.0088
0.0585	0.0099
0.066833	0.0078
0.075167	0.0033
0.0835	0.0025
0.091833	0.002
0.100167	0.00055
0.1085	-0.0003
0.116833	-0.0041
0.125167	-0.00885
0.1335	-0.01265
0.141833	-0.0154
0.150167	-0.018
0.1585	-0.01905
0.166833	-0.02035
0.175167	-0.0224
0.1835	-0.0237
0.191833	-0.02435
0.200167	-0.02495
0.2085	-0.02665
0.216833	-0.0287
0.225167	-0.0297
0.2335	-0.03105
0.241833	-0.0321
0.250167	-0.03325
0.2585	-0.03845
0.266833	-0.04125
0.275167	-0.0416
0.2835	-0.04275
0.291833	-0.0447
0.300167	-0.0457
0.3085	-0.0507
0.316833	-0.05385
0.325167	-0.05675
0.3335	-0.05905
0.341833	-0.0612
0.350167	-0.06295
0.3585	-0.0648
0.366833	-0.06675
0.375167	-0.06715
0.3835	-0.0679
0.391833	-0.06815
0.400167	-0.0684
0.4085	-0.06915
0.416833	-0.07065
0.425167	-0.0719
0.4335	-0.0729
0.441833	-0.0756
0.450167	-0.0791
0.4585	-0.0797
0.466833	-0.07945
0.475167	-0.0808
0.4835	-0.0823
0.491833	-0.0858
0.500167	-0.09
0.5085	-0.09275
0.516833	-0.0954
0.525167	-0.09665
0.5335	-0.0984
0.541833	-0.09855
0.550167	-0.10035
0.5585	-0.10045
0.566833	-0.10085
0.575167	-0.1014
0.5835	-0.10255
0.591833	-0.10325
0.600167	-0.1041
0.6085	-0.1047
0.616833	-0.1048
0.625167	-0.1051
0.6335	-0.1094
0.641833	-0.1093
0.650167	-0.1089
0.6585	-0.1083
0.666833	-0.10915
0.675167	-0.1102
0.6835	-0.11395
0.691833	-0.11685
0.700167	-0.11825
0.7085	-0.1193
0.716833	-0.11965
0.725167	-0.1205
0.7335	-0.12055
0.741833	-0.12115
0.750167	-0.1206
0.7585	-0.1204
0.766833	-0.1185
0.775167	-0.1192
0.7835	-0.11945
0.791833	-0.11725
0.800167	-0.117
0.8085	-0.1177
0.816833	-0.1194
0.825167	-0.12055
0.8335	-0.1188
0.841833	-0.119
0.850167	-0.11825
0.8585	-0.1187
0.866833	-0.1217
0.875167	-0.1234
0.8835	-0.1254
0.891833	-0.126
0.900167	-0.1265
0.9085	-0.1263
0.916833	-0.12625
0.925167	-0.12625
0.9335	-0.12675
0.941833	-0.12525
0.950167	-0.12555
0.9585	-0.12605
0.966833	-0.1252
0.975167	-0.1256
0.9835	-0.1263
0.991833	-0.1249
1.00017	-0.12465
1.0085	-0.128
1.01683	-0.12725
1.02517	-0.12595
1.0335	-0.12585
1.04183	-0.1254
1.05017	-0.1273
1.0585	-0.1298
1.06683	-0.13305
1.07517	-0.13415
1.0835	-0.13535
1.09183	-0.13455
1.10017	-0.13405
1.1085	-0.1337
1.11683	-0.1331
1.12517	-0.13155
1.1335	-0.12995
1.14183	-0.1282
1.15017	-0.12805
1.1585	-0.1274
1.16683	-0.1257
1.17517	-0.1237
1.1835	-0.1215
1.19183	-0.1187
1.20017	-0.1049
1.2085	-0.0757
1.21683	-0.02935
1.22517	0.0307
1.2335	0.0943
1.24183	0.14225
1.25017	0.1717
1.2585	0.1876
1.26683	0.1985
1.27517	0.2049
1.2835	0.2172
1.29183	0.2364
1.30017	0.27465
1.3085	0.4043
1.31683	0.813
1.32517	1.68865
1.3335	2.9542
1.34183	4.24415
1.35017	5.37275
1.3585	7.0202
1.36683	10.7417
1.37517	17.0056
1.3835	23.604
1.39183	28.2122
1.40017	29.4458
1.4085	28.0904
1.41683	24.9773
1.42517	20.9629
1.4335	16.8512
1.44183	13.26
1.45017	10.4764
1.4585	8.4223
1.46683	7.0926
1.47517	6.1641
1.4835	5.512
1.49183	5.04815
1.50017	4.71545
1.5085	4.47655
1.51683	4.2972
1.52517	4.15605
1.5335	4.04105
1.54183	3.94755
1.55017	3.8788
1.5585	3.8346
1.56683	3.8102
1.57517	3.81055
1.5835	3.8294
1.59183	3.86395
1.60017	3.91035
1.6085	3.96805
1.61683	4.03315
1.62517	4.10675
1.6335	4.18655
1.64183	4.27025
1.65017	4.35775
1.6585	4.4466
1.66683	4.5351
1.67517	4.6239
1.6835	4.71165
1.69183	4.79615
1.70017	4.8781
1.7085	4.95525
1.71683	5.0265
1.72517	5.0934
1.7335	5.15505
1.74183	5.20995
1.75017	5.25815
1.7585	5.30075
1.76683	5.33895
1.77517	5.37015
1.7835	5.3954
1.79183	5.4163
1.80017	5.43285
1.8085	5.44685
1.81683	5.457
1.82517	5.4582
1.8335	5.4491
1.84183	5.43035
1.85017	5.4068
1.8585	5.3796
1.86683	5.35245
1.87517	5.32345
1.8835	5.28745
1.89183	5.2416
1.90017	5.18415
1.9085	5.1148
1.91683	5.03655
1.92517	4.95565
1.9335	4.8737
1.94183	4.78905
1.95017	4.70965
1.9585	4.6317
1.96683	4.55555
1.97517	4.4798
1.9835	4.4028
1.99183	4.32435
2.00017	4.24605
2.0085	4.1685
2.01683	4.0915
2.02517	4.01945
2.0335	3.9539
2.04183	3.89835
2.05017	3.8506
2.0585	3.80525
2.06683	3.7525
2.07517	3.6873
2.0835	3.6042
2.09183	3.5086
2.10017	3.40735
2.1085	3.3053
2.11683	3.20485
2.12517	3.106
2.1335	3.013
2.14183	2.92635
2.15017	2.8416
2.1585	2.7604
2.16683	2.6802
2.17517	2.6008
2.1835	2.52375
2.19183	2.44975
2.20017	2.37875
2.2085	2.3101
2.21683	2.24425
2.22517	2.1794
2.2335	2.1172
2.24183	2.05665
2.25017	1.99885
2.2585	1.9407
2.26683	1.8846
2.27517	1.83065
2.2835	1.77665
2.29183	1.7232
2.30017	1.6732
2.3085	1.62115
2.31683	1.56925
2.32517	1.5221
2.3335	1.4768
2.34183	1.4315
2.35017	1.38845
2.3585	1.34395
2.36683	1.30085
2.37517	1.26085
2.3835	1.22375
2.39183	1.1889
2.40017	1.15565
2.4085	1.1229
2.41683	1.0906
2.42517	1.05965
2.4335	1.02855
2.44183	0.9988
2.45017	0.9694
2.4585	0.93985
2.46683	0.91165
2.47517	0.88455
2.4835	0.85855
2.49183	0.83515
2.50017	0.80795
2.5085	0.7866
2.51683	0.76775
2.52517	0.7507
2.5335	0.7356
2.54183	0.72395
2.55017	0.71495
2.5585	0.7133
2.56683	0.72125
2.57517	0.74105
2.5835	0.77355
2.59183	0.8223
2.60017	0.88595
2.6085	0.96875
2.61683	1.0722
2.62517	1.19595
2.6335	1.3397
2.64183	1.50225
2.65017	1.6803
2.6585	1.87255
2.66683	2.0749
2.67517	2.2804
2.6835	2.48285
2.69183	2.67905
2.70017	2.86625
2.7085	3.03815
2.71683	3.1932
2.72517	3.32825
2.7335	3.43995
2.74183	3.527
2.75017	3.591
2.7585	3.62975
2.76683	3.6459
2.77517	3.6392
2.7835	3.61305
2.79183	3.56665
2.80017	3.5051
2.8085	3.42985
2.81683	3.3436
2.82517	3.2464
2.8335	3.14405
2.84183	3.03795
2.85017	2.9267
2.8585	2.81415
2.86683	2.70505
2.87517	2.59105
2.8835	2.4839
2.89183	2.3798
2.90017	2.28055
2.9085	2.18475
2.91683	2.09295
2.92517	2.0024
2.9335	1.91645
2.94183	1.835
2.95017	1.75635
2.9585	1.682
2.96683	1.6106
2.97517	1.54305
2.9835	1.4777
2.99183	1.4172
3.00017	1.36
3.0085	1.30685
3.01683	1.2565
3.02517	1.2079
3.0335	1.16345
3.04183	1.1227
3.05017	1.0833
3.0585	1.04225
3.06683	1.006
3.07517	0.97275
3.0835	0.9404
3.09183	0.9102
3.10017	0.8806
3.1085	0.8504
3.11683	0.82155
3.12517	0.79565
3.1335	0.7703
3.14183	0.748
3.15017	0.7265
3.1585	0.70555
3.16683	0.68535
3.17517	0.6664
3.1835	0.65065
3.19183	0.63405
3.20017	0.6196
3.2085	0.60965
3.21683	0.6009
3.22517	0.5926
3.2335	0.58485
3.24183	0.5776
3.25017	0.56665
3.2585	0.5586
3.26683	0.5478
3.27517	0.53445
3.2835	0.52015
3.29183	0.50285
3.30017	0.4851
3.3085	0.4682
3.31683	0.45455
3.32517	0.4417
3.3335	0.43155
3.34183	0.4213
3.35017	0.4129
3.3585	0.4043
3.36683	0.39565
3.37517	0.38655
3.3835	0.3779
3.39183	0.36745
3.40017	0.3571
3.4085	0.3465
3.41683	0.3366
3.42517	0.32685
3.4335	0.31365
3.44183	0.3038
3.45017	0.2959
3.4585	0.28815
3.46683	0.28095
3.47517	0.272
3.4835	0.26105
3.49183	0.2507
3.50017	0.2422
3.5085	0.23435
3.51683	0.2268
3.52517	0.22065
3.5335	0.2135
3.54183	0.20755
3.55017	0.2011
3.5585	0.1966
3.56683	0.19
3.57517	0.18445
3.5835	0.17945
3.59183	0.17375
3.60017	0.16925
3.6085	0.1657
3.61683	0.15955
3.62517	0.15405
3.6335	0.15095
3.64183	0.1479
3.65017	0.14445
3.6585	0.141
3.66683	0.1345
3.67517	0.1286
3.6835	0.12385
3.69183	0.11895
3.70017	0.115
3.7085	0.1113
3.71683	0.1084
3.72517	0.10415
3.7335	0.1015
3.74183	0.0989
3.75017	0.09675
3.7585	0.0934
3.76683	0.09065
3.77517	0.08825
3.7835	0.0851
3.79183	0.0819
3.80017	0.08095
3.8085	0.0742
3.81683	0.0728
3.82517	0.07175
3.8335	0.07085
3.84183	0.0685
3.85017	0.06535
3.8585	0.0601
3.86683	0.056
3.87517	0.0526
3.8835	0.0497
3.89183	0.0479
3.90017	0.04585
3.9085	0.0444
3.91683	0.0434
3.92517	0.0425
3.9335	0.0412
3.94183	0.04175
3.95017	0.04085
3.9585	0.0383
3.96683	0.0366
3.97517	0.0359
3.9835	0.0328
3.99183	0.0269
4.00017	0.02355
4.0085	0.0215
4.01683	0.0188
4.02517	0.01595
4.0335	0.0123
4.04183	0.00665
4.05017	0.0003
4.0585	-0.004
4.06683	-0.0079
4.07517	-0.01035
4.0835	-0.0135
4.09183	-0.0154
4.10017	-0.01905
4.1085	-0.02085
4.11683	-0.02155
4.12517	-0.02285
4.1335	-0.02535
4.14183	-0.0259
4.15017	-0.0274
4.1585	-0.02985
4.16683	-0.03135
4.17517	-0.0329
4.1835	-0.03865
4.19183	-0.03915
4.20017	-0.041
4.2085	-0.0425
4.21683	-0.04505
4.22517	-0.0494
4.2335	-0.05345
4.24183	-0.0582
4.25017	-0.0619
4.2585	-0.06575
4.26683	-0.0671
4.27517	-0.0694
4.2835	-0.0712
4.29183	-0.07265
4.30017	-0.073
4.3085	-0.0733
4.31683	-0.0717
4.32517	-0.0725
4.3335	-0.07375
4.34183	-0.07415
4.35017	-0.0722
4.3585	-0.0726
4.36683	-0.0755
4.37517	-0.07575
4.3835	-0.07355
4.39183	-0.07295
4.40017	-0.0716
4.4085	-0.0721
4.41683	-0.0734
4.42517	-0.07105
4.4335	-0.0599
4.44183	-0.03515
4.45017	0.01635
4.4585	0.11345
4.46683	0.28955
4.47517	0.59775
4.4835	1.1143
4.49183	1.945
4.50017	3.22355
4.5085	5.10715
4.51683	7.74975
4.52517	11.2636
4.5335	15.6717
4.54183	20.8604
4.55017	25.5513
4.5585	33.0739
4.56683	39.153
4.57517	44.9772
4.5835	50.2906
4.59183	54.8818
4.60017	58.5416
4.6085	61.0992
4.61683	62.4545
4.62517	62.6243
4.6335	61.657
4.64183	59.6797
4.65017	56.8129
4.6585	53.231
4.66683	49.1178
4.67517	44.6808
4.6835	40.0991
4.69183	35.5298
4.70017	31.0878
4.7085	26.873
4.71683	22.9697
4.72517	19.4341
4.7335	16.3113
4.74183	13.603
4.75017	11.2228
4.7585	9.38525
4.76683	7.8588
4.77517	6.61855
4.7835	5.61665
4.79183	4.80815
4.80017	4.15515
4.8085	3.62665
4.81683	3.1957
4.82517	2.8405
4.8335	2.54455
4.84183	2.29475
4.85017	2.08485
4.8585	1.9053
4.86683	1.75265
4.87517	1.6198
4.8835	1.50495
4.89183	1.40225
4.90017	1.31155
4.9085	1.2323
4.91683	1.1606
4.92517	1.09055
4.9335	1.02835
4.94183	0.9715
4.95017	0.91915
4.9585	0.86875
4.96683	0.8194
4.97517	0.77065
4.9835	0.7236
4.99183	0.6808
5.00017	0.6399
5.0085	0.6025
5.01683	0.5663
5.02517	0.5331
5.0335	0.5005
5.04183	0.4715
5.05017	0.4435
5.0585	0.41905
5.06683	0.395
5.07517	0.3729
5.0835	0.35345
5.09183	0.3342
5.10017	0.3145
5.1085	0.29665
5.11683	0.27665
5.12517	0.2622
5.1335	0.2478
5.14183	0.2349
5.15017	0.2216
5.1585	0.2074
5.16683	0.1935
5.17517	0.1809
5.1835	0.16825
5.19183	0.1575
5.20017	0.14815
5.2085	0.13885
5.21683	0.1306
5.22517	0.12275
5.2335	0.11625
5.24183	0.1094
5.25017	0.10235
5.2585	0.0963
5.26683	0.08865
5.27517	0.0819
5.2835	0.07755
5.29183	0.073
5.30017	0.06395
5.3085	0.05875
5.31683	0.0548
5.32517	0.05125
5.3335	0.0474
5.34183	0.04325
5.35017	0.03595
5.3585	0.02905
5.36683	0.0244
5.37517	0.0193
5.3835	0.01575
5.39183	0.01135
5.40017	0.00775
5.4085	0.00345
5.41683	-0.00115
5.42517	-0.0047
5.4335	-0.0095
5.44183	-0.0154
5.45017	-0.02035
5.4585	-0.0242
5.46683	-0.02885
5.47517	-0.0327
5.4835	-0.038
5.49183	-0.0445
5.50017	-0.04715
5.5085	-0.0505
5.51683	-0.0525
5.52517	-0.05615
5.5335	-0.0615
5.54183	-0.06585
5.55017	-0.07025
5.5585	-0.0733
5.56683	-0.0765
5.57517	-0.07875
5.5835	-0.08155
5.59183	-0.08495
5.60017	-0.0883
5.6085	-0.0909
5.61683	-0.0944
5.62517	-0.09885
5.6335	-0.1033
5.64183	-0.1076
5.65017	-0.1128
5.6585	-0.117
5.66683	-0.1215
5.67517	-0.13005
5.6835	-0.13495
5.69183	-0.13865
5.70017	-0.1418
5.7085	-0.14555
5.71683	-0.1504
5.72517	-0.1573
5.7335	-0.16255
5.74183	-0.16645
5.75017	-0.1697
5.7585	-0.1726
5.76683	-0.1743
5.77517	-0.17645
5.7835	-0.17835
5.79183	-0.1798
5.80017	-0.18075
5.8085	-0.18365
5.81683	-0.18565
5.82517	-0.1885
5.8335	-0.19075
5.84183	-0.19305
5.85017	-0.19435
5.8585	-0.2012
5.86683	-0.2047
5.87517	-0.20725
5.8835	-0.2087
5.89183	-0.2117
5.90017	-0.2149
5.9085	-0.22055
5.91683	-0.2261
5.92517	-0.2304
5.9335	-0.23375
5.94183	-0.23675
5.95017	-0.23885
5.9585	-0.2412
5.96683	-0.24345
5.97517	-0.2447
5.9835	-0.24635
5.99183	-0.2469
6.00017	-0.2488
6.0085	-0.25035
6.01683	-0.2503
6.02517	-0.2516
6.0335	-0.25505
6.04183	-0.25755
6.05017	-0.2618
6.0585	-0.26315
6.06683	-0.2646
6.07517	-0.26565
6.0835	-0.26815
6.09183	-0.2717
6.10017	-0.27615
6.1085	-0.27975
6.11683	-0.2837
6.12517	-0.286
6.1335	-0.2891
6.14183	-0.2913
6.15017	-0.29365
6.1585	-0.2958
6.16683	-0.29665
6.17517	-0.2983
6.1835	-0.30125
6.19183	-0.30275
6.20017	-0.3047
6.2085	-0.308
6.21683	-0.3095
6.22517	-0.3099
6.2335	-0.316
6.24183	-0.318
6.25017	-0.32025
6.2585	-0.32095
6.26683	-0.3233
6.27517	-0.326
6.2835	-0.3311
6.29183	-0.33615
6.30017	-0.33975
6.3085	-0.3434
6.31683	-0.34515
6.32517	-0.3476
6.3335	-0.34925
6.34183	-0.3518
6.35017	-0.35325
6.3585	-0.35445
6.36683	-0.3545
6.37517	-0.35675
6.3835	-0.3584
6.39183	-0.35895
6.40017	-0.3597
6.4085	-0.36075
6.41683	-0.3635
6.42517	-0.3676
6.4335	-0.3679
6.44183	-0.36885
6.45017	-0.37
6.4585	-0.37215
6.46683	-0.3757
6.47517	-0.37985
6.4835	-0.38335
6.49183	-0.38555
6.50017	-0.38725
6.5085	-0.3885
6.51683	-0.3903
6.52517	-0.39145
6.5335	-0.39265
6.54183	-0.3925
6.55017	-0.3923
6.5585	-0.3914
6.56683	-0.3912
6.57517	-0.3921
6.5835	-0.39315
6.59183	-0.3931
6.60017	-0.39395
6.6085	-0.3979
6.61683	-0.39945
6.62517	-0.39875
6.6335	-0.39885
6.64183	-0.39975
6.65017	-0.402
6.6585	-0.40545
6.66683	-0.4089
6.67517	-0.41105
6.6835	-0.41285
6.69183	-0.4139
6.70017	-0.4147
6.7085	-0.41495
6.71683	-0.41525
6.72517	-0.4152
6.7335	-0.41515
6.74183	-0.4155
6.75017	-0.4159
6.7585	-0.4161
6.76683	-0.417
6.77517	-0.4171
6.7835	-0.4155
6.79183	-0.41945
6.80017	-0.42125
6.8085	-0.4212
6.81683	-0.42
6.82517	-0.41985
6.8335	-0.4208
6.84183	-0.42375
6.85017	-0.42675
6.8585	-0.429
6.86683	-0.42935
6.87517	-0.4297
6.8835	-0.4293
6.89183	-0.42955
6.90017	-0.4295
6.9085	-0.4283
6.91683	-0.42725
6.92517	-0.42495
6.9335	-0.42315
6.94183	-0.4225
6.95017	-0.4213
6.9585	-0.42085
6.96683	-0.4204
6.97517	-0.4208
6.9835	-0.42375
6.99183	-0.42405
7.00017	-0.42295
7.0085	-0.42315
7.01683	-0.4238
7.02517	-0.42515
7.0335	-0.4287
7.04183	-0.43025
7.05017	-0.4327
7.0585	-0.4334
7.06683	-0.43395
7.07517	-0.43395
7.0835	-0.43445
7.09183	-0.4343
7.10017	-0.4335
7.1085	-0.43255
7.11683	-0.4325
7.12517	-0.43125
7.1335	-0.4306
7.14183	-0.4307
7.15017	-0.43115
7.1585	-0.4296
7.16683	-0.43295
7.17517	-0.4329
7.1835	-0.43195
7.19183	-0.43075
7.20017	-0.43085
7.2085	-0.4308
7.21683	-0.4336
7.22517	-0.43625
7.2335	-0.4375
7.24183	-0.4381
7.25017	-0.43795
7.2585	-0.43785
7.26683	-0.43655
7.27517	-0.43665
7.2835	-0.43605
7.29183	-0.4344
7.30017	-0.4317
7.3085	-0.4304
7.31683	-0.43065
7.32517	-0.42965
7.3335	-0.4292
7.34183	-0.42995
7.35017	-0.4321
7.3585	-0.43505
7.36683	-0.43495
7.37517	-0.43555
7.3835	-0.43555
7.39183	-0.43715
7.40017	-0.43975
7.4085	-0.4438
7.41683	-0.4466
7.42517	-0.4486
7.4335	-0.44915
7.44183	-0.45005
7.45017	-0.4511
7.4585	-0.45105
7.46683	-0.4518
7.47517	-0.45
7.4835	-0.44955
7.49183	-0.4496
7.50017	-0.4482
7.5085	-0.448
7.51683	-0.4487
7.52517	-0.4482
7.5335	-0.44775
7.54183	-0.4511
7.55017	-0.45115
7.5585	-0.45115
7.56683	-0.45025
7.57517	-0.4506
7.5835	-0.45125
7.59183	-0.4542
7.60017	-0.4574
7.6085	-0.45845
7.61683	-0.45995
7.62517	-0.4601
7.6335	-0.46015
7.64183	-0.4598
7.65017	-0.4599
7.6585	-0.4594
7.66683	-0.45835
7.67517	-0.4562
7.6835	-0.4555
7.69183	-0.4553
7.70017	-0.4546
7.7085	-0.45465
7.71683	-0.45415
7.72517	-0.4555
7.7335	-0.45755
7.74183	-0.45705
7.75017	-0.45535
7.7585	-0.45525
7.76683	-0.456
7.77517	-0.459
7.7835	-0.4623
7.79183	-0.46505
7.80017	-0.4661
7.8085	-0.4672
7.81683	-0.46625
7.82517	-0.4674
7.8335	-0.46745
7.84183	-0.468
7.85017	-0.46685
7.8585	-0.4663
7.86683	-0.4665
7.87517	-0.4666
7.8835	-0.467
7.89183	-0.4665
7.90017	-0.4655
7.9085	-0.46635
7.91683	-0.46925
7.92517	-0.47
7.9335	-0.4697
7.94183	-0.47005
7.95017	-0.47075
7.9585	-0.47235
7.96683	-0.4756
7.97517	-0.47775
7.9835	-0.47925
7.99183	-0.48105
8.00017	-0.48125
8.0085	-0.48155
8.01683	-0.4818
8.02517	-0.48165
8.0335	-0.4812
8.04183	-0.48045
8.05017	-0.48165
8.0585	-0.4818
8.06683	-0.4808
8.07517	-0.48185
8.0835	-0.48225
8.09183	-0.4808
8.10017	-0.48355
8.1085	-0.48485
8.11683	-0.4842
8.12517	-0.4833
8.1335	-0.4835
8.14183	-0.48405
8.15017	-0.48695
8.1585	-0.48965
8.16683	-0.49225
8.17517	-0.49275
8.1835	-0.493
8.19183	-0.49275
8.20017	-0.49305
8.2085	-0.4925
8.21683	-0.49135
8.22517	-0.49065
8.2335	-0.48895
8.24183	-0.4877
8.25017	-0.48715
8.2585	-0.4868
8.26683	-0.48515
8.27517	-0.4829
8.2835	-0.48345
8.29183	-0.4847
8.30017	-0.48365
8.3085	-0.48175
8.31683	-0.4813
8.32517	-0.4811
8.3335	-0.48205
8.34183	-0.4855
8.35017	-0.4868
8.3585	-0.48805
8.36683	-0.4878
8.37517	-0.48855
8.3835	-0.48925
8.39183	-0.48975
8.40017	-0.4899
8.4085	-0.4899
8.41683	-0.48915
8.42517	-0.4907
8.4335	-0.49105
8.44183	-0.49055
8.45017	-0.49115
8.4585	-0.4927
8.46683	-0.4935
8.47517	-0.4979
8.4835	-0.4992
8.49183	-0.4995
8.50017	-0.5
8.5085	-0.50165
8.51683	-0.50295
8.52517	-0.50725
8.5335	-0.51195
8.54183	-0.5154
8.55017	-0.51825
8.5585	-0.51915
8.56683	-0.521
8.57517	-0.5217
8.5835	-0.5231
8.59183	-0.523
8.60017	-0.5234
8.6085	-0.52315
8.61683	-0.52295
8.62517	-0.5238
8.6335	-0.52435
8.64183	-0.52445
8.65017	-0.52485
8.6585	-0.52605
8.66683	-0.52795
8.67517	-0.5279
8.6835	-0.5275
8.69183	-0.52715
8.70017	-0.52825
8.7085	-0.53075
8.71683	-0.53405
8.72517	-0.53645
8.7335	-0.53865
8.74183	-0.53905
8.75017	-0.53875
8.7585	-0.53875
8.76683	-0.5391
8.77517	-0.53925
8.7835	-0.5376
8.79183	-0.5375
8.80017	-0.537
8.8085	-0.5374
8.81683	-0.5376
8.82517	-0.53775
8.8335	-0.53635
8.84183	-0.5365
8.85017	-0.5394
8.8585	-0.53965
8.86683	-0.5388
8.87517	-0.5377
8.8835	-0.5377
8.89183	-0.5389
8.90017	-0.5418
8.9085	-0.5434
8.91683	-0.54365
8.92517	-0.54555
8.9335	-0.5449
8.94183	-0.54525
8.95017	-0.54475
8.9585	-0.54445
8.96683	-0.54395
8.97517	-0.54255
8.9835	-0.5424
8.99183	-0.54185
9.00017	-0.54085
9.0085	-0.5405
9.01683	-0.54075
9.02517	-0.53945
9.0335	-0.5415
9.04183	-0.54345
9.05017	-0.5426
9.0585	-0.54185
9.06683	-0.54265
9.07517	-0.5426
9.0835	-0.5462
9.09183	-0.5486
9.10017	-0.55155
9.1085	-0.5528
9.11683	-0.55365
9.12517	-0.55375
9.1335	-0.5543
9.14183	-0.5542
9.15017	-0.5542
9.1585	-0.55375
9.16683	-0.5525
9.17517	-0.55015
9.1835	-0.55035
9.19183	-0.55115
9.20017	-0.5505
9.2085	-0.549
9.21683	-0.55045
9.22517	-0.5526
9.2335	-0.55205
9.24183	-0.5504
9.25017	-0.5505
9.2585	-0.55035
9.26683	-0.5512
9.27517	-0.5545
9.2835	-0.55605
9.29183	-0.5568
9.30017	-0.55645
9.3085	-0.55555
9.31683	-0.55495
9.32517	-0.5541
9.3335	-0.55345
9.34183	-0.5522
9.35017	-0.55
9.3585	-0.5493
9.36683	-0.54805
9.37517	-0.546
9.3835	-0.54555
9.39183	-0.54555
9.40017	-0.54415
9.4085	-0.54635
9.41683	-0.5464
9.42517	-0.5444
9.4335	-0.5417
9.44183	-0.5406
9.45017	-0.537
9.4585	-0.5363
9.46683	-0.53255
9.47517	-0.527
9.4835	-0.5175
9.49183	-0.50365
9.50017	-0.48395
9.5085	-0.45745
9.51683	-0.4217
9.52517	-0.37225
9.5335	-0.3084
9.54183	-0.22315
9.55017	-0.1114
9.5585	0.032
9.56683	0.21655
9.57517	0.45335
9.5835	0.75485
9.59183	1.1319
9.60017	1.60145
9.6085	2.1807
9.61683	2.88815
9.62517	3.7422
9.6335	4.75075
9.64183	4.76725
9.65017	7.37435
9.6585	8.9597
9.66683	10.7547
9.67517	12.7447
9.6835	14.9098
9.69183	17.2278
9.70017	19.6587
9.7085	22.1623
9.71683	24.6965
9.72517	27.5095
9.7335	29.9992
9.74183	32.4186
9.75017	34.7117
9.7585	36.8549
9.76683	38.8308
9.77517	40.6365
9.7835	42.2216
9.79183	43.5871
9.80017	44.7311
9.8085	45.6609
9.81683	46.3671
9.82517	46.8647
9.8335	47.1272
9.84183	47.1629
9.85017	46.9845
9.8585	46.6011
9.86683	46.026
9.87517	45.2684
9.8835	44.3497
9.89183	43.2735
9.90017	42.066
9.9085	40.7402
9.91683	39.3253
9.92517	37.8358
9.9335	36.2909
9.94183	34.723
9.95017	33.1476
9.9585	31.5891
9.96683	30.0821
9.97517	28.6322
9.9835	27.2897
9.99183	26.0753
10.0002	25.0148
10.0085	24.133
10.0168	23.4453
10.0252	22.9569
10.0335	22.6772
10.0418	22.6017
10.0502	22.7236
10.0585	23.0256
10.0668	23.4852
10.0752	24.0755
10.0835	24.7634
10.0918	25.5227
10.1002	26.3178
10.1085	27.1231
10.1168	27.9156
10.1252	28.6649
10.1335	29.3482
10.1418	29.9616
10.1502	30.5004
10.1585	30.9279
10.1668	31.2483
10.1752	31.4621
10.1835	31.5669
10.1918	31.5635
10.2002	31.4518
10.2085	31.2253
10.2168	30.8808
10.2252	30.43
10.2335	29.8697
10.2418	29.2108
10.2502	28.4524
10.2585	27.6044
10.2668	26.6687
10.2752	25.6568
10.2835	24.5786
10.2918	23.4386
10.3002	22.244
10.3085	21.0124
10.3168	19.7559
10.3252	18.4804
10.3335	17.2029
10.3418	15.9323
10.3502	14.6762
10.3585	13.4581
10.3668	12.1757
10.3752	11.0928
10.3835	10.0402
10.3918	9.0442
10.4002	8.1162
10.4085	7.2585
10.4168	6.47125
10.4252	5.7532
10.4335	5.10495
10.4418	4.5211
10.4502	4.0005
10.4585	3.53865
10.4668	3.13165
10.4752	2.77205
10.4835	2.45825
10.4918	2.18225
10.5002	1.9401
10.5085	1.72965
10.5168	1.54745
10.5252	1.38545
10.5335	1.24185
10.5418	1.11905
10.5502	1.0119
10.5585	0.9163
10.5668	0.8319
10.5752	0.75415
10.5835	0.6832
10.5918	0.6218
10.6002	0.5655
10.6085	0.51565
10.6168	0.46975
10.6252	0.42845
10.6335	0.3898
10.6418	0.35445
10.6502	0.3224
10.6585	0.29185
10.6668	0.2632
10.6752	0.2364
10.6835	0.21155
10.6918	0.1872
10.7002	0.16595
10.7085	0.1452
10.7168	0.1217
10.7252	0.1025
10.7335	0.0849
10.7418	0.06825
10.7502	0.0512
10.7585	0.03425
10.7668	0.0155
10.7752	-0.0021
10.7835	-0.0177
10.7918	-0.03245
10.8002	-0.04555
10.8085	-0.05905
10.8168	-0.0711
10.8252	-0.0832
10.8335	-0.09335
10.8418	-0.1034
10.8502	-0.1124
10.8585	-0.1223
10.8668	-0.13145
10.8752	-0.1402
10.8835	-0.14905
10.8918	-0.1581
10.9002	-0.16775
10.9085	-0.17785
10.9168	-0.1854
10.9252	-0.19235
10.9335	-0.1996
10.9418	-0.2072
10.9502	-0.2168
10.9585	-0.2271
10.9668	-0.2348
10.9752	-0.243
10.9835	-0.24915
10.9918	-0.2554
11.0002	-0.2613
11.0085	-0.267
11.0168	-0.2723
11.0252	-0.2766
11.0335	-0.2823
11.0418	-0.28775
11.0502	-0.292
11.0585	-0.2977
11.0668	-0.30305
11.0752	-0.30605
11.0835	-0.31065
11.0918	-0.3172
11.1002	-0.32015
11.1085	-0.3229
11.1168	-0.3271
11.1252	-0.33055
11.1335	-0.3364
11.1418	-0.343
11.1502	-0.34965
11.1585	-0.3534
11.1668	-0.3579
11.1752	-0.36105
11.1835	-0.3648
11.1918	-0.368
11.2002	-0.371
11.2085	-0.37235
11.2168	-0.3744
11.2252	-0.37585
11.2335	-0.37845
11.2418	-0.38065
11.2502	-0.3812
11.2585	-0.38315
11.2668	-0.3856
11.2752	-0.39035
11.2835	-0.3934
11.2918	-0.3946
11.3002	-0.3961
11.3085	-0.3977
11.3168	-0.39945
11.3252	-0.4045
11.3335	-0.4081
11.3418	-0.412
11.3502	-0.41455
11.3585	-0.4164
11.3668	-0.4179
11.3752	-0.4198
11.3835	-0.4213
11.3918	-0.42205
11.4002	-0.42125
11.4085	-0.42315
11.4168	-0.42405
11.4252	-0.42415
11.4335	-0.4261
11.4418	-0.42715
11.4502	-0.42665
11.4585	-0.42895
11.4668	-0.4332
11.4752	-0.43415
11.4835	-0.43455
11.4918	-0.4362
11.5002	-0.437
11.5085	-0.4411
11.5168	-0.44665
11.5252	-0.45075
11.5335	-0.45405
11.5418	-0.45735
11.5502	-0.46
11.5585	-0.46215
11.5668	-0.46545
11.5752	-0.46865
11.5835	-0.47145
11.5918	-0.4747
11.6002	-0.4778
11.6085	-0.482
11.6168	-0.4864
11.6252	-0.4908
11.6335	-0.4958
11.6418	-0.5014
11.6502	-0.51065
11.6585	-0.51645
11.6668	-0.52195
11.6752	-0.52755
11.6835	-0.53455
11.6918	-0.54145
11.7002	-0.55215
11.7085	-0.5618
11.7168	-0.56985
11.7252	-0.57715
11.7335	-0.58405
11.7418	-0.5896
11.7502	-0.59435
11.7585	-0.59865
11.7668	-0.60075
11.7752	-0.6014
11.7835	-0.5986
11.7918	-0.5945
11.8002	-0.58825
11.8085	-0.57705
11.8168	-0.5602
11.8252	-0.5392
11.8335	-0.51255
11.8418	-0.47585
11.8502	-0.4258
11.8585	-0.36195
11.8668	-0.2824
11.8752	-0.1845
11.8835	-0.0651
11.8918	0.08125
11.9002	0.2608
11.9085	0.47715
11.9168	0.73805
11.9252	1.0469
11.9335	1.4132
11.9418	1.84155
11.9502	2.34155
11.9585	2.9189
11.9668	3.5811
11.9752	4.33525
11.9835	5.1885
11.9918	6.1459
12.0002	7.2092
12.0085	8.3817
12.0168	9.67145
12.0252	11.0616
12.0335	12.5559
12.0418	14.138
12.0502	15.8121
12.0585	17.5632
12.0668	19.3769
12.0752	21.2282
12.0835	23.0997
12.0918	25.2303
12.1002	27.0818
12.1085	28.9298
12.1168	30.7287
12.1252	32.4595
12.1335	34.0969
12.1418	35.633
12.1502	37.0503
12.1585	38.3524
12.1668	39.5312
12.1752	40.5682
12.1835	41.4634
12.1918	42.2233
12.2002	42.8524
12.2085	43.3399
12.2168	43.6722
12.2252	43.8681
12.2335	43.9313
12.2418	43.8693
12.2502	43.684
12.2585	43.3721
12.2668	42.9266
12.2752	42.3657
12.2835	41.682
12.2918	40.8873
12.3002	39.9831
12.3085	38.9803
12.3168	37.8765
12.3252	36.6835
12.3335	35.4147
12.3418	34.072
12.3502	32.6604
12.3585	31.2017
12.3668	29.7017
12.3752	28.1642
12.3835	26.6055
12.3918	25.0451
12.4002	23.467
12.4085	21.9075
12.4168	20.371
12.4252	18.8641
12.4335	17.3974
12.4418	15.9793
12.4502	14.613
12.4585	13.3071
12.4668	11.9673
12.4752	10.8521
12.4835	9.77545
12.4918	8.76575
12.5002	7.8294
12.5085	6.96565
12.5168	6.17575
12.5252	5.45455
12.5335	4.8011
12.5418	4.20685
12.5502	3.6702
12.5585	3.1894
12.5668	2.75955
12.5752	2.3745
12.5835	2.0255
12.5918	1.7169
12.6002	1.4443
12.6085	1.2015
12.6168	0.9845
12.6252	0.79095
12.6335	0.61515
12.6418	0.45865
12.6502	0.32
12.6585	0.1978
12.6668	0.08715
12.6752	-0.0111
12.6835	-0.1
12.6918	-0.1804
12.7002	-0.25225
12.7085	-0.31705
12.7168	-0.3767
12.7252	-0.43105
12.7335	-0.48195
12.7418	-0.5287
12.7502	-0.572
12.7585	-0.6118
12.7668	-0.65225
12.7752	-0.69
12.7835	-0.7225
12.7918	-0.75335
12.8002	-0.78325
12.8085	-0.81135
12.8168	-0.8408
12.8252	-0.8697
12.8335	-0.89575
12.8418	-0.9204
12.8502	-0.9425
12.8585	-0.9632
12.8668	-0.9831
12.8752	-1.00255
12.8835	-1.01955
12.8918	-1.0362
12.9002	-1.05265
12.9085	-1.07025
12.9168	-1.08525
12.9252	-1.09955
12.9335	-1.1147
12.9418	-1.12705
12.9502	-1.1394
12.9585	-1.15675
12.9668	-1.1689
12.9752	-1.17965
12.9835	-1.1902
12.9918	-1.20155
13.0002	-1.21385
13.0085	-1.22885
13.0168	-1.24245
13.0252	-1.25455
13.0335	-1.26455
13.0418	-1.27375
13.0502	-1.28255
13.0585	-1.2917
13.0668	-1.3012
13.0752	-1.30815
13.0835	-1.31575
13.0918	-1.3219
13.1002	-1.3297
13.1085	-1.3388
13.1168	-1.34595
13.1252	-1.3514
13.1335	-1.35805
13.1418	-1.3685
13.1502	-1.37675
13.1585	-1.38175
13.1668	-1.38825
13.1752	-1.3935
13.1835	-1.4004
13.1918	-1.4097
13.2002	-1.41845
13.2085	-1.4261
13.2168	-1.4326
13.2252	-1.4384
13.2335	-1.44425
13.2418	-1.4492
13.2502	-1.45465
13.2585	-1.45925
13.2668	-1.4617
13.2752	-1.46725
13.2835	-1.47225
13.2918	-1.47505
13.3002	-1.47895
13.3085	-1.4835
13.3168	-1.48585
13.3252	-1.48935
13.3335	-1.49655
13.3418	-1.4986
13.3502	-1.5005
13.3585	-1.50255
13.3668	-1.5058
13.3752	-1.51055
13.3835	-1.5172
13.3918	-1.523
13.4002	-1.52565
13.4085	-1.5293
13.4168	-1.53035
13.4252	-1.53265
13.4335	-1.534
13.4418	-1.53595
13.4502	-1.53645
13.4585	-1.5376
13.4668	-1.5378
13.4752	-1.53925
13.4835	-1.5411
13.4918	-1.5425
13.5002	-1.54295
13.5085	-1.5438
13.5168	-1.54865
13.5252	-1.55015
13.5335	-1.5501
13.5418	-1.55085
13.5502	-1.552
13.5585	-1.555
13.5668	-1.5602
13.5752	-1.56435
13.5835	-1.56685
13.5918	-1.5692
13.6002	-1.5703
13.6085	-1.5717
13.6168	-1.5737
13.6252	-1.5746
13.6335	-1.57585
13.6418	-1.5759
13.6502	-1.5785
13.6585	-1.58025
13.6668	-1.5815
13.6752	-1.58175
13.6835	-1.58215
13.6918	-1.5842
13.7002	-1.58825
13.7085	-1.5916
13.7168	-1.59155
13.7252	-1.59075
13.7335	-1.5919
13.7418	-1.5932
13.7502	-1.5977
13.7585	-1.6017
13.7668	-1.60525
13.7752	-1.60745
13.7835	-1.6087
13.7918	-1.6093
13.8002	-1.60935
13.8085	-1.60945
13.8168	-1.6075
13.8252	-1.6049
13.8335	-1.6022
13.8418	-1.5998
13.8502	-1.595
13.8585	-1.5891
13.8668	-1.5831
13.8752	-1.57485
13.8835	-1.56265
13.8918	-1.55285
13.9002	-1.53505
13.9085	-1.5137
13.9168	-1.48715
13.9252	-1.4571
13.9335	-1.42125
13.9418	-1.37985
13.9502	-1.3276
13.9585	-1.2641
13.9668	-1.1864
13.9752	-1.094
13.9835	-0.98325
13.9918	-0.8535
14.0002	-0.70195
14.0085	-0.52375
14.0168	-0.3173
14.0252	-0.077
14.0335	0.1996
14.0418	0.51535
14.0502	0.876
14.0585	1.28705
14.0668	1.75315
14.0752	2.27555
14.0835	2.86315
14.0918	3.5179
14.1002	4.24705
14.1085	5.05355
14.1168	5.9428
14.1252	6.91505
14.1335	7.9689
14.1418	9.10745
14.1502	10.3294
14.1585	11.6366
14.1668	13.0245
14.1752	14.4901
14.1835	16.0197
14.1918	17.6117
14.2002	19.2537
14.2085	20.9459
14.2168	22.6666
14.2252	24.6556
14.2335	26.39
14.2418	28.1559
14.2502	29.9029
14.2585	31.6378
14.2668	33.3077
14.2752	34.9195
14.2835	36.4578
14.2918	37.9397
14.3002	39.3393
14.3085	40.6602
14.3168	41.8693
14.3252	42.964
14.3335	43.9392
14.3418	44.7994
14.3502	45.5416
14.3585	46.1655
14.3668	46.6672
14.3752	47.0429
14.3835	47.2985
14.3918	47.4262
14.4002	47.4406
14.4085	47.3521
14.4168	47.1442
14.4252	46.8134
14.4335	46.379
14.4418	45.8605
14.4502	45.2226
14.4585	44.4723
14.4668	43.6309
14.4752	42.7036
14.4835	41.6897
14.4918	40.6051
14.5002	39.4459
14.5085	38.2041
14.5168	36.9022
14.5252	35.5365
14.5335	34.1255
14.5418	32.6686
14.5502	31.1839
14.5585	29.6725
14.5668	28.1481
14.5752	26.6225
14.5835	25.1041
14.5918	23.5938
14.6002	22.1068
14.6085	20.6512
14.6168	19.2259
14.6252	17.8449
14.6335	16.5157
14.6418	15.2221
14.6502	13.9899
14.6585	12.8157
14.6668	11.6025
14.6752	10.6008
14.6835	9.6252
14.6918	8.7054
14.7002	7.84585
14.7085	7.04825
14.7168	6.3068
14.7252	5.62405
14.7335	4.99435
14.7418	4.41825
14.7502	3.8916
14.7585	3.41365
14.7668	2.97975
14.7752	2.5894
14.7835	2.23535
14.7918	1.91555
14.8002	1.62875
14.8085	1.372
14.8168	1.1435
14.8252	0.9326
14.8335	0.7474
14.8418	0.5836
14.8502	0.43655
14.8585	0.30545
14.8668	0.1856
14.8752	0.07595
14.8835	-0.02035
14.8918	-0.10635
14.9002	-0.1826
14.9085	-0.25125
14.9168	-0.31185
14.9252	-0.3673
14.9335	-0.4169
14.9418	-0.46185
14.9502	-0.501
14.9585	-0.5376
14.9668	-0.57055
14.9752	-0.60135
14.9835	-0.6304
14.9918	-0.6551
15.0002	-0.6787
15.0085	-0.7038
15.0168	-0.72485
15.0252	-0.74315
15.0335	-0.7597
15.0418	-0.7766
15.0502	-0.7935
15.0585	-0.8118
15.0668	-0.82845
15.0752	-0.84395
15.0835	-0.8575
15.0918	-0.86985
15.1002	-0.8815
15.1085	-0.8919
15.1168	-0.90265
15.1252	-0.9115
15.1335	-0.92
15.1418	-0.92685
15.1502	-0.93435
15.1585	-0.9418
15.1668	-0.9475
15.1752	-0.9551
15.1835	-0.9635
15.1918	-0.9692
15.2002	-0.97955
15.2085	-0.9855
15.2168	-0.99145
15.2252	-0.99575
15.2335	-1.0023
15.2418	-1.0088
15.2502	-1.01785
15.2585	-1.0255
15.2668	-1.03255
15.2752	-1.03705
15.2835	-1.0414
15.2918	-1.0462
15.3002	-1.0503
15.3085	-1.0541
15.3168	-1.0572
15.3252	-1.0599
15.3335	-1.06315
15.3418	-1.0646
15.3502	-1.06805
15.3585	-1.0721
15.3668	-1.07365
15.3752	-1.07495
15.3835	-1.0826
15.3918	-1.0854
15.4002	-1.08705
15.4085	-1.0888
15.4168	-1.0908
15.4252	-1.09345
15.4335	-1.0981
15.4418	-1.10375
15.4502	-1.1072
15.4585	-1.1107
15.4668	-1.1115
15.4752	-1.1137
15.4835	-1.1153
15.4918	-1.11795
15.5002	-1.11885
15.5085	-1.1191
15.5168	-1.1209
15.5252	-1.12325
15.5335	-1.12415
15.5418	-1.12425
15.5502	-1.12415
15.5585	-1.12495
15.5668	-1.127
15.5752	-1.13055
15.5835	-1.1297
15.5918	-1.12985
15.6002	-1.1297
15.6085	-1.1304
15.6168	-1.13435
15.6252	-1.13735
15.6335	-1.1402
15.6418	-1.14165
15.6502	-1.143
15.6585	-1.1433
15.6668	-1.14495
15.6752	-1.1449
15.6835	-1.14475
15.6918	-1.14345
15.7002	-1.143
15.7085	-1.1421
15.7168	-1.1418
15.7252	-1.14195
15.7335	-1.1422
15.7418	-1.1411
15.7502	-1.1404
15.7585	-1.14365
15.7668	-1.14335
15.7752	-1.14235
15.7835	-1.1409
15.7918	-1.13945
15.8002	-1.1406
15.8085	-1.1438
15.8168	-1.14675
15.8252	-1.1482
15.8335	-1.1482
15.8418	-1.14755
15.8502	-1.14625
15.8585	-1.14525
15.8668	-1.144
15.8752	-1.1431
15.8835	-1.1404
15.8918	-1.1398
15.9002	-1.139
15.9085	-1.1376
15.9168	-1.13675
15.9252	-1.13415
15.9335	-1.13095
15.9418	-1.1323
15.9502	-1.13265
15.9585	-1.13065
15.9668	-1.12785
15.9752	-1.1262
15.9835	-1.1246
15.9918	-1.12625
16.0002	-1.1279
16.0085	-1.12825
16.0168	-1.12695
16.0252	-1.12595
16.0335	-1.1238
16.0418	-1.12245
16.0502	-1.12065
16.0585	-1.1184
16.0668	-1.11545
16.0752	-1.11205
16.0835	-1.11
16.0918	-1.108
16.1002	-1.10535
16.1085	-1.10285
16.1168	-1.1011
16.1252	-1.09905
16.1335	-1.1016
16.1418	-1.09915
16.1502	-1.09635
16.1585	-1.0931
16.1668	-1.0922
16.1752	-1.0918
16.1835	-1.094
16.1918	-1.09415
16.2002	-1.09525
16.2085	-1.094
16.2168	-1.0929
16.2252	-1.0912
16.2335	-1.09085
16.2418	-1.089
16.2502	-1.0861
16.2585	-1.08375
16.2668	-1.0843
16.2752	-1.0818
16.2835	-1.0805
16.2918	-1.07935
16.3002	-1.0773
16.3085	-1.07465
16.3168	-1.07775
16.3252	-1.07615
16.3335	-1.0737
16.3418	-1.07125
16.3502	-1.0702
16.3585	-1.069
16.3668	-1.07075
16.3752	-1.0726
16.3835	-1.07255
16.3918	-1.07185
16.4002	-1.06955
16.4085	-1.06815
16.4168	-1.06545
16.4252	-1.0634
16.4335	-1.0593
16.4418	-1.0547
16.4502	-1.0485
16.4585	-1.0434
16.4668	-1.0372
16.4752	-1.0276
16.4835	-1.01855
16.4918	-1.00885
16.5002	-0.99735
16.5085	-0.98535
16.5168	-0.96765
16.5252	-0.9463
16.5335	-0.92165
16.5418	-0.89425
16.5502	-0.86255
16.5585	-0.8267
16.5668	-0.7827
16.5752	-0.7305
16.5835	-0.66895
16.5918	-0.59555
16.6002	-0.511
16.6085	-0.4118
16.6168	-0.2987
16.6252	-0.1663
16.6335	-0.0159
16.6418	0.1565
[truncated: 5,203 more rows]
