# Supplementary material for: Moringa oleifera leaf polysaccharide alleviates experimental colitis by inhibiting inflammation and maintaining intestinal barrier
Source: Front Nutr. 2022 Nov 10;9:1055791. doi: 10.3389/fnut.2022.1055791 (PMC9686441; doi:10.3389/fnut.2022.1055791)
Supplement: Supplementary file 1 [file Data_Sheet_1.zip › Figure 2/Fig 2D/PWL220713001_20.xlsx]

## Sheet: 积分
色谱图和结果
进样信息
进样名称：		PWL220713001_20			运行时间 (min)：	60
瓶号：		GA5			进样量：	5
进样类型：		未知			通道：	ED_1
校准级别：					波长：	n.a.
色谱图
积分结果
序号	峰名称	保留时间	峰面积	峰高	相对峰面积	相对峰高	样品量
		min	nC*min	nC	%	%
ED_1	ED_1	ED_1	ED_1	ED_1	ED_1	ED_1	ED_1
1		1.3585	0.0396577	0.21255	0.146739	0.103345	n.a.
2		1.4085	0.275911	4.28286	1.02091	2.08239	n.a.
3		1.51683	0.112785	1.72889	0.417321	0.840613	n.a.
4		1.6585	0.724979	4.63881	2.68251	2.25546	n.a.
5		1.84183	1.5091	6.94683	5.58385	3.37766	n.a.
6		2.0335	1.87399	7.36401	6.93402	3.5805	n.a.
7		2.7335	0.0621292	0.294053	0.229886	0.142973	n.a.
8		3.3585	0.0146567	0.127615	0.0542317	0.0620483	n.a.
9		3.67517	0.0496591	0.399138	0.183745	0.194067	n.a.
10	Fuc	4.62517	0.120066	0.902512	0.444259	0.438815	0.275309
11		7.0585	0.017685	0.0783386	0.0654368	0.0380894	n.a.
12		8.56683	0.0649604	0.1912	0.240362	0.0929644	n.a.
13	Ara	9.86683	1.83377	7.3191	6.78519	3.55866	3.15521
14	Rha	10.2002	0.834108	3.37051	3.08631	1.63879	2.01908
15	Gal	12.2585	2.91708	9.20333	10.7936	4.4748	4.34314
16	Glc	14.4252	2.44919	6.70276	9.06232	3.25899	2.94644
17	Xyl	17.1085	1.69754	4.08272	6.2811	1.98508	2.01369
18	Man	18.4668	0.362223	0.806538	1.34027	0.392151	0.588813
n.a.	Fru	n.a.	n.a.	n.a.	n.a.	n.a.	n.a.
n.a.	Rib	n.a.	n.a.	n.a.	n.a.	n.a.	n.a.
19		28.0335	1.51667	3.96013	5.61188	1.92548	n.a.
20		28.4168	0.0110021	0.212114	0.0407091	0.103133	n.a.
21		28.5585	0.00994125	0.110737	0.0367839	0.053842	n.a.
22		28.7085	0.00620792	0.103793	0.0229701	0.0504659	n.a.
23		29.3918	0.0451438	0.462848	0.167038	0.225044	n.a.
24		29.5668	0.0706933	0.866226	0.261574	0.421173	n.a.
25		29.7918	0.264862	3.85053	0.980023	1.87219	n.a.
26		29.9085	0.0680288	0.988647	0.251715	0.480696	n.a.
27		30.2085	9.64696	133.949	35.695	65.1283	n.a.
28		30.8585	0.0184892	0.220805	0.0684123	0.107359	n.a.
29		31.4668	0.0346708	0.27835	0.128287	0.135338	n.a.
30		31.7002	0.104767	0.685331	0.38765	0.333219	n.a.
31		32.3168	0.00926979	0.0550578	0.0342994	0.02677	n.a.
32		32.6085	0.00741042	0.0640468	0.0274195	0.0311405	n.a.
33		32.9418	0.0150971	0.102821	0.0558613	0.0499934	n.a.
34		33.1418	0.0179741	0.123114	0.0665066	0.0598601	n.a.
35	Gal-UA	34.9502	0.126325	0.604819	0.46742	0.294073	0.885189
36	Gul-UA	35.5085	0.0119858	0.0609979	0.0443491	0.0296581	0.0916471
37	Glc-UA	37.6085	0.0659102	0.259465	0.243876	0.126156	0.213609
38	Man-UA	40.0085	0.0151854	0.0591515	0.056188	0.0287604	0.239695
总和:			27.0261	205.67	100	100

## Sheet: 色谱图
色谱图
