# Supplementary material for: Moringa oleifera leaf polysaccharide alleviates experimental colitis by inhibiting inflammation and maintaining intestinal barrier
Source: Front Nutr. 2022 Nov 10;9:1055791. doi: 10.3389/fnut.2022.1055791 (PMC9686441; doi:10.3389/fnut.2022.1055791)
Supplement: Supplementary file 1 [file Data_Sheet_1.zip › Figure 2/Fig 2D/PWL220713001_20_ED_1.txt]

文件路径	chrom://dew-pc/2022/20220719-MONO.seq/746.smp/ED_1.channel/ED_1.chm
通道	ED_1

进样信息:
数据仓	2022
进样	PWL220713001_20
进样序号	18
位置	GA5
注释	
处理方法	Mono
仪器方法	Mono13-20-2201-1
类型	未知
状态	已完成
进样日期	2022/7/20
进样时间	3:20:04
进样量 (µl)	5.0
稀释因子	1.0000
重量	1.0000

色谱数据信息:
时间最小值 (min)	0.000167
时间最大值 (min)	60.000167
数据点	7201
检测器	EDet1
正在生成数据系统	Chromeleon 7.2.5.9507
正在导出数据系统	Chromeleon 7.2.5.0
操作者	仪器控制器
信号数量	
信号单位	nC
信号最小值	-2.659150
信号最大值	153.700152
通道	ED_1
驱动名称	DC-5000
通道类型	评估
最小步长 (s)	0.5
最大步长 (s)	0.5
平均步长 (s)	0.5

信号参数信息:
信号信息	

色谱数据:
时间 (min)	步长 (s)	值 (nC)
0.000167	n.a.	0.000250
0.008500	0.5	0.006450
0.016833	0.5	0.006350
0.025167	0.5	0.006300
0.033500	0.5	0.007150
0.041833	0.5	0.006650
0.050167	0.5	0.006750
0.058500	0.5	0.006950
0.066833	0.5	0.007350
0.075167	0.5	0.006600
0.083500	0.5	0.005950
0.091833	0.5	0.005050
0.100167	0.5	0.004050
0.108500	0.5	0.004100
0.116833	0.5	0.002800
0.125167	0.5	-0.001600
0.133500	0.5	-0.001450
0.141833	0.5	-0.001600
0.150167	0.5	-0.001500
0.158500	0.5	-0.003050
0.166833	0.5	-0.005350
0.175167	0.5	-0.009550
0.183500	0.5	-0.012250
0.191833	0.5	-0.014600
0.200167	0.5	-0.016300
0.208500	0.5	-0.016950
0.216833	0.5	-0.017150
0.225167	0.5	-0.017950
0.233500	0.5	-0.019250
0.241833	0.5	-0.018000
0.250167	0.5	-0.017050
0.258500	0.5	-0.015500
0.266833	0.5	-0.015550
0.275167	0.5	-0.016600
0.283500	0.5	-0.015700
0.291833	0.5	-0.014200
0.300167	0.5	-0.014500
0.308500	0.5	-0.018150
0.316833	0.5	-0.017800
0.325167	0.5	-0.016150
0.333500	0.5	-0.015750
0.341833	0.5	-0.015950
0.350167	0.5	-0.016400
0.358500	0.5	-0.020450
0.366833	0.5	-0.023300
0.375167	0.5	-0.023700
0.383500	0.5	-0.024350
0.391833	0.5	-0.023750
0.400167	0.5	-0.023050
0.408500	0.5	-0.022700
0.416833	0.5	-0.022100
0.425167	0.5	-0.020700
0.433500	0.5	-0.019350
0.441833	0.5	-0.017800
0.450167	0.5	-0.016700
0.458500	0.5	-0.014850
0.466833	0.5	-0.013500
0.475167	0.5	-0.013900
0.483500	0.5	-0.011850
0.491833	0.5	-0.012000
0.500167	0.5	-0.013900
0.508500	0.5	-0.011700
0.516833	0.5	-0.010450
0.525167	0.5	-0.009800
0.533500	0.5	-0.009550
0.541833	0.5	-0.012350
0.550167	0.5	-0.014400
0.558500	0.5	-0.016500
0.566833	0.5	-0.016700
0.575167	0.5	-0.016350
0.583500	0.5	-0.015650
0.591833	0.5	-0.016050
0.600167	0.5	-0.015250
0.608500	0.5	-0.014200
0.616833	0.5	-0.011800
0.625167	0.5	-0.010400
0.633500	0.5	-0.007450
0.641833	0.5	-0.006250
0.650167	0.5	-0.006300
0.658500	0.5	-0.005900
0.666833	0.5	-0.004450
0.675167	0.5	-0.004750
0.683500	0.5	-0.008250
0.691833	0.5	-0.008050
0.700167	0.5	-0.006450
0.708500	0.5	-0.005600
0.716833	0.5	-0.005150
0.725167	0.5	-0.006900
0.733500	0.5	-0.010450
0.741833	0.5	-0.013450
0.750167	0.5	-0.015450
0.758500	0.5	-0.016300
0.766833	0.5	-0.017400
0.775167	0.5	-0.017450
0.783500	0.5	-0.017900
0.791833	0.5	-0.018150
0.800167	0.5	-0.017950
0.808500	0.5	-0.016800
0.816833	0.5	-0.017550
0.825167	0.5	-0.017100
0.833500	0.5	-0.016350
0.841833	0.5	-0.016250
0.850167	0.5	-0.016450
0.858500	0.5	-0.016100
0.866833	0.5	-0.019300
0.875167	0.5	-0.021150
0.883500	0.5	-0.019850
0.891833	0.5	-0.019650
0.900167	0.5	-0.020100
0.908500	0.5	-0.021000
0.916833	0.5	-0.025000
0.925167	0.5	-0.028350
0.933500	0.5	-0.030450
0.941833	0.5	-0.031300
0.950167	0.5	-0.032250
0.958500	0.5	-0.032600
0.966833	0.5	-0.033200
0.975167	0.5	-0.033700
0.983500	0.5	-0.033350
0.991833	0.5	-0.033150
1.000167	0.5	-0.031650
1.008500	0.5	-0.029050
1.016833	0.5	-0.028700
1.025167	0.5	-0.029150
1.033500	0.5	-0.029400
1.041833	0.5	-0.029300
1.050167	0.5	-0.030250
1.058500	0.5	-0.033900
1.066833	0.5	-0.034200
1.075167	0.5	-0.033450
1.083500	0.5	-0.033450
1.091833	0.5	-0.033350
1.100167	0.5	-0.034650
1.108500	0.5	-0.037350
1.116833	0.5	-0.038550
1.125167	0.5	-0.040300
1.133500	0.5	-0.040850
1.141833	0.5	-0.041250
1.150167	0.5	-0.040850
1.158500	0.5	-0.041200
1.166833	0.5	-0.040850
1.175167	0.5	-0.038900
1.183500	0.5	-0.033400
1.191833	0.5	-0.019950
1.200167	0.5	0.009700
1.208500	0.5	0.058950
1.216833	0.5	0.129800
1.225167	0.5	0.219400
1.233500	0.5	0.310000
1.241833	0.5	0.377450
1.250167	0.5	0.418600
1.258500	0.5	0.436000
1.266833	0.5	0.440550
1.275167	0.5	0.444250
1.283500	0.5	0.452400
1.291833	0.5	0.460300
1.300167	0.5	0.465550
1.308500	0.5	0.464000
1.316833	0.5	0.453850
1.325167	0.5	0.443450
1.333500	0.5	0.439000
1.341833	0.5	0.441350
1.350167	0.5	0.448100
1.358500	0.5	0.470400
1.366833	0.5	0.569000
1.375167	0.5	0.940000
1.383500	0.5	1.798000
1.391833	0.5	3.012700
1.400167	0.5	4.084700
1.408500	0.5	4.624050
1.416833	0.5	4.580200
1.425167	0.5	4.122950
1.433500	0.5	3.476750
1.441833	0.5	2.837550
1.450167	0.5	2.308900
1.458500	0.5	1.927850
1.466833	0.5	1.686100
1.475167	0.5	1.562400
1.483500	0.5	1.546700
1.491833	0.5	1.638050
1.500167	0.5	1.818200
1.508500	0.5	2.040250
1.516833	0.5	2.250650
1.525167	0.5	2.426250
1.533500	0.5	2.578050
1.541833	0.5	2.731250
1.550167	0.5	2.904550
1.558500	0.5	3.095450
1.566833	0.5	3.296350
1.575167	0.5	3.496700
1.583500	0.5	3.691350
1.591833	0.5	3.883000
1.600167	0.5	4.074550
1.608500	0.5	4.265600
1.616833	0.5	4.455600
1.625167	0.5	4.649100
1.633500	0.5	4.842400
1.641833	0.5	5.032500
1.650167	0.5	5.218250
1.658500	0.5	5.396700
1.666833	0.5	5.565750
1.675167	0.5	5.726000
1.683500	0.5	5.877150
1.691833	0.5	6.018550
1.700167	0.5	6.153750
1.708500	0.5	6.286050
1.716833	0.5	6.422150
1.725167	0.5	6.569350
1.733500	0.5	6.729250
1.741833	0.5	6.897300
1.750167	0.5	7.065500
1.758500	0.5	7.223900
1.766833	0.5	7.368200
1.775167	0.5	7.492350
1.783500	0.5	7.597300
1.791833	0.5	7.689000
1.800167	0.5	7.771300
1.808500	0.5	7.848750
1.816833	0.5	7.919850
1.825167	0.5	7.974800
1.833500	0.5	8.005700
1.841833	0.5	8.010300
1.850167	0.5	7.989050
1.858500	0.5	7.949350
1.866833	0.5	7.895150
1.875167	0.5	7.830200
1.883500	0.5	7.755450
1.891833	0.5	7.675000
1.900167	0.5	7.590400
1.908500	0.5	7.504850
1.916833	0.5	7.419150
1.925167	0.5	7.335250
1.933500	0.5	7.251600
1.941833	0.5	7.170750
1.950167	0.5	7.098550
1.958500	0.5	7.051300
1.966833	0.5	7.055600
1.975167	0.5	7.142400
1.983500	0.5	7.330900
1.991833	0.5	7.614150
2.000167	0.5	7.956750
2.008500	0.5	8.294400
2.016833	0.5	8.564250
2.025167	0.5	8.722100
2.033500	0.5	8.746950
2.041833	0.5	8.646150
2.050167	0.5	8.446050
2.058500	0.5	8.180400
2.066833	0.5	7.883900
2.075167	0.5	7.586500
2.083500	0.5	7.311800
2.091833	0.5	7.071250
2.100167	0.5	6.866650
2.108500	0.5	6.687500
2.116833	0.5	6.519100
2.125167	0.5	6.348100
2.133500	0.5	6.170700
2.141833	0.5	5.988100
2.150167	0.5	5.805400
2.158500	0.5	5.629950
2.166833	0.5	5.464550
2.175167	0.5	5.309200
2.183500	0.5	5.169750
2.191833	0.5	5.042500
2.200167	0.5	4.925950
2.208500	0.5	4.815550
2.216833	0.5	4.712800
2.225167	0.5	4.612200
2.233500	0.5	4.516950
2.241833	0.5	4.426550
2.250167	0.5	4.340300
2.258500	0.5	4.258700
2.266833	0.5	4.179250
2.275167	0.5	4.102400
2.283500	0.5	4.027400
2.291833	0.5	3.955750
2.300167	0.5	3.884900
2.308500	0.5	3.816150
2.316833	0.5	3.748550
2.325167	0.5	3.683300
2.333500	0.5	3.619700
2.341833	0.5	3.557800
2.350167	0.5	3.497950
2.358500	0.5	3.438700
2.366833	0.5	3.379850
2.375167	0.5	3.325300
2.383500	0.5	3.271650
2.391833	0.5	3.218000
2.400167	0.5	3.165200
2.408500	0.5	3.111850
2.416833	0.5	3.058600
2.425167	0.5	3.008850
2.433500	0.5	2.959300
2.441833	0.5	2.912850
2.450167	0.5	2.869350
2.458500	0.5	2.828100
2.466833	0.5	2.790000
2.475167	0.5	2.756300
2.483500	0.5	2.728050
2.491833	0.5	2.704000
2.500167	0.5	2.682700
2.508500	0.5	2.664300
2.516833	0.5	2.643250
2.525167	0.5	2.618750
2.533500	0.5	2.592300
2.541833	0.5	2.561400
2.550167	0.5	2.522900
2.558500	0.5	2.488400
2.566833	0.5	2.455500
2.575167	0.5	2.426550
2.583500	0.5	2.400750
2.591833	0.5	2.377650
2.600167	0.5	2.357250
2.608500	0.5	2.341350
2.616833	0.5	2.332750
2.625167	0.5	2.328400
2.633500	0.5	2.330350
2.641833	0.5	2.335300
2.650167	0.5	2.344400
2.658500	0.5	2.355850
2.666833	0.5	2.370800
2.675167	0.5	2.387150
2.683500	0.5	2.403350
2.691833	0.5	2.417150
2.700167	0.5	2.430550
2.708500	0.5	2.442750
2.716833	0.5	2.452200
2.725167	0.5	2.458450
2.733500	0.5	2.460300
2.741833	0.5	2.458300
2.750167	0.5	2.455850
2.758500	0.5	2.448850
2.766833	0.5	2.438900
2.775167	0.5	2.424800
2.783500	0.5	2.405250
2.791833	0.5	2.383350
2.800167	0.5	2.359800
2.808500	0.5	2.335400
2.816833	0.5	2.309300
2.825167	0.5	2.283050
2.833500	0.5	2.255200
2.841833	0.5	2.228550
2.850167	0.5	2.199950
2.858500	0.5	2.172750
2.866833	0.5	2.145850
2.875167	0.5	2.120750
2.883500	0.5	2.095750
2.891833	0.5	2.069350
2.900167	0.5	2.043900
2.908500	0.5	2.020500
2.916833	0.5	1.997150
2.925167	0.5	1.971750
2.933500	0.5	1.950650
2.941833	0.5	1.930250
2.950167	0.5	1.910050
2.958500	0.5	1.891450
2.966833	0.5	1.871550
2.975167	0.5	1.851200
2.983500	0.5	1.832050
2.991833	0.5	1.814800
3.000167	0.5	1.799500
3.008500	0.5	1.784850
3.016833	0.5	1.770950
3.025167	0.5	1.757900
3.033500	0.5	1.746000
3.041833	0.5	1.734950
3.050167	0.5	1.725200
3.058500	0.5	1.714000
3.066833	0.5	1.703500
3.075167	0.5	1.693250
3.083500	0.5	1.682450
3.091833	0.5	1.672950
3.100167	0.5	1.663650
3.108500	0.5	1.650150
3.116833	0.5	1.639300
3.125167	0.5	1.629850
3.133500	0.5	1.620650
3.141833	0.5	1.611950
3.150167	0.5	1.603200
3.158500	0.5	1.592550
3.166833	0.5	1.583100
3.175167	0.5	1.575100
3.183500	0.5	1.569450
3.191833	0.5	1.564100
3.200167	0.5	1.558400
3.208500	0.5	1.552550
3.216833	0.5	1.546500
3.225167	0.5	1.539100
3.233500	0.5	1.531500
3.241833	0.5	1.525100
3.250167	0.5	1.518000
3.258500	0.5	1.510700
3.266833	0.5	1.504800
3.275167	0.5	1.501700
3.283500	0.5	1.500550
3.291833	0.5	1.501850
3.300167	0.5	1.508150
3.308500	0.5	1.520500
3.316833	0.5	1.534950
3.325167	0.5	1.551000
3.333500	0.5	1.566800
3.341833	0.5	1.578950
3.350167	0.5	1.587050
3.358500	0.5	1.592200
3.366833	0.5	1.591800
3.375167	0.5	1.588550
3.383500	0.5	1.579850
3.391833	0.5	1.568700
3.400167	0.5	1.553500
3.408500	0.5	1.537650
3.416833	0.5	1.520950
3.425167	0.5	1.504450
3.433500	0.5	1.488750
3.441833	0.5	1.475400
3.450167	0.5	1.462650
3.458500	0.5	1.450400
3.466833	0.5	1.440750
3.475167	0.5	1.433050
3.483500	0.5	1.420800
3.491833	0.5	1.414450
3.500167	0.5	1.408550
3.508500	0.5	1.404250
3.516833	0.5	1.400600
3.525167	0.5	1.396800
3.533500	0.5	1.390500
3.541833	0.5	1.385800
3.550167	0.5	1.382850
3.558500	0.5	1.380850
3.566833	0.5	1.380700
3.575167	0.5	1.382050
3.583500	0.5	1.387400
3.591833	0.5	1.396150
3.600167	0.5	1.411750
3.608500	0.5	1.434950
3.616833	0.5	1.468700
3.625167	0.5	1.508100
3.633500	0.5	1.553400
3.641833	0.5	1.602350
3.650167	0.5	1.650050
3.658500	0.5	1.689500
3.666833	0.5	1.714700
3.675167	0.5	1.724800
3.683500	0.5	1.720000
3.691833	0.5	1.700100
3.700167	0.5	1.668350
3.708500	0.5	1.628150
3.716833	0.5	1.582750
3.725167	0.5	1.537200
3.733500	0.5	1.497450
3.741833	0.5	1.462650
3.750167	0.5	1.434700
3.758500	0.5	1.412600
3.766833	0.5	1.394400
3.775167	0.5	1.379200
3.783500	0.5	1.365900
3.791833	0.5	1.354450
3.800167	0.5	1.342950
3.808500	0.5	1.331900
3.816833	0.5	1.323150
3.825167	0.5	1.313300
3.833500	0.5	1.302850
3.841833	0.5	1.293800
3.850167	0.5	1.286300
3.858500	0.5	1.275650
3.866833	0.5	1.269700
3.875167	0.5	1.265300
3.883500	0.5	1.259550
3.891833	0.5	1.253800
3.900167	0.5	1.247200
3.908500	0.5	1.239350
3.916833	0.5	1.230950
3.925167	0.5	1.225650
3.933500	0.5	1.218850
3.941833	0.5	1.213550
3.950167	0.5	1.207450
3.958500	0.5	1.202450
3.966833	0.5	1.197800
3.975167	0.5	1.194050
3.983500	0.5	1.191050
3.991833	0.5	1.190200
4.000167	0.5	1.187700
4.008500	0.5	1.184650
4.016833	0.5	1.182400
4.025167	0.5	1.180250
4.033500	0.5	1.178300
4.041833	0.5	1.173200
4.050167	0.5	1.169500
4.058500	0.5	1.168300
4.066833	0.5	1.167250
4.075167	0.5	1.165000
4.083500	0.5	1.163100
4.091833	0.5	1.157650
4.100167	0.5	1.151900
4.108500	0.5	1.147250
4.116833	0.5	1.144000
4.125167	0.5	1.140650
4.133500	0.5	1.139150
4.141833	0.5	1.136750
4.150167	0.5	1.135100
4.158500	0.5	1.133250
4.166833	0.5	1.132100
4.175167	0.5	1.130050
4.183500	0.5	1.127950
4.191833	0.5	1.126000
4.200167	0.5	1.124050
4.208500	0.5	1.122300
4.216833	0.5	1.120850
4.225167	0.5	1.117250
4.233500	0.5	1.112150
4.241833	0.5	1.110200
4.250167	0.5	1.108950
4.258500	0.5	1.106200
4.266833	0.5	1.103300
4.275167	0.5	1.098000
4.283500	0.5	1.092500
4.291833	0.5	1.087750
4.300167	0.5	1.083800
4.308500	0.5	1.080450
4.316833	0.5	1.077850
4.325167	0.5	1.075950
4.333500	0.5	1.072950
4.341833	0.5	1.070500
4.350167	0.5	1.068550
4.358500	0.5	1.068000
4.366833	0.5	1.067150
4.375167	0.5	1.065800
4.383500	0.5	1.064600
4.391833	0.5	1.061800
4.400167	0.5	1.059300
4.408500	0.5	1.058650
4.416833	0.5	1.052450
4.425167	0.5	1.049150
4.433500	0.5	1.046850
4.441833	0.5	1.045150
4.450167	0.5	1.042700
4.458500	0.5	1.040500
4.466833	0.5	1.036450
4.475167	0.5	1.033300
4.483500	0.5	1.033400
4.491833	0.5	1.038200
4.500167	0.5	1.046250
4.508500	0.5	1.061400
4.516833	0.5	1.082350
4.525167	0.5	1.113600
4.533500	0.5	1.155850
4.541833	0.5	1.210500
4.550167	0.5	1.276600
4.558500	0.5	1.353500
4.566833	0.5	1.437250
4.575167	0.5	1.527650
4.583500	0.5	1.618150
4.591833	0.5	1.702950
4.600167	0.5	1.774350
4.608500	0.5	1.831100
4.616833	0.5	1.868950
4.625167	0.5	1.884600
4.633500	0.5	1.876400
4.641833	0.5	1.845700
4.650167	0.5	1.793900
4.658500	0.5	1.724700
4.666833	0.5	1.646800
4.675167	0.5	1.563250
4.683500	0.5	1.480050
4.691833	0.5	1.398400
4.700167	0.5	1.324000
4.708500	0.5	1.255400
4.716833	0.5	1.196850
4.725167	0.5	1.146400
4.733500	0.5	1.104550
4.741833	0.5	1.068850
4.750167	0.5	1.041600
4.758500	0.5	1.019550
4.766833	0.5	1.000650
4.775167	0.5	0.985400
4.783500	0.5	0.974600
4.791833	0.5	0.960850
4.800167	0.5	0.952950
4.808500	0.5	0.945100
4.816833	0.5	0.939250
4.825167	0.5	0.932800
4.833500	0.5	0.926650
4.841833	0.5	0.918700
4.850167	0.5	0.911900
4.858500	0.5	0.906500
4.866833	0.5	0.902150
4.875167	0.5	0.898750
4.883500	0.5	0.894550
4.891833	0.5	0.891550
4.900167	0.5	0.888200
4.908500	0.5	0.886700
4.916833	0.5	0.883700
4.925167	0.5	0.882300
4.933500	0.5	0.880150
4.941833	0.5	0.876500
4.950167	0.5	0.874050
4.958500	0.5	0.872000
4.966833	0.5	0.869200
4.975167	0.5	0.862900
4.983500	0.5	0.858100
4.991833	0.5	0.855800
5.000167	0.5	0.853450
5.008500	0.5	0.850600
5.016833	0.5	0.846650
5.025167	0.5	0.841450
5.033500	0.5	0.835050
5.041833	0.5	0.829700
5.050167	0.5	0.825150
5.058500	0.5	0.821550
5.066833	0.5	0.818700
5.075167	0.5	0.815600
5.083500	0.5	0.812950
5.091833	0.5	0.810200
5.100167	0.5	0.808850
5.108500	0.5	0.804650
5.116833	0.5	0.800800
5.125167	0.5	0.798550
5.133500	0.5	0.796150
5.141833	0.5	0.794000
5.150167	0.5	0.790900
5.158500	0.5	0.787400
5.166833	0.5	0.781750
5.175167	0.5	0.779850
5.183500	0.5	0.778600
5.191833	0.5	0.777250
5.200167	0.5	0.774650
5.208500	0.5	0.770050
5.216833	0.5	0.764200
5.225167	0.5	0.759250
5.233500	0.5	0.755650
5.241833	0.5	0.752300
5.250167	0.5	0.749600
5.258500	0.5	0.747250
5.266833	0.5	0.744700
5.275167	0.5	0.742900
5.283500	0.5	0.741300
5.291833	0.5	0.740950
5.300167	0.5	0.740000
5.308500	0.5	0.738400
5.316833	0.5	0.736750
5.325167	0.5	0.734650
5.333500	0.5	0.733800
5.341833	0.5	0.732900
5.350167	0.5	0.727500
5.358500	0.5	0.725050
5.366833	0.5	0.723950
5.375167	0.5	0.721800
5.383500	0.5	0.720050
5.391833	0.5	0.717150
5.400167	0.5	0.712200
5.408500	0.5	0.707600
5.416833	0.5	0.703050
5.425167	0.5	0.700300
5.433500	0.5	0.697050
5.441833	0.5	0.695400
5.450167	0.5	0.692500
5.458500	0.5	0.690700
5.466833	0.5	0.689050
5.475167	0.5	0.687950
5.483500	0.5	0.687900
5.491833	0.5	0.686900
5.500167	0.5	0.683950
5.508500	0.5	0.681350
5.516833	0.5	0.679750
5.525167	0.5	0.678100
5.533500	0.5	0.672500
5.541833	0.5	0.668600
5.550167	0.5	0.666500
5.558500	0.5	0.665350
5.566833	0.5	0.662600
5.575167	0.5	0.660750
5.583500	0.5	0.655800
5.591833	0.5	0.649500
5.600167	0.5	0.645200
5.608500	0.5	0.641000
5.616833	0.5	0.638300
5.625167	0.5	0.635600
5.633500	0.5	0.633800
5.641833	0.5	0.631500
5.650167	0.5	0.630100
5.658500	0.5	0.628100
5.666833	0.5	0.627500
5.675167	0.5	0.626050
5.683500	0.5	0.624450
5.691833	0.5	0.625150
5.700167	0.5	0.622700
5.708500	0.5	0.621000
5.716833	0.5	0.621950
5.725167	0.5	0.615200
5.733500	0.5	0.614000
5.741833	0.5	0.612900
5.750167	0.5	0.612850
5.758500	0.5	0.610450
5.766833	0.5	0.607400
5.775167	0.5	0.602450
5.783500	0.5	0.599200
5.791833	0.5	0.595950
5.800167	0.5	0.593750
5.808500	0.5	0.592350
5.816833	0.5	0.591400
5.825167	0.5	0.589750
5.833500	0.5	0.587600
5.841833	0.5	0.587350
5.850167	0.5	0.587000
5.858500	0.5	0.588250
5.866833	0.5	0.588900
5.875167	0.5	0.587100
5.883500	0.5	0.586000
5.891833	0.5	0.586300
5.900167	0.5	0.585850
5.908500	0.5	0.580850
5.916833	0.5	0.578150
5.925167	0.5	0.577200
5.933500	0.5	0.576800
5.941833	0.5	0.576000
5.950167	0.5	0.574500
5.958500	0.5	0.571100
5.966833	0.5	0.565850
5.975167	0.5	0.562950
5.983500	0.5	0.560300
5.991833	0.5	0.558800
6.000167	0.5	0.557300
6.008500	0.5	0.556950
6.016833	0.5	0.555050
6.025167	0.5	0.554250
6.033500	0.5	0.554000
6.041833	0.5	0.553550
6.050167	0.5	0.552250
6.058500	0.5	0.550900
6.066833	0.5	0.549950
6.075167	0.5	0.548400
6.083500	0.5	0.547850
6.091833	0.5	0.545950
6.100167	0.5	0.541400
6.108500	0.5	0.540350
6.116833	0.5	0.539050
6.125167	0.5	0.538050
6.133500	0.5	0.536050
6.141833	0.5	0.532250
6.150167	0.5	0.527200
6.158500	0.5	0.522650
6.166833	0.5	0.519500
6.175167	0.5	0.516650
6.183500	0.5	0.515550
6.191833	0.5	0.513100
6.200167	0.5	0.511600
6.208500	0.5	0.508800
6.216833	0.5	0.507100
6.225167	0.5	0.506250
6.233500	0.5	0.506200
6.241833	0.5	0.505600
6.250167	0.5	0.504000
6.258500	0.5	0.501950
6.266833	0.5	0.500050
6.275167	0.5	0.498750
6.283500	0.5	0.493550
6.291833	0.5	0.490000
6.300167	0.5	0.488150
6.308500	0.5	0.486750
6.316833	0.5	0.484900
6.325167	0.5	0.482000
6.333500	0.5	0.477450
6.341833	0.5	0.471800
6.350167	0.5	0.467950
6.358500	0.5	0.464800
6.366833	0.5	0.461750
6.375167	0.5	0.460100
6.383500	0.5	0.457600
6.391833	0.5	0.456050
6.400167	0.5	0.454200
6.408500	0.5	0.453750
6.416833	0.5	0.452450
6.425167	0.5	0.451650
6.433500	0.5	0.450400
6.441833	0.5	0.447550
6.450167	0.5	0.446050
6.458500	0.5	0.445750
6.466833	0.5	0.441650
6.475167	0.5	0.437900
6.483500	0.5	0.435850
6.491833	0.5	0.435600
6.500167	0.5	0.433700
6.508500	0.5	0.432300
6.516833	0.5	0.428250
6.525167	0.5	0.422800
6.533500	0.5	0.418050
6.541833	0.5	0.414900
6.550167	0.5	0.411800
6.558500	0.5	0.410750
6.566833	0.5	0.409250
6.575167	0.5	0.407350
6.583500	0.5	0.405750
6.591833	0.5	0.404500
6.600167	0.5	0.404200
6.608500	0.5	0.405200
6.616833	0.5	0.403500
6.625167	0.5	0.402850
6.633500	0.5	0.402500
6.641833	0.5	0.399700
6.650167	0.5	0.398050
6.658500	0.5	0.392950
6.666833	0.5	0.391300
6.675167	0.5	0.390700
6.683500	0.5	0.389400
6.691833	0.5	0.387100
6.700167	0.5	0.384450
6.708500	0.5	0.378500
6.716833	0.5	0.374400
6.725167	0.5	0.370400
6.733500	0.5	0.368050
6.741833	0.5	0.365250
6.750167	0.5	0.363650
6.758500	0.5	0.361650
6.766833	0.5	0.359650
6.775167	0.5	0.358200
6.783500	0.5	0.357950
6.791833	0.5	0.357050
6.800167	0.5	0.357200
6.808500	0.5	0.356550
6.816833	0.5	0.353500
6.825167	0.5	0.353150
6.833500	0.5	0.353800
6.841833	0.5	0.349700
6.850167	0.5	0.347050
6.858500	0.5	0.346950
6.866833	0.5	0.347700
6.875167	0.5	0.347450
6.883500	0.5	0.347050
6.891833	0.5	0.344700
6.900167	0.5	0.341700
6.908500	0.5	0.341650
6.916833	0.5	0.341550
6.925167	0.5	0.343450
6.933500	0.5	0.345600
6.941833	0.5	0.348750
6.950167	0.5	0.351150
6.958500	0.5	0.356450
6.966833	0.5	0.360900
6.975167	0.5	0.366000
6.983500	0.5	0.369000
6.991833	0.5	0.373250
7.000167	0.5	0.379100
7.008500	0.5	0.383850
7.016833	0.5	0.387950
7.025167	0.5	0.392250
7.033500	0.5	0.391850
7.041833	0.5	0.394950
7.050167	0.5	0.398150
7.058500	0.5	0.400550
7.066833	0.5	0.400400
7.075167	0.5	0.398400
7.083500	0.5	0.393250
7.091833	0.5	0.389400
7.100167	0.5	0.385500
7.108500	0.5	0.381700
7.116833	0.5	0.377700
7.125167	0.5	0.374050
7.133500	0.5	0.369750
7.141833	0.5	0.364800
7.150167	0.5	0.360350
7.158500	0.5	0.356300
7.166833	0.5	0.352200
7.175167	0.5	0.348850
7.183500	0.5	0.345000
7.191833	0.5	0.341500
7.200167	0.5	0.338000
7.208500	0.5	0.335150
7.216833	0.5	0.329200
7.225167	0.5	0.325950
7.233500	0.5	0.324600
7.241833	0.5	0.323600
7.250167	0.5	0.322300
7.258500	0.5	0.320050
7.266833	0.5	0.316200
7.275167	0.5	0.312000
7.283500	0.5	0.309550
7.291833	0.5	0.307450
7.300167	0.5	0.306650
7.308500	0.5	0.304400
7.316833	0.5	0.302900
7.325167	0.5	0.300950
7.333500	0.5	0.300400
7.341833	0.5	0.299850
7.350167	0.5	0.298250
7.358500	0.5	0.296250
7.366833	0.5	0.294600
7.375167	0.5	0.293950
7.383500	0.5	0.292900
7.391833	0.5	0.292100
7.400167	0.5	0.289050
7.408500	0.5	0.284700
7.416833	0.5	0.284300
7.425167	0.5	0.284250
7.433500	0.5	0.283850
7.441833	0.5	0.283250
7.450167	0.5	0.280250
7.458500	0.5	0.276350
7.466833	0.5	0.272500
7.475167	0.5	0.271100
7.483500	0.5	0.269900
7.491833	0.5	0.270150
7.500167	0.5	0.269400
7.508500	0.5	0.269600
7.516833	0.5	0.269800
7.525167	0.5	0.270750
7.533500	0.5	0.271550
7.541833	0.5	0.271950
7.550167	0.5	0.271350
7.558500	0.5	0.270700
7.566833	0.5	0.270800
7.575167	0.5	0.269550
7.583500	0.5	0.268550
7.591833	0.5	0.265850
7.600167	0.5	0.264450
7.608500	0.5	0.264550
7.616833	0.5	0.263800
7.625167	0.5	0.262050
7.633500	0.5	0.259900
7.641833	0.5	0.255300
7.650167	0.5	0.251800
7.658500	0.5	0.248800
7.666833	0.5	0.247150
7.675167	0.5	0.245200
7.683500	0.5	0.244100
7.691833	0.5	0.242600
7.700167	0.5	0.241450
7.708500	0.5	0.239950
7.716833	0.5	0.240300
7.725167	0.5	0.237850
7.733500	0.5	0.237400
7.741833	0.5	0.236550
7.750167	0.5	0.235950
7.758500	0.5	0.234900
7.766833	0.5	0.235200
7.775167	0.5	0.230700
7.783500	0.5	0.228550
7.791833	0.5	0.227200
7.800167	0.5	0.227200
7.808500	0.5	0.225950
7.816833	0.5	0.224150
7.825167	0.5	0.220550
7.833500	0.5	0.215650
7.841833	0.5	0.211800
7.850167	0.5	0.208750
7.858500	0.5	0.206700
7.866833	0.5	0.205550
7.875167	0.5	0.203800
7.883500	0.5	0.202200
7.891833	0.5	0.201500
7.900167	0.5	0.201500
7.908500	0.5	0.201950
7.916833	0.5	0.200600
7.925167	0.5	0.198950
7.933500	0.5	0.197950
7.941833	0.5	0.198000
7.950167	0.5	0.196800
7.958500	0.5	0.195450
7.966833	0.5	0.191750
7.975167	0.5	0.190200
7.983500	0.5	0.189450
7.991833	0.5	0.189000
8.000167	0.5	0.187050
8.008500	0.5	0.184050
8.016833	0.5	0.178750
8.025167	0.5	0.175350
8.033500	0.5	0.171600
8.041833	0.5	0.170000
8.050167	0.5	0.168050
8.058500	0.5	0.167050
8.066833	0.5	0.165850
8.075167	0.5	0.164350
8.083500	0.5	0.163550
8.091833	0.5	0.162800
8.100167	0.5	0.159900
8.108500	0.5	0.160250
8.116833	0.5	0.158800
8.125167	0.5	0.156900
8.133500	0.5	0.155650
8.141833	0.5	0.155450
8.150167	0.5	0.151400
8.158500	0.5	0.148800
8.166833	0.5	0.148200
8.175167	0.5	0.148150
8.183500	0.5	0.146600
8.191833	0.5	0.144750
8.200167	0.5	0.140150
8.208500	0.5	0.136250
8.216833	0.5	0.133700
8.225167	0.5	0.130950
8.233500	0.5	0.129900
8.241833	0.5	0.128050
8.250167	0.5	0.127500
8.258500	0.5	0.125800
8.266833	0.5	0.125950
8.275167	0.5	0.126350
8.283500	0.5	0.126350
8.291833	0.5	0.126450
8.300167	0.5	0.127150
8.308500	0.5	0.127150
8.316833	0.5	0.127350
8.325167	0.5	0.128800
8.333500	0.5	0.129850
8.341833	0.5	0.127400
8.350167	0.5	0.130000
8.358500	0.5	0.134000
8.366833	0.5	0.138400
8.375167	0.5	0.142150
8.383500	0.5	0.145000
8.391833	0.5	0.147250
8.400167	0.5	0.150600
8.408500	0.5	0.156900
8.416833	0.5	0.164150
8.425167	0.5	0.173350
8.433500	0.5	0.182500
8.441833	0.5	0.192650
8.450167	0.5	0.203650
8.458500	0.5	0.215800
8.466833	0.5	0.228450
8.475167	0.5	0.242150
8.483500	0.5	0.254650
8.491833	0.5	0.264900
8.500167	0.5	0.277700
8.508500	0.5	0.287450
8.516833	0.5	0.295350
8.525167	0.5	0.300600
8.533500	0.5	0.307650
8.541833	0.5	0.315350
8.550167	0.5	0.321150
8.558500	0.5	0.324150
8.566833	0.5	0.325350
8.575167	0.5	0.322800
8.583500	0.5	0.320750
8.591833	0.5	0.318500
8.600167	0.5	0.316100
8.608500	0.5	0.313700
8.616833	0.5	0.310500
8.625167	0.5	0.306200
8.633500	0.5	0.301850
8.641833	0.5	0.297100
8.650167	0.5	0.294100
8.658500	0.5	0.289300
8.666833	0.5	0.284350
8.675167	0.5	0.281350
8.683500	0.5	0.276450
8.691833	0.5	0.270800
8.700167	0.5	0.266550
8.708500	0.5	0.260400
8.716833	0.5	0.253350
8.725167	0.5	0.248850
8.733500	0.5	0.246200
8.741833	0.5	0.241900
8.750167	0.5	0.238600
8.758500	0.5	0.233000
8.766833	0.5	0.226700
8.775167	0.5	0.221450
8.783500	0.5	0.218300
8.791833	0.5	0.214250
8.800167	0.5	0.212650
8.808500	0.5	0.209900
8.816833	0.5	0.208700
8.825167	0.5	0.206800
8.833500	0.5	0.205900
8.841833	0.5	0.206700
8.850167	0.5	0.207750
8.858500	0.5	0.205600
8.866833	0.5	0.203800
8.875167	0.5	0.203400
8.883500	0.5	0.203150
8.891833	0.5	0.201050
8.900167	0.5	0.196700
8.908500	0.5	0.194800
8.916833	0.5	0.195150
8.925167	0.5	0.193950
8.933500	0.5	0.193100
8.941833	0.5	0.190850
8.950167	0.5	0.184700
8.958500	0.5	0.181750
8.966833	0.5	0.178500
8.975167	0.5	0.177500
8.983500	0.5	0.176100
8.991833	0.5	0.175700
9.000167	0.5	0.174350
9.008500	0.5	0.173350
9.016833	0.5	0.173100
9.025167	0.5	0.173650
9.033500	0.5	0.172600
9.041833	0.5	0.172500
9.050167	0.5	0.172900
9.058500	0.5	0.172850
9.066833	0.5	0.172650
9.075167	0.5	0.173300
9.083500	0.5	0.170150
9.091833	0.5	0.167850
9.100167	0.5	0.167750
9.108500	0.5	0.168500
9.116833	0.5	0.167300
9.125167	0.5	0.166700
9.133500	0.5	0.162750
9.141833	0.5	0.160000
9.150167	0.5	0.158050
9.158500	0.5	0.156500
9.166833	0.5	0.155700
9.175167	0.5	0.154650
9.183500	0.5	0.154350
9.191833	0.5	0.152900
9.200167	0.5	0.153850
9.208500	0.5	0.154650
9.216833	0.5	0.156550
9.225167	0.5	0.158300
9.233500	0.5	0.158150
9.241833	0.5	0.157950
9.250167	0.5	0.157850
9.258500	0.5	0.158350
9.266833	0.5	0.158050
9.275167	0.5	0.154150
9.283500	0.5	0.154550
9.291833	0.5	0.155400
9.300167	0.5	0.155300
9.308500	0.5	0.154500
9.316833	0.5	0.153200
9.325167	0.5	0.149600
9.333500	0.5	0.146700
9.341833	0.5	0.144250
9.350167	0.5	0.143700
9.358500	0.5	0.142650
9.366833	0.5	0.142200
9.375167	0.5	0.141850
9.383500	0.5	0.141650
9.391833	0.5	0.142600
9.400167	0.5	0.142750
9.408500	0.5	0.142850
9.416833	0.5	0.143000
9.425167	0.5	0.141600
9.433500	0.5	0.141600
9.441833	0.5	0.142900
9.450167	0.5	0.142250
9.458500	0.5	0.138200
9.466833	0.5	0.137000
9.475167	0.5	0.138400
9.483500	0.5	0.138750
9.491833	0.5	0.138850
9.500167	0.5	0.138400
9.508500	0.5	0.136300
9.516833	0.5	0.133600
9.525167	0.5	0.135050
9.533500	0.5	0.137250
9.541833	0.5	0.141450
9.550167	0.5	0.147850
9.558500	0.5	0.157150
9.566833	0.5	0.168600
9.575167	0.5	0.184750
9.583500	0.5	0.206300
9.591833	0.5	0.231200
9.600167	0.5	0.262600
9.608500	0.5	0.303950
9.616833	0.5	0.354700
9.625167	0.5	0.415100
9.633500	0.5	0.490400
9.641833	0.5	0.579700
9.650167	0.5	0.682850
9.658500	0.5	0.808600
9.666833	0.5	0.953500
9.675167	0.5	1.121750
9.683500	0.5	1.314600
9.691833	0.5	1.530450
9.700167	0.5	1.772650
9.708500	0.5	2.040950
9.716833	0.5	2.335750
9.725167	0.5	2.655650
9.733500	0.5	2.999400
9.741833	0.5	3.361800
9.750167	0.5	3.741050
9.758500	0.5	4.129800
9.766833	0.5	4.525500
9.775167	0.5	4.919900
9.783500	0.5	5.309400
9.791833	0.5	5.686000
9.800167	0.5	6.042050
9.808500	0.5	6.371800
9.816833	0.5	6.670800
9.825167	0.5	6.936200
9.833500	0.5	7.155200
9.841833	0.5	7.329650
9.850167	0.5	7.457850
9.858500	0.5	7.534800
9.866833	0.5	7.564450
9.875167	0.5	7.543450
9.883500	0.5	7.470850
9.891833	0.5	7.349950
9.900167	0.5	7.186350
9.908500	0.5	6.982250
9.916833	0.5	6.743800
9.925167	0.5	6.476600
9.933500	0.5	6.185700
9.941833	0.5	5.877450
9.950167	0.5	5.557050
9.958500	0.5	5.235400
9.966833	0.5	4.911550
9.975167	0.5	4.594650
9.983500	0.5	4.291700
9.991833	0.5	4.006600
10.000167	0.5	3.741300
10.008500	0.5	3.500600
10.016833	0.5	3.285550
10.025167	0.5	3.099750
10.033500	0.5	2.947050
10.041833	0.5	2.825300
10.050167	0.5	2.733250
10.058500	0.5	2.671400
10.066833	0.5	2.634950
10.075167	0.5	2.625800
10.083500	0.5	2.640550
10.091833	0.5	2.678500
10.100167	0.5	2.733900
10.108500	0.5	2.805000
10.116833	0.5	2.885550
10.125167	0.5	2.973100
10.133500	0.5	3.065450
10.141833	0.5	3.157650
10.150167	0.5	3.245550
10.158500	0.5	3.327200
10.166833	0.5	3.398600
10.175167	0.5	3.457550
10.183500	0.5	3.500850
10.191833	0.5	3.528050
10.200167	0.5	3.540250
10.208500	0.5	3.528400
10.216833	0.5	3.501100
10.225167	0.5	3.456300
10.233500	0.5	3.393350
10.241833	0.5	3.312950
10.250167	0.5	3.215850
10.258500	0.5	3.102350
10.266833	0.5	2.977100
10.275167	0.5	2.840450
10.283500	0.5	2.696850
10.291833	0.5	2.546000
10.300167	0.5	2.392900
10.308500	0.5	2.235650
10.316833	0.5	2.078950
10.325167	0.5	1.924650
10.333500	0.5	1.773800
10.341833	0.5	1.624750
10.350167	0.5	1.483300
10.358500	0.5	1.347250
10.366833	0.5	1.220450
10.375167	0.5	1.102700
10.383500	0.5	0.991800
10.391833	0.5	0.885150
10.400167	0.5	0.791000
10.408500	0.5	0.706850
10.416833	0.5	0.631200
10.425167	0.5	0.561200
10.433500	0.5	0.498700
10.441833	0.5	0.439700
10.450167	0.5	0.386950
10.458500	0.5	0.342700
10.466833	0.5	0.303250
10.475167	0.5	0.269900
10.483500	0.5	0.240900
10.491833	0.5	0.215350
10.500167	0.5	0.192350
10.508500	0.5	0.174150
10.516833	0.5	0.158700
10.525167	0.5	0.146200
10.533500	0.5	0.133750
10.541833	0.5	0.123650
10.550167	0.5	0.116750
10.558500	0.5	0.107550
10.566833	0.5	0.099900
10.575167	0.5	0.093050
10.583500	0.5	0.084900
10.591833	0.5	0.080900
10.600167	0.5	0.076500
10.608500	0.5	0.073850
10.616833	0.5	0.068400
10.625167	0.5	0.061900
10.633500	0.5	0.055650
10.641833	0.5	0.050800
10.650167	0.5	0.045600
10.658500	0.5	0.041850
10.666833	0.5	0.039200
10.675167	0.5	0.035900
10.683500	0.5	0.033400
10.691833	0.5	0.030700
10.700167	0.5	0.029700
10.708500	0.5	0.027750
10.716833	0.5	0.025150
10.725167	0.5	0.024200
10.733500	0.5	0.019950
10.741833	0.5	0.017050
10.750167	0.5	0.016500
10.758500	0.5	0.014850
10.766833	0.5	0.009400
10.775167	0.5	0.007200
10.783500	0.5	0.005450
10.791833	0.5	0.003050
10.800167	0.5	0.002050
10.808500	0.5	-0.001850
10.816833	0.5	-0.007300
10.825167	0.5	-0.012850
10.833500	0.5	-0.015800
10.841833	0.5	-0.018100
10.850167	0.5	-0.020850
10.858500	0.5	-0.022650
10.866833	0.5	-0.023900
10.875167	0.5	-0.024750
10.883500	0.5	-0.024450
10.891833	0.5	-0.025250
10.900167	0.5	-0.026000
10.908500	0.5	-0.027000
10.916833	0.5	-0.027100
10.925167	0.5	-0.027000
10.933500	0.5	-0.027150
10.941833	0.5	-0.027300
10.950167	0.5	-0.029550
10.958500	0.5	-0.029800
10.966833	0.5	-0.030100
10.975167	0.5	-0.029100
10.983500	0.5	-0.028500
10.991833	0.5	-0.028000
11.000167	0.5	-0.030850
11.008500	0.5	-0.032450
11.016833	0.5	-0.034450
11.025167	0.5	-0.033800
11.033500	0.5	-0.032750
11.041833	0.5	-0.031200
11.050167	0.5	-0.030100
11.058500	0.5	-0.028700
11.066833	0.5	-0.026350
11.075167	0.5	-0.023550
11.083500	0.5	-0.021000
11.091833	0.5	-0.016400
11.100167	0.5	-0.012950
11.108500	0.5	-0.009900
11.116833	0.5	-0.007400
11.125167	0.5	-0.005950
11.133500	0.5	-0.004950
11.141833	0.5	-0.004150
11.150167	0.5	-0.003450
11.158500	0.5	-0.000750
11.166833	0.5	0.000900
11.175167	0.5	0.002050
11.183500	0.5	0.001700
11.191833	0.5	-0.000500
11.200167	0.5	-0.001550
11.208500	0.5	-0.002400
11.216833	0.5	-0.002100
11.225167	0.5	-0.002800
11.233500	0.5	-0.002350
11.241833	0.5	-0.001700
11.250167	0.5	-0.001600
11.258500	0.5	-0.001500
11.266833	0.5	0.000000
11.275167	0.5	-0.000250
11.283500	0.5	0.000300
11.291833	0.5	-0.000850
11.300167	0.5	-0.001950
11.308500	0.5	-0.002450
11.316833	0.5	-0.003050
11.325167	0.5	-0.008800
11.333500	0.5	-0.010150
11.341833	0.5	-0.010550
11.350167	0.5	-0.010450
11.358500	0.5	-0.011600
11.366833	0.5	-0.014250
11.375167	0.5	-0.019350
11.383500	0.5	-0.023800
11.391833	0.5	-0.027100
11.400167	0.5	-0.028850
11.408500	0.5	-0.030100
11.416833	0.5	-0.030400
11.425167	0.5	-0.031450
11.433500	0.5	-0.032000
11.441833	0.5	-0.032150
11.450167	0.5	-0.032400
11.458500	0.5	-0.030550
11.466833	0.5	-0.029350
11.475167	0.5	-0.029250
11.483500	0.5	-0.028650
11.491833	0.5	-0.028850
11.500167	0.5	-0.028700
11.508500	0.5	-0.029950
11.516833	0.5	-0.033550
11.525167	0.5	-0.033200
11.533500	0.5	-0.033700
11.541833	0.5	-0.033650
11.550167	0.5	-0.035050
11.558500	0.5	-0.038300
11.566833	0.5	-0.042550
11.575167	0.5	-0.044900
11.583500	0.5	-0.048400
11.591833	0.5	-0.050500
11.600167	0.5	-0.053150
11.608500	0.5	-0.055200
11.616833	0.5	-0.057300
11.625167	0.5	-0.059600
11.633500	0.5	-0.060950
11.641833	0.5	-0.063450
11.650167	0.5	-0.066450
11.658500	0.5	-0.068800
11.666833	0.5	-0.072550
11.675167	0.5	-0.076300
11.683500	0.5	-0.079450
11.691833	0.5	-0.082950
11.700167	0.5	-0.091900
11.708500	0.5	-0.096200
11.716833	0.5	-0.100550
11.725167	0.5	-0.104250
11.733500	0.5	-0.110000
11.741833	0.5	-0.117100
11.750167	0.5	-0.125950
11.758500	0.5	-0.135350
11.766833	0.5	-0.142200
11.775167	0.5	-0.149250
11.783500	0.5	-0.153850
11.791833	0.5	-0.159350
11.800167	0.5	-0.163900
11.808500	0.5	-0.168450
11.816833	0.5	-0.171400
11.825167	0.5	-0.174550
11.833500	0.5	-0.174400
11.841833	0.5	-0.175850
11.850167	0.5	-0.176900
11.858500	0.5	-0.173550
11.866833	0.5	-0.170950
11.875167	0.5	-0.167150
11.883500	0.5	-0.162250
11.891833	0.5	-0.153850
11.900167	0.5	-0.138850
11.908500	0.5	-0.120800
11.916833	0.5	-0.097250
11.925167	0.5	-0.068900
11.933500	0.5	-0.037350
11.941833	0.5	0.003000
11.950167	0.5	0.051150
11.958500	0.5	0.110050
11.966833	0.5	0.180200
11.975167	0.5	0.262700
11.983500	0.5	0.357900
11.991833	0.5	0.467750
12.000167	0.5	0.592500
12.008500	0.5	0.735250
12.016833	0.5	0.893700
12.025167	0.5	1.070950
12.033500	0.5	1.266700
12.041833	0.5	1.480600
12.050167	0.5	1.714600
12.058500	0.5	1.968950
12.066833	0.5	2.243550
12.075167	0.5	2.532600
12.083500	0.5	2.843250
12.091833	0.5	3.169050
12.100167	0.5	3.511300
12.108500	0.5	3.867250
12.116833	0.5	4.232550
12.125167	0.5	4.604550
12.133500	0.5	4.978650
12.141833	0.5	5.356100
12.150167	0.5	5.729250
12.158500	0.5	6.097750
12.166833	0.5	6.456300
12.175167	0.5	6.799900
12.183500	0.5	7.123100
12.191833	0.5	7.424750
12.200167	0.5	7.700650
12.208500	0.5	7.948100
12.216833	0.5	8.163350
12.225167	0.5	8.343350
12.233500	0.5	8.486400
12.241833	0.5	8.589850
12.250167	0.5	8.658300
12.258500	0.5	8.684400
12.266833	0.5	8.667750
12.275167	0.5	8.613200
12.283500	0.5	8.521400
12.291833	0.5	8.392500
12.300167	0.5	8.228850
12.308500	0.5	8.029750
12.316833	0.5	7.797950
12.325167	0.5	7.537950
12.333500	0.5	7.253300
12.341833	0.5	6.946000
12.350167	0.5	6.622200
12.358500	0.5	6.282000
12.366833	0.5	5.930900
12.375167	0.5	5.571800
12.383500	0.5	5.210300
12.391833	0.5	4.846750
12.400167	0.5	4.485250
12.408500	0.5	4.127850
12.416833	0.5	3.779200
12.425167	0.5	3.440500
12.433500	0.5	3.111750
12.441833	0.5	2.794450
12.450167	0.5	2.490350
12.458500	0.5	2.205100
12.466833	0.5	1.936500
12.475167	0.5	1.683100
12.483500	0.5	1.444950
12.491833	0.5	1.221950
12.500167	0.5	1.013150
12.508500	0.5	0.823300
12.516833	0.5	0.649200
12.525167	0.5	0.491500
12.533500	0.5	0.346800
12.541833	0.5	0.216050
12.550167	0.5	0.096700
12.558500	0.5	-0.009900
12.566833	0.5	-0.104150
12.575167	0.5	-0.189200
12.583500	0.5	-0.267650
12.591833	0.5	-0.335200
12.600167	0.5	-0.395650
12.608500	0.5	-0.451800
12.616833	0.5	-0.500650
12.625167	0.5	-0.541700
12.633500	0.5	-0.585800
12.641833	0.5	-0.620800
12.650167	0.5	-0.652050
12.658500	0.5	-0.679150
12.666833	0.5	-0.704350
12.675167	0.5	-0.728400
12.683500	0.5	-0.753550
12.691833	0.5	-0.777000
12.700167	0.5	-0.797050
12.708500	0.5	-0.814250
12.716833	0.5	-0.829400
12.725167	0.5	-0.842950
12.733500	0.5	-0.854950
12.741833	0.5	-0.867150
12.750167	0.5	-0.876550
12.758500	0.5	-0.886150
12.766833	0.5	-0.894350
12.775167	0.5	-0.903300
12.783500	0.5	-0.912600
12.791833	0.5	-0.920400
12.800167	0.5	-0.926800
12.808500	0.5	-0.934800
12.816833	0.5	-0.944050
12.825167	0.5	-0.952350
12.833500	0.5	-0.957700
12.841833	0.5	-0.962650
12.850167	0.5	-0.967300
12.858500	0.5	-0.974200
12.866833	0.5	-0.983900
12.875167	0.5	-0.993050
12.883500	0.5	-0.999300
12.891833	0.5	-1.006050
12.900167	0.5	-1.010650
12.908500	0.5	-1.015250
12.916833	0.5	-1.019700
12.925167	0.5	-1.023900
12.933500	0.5	-1.028050
12.941833	0.5	-1.029850
12.950167	0.5	-1.034050
12.958500	0.5	-1.039400
12.966833	0.5	-1.041500
12.975167	0.5	-1.043350
12.983500	0.5	-1.046150
12.991833	0.5	-1.048600
13.000167	0.5	-1.051600
13.008500	0.5	-1.059500
13.016833	0.5	-1.062300
13.025167	0.5	-1.065650
13.033500	0.5	-1.067350
13.041833	0.5	-1.071100
13.050167	0.5	-1.076300
13.058500	0.5	-1.082400
13.066833	0.5	-1.089000
13.075167	0.5	-1.093050
13.083500	0.5	-1.098050
13.091833	0.5	-1.100850
13.100167	0.5	-1.104550
13.108500	0.5	-1.107500
13.116833	0.5	-1.110900
13.125167	0.5	-1.112650
13.133500	0.5	-1.114500
13.141833	0.5	-1.117450
13.150167	0.5	-1.120550
13.158500	0.5	-1.124000
13.166833	0.5	-1.127950
13.175167	0.5	-1.130500
13.183500	0.5	-1.132800
13.191833	0.5	-1.139350
13.200167	0.5	-1.144600
13.208500	0.5	-1.146600
13.216833	0.5	-1.148650
13.225167	0.5	-1.151700
13.233500	0.5	-1.155350
13.241833	0.5	-1.162250
13.250167	0.5	-1.169150
13.258500	0.5	-1.175350
13.266833	0.5	-1.179600
13.275167	0.5	-1.182850
13.283500	0.5	-1.185100
13.291833	0.5	-1.188350
13.300167	0.5	-1.191000
13.308500	0.5	-1.194400
13.316833	0.5	-1.195250
13.325167	0.5	-1.196400
13.333500	0.5	-1.196600
13.341833	0.5	-1.198900
13.350167	0.5	-1.200950
13.358500	0.5	-1.202500
13.366833	0.5	-1.203950
13.375167	0.5	-1.208200
13.383500	0.5	-1.213650
13.391833	0.5	-1.215450
13.400167	0.5	-1.216750
13.408500	0.5	-1.218500
13.416833	0.5	-1.220400
13.425167	0.5	-1.225400
13.433500	0.5	-1.231650
13.441833	0.5	-1.236400
13.450167	0.5	-1.239800
13.458500	0.5	-1.242700
13.466833	0.5	-1.245150
13.475167	0.5	-1.247200
13.483500	0.5	-1.248950
13.491833	0.5	-1.250700
13.500167	0.5	-1.251050
13.508500	0.5	-1.250600
13.516833	0.5	-1.253100
13.525167	0.5	-1.253200
13.533500	0.5	-1.252500
13.541833	0.5	-1.254700
13.550167	0.5	-1.255400
13.558500	0.5	-1.254650
13.566833	0.5	-1.260400
13.575167	0.5	-1.262100
13.583500	0.5	-1.262950
13.591833	0.5	-1.262150
13.600167	0.5	-1.263400
13.608500	0.5	-1.264400
13.616833	0.5	-1.270200
13.625167	0.5	-1.274700
13.633500	0.5	-1.278000
13.641833	0.5	-1.279200
13.650167	0.5	-1.280050
13.658500	0.5	-1.280050
13.666833	0.5	-1.279850
13.675167	0.5	-1.279900
13.683500	0.5	-1.279850
13.691833	0.5	-1.278650
13.700167	0.5	-1.276800
13.708500	0.5	-1.274750
13.716833	0.5	-1.275800
13.725167	0.5	-1.275750
13.733500	0.5	-1.273850
13.741833	0.5	-1.274050
13.750167	0.5	-1.277400
13.758500	0.5	-1.278400
13.766833	0.5	-1.277800
13.775167	0.5	-1.276250
13.783500	0.5	-1.275400
13.791833	0.5	-1.275850
13.800167	0.5	-1.278050
13.808500	0.5	-1.282150
13.816833	0.5	-1.283550
13.825167	0.5	-1.285100
13.833500	0.5	-1.285250
13.841833	0.5	-1.284800
13.850167	0.5	-1.283350
13.858500	0.5	-1.282800
13.866833	0.5	-1.281600
13.875167	0.5	-1.279000
13.883500	0.5	-1.275900
13.891833	0.5	-1.274500
13.900167	0.5	-1.270850
13.908500	0.5	-1.267150
13.916833	0.5	-1.264750
13.925167	0.5	-1.261750
13.933500	0.5	-1.256600
13.941833	0.5	-1.257200
13.950167	0.5	-1.252800
13.958500	0.5	-1.246800
13.966833	0.5	-1.238900
13.975167	0.5	-1.231300
13.983500	0.5	-1.223400
13.991833	0.5	-1.217150
14.000167	0.5	-1.207850
14.008500	0.5	-1.194950
14.016833	0.5	-1.179600
14.025167	0.5	-1.159650
14.033500	0.5	-1.137150
14.041833	0.5	-1.110650
14.050167	0.5	-1.081300
14.058500	0.5	-1.045250
14.066833	0.5	-1.005400
14.075167	0.5	-0.958150
14.083500	0.5	-0.906500
14.091833	0.5	-0.851350
14.100167	0.5	-0.789100
14.108500	0.5	-0.718850
14.116833	0.5	-0.640350
14.125167	0.5	-0.556550
14.133500	0.5	-0.463300
14.141833	0.5	-0.358600
14.150167	0.5	-0.243050
14.158500	0.5	-0.118150
14.166833	0.5	0.016100
14.175167	0.5	0.159400
14.183500	0.5	0.311500
14.191833	0.5	0.476250
14.200167	0.5	0.651550
14.208500	0.5	0.838850
14.216833	0.5	1.036450
14.225167	0.5	1.244500
14.233500	0.5	1.460550
14.241833	0.5	1.683400
14.250167	0.5	1.913300
14.258500	0.5	2.148650
14.266833	0.5	2.388350
14.275167	0.5	2.629800
14.283500	0.5	2.871850
14.291833	0.5	3.113700
14.300167	0.5	3.353400
14.308500	0.5	3.589650
14.316833	0.5	3.815000
14.325167	0.5	4.035350
14.333500	0.5	4.244900
14.341833	0.5	4.445300
14.350167	0.5	4.633200
14.358500	0.5	4.805850
14.366833	0.5	4.959900
14.375167	0.5	5.095400
14.383500	0.5	5.213650
14.391833	0.5	5.310400
14.400167	0.5	5.388200
14.408500	0.5	5.444450
14.416833	0.5	5.478750
14.425167	0.5	5.489750
14.433500	0.5	5.479900
14.441833	0.5	5.448100
14.450167	0.5	5.395400
14.458500	0.5	5.322050
14.466833	0.5	5.228000
14.475167	0.5	5.116300
14.483500	0.5	4.984600
14.491833	0.5	4.839250
14.500167	0.5	4.675950
14.508500	0.5	4.496750
14.516833	0.5	4.310450
14.525167	0.5	4.113350
14.533500	0.5	3.906300
14.541833	0.5	3.692550
14.550167	0.5	3.471850
14.558500	0.5	3.246300
14.566833	0.5	3.019150
14.575167	0.5	2.792600
14.583500	0.5	2.566450
14.591833	0.5	2.343750
14.600167	0.5	2.123750
14.608500	0.5	1.909400
14.616833	0.5	1.700150
14.625167	0.5	1.499500
14.633500	0.5	1.304950
14.641833	0.5	1.119200
14.650167	0.5	0.940850
14.658500	0.5	0.770350
14.666833	0.5	0.611300
14.675167	0.5	0.463000
14.683500	0.5	0.319950
14.691833	0.5	0.183650
14.700167	0.5	0.060600
14.708500	0.5	-0.051850
14.716833	0.5	-0.157800
14.725167	0.5	-0.255550
14.733500	0.5	-0.347600
14.741833	0.5	-0.433900
14.750167	0.5	-0.511350
14.758500	0.5	-0.580400
14.766833	0.5	-0.642700
14.775167	0.5	-0.698350
14.783500	0.5	-0.747600
14.791833	0.5	-0.793550
14.800167	0.5	-0.832950
14.808500	0.5	-0.868100
14.816833	0.5	-0.898150
14.825167	0.5	-0.924700
14.833500	0.5	-0.949250
14.841833	0.5	-0.970900
14.850167	0.5	-0.989800
14.858500	0.5	-1.006350
14.866833	0.5	-1.021300
14.875167	0.5	-1.038200
14.883500	0.5	-1.050800
14.891833	0.5	-1.060100
14.900167	0.5	-1.068000
14.908500	0.5	-1.076200
14.916833	0.5	-1.083700
14.925167	0.5	-1.094300
14.933500	0.5	-1.101300
14.941833	0.5	-1.107850
14.950167	0.5	-1.112000
14.958500	0.5	-1.115900
14.966833	0.5	-1.117850
14.975167	0.5	-1.121100
14.983500	0.5	-1.122850
14.991833	0.5	-1.123100
15.000167	0.5	-1.122800
15.008500	0.5	-1.123450
15.016833	0.5	-1.122350
15.025167	0.5	-1.122100
15.033500	0.5	-1.123100
15.041833	0.5	-1.122500
15.050167	0.5	-1.121800
15.058500	0.5	-1.123400
15.066833	0.5	-1.123750
15.075167	0.5	-1.122600
15.083500	0.5	-1.120250
15.091833	0.5	-1.119100
15.100167	0.5	-1.118650
15.108500	0.5	-1.120950
15.116833	0.5	-1.123800
15.125167	0.5	-1.124950
15.133500	0.5	-1.125600
15.141833	0.5	-1.124400
15.150167	0.5	-1.123950
15.158500	0.5	-1.122450
15.166833	0.5	-1.121100
15.175167	0.5	-1.118750
15.183500	0.5	-1.116850
15.191833	0.5	-1.115000
15.200167	0.5	-1.114700
15.208500	0.5	-1.112950
15.216833	0.5	-1.110500
15.225167	0.5	-1.108100
15.233500	0.5	-1.106650
15.241833	0.5	-1.105450
15.250167	0.5	-1.107500
15.258500	0.5	-1.105150
15.266833	0.5	-1.101500
15.275167	0.5	-1.098750
15.283500	0.5	-1.097950
15.291833	0.5	-1.097350
15.300167	0.5	-1.100200
15.308500	0.5	-1.101150
15.316833	0.5	-1.100750
15.325167	0.5	-1.100400
15.333500	0.5	-1.097250
15.341833	0.5	-1.096200
15.350167	0.5	-1.093900
15.358500	0.5	-1.092700
15.366833	0.5	-1.089250
15.375167	0.5	-1.086500
15.383500	0.5	-1.084200
15.391833	0.5	-1.081750
15.400167	0.5	-1.078900
15.408500	0.5	-1.075850
15.416833	0.5	-1.072750
15.425167	0.5	-1.071650
15.433500	0.5	-1.073350
15.441833	0.5	-1.073000
15.450167	0.5	-1.069850
15.458500	0.5	-1.067200
15.466833	0.5	-1.065150
15.475167	0.5	-1.063750
15.483500	0.5	-1.065500
15.491833	0.5	-1.066800
15.500167	0.5	-1.066550
15.508500	0.5	-1.067500
15.516833	0.5	-1.066300
15.525167	0.5	-1.064750
15.533500	0.5	-1.063200
15.541833	0.5	-1.061350
15.550167	0.5	-1.058800
15.558500	0.5	-1.054850
15.566833	0.5	-1.054450
15.575167	0.5	-1.053300
15.583500	0.5	-1.050950
15.591833	0.5	-1.050050
15.600167	0.5	-1.048300
15.608500	0.5	-1.044650
15.616833	0.5	-1.044000
15.625167	0.5	-1.045600
15.633500	0.5	-1.043250
15.641833	0.5	-1.039300
15.650167	0.5	-1.038000
15.658500	0.5	-1.036750
15.666833	0.5	-1.038350
15.675167	0.5	-1.041650
15.683500	0.5	-1.044200
15.691833	0.5	-1.043750
15.700167	0.5	-1.043300
15.708500	0.5	-1.041500
15.716833	0.5	-1.040600
15.725167	0.5	-1.039150
15.733500	0.5	-1.038050
15.741833	0.5	-1.035150
15.750167	0.5	-1.032250
15.758500	0.5	-1.030100
15.766833	0.5	-1.029550
15.775167	0.5	-1.029250
15.783500	0.5	-1.026700
15.791833	0.5	-1.024800
15.800167	0.5	-1.023600
15.808500	0.5	-1.025600
15.816833	0.5	-1.025750
15.825167	0.5	-1.023250
15.833500	0.5	-1.021100
15.841833	0.5	-1.020200
15.850167	0.5	-1.019900
15.858500	0.5	-1.023000
15.866833	0.5	-1.024100
15.875167	0.5	-1.025250
15.883500	0.5	-1.024700
15.891833	0.5	-1.024750
15.900167	0.5	-1.022600
15.908500	0.5	-1.021800
15.916833	0.5	-1.019900
15.925167	0.5	-1.017650
15.933500	0.5	-1.013800
15.941833	0.5	-1.014050
15.950167	0.5	-1.012150
15.958500	0.5	-1.009750
15.966833	0.5	-1.008350
15.975167	0.5	-1.006450
15.983500	0.5	-1.004550
15.991833	0.5	-1.003700
16.000167	0.5	-1.003050
16.008500	0.5	-0.999700
16.016833	0.5	-0.995850
16.025167	0.5	-0.994000
16.033500	0.5	-0.991650
16.041833	0.5	-0.993800
16.050167	0.5	-0.995250
16.058500	0.5	-0.995300
16.066833	0.5	-0.995000
16.075167	0.5	-0.992900
16.083500	0.5	-0.991300
16.091833	0.5	-0.988200
16.100167	0.5	-0.986550
16.108500	0.5	-0.982750
16.116833	0.5	-0.979750
16.125167	0.5	-0.976500
16.133500	0.5	-0.974500
16.141833	0.5	-0.971400
16.150167	0.5	-0.968600
16.158500	0.5	-0.966500
16.166833	0.5	-0.962750
16.175167	0.5	-0.960250
16.183500	0.5	-0.962400
16.191833	0.5	-0.960850
16.200167	0.5	-0.957750
16.208500	0.5	-0.954850
16.216833	0.5	-0.953800
16.225167	0.5	-0.953400
16.233500	0.5	-0.956300
16.241833	0.5	-0.957900
16.250167	0.5	-0.958550
16.258500	0.5	-0.957050
16.266833	0.5	-0.955500
16.275167	0.5	-0.953800
16.283500	0.5	-0.952150
16.291833	0.5	-0.950650
16.300167	0.5	-0.948450
16.308500	0.5	-0.946550
16.316833	0.5	-0.943050
16.325167	0.5	-0.940450
16.333500	0.5	-0.938950
16.341833	0.5	-0.936150
16.350167	0.5	-0.934150
16.358500	0.5	-0.934650
16.366833	0.5	-0.936750
16.375167	0.5	-0.936400
16.383500	0.5	-0.934100
16.391833	0.5	-0.932350
16.400167	0.5	-0.930700
16.408500	0.5	-0.930300
16.416833	0.5	-0.933450
16.425167	0.5	-0.935700
16.433500	0.5	-0.935900
16.441833	0.5	-0.936750
16.450167	0.5	-0.936150
16.458500	0.5	-0.936050
16.466833	0.5	-0.934600
16.475167	0.5	-0.933500
16.483500	0.5	-0.930750
16.491833	0.5	-0.927500
16.500167	0.5	-0.925900
16.508500	0.5	-0.924200
16.516833	0.5	-0.921350
16.525167	0.5	-0.918050
16.533500	0.5	-0.916700
16.541833	0.5	-0.913650
16.550167	0.5	-0.910700
16.558500	0.5	-0.911350
16.566833	0.5	-0.907350
16.575167	0.5	-0.902000
16.583500	0.5	-0.897250
16.591833	0.5	-0.893450
16.600167	0.5	-0.891550
16.608500	0.5	-0.890200
16.616833	0.5	-0.886950
16.625167	0.5	-0.881150
16.633500	0.5	-0.881050
16.641833	0.5	-0.865000
16.650167	0.5	-0.854800
16.658500	0.5	-0.842950
16.666833	0.5	-0.830400
16.675167	0.5	-0.813900
16.683500	0.5	-0.796450
16.691833	0.5	-0.774500
16.700167	0.5	-0.753200
16.708500	0.5	-0.730950
16.716833	0.5	-0.705400
16.725167	0.5	-0.675500
16.733500	0.5	-0.644350
16.741833	0.5	-0.614100
16.750167	0.5	-0.577100
16.758500	0.5	-0.534850
16.766833	0.5	-0.489400
16.775167	0.5	-0.439500
16.783500	0.5	-0.386500
16.791833	0.5	-0.332150
16.800167	0.5	-0.272400
16.808500	0.5	-0.205600
16.816833	0.5	-0.133800
16.825167	0.5	-0.056100
16.833500	0.5	0.027150
16.841833	0.5	0.115850
16.850167	0.5	0.209300
16.858500	0.5	0.308350
16.866833	0.5	0.413200
16.875167	0.5	0.521300
16.883500	0.5	0.633600
16.891833	0.5	0.750650
16.900167	0.5	0.870500
16.908500	0.5	0.993000
16.916833	0.5	1.118200
16.925167	0.5	1.244650
16.933500	0.5	1.370600
16.941833	0.5	1.500800
16.950167	0.5	1.631700
16.958500	0.5	1.761600
16.966833	0.5	1.891350
16.975167	0.5	2.015700
16.983500	0.5	2.137400
16.991833	0.5	2.254400
17.000167	0.5	2.368500
17.008500	0.5	2.477200
17.016833	0.5	2.583100
17.025167	0.5	2.680550
17.033500	0.5	2.771750
17.041833	0.5	2.854750
17.050167	0.5	2.929700
17.058500	0.5	2.995700
17.066833	0.5	3.052750
17.075167	0.5	3.099200
17.083500	0.5	3.134800
17.091833	0.5	3.160250
17.100167	0.5	3.174250
17.108500	0.5	3.180300
17.116833	0.5	3.170650
17.125167	0.5	3.152900
17.133500	0.5	3.126600
17.141833	0.5	3.089950
17.150167	0.5	3.043150
17.158500	0.5	2.986300
17.166833	0.5	2.918400
17.175167	0.5	2.843350
17.183500	0.5	2.760050
17.191833	0.5	2.671400
17.200167	0.5	2.575450
17.208500	0.5	2.475450
17.216833	0.5	2.369200
17.225167	0.5	2.258700
17.233500	0.5	2.144800
17.241833	0.5	2.029600
17.250167	0.5	1.911450
17.258500	0.5	1.792000
17.266833	0.5	1.671400
17.275167	0.5	1.549900
17.283500	0.5	1.431250
17.291833	0.5	1.313650
17.300167	0.5	1.192200
17.308500	0.5	1.074450
17.316833	0.5	0.962600
17.325167	0.5	0.854000
17.333500	0.5	0.747000
17.341833	0.5	0.643500
17.350167	0.5	0.540150
17.358500	0.5	0.440850
17.366833	0.5	0.348450
17.375167	0.5	0.259100
17.383500	0.5	0.176450
17.391833	0.5	0.097250
17.400167	0.5	0.023450
17.408500	0.5	-0.047400
17.416833	0.5	-0.111450
17.425167	0.5	-0.172050
17.433500	0.5	-0.226850
17.441833	0.5	-0.279400
17.450167	0.5	-0.328100
17.458500	0.5	-0.372150
17.466833	0.5	-0.414700
17.475167	0.5	-0.453050
17.483500	0.5	-0.487350
17.491833	0.5	-0.524150
17.500167	0.5	-0.552450
17.508500	0.5	-0.579350
17.516833	0.5	-0.602900
17.525167	0.5	-0.626500
17.533500	0.5	-0.649450
17.541833	0.5	-0.672000
17.550167	0.5	-0.691200
17.558500	0.5	-0.708750
17.566833	0.5	-0.723600
17.575167	0.5	-0.736500
17.583500	0.5	-0.747450
17.591833	0.5	-0.757800
17.600167	0.5	-0.767000
17.608500	0.5	-0.774350
17.616833	0.5	-0.780650
17.625167	0.5	-0.786250
17.633500	0.5	-0.791150
17.641833	0.5	-0.797200
17.650167	0.5	-0.801650
17.658500	0.5	-0.804050
17.666833	0.5	-0.807200
17.675167	0.5	-0.814950
17.683500	0.5	-0.818500
17.691833	0.5	-0.820800
17.700167	0.5	-0.823300
17.708500	0.5	-0.825000
17.716833	0.5	-0.828400
17.725167	0.5	-0.833650
17.733500	0.5	-0.839500
17.741833	0.5	-0.842450
17.750167	0.5	-0.845100
17.758500	0.5	-0.846450
17.766833	0.5	-0.848150
17.775167	0.5	-0.848850
17.783500	0.5	-0.849550
17.791833	0.5	-0.848950
17.800167	0.5	-0.848000
17.808500	0.5	-0.848250
17.816833	0.5	-0.849200
17.825167	0.5	-0.848450
17.833500	0.5	-0.846550
17.841833	0.5	-0.846100
17.850167	0.5	-0.846050
17.858500	0.5	-0.846750
17.866833	0.5	-0.849650
17.875167	0.5	-0.847400
17.883500	0.5	-0.845900
17.891833	0.5	-0.843700
17.900167	0.5	-0.842750
17.908500	0.5	-0.845000
17.916833	0.5	-0.846900
17.925167	0.5	-0.848850
17.933500	0.5	-0.848450
17.941833	0.5	-0.847700
17.950167	0.5	-0.845300
17.958500	0.5	-0.843500
17.966833	0.5	-0.840100
17.975167	0.5	-0.838200
17.983500	0.5	-0.834400
17.991833	0.5	-0.830950
18.000167	0.5	-0.826950
18.008500	0.5	-0.822750
18.016833	0.5	-0.819250
18.025167	0.5	-0.814850
18.033500	0.5	-0.809500
18.041833	0.5	-0.804400
18.050167	0.5	-0.803200
18.058500	0.5	-0.797150
18.066833	0.5	-0.790450
18.075167	0.5	-0.783400
18.083500	0.5	-0.776300
18.091833	0.5	-0.770500
18.100167	0.5	-0.766400
18.108500	0.5	-0.760550
18.116833	0.5	-0.752550
18.125167	0.5	-0.742750
18.133500	0.5	-0.732400
18.141833	0.5	-0.720450
18.150167	0.5	-0.708900
18.158500	0.5	-0.695700
18.166833	0.5	-0.680750
18.175167	0.5	-0.664100
18.183500	0.5	-0.649100
18.191833	0.5	-0.632300
18.200167	0.5	-0.614900
18.208500	0.5	-0.596750
18.216833	0.5	-0.576250
18.225167	0.5	-0.554550
18.233500	0.5	-0.537850
18.241833	0.5	-0.518300
18.250167	0.5	-0.496000
18.258500	0.5	-0.472250
18.266833	0.5	-0.449600
18.275167	0.5	-0.426250
18.283500	0.5	-0.406250
18.291833	0.5	-0.386100
18.300167	0.5	-0.364600
18.308500	0.5	-0.341800
18.316833	0.5	-0.318700
18.325167	0.5	-0.294200
18.333500	0.5	-0.271200
18.341833	0.5	-0.248100
18.350167	0.5	-0.224300
18.358500	0.5	-0.201100
18.366833	0.5	-0.178300
18.375167	0.5	-0.157450
18.383500	0.5	-0.138350
18.391833	0.5	-0.119500
18.400167	0.5	-0.101950
18.408500	0.5	-0.087150
18.416833	0.5	-0.073350
18.425167	0.5	-0.064550
18.433500	0.5	-0.052850
18.441833	0.5	-0.041700
18.450167	0.5	-0.033400
18.458500	0.5	-0.027850
18.466833	0.5	-0.025600
18.475167	0.5	-0.026700
18.483500	0.5	-0.028200
18.491833	0.5	-0.031450
18.500167	0.5	-0.034400
18.508500	0.5	-0.039550
18.516833	0.5	-0.044900
18.525167	0.5	-0.053400
18.533500	0.5	-0.062350
18.541833	0.5	-0.072450
18.550167	0.5	-0.084550
18.558500	0.5	-0.100150
18.566833	0.5	-0.114400
18.575167	0.5	-0.130700
18.583500	0.5	-0.149300
18.591833	0.5	-0.165700
18.600167	0.5	-0.183250
18.608500	0.5	-0.206850
18.616833	0.5	-0.227300
18.625167	0.5	-0.247600
18.633500	0.5	-0.266750
18.641833	0.5	-0.288700
18.650167	0.5	-0.311050
18.658500	0.5	-0.336650
18.666833	0.5	-0.362900
18.675167	0.5	-0.385350
18.683500	0.5	-0.407400
18.691833	0.5	-0.428150
18.700167	0.5	-0.450600
18.708500	0.5	-0.470750
18.716833	0.5	-0.491100
18.725167	0.5	-0.509050
18.733500	0.5	-0.525900
18.741833	0.5	-0.541250
18.750167	0.5	-0.558700
18.758500	0.5	-0.575950
18.766833	0.5	-0.589700
18.775167	0.5	-0.604000
18.783500	0.5	-0.617850
18.791833	0.5	-0.632850
18.800167	0.5	-0.649050
18.808500	0.5	-0.659150
18.816833	0.5	-0.669550
18.825167	0.5	-0.678650
18.833500	0.5	-0.688600
18.841833	0.5	-0.700300
18.850167	0.5	-0.713350
18.858500	0.5	-0.724300
18.866833	0.5	-0.733100
18.875167	0.5	-0.740700
18.883500	0.5	-0.746250
18.891833	0.5	-0.751950
18.900167	0.5	-0.756300
18.908500	0.5	-0.760850
18.916833	0.5	-0.762750
18.925167	0.5	-0.765700
18.933500	0.5	-0.766700
18.941833	0.5	-0.768100
18.950167	0.5	-0.770300
18.958500	0.5	-0.772650
18.966833	0.5	-0.774100
18.975167	0.5	-0.775900
18.983500	0.5	-0.781250
18.991833	0.5	-0.781800
19.000167	0.5	-0.781600
19.008500	0.5	-0.782350
19.016833	0.5	-0.783950
19.025167	0.5	-0.786900
19.033500	0.5	-0.791350
19.041833	0.5	-0.795100
19.050167	0.5	-0.797050
19.058500	0.5	-0.798450
19.066833	0.5	-0.798700
19.075167	0.5	-0.798850
19.083500	0.5	-0.799450
19.091833	0.5	-0.799800
19.100167	0.5	-0.799150
19.108500	0.5	-0.797200
19.116833	0.5	-0.796550
19.125167	0.5	-0.795550
19.133500	0.5	-0.795250
19.141833	0.5	-0.794100
19.150167	0.5	-0.792800
19.158500	0.5	-0.791600
19.166833	0.5	-0.794200
19.175167	0.5	-0.796100
19.183500	0.5	-0.794850
19.191833	0.5	-0.793250
19.200167	0.5	-0.792200
19.208500	0.5	-0.792750
19.216833	0.5	-0.795650
19.225167	0.5	-0.798800
19.233500	0.5	-0.801550
19.241833	0.5	-0.802450
19.250167	0.5	-0.803500
19.258500	0.5	-0.802600
19.266833	0.5	-0.802600
19.275167	0.5	-0.801450
19.283500	0.5	-0.800100
19.291833	0.5	-0.798100
19.300167	0.5	-0.794900
19.308500	0.5	-0.791300
19.316833	0.5	-0.790850
19.325167	0.5	-0.789800
19.333500	0.5	-0.788600
19.341833	0.5	-0.787850
19.350167	0.5	-0.787950
19.358500	0.5	-0.791150
19.366833	0.5	-0.789700
19.375167	0.5	-0.788150
19.383500	0.5	-0.786550
19.391833	0.5	-0.786800
19.400167	0.5	-0.788250
19.408500	0.5	-0.791700
19.416833	0.5	-0.793550
19.425167	0.5	-0.794700
19.433500	0.5	-0.794550
19.441833	0.5	-0.794050
19.450167	0.5	-0.792800
19.458500	0.5	-0.792050
19.466833	0.5	-0.790550
19.475167	0.5	-0.789400
19.483500	0.5	-0.787550
19.491833	0.5	-0.786550
19.500167	0.5	-0.784300
19.508500	0.5	-0.782900
19.516833	0.5	-0.782550
19.525167	0.5	-0.780550
19.533500	0.5	-0.778550
19.541833	0.5	-0.782700
19.550167	0.5	-0.782050
19.558500	0.5	-0.781100
19.566833	0.5	-0.779200
19.575167	0.5	-0.779050
19.583500	0.5	-0.778900
19.591833	0.5	-0.781900
19.600167	0.5	-0.786300
19.608500	0.5	-0.788100
19.616833	0.5	-0.789000
19.625167	0.5	-0.788500
19.633500	0.5	-0.788600
19.641833	0.5	-0.788600
19.650167	0.5	-0.788700
19.658500	0.5	-0.787500
19.666833	0.5	-0.785500
19.675167	0.5	-0.783000
19.683500	0.5	-0.781700
19.691833	0.5	-0.782350
19.700167	0.5	-0.781650
19.708500	0.5	-0.780800
19.716833	0.5	-0.781200
19.725167	0.5	-0.783500
19.733500	0.5	-0.786950
19.741833	0.5	-0.785600
19.750167	0.5	-0.785500
19.758500	0.5	-0.785550
19.766833	0.5	-0.786450
19.775167	0.5	-0.789450
19.783500	0.5	-0.794250
19.791833	0.5	-0.797550
19.800167	0.5	-0.800550
19.808500	0.5	-0.802150
19.816833	0.5	-0.803750
19.825167	0.5	-0.803500
19.833500	0.5	-0.804400
19.841833	0.5	-0.804500
19.850167	0.5	-0.803750
19.858500	0.5	-0.804000
19.866833	0.5	-0.804800
19.875167	0.5	-0.804150
19.883500	0.5	-0.804700
19.891833	0.5	-0.806750
19.900167	0.5	-0.806700
19.908500	0.5	-0.806650
19.916833	0.5	-0.811800
19.925167	0.5	-0.812050
19.933500	0.5	-0.811900
19.941833	0.5	-0.811600
19.950167	0.5	-0.813150
19.958500	0.5	-0.815400
19.966833	0.5	-0.820400
19.975167	0.5	-0.824850
19.983500	0.5	-0.826900
19.991833	0.5	-0.829150
20.000167	0.5	-0.829250
20.008500	0.5	-0.829950
20.016833	0.5	-0.829750
20.025167	0.5	-0.829900
20.033500	0.5	-0.829300
20.041833	0.5	-0.827800
20.050167	0.5	-0.825900
20.058500	0.5	-0.825150
20.066833	0.5	-0.824500
20.075167	0.5	-0.824800
20.083500	0.5	-0.824100
20.091833	0.5	-0.822250
20.100167	0.5	-0.824450
20.108500	0.5	-0.827350
20.116833	0.5	-0.826250
20.125167	0.5	-0.824700
20.133500	0.5	-0.823900
20.141833	0.5	-0.824300
20.150167	0.5	-0.827150
20.158500	0.5	-0.830450
20.166833	0.5	-0.832450
20.175167	0.5	-0.833400
20.183500	0.5	-0.833700
20.191833	0.5	-0.832450
20.200167	0.5	-0.832050
20.208500	0.5	-0.830950
20.216833	0.5	-0.829500
20.225167	0.5	-0.827100
20.233500	0.5	-0.825600
20.241833	0.5	-0.824300
20.250167	0.5	-0.823250
20.258500	0.5	-0.821800
20.266833	0.5	-0.819450
20.275167	0.5	-0.818950
20.283500	0.5	-0.819750
20.291833	0.5	-0.822150
20.300167	0.5	-0.820850
20.308500	0.5	-0.818450
20.316833	0.5	-0.816500
20.325167	0.5	-0.816100
20.333500	0.5	-0.816900
20.341833	0.5	-0.820750
20.350167	0.5	-0.822750
20.358500	0.5	-0.823600
20.366833	0.5	-0.824300
20.375167	0.5	-0.824750
20.383500	0.5	-0.824600
20.391833	0.5	-0.824300
20.400167	0.5	-0.823400
20.408500	0.5	-0.822200
20.416833	0.5	-0.821100
20.425167	0.5	-0.822150
20.433500	0.5	-0.821800
20.441833	0.5	-0.820100
20.450167	0.5	-0.820350
20.458500	0.5	-0.819750
20.466833	0.5	-0.818300
20.475167	0.5	-0.820600
20.483500	0.5	-0.821400
20.491833	0.5	-0.819750
20.500167	0.5	-0.818650
20.508500	0.5	-0.818900
20.516833	0.5	-0.819400
20.525167	0.5	-0.822550
20.533500	0.5	-0.825750
20.541833	0.5	-0.828350
20.550167	0.5	-0.828300
20.558500	0.5	-0.829150
20.566833	0.5	-0.828050
20.575167	0.5	-0.828150
20.583500	0.5	-0.827450
20.591833	0.5	-0.826150
20.600167	0.5	-0.823900
20.608500	0.5	-0.822550
20.616833	0.5	-0.820200
20.625167	0.5	-0.820650
20.633500	0.5	-0.819850
20.641833	0.5	-0.817250
20.650167	0.5	-0.816150
20.658500	0.5	-0.817400
20.666833	0.5	-0.819500
20.675167	0.5	-0.818800
20.683500	0.5	-0.816600
20.691833	0.5	-0.815600
20.700167	0.5	-0.815000
20.708500	0.5	-0.815850
20.716833	0.5	-0.819950
20.725167	0.5	-0.821000
20.733500	0.5	-0.822700
20.741833	0.5	-0.822450
20.750167	0.5	-0.822050
20.758500	0.5	-0.820550
20.766833	0.5	-0.820500
20.775167	0.5	-0.818750
20.783500	0.5	-0.816900
20.791833	0.5	-0.814500
20.800167	0.5	-0.815500
20.808500	0.5	-0.814150
20.816833	0.5	-0.812100
20.825167	0.5	-0.810350
20.833500	0.5	-0.809000
20.841833	0.5	-0.807600
20.850167	0.5	-0.810350
20.858500	0.5	-0.809450
20.866833	0.5	-0.807500
20.875167	0.5	-0.804350
20.883500	0.5	-0.804150
20.891833	0.5	-0.803550
20.900167	0.5	-0.806650
20.908500	0.5	-0.808700
20.916833	0.5	-0.810750
20.925167	0.5	-0.811500
20.933500	0.5	-0.810950
20.941833	0.5	-0.810000
20.950167	0.5	-0.809500
20.958500	0.5	-0.809300
20.966833	0.5	-0.806750
20.975167	0.5	-0.805150
20.983500	0.5	-0.803800
20.991833	0.5	-0.802300
21.000167	0.5	-0.802100
21.008500	0.5	-0.801550
21.016833	0.5	-0.799900
21.025167	0.5	-0.798050
21.033500	0.5	-0.799650
21.041833	0.5	-0.801450
21.050167	0.5	-0.800600
21.058500	0.5	-0.799000
21.066833	0.5	-0.799400
21.075167	0.5	-0.800100
21.083500	0.5	-0.802700
21.091833	0.5	-0.807550
21.100167	0.5	-0.809450
21.108500	0.5	-0.811200
21.116833	0.5	-0.811350
21.125167	0.5	-0.811550
21.133500	0.5	-0.810850
21.141833	0.5	-0.810350
21.150167	0.5	-0.809600
21.158500	0.5	-0.808800
21.166833	0.5	-0.808050
21.175167	0.5	-0.808600
21.183500	0.5	-0.808300
21.191833	0.5	-0.808150
21.200167	0.5	-0.807450
21.208500	0.5	-0.805600
21.216833	0.5	-0.806100
21.225167	0.5	-0.810000
21.233500	0.5	-0.809150
21.241833	0.5	-0.806700
21.250167	0.5	-0.805700
21.258500	0.5	-0.805200
21.266833	0.5	-0.805950
21.275167	0.5	-0.809050
21.283500	0.5	-0.812600
21.291833	0.5	-0.813200
21.300167	0.5	-0.813450
21.308500	0.5	-0.812300
21.316833	0.5	-0.811900
21.325167	0.5	-0.810350
21.333500	0.5	-0.809700
21.341833	0.5	-0.807150
21.350167	0.5	-0.806000
21.358500	0.5	-0.805350
21.366833	0.5	-0.803650
21.375167	0.5	-0.801450
21.383500	0.5	-0.799500
21.391833	0.5	-0.798850
21.400167	0.5	-0.797300
21.408500	0.5	-0.797800
21.416833	0.5	-0.798950
21.425167	0.5	-0.795850
21.433500	0.5	-0.793600
21.441833	0.5	-0.792850
21.450167	0.5	-0.792550
21.458500	0.5	-0.795950
21.466833	0.5	-0.798300
21.475167	0.5	-0.799800
21.483500	0.5	-0.799900
21.491833	0.5	-0.799150
21.500167	0.5	-0.797550
21.508500	0.5	-0.797050
21.516833	0.5	-0.795700
21.525167	0.5	-0.794050
21.533500	0.5	-0.790750
21.541833	0.5	-0.787500
21.550167	0.5	-0.783000
21.558500	0.5	-0.781200
21.566833	0.5	-0.780600
21.575167	0.5	-0.778350
21.583500	0.5	-0.775100
21.591833	0.5	-0.775050
21.600167	0.5	-0.778050
21.608500	0.5	-0.776500
21.616833	0.5	-0.773300
21.625167	0.5	-0.771750
21.633500	0.5	-0.770600
21.641833	0.5	-0.771200
21.650167	0.5	-0.773800
21.658500	0.5	-0.774950
21.666833	0.5	-0.775150
21.675167	0.5	-0.774550
21.683500	0.5	-0.772600
21.691833	0.5	-0.770900
21.700167	0.5	-0.769100
21.708500	0.5	-0.766650
21.716833	0.5	-0.762950
21.725167	0.5	-0.759100
21.733500	0.5	-0.757450
21.741833	0.5	-0.756050
21.750167	0.5	-0.752900
21.758500	0.5	-0.749450
21.766833	0.5	-0.747800
21.775167	0.5	-0.745800
21.783500	0.5	-0.746050
21.791833	0.5	-0.744400
21.800167	0.5	-0.740500
21.808500	0.5	-0.736700
21.816833	0.5	-0.734450
21.825167	0.5	-0.731600
21.833500	0.5	-0.733450
21.841833	0.5	-0.733600
21.850167	0.5	-0.732600
21.858500	0.5	-0.730100
21.866833	0.5	-0.726500
21.875167	0.5	-0.722300
21.883500	0.5	-0.719300
21.891833	0.5	-0.714900
21.900167	0.5	-0.710400
21.908500	0.5	-0.704850
21.916833	0.5	-0.697500
21.925167	0.5	-0.689900
21.933500	0.5	-0.684000
21.941833	0.5	-0.679400
21.950167	0.5	-0.673300
21.958500	0.5	-0.666000
21.966833	0.5	-0.661450
21.975167	0.5	-0.658300
21.983500	0.5	-0.652300
21.991833	0.5	-0.644450
22.000167	0.5	-0.637350
22.008500	0.5	-0.630450
22.016833	0.5	-0.626150
22.025167	0.5	-0.622450
22.033500	0.5	-0.617800
22.041833	0.5	-0.612400
22.050167	0.5	-0.605050
22.058500	0.5	-0.598000
22.066833	0.5	-0.589100
22.075167	0.5	-0.582100
22.083500	0.5	-0.572750
22.091833	0.5	-0.563400
22.100167	0.5	-0.553850
22.108500	0.5	-0.545900
22.116833	0.5	-0.536700
22.125167	0.5	-0.527650
22.133500	0.5	-0.519550
22.141833	0.5	-0.511650
22.150167	0.5	-0.504100
22.158500	0.5	-0.501150
22.166833	0.5	-0.494200
22.175167	0.5	-0.486050
22.183500	0.5	-0.478500
22.191833	0.5	-0.472650
22.200167	0.5	-0.467350
22.208500	0.5	-0.466750
22.216833	0.5	-0.465050
22.225167	0.5	-0.462500
22.233500	0.5	-0.459950
22.241833	0.5	-0.456050
22.250167	0.5	-0.453100
22.258500	0.5	-0.449250
22.266833	0.5	-0.446750
22.275167	0.5	-0.443250
22.283500	0.5	-0.440750
22.291833	0.5	-0.437500
22.300167	0.5	-0.435350
22.308500	0.5	-0.435050
22.316833	0.5	-0.434750
22.325167	0.5	-0.435550
22.333500	0.5	-0.437300
22.341833	0.5	-0.441400
22.350167	0.5	-0.445950
22.358500	0.5	-0.447400
22.366833	0.5	-0.449550
22.375167	0.5	-0.453150
22.383500	0.5	-0.457550
22.391833	0.5	-0.464650
22.400167	0.5	-0.472900
22.408500	0.5	-0.479850
22.416833	0.5	-0.486550
22.425167	0.5	-0.491900
22.433500	0.5	-0.497200
22.441833	0.5	-0.502750
22.450167	0.5	-0.508550
22.458500	0.5	-0.515250
22.466833	0.5	-0.519900
22.475167	0.5	-0.526050
22.483500	0.5	-0.531050
22.491833	0.5	-0.536450
22.500167	0.5	-0.543850
22.508500	0.5	-0.549650
22.516833	0.5	-0.553400
22.525167	0.5	-0.560400
22.533500	0.5	-0.572300
22.541833	0.5	-0.579100
22.550167	0.5	-0.582800
22.558500	0.5	-0.588700
22.566833	0.5	-0.595050
22.575167	0.5	-0.603450
22.583500	0.5	-0.614250
22.591833	0.5	-0.624200
22.600167	0.5	-0.632300
22.608500	0.5	-0.639800
22.616833	0.5	-0.645500
22.625167	0.5	-0.651150
22.633500	0.5	-0.655700
22.641833	0.5	-0.660750
22.650167	0.5	-0.663950
22.658500	0.5	-0.666700
22.666833	0.5	-0.668750
22.675167	0.5	-0.672850
22.683500	0.5	-0.676950
22.691833	0.5	-0.679550
22.700167	0.5	-0.683800
22.708500	0.5	-0.687500
22.716833	0.5	-0.694000
22.725167	0.5	-0.699050
22.733500	0.5	-0.700600
22.741833	0.5	-0.703250
22.750167	0.5	-0.706100
22.758500	0.5	-0.710050
22.766833	0.5	-0.717800
22.775167	0.5	-0.722950
22.783500	0.5	-0.727500
22.791833	0.5	-0.730750
22.800167	0.5	-0.733900
22.808500	0.5	-0.735200
22.816833	0.5	-0.737400
22.825167	0.5	-0.739000
22.833500	0.5	-0.740700
22.841833	0.5	-0.740950
22.850167	0.5	-0.742750
22.858500	0.5	-0.742300
22.866833	0.5	-0.742950
22.875167	0.5	-0.744100
22.883500	0.5	-0.745000
22.891833	0.5	-0.745850
22.900167	0.5	-0.748850
22.908500	0.5	-0.752950
22.916833	0.5	-0.753500
22.925167	0.5	-0.752300
22.933500	0.5	-0.753100
22.941833	0.5	-0.754000
22.950167	0.5	-0.757950
22.958500	0.5	-0.762800
22.966833	0.5	-0.766400
22.975167	0.5	-0.768000
22.983500	0.5	-0.768800
22.991833	0.5	-0.769900
23.000167	0.5	-0.770200
23.008500	0.5	-0.770900
23.016833	0.5	-0.769950
23.025167	0.5	-0.769400
23.033500	0.5	-0.767600
23.041833	0.5	-0.765900
23.050167	0.5	-0.765650
23.058500	0.5	-0.765150
23.066833	0.5	-0.764600
23.075167	0.5	-0.763750
23.083500	0.5	-0.763700
23.091833	0.5	-0.767600
23.100167	0.5	-0.768200
23.108500	0.5	-0.766850
23.116833	0.5	-0.765550
23.125167	0.5	-0.765750
23.133500	0.5	-0.765700
23.141833	0.5	-0.770200
23.150167	0.5	-0.772800
23.158500	0.5	-0.775150
23.166833	0.5	-0.775550
23.175167	0.5	-0.775100
23.183500	0.5	-0.774450
23.191833	0.5	-0.774050
23.200167	0.5	-0.772900
23.208500	0.5	-0.770900
23.216833	0.5	-0.769000
23.225167	0.5	-0.767400
23.233500	0.5	-0.765550
23.241833	0.5	-0.764150
23.250167	0.5	-0.762250
23.258500	0.5	-0.760200
23.266833	0.5	-0.758200
23.275167	0.5	-0.759500
23.283500	0.5	-0.760900
23.291833	0.5	-0.757900
23.300167	0.5	-0.755750
23.308500	0.5	-0.753900
23.316833	0.5	-0.753900
23.325167	0.5	-0.756400
23.333500	0.5	-0.758650
23.341833	0.5	-0.759150
23.350167	0.5	-0.759400
23.358500	0.5	-0.758550
23.366833	0.5	-0.757100
23.375167	0.5	-0.755100
23.383500	0.5	-0.755150
23.391833	0.5	-0.752900
23.400167	0.5	-0.749950
23.408500	0.5	-0.749250
23.416833	0.5	-0.748800
23.425167	0.5	-0.747000
23.433500	0.5	-0.745500
23.441833	0.5	-0.745500
23.450167	0.5	-0.742700
23.458500	0.5	-0.742000
23.466833	0.5	-0.745000
23.475167	0.5	-0.744000
23.483500	0.5	-0.741750
23.491833	0.5	-0.740300
23.500167	0.5	-0.739350
23.508500	0.5	-0.739850
23.516833	0.5	-0.743500
23.525167	0.5	-0.746750
23.533500	0.5	-0.748150
23.541833	0.5	-0.748950
23.550167	0.5	-0.748500
23.558500	0.5	-0.749250
23.566833	0.5	-0.748550
23.575167	0.5	-0.749000
23.583500	0.5	-0.747350
23.591833	0.5	-0.746100
23.600167	0.5	-0.744750
23.608500	0.5	-0.745500
23.616833	0.5	-0.745500
23.625167	0.5	-0.744300
23.633500	0.5	-0.743500
23.641833	0.5	-0.745050
23.650167	0.5	-0.747900
23.658500	0.5	-0.749600
23.666833	0.5	-0.748000
23.675167	0.5	-0.747550
23.683500	0.5	-0.747300
23.691833	0.5	-0.748250
23.700167	0.5	-0.752700
23.708500	0.5	-0.756900
23.716833	0.5	-0.759650
23.725167	0.5	-0.761900
23.733500	0.5	-0.762350
23.741833	0.5	-0.762000
23.750167	0.5	-0.762000
23.758500	0.5	-0.761900
23.766833	0.5	-0.761550
23.775167	0.5	-0.760450
23.783500	0.5	-0.761650
23.791833	0.5	-0.761950
23.800167	0.5	-0.760200
23.808500	0.5	-0.760850
23.816833	0.5	-0.761400
23.825167	0.5	-0.759150
23.833500	0.5	-0.759350
23.841833	0.5	-0.763200
23.850167	0.5	-0.761600
23.858500	0.5	-0.760850
23.866833	0.5	-0.760400
23.875167	0.5	-0.759900
23.883500	0.5	-0.761950
23.891833	0.5	-0.765100
23.900167	0.5	-0.768450
23.908500	0.5	-0.768700
23.916833	0.5	-0.768850
23.925167	0.5	-0.768200
23.933500	0.5	-0.767950
23.941833	0.5	-0.766750
23.950167	0.5	-0.765350
23.958500	0.5	-0.763650
23.966833	0.5	-0.760800
23.975167	0.5	-0.758800
23.983500	0.5	-0.757650
23.991833	0.5	-0.756400
24.000167	0.5	-0.754000
24.008500	0.5	-0.753050
24.016833	0.5	-0.751850
24.025167	0.5	-0.754950
24.033500	0.5	-0.754500
24.041833	0.5	-0.751200
24.050167	0.5	-0.749250
24.058500	0.5	-0.747350
24.066833	0.5	-0.747800
24.075167	0.5	-0.751100
24.083500	0.5	-0.752500
24.091833	0.5	-0.754150
24.100167	0.5	-0.753800
24.108500	0.5	-0.752000
24.116833	0.5	-0.749600
24.125167	0.5	-0.748950
24.133500	0.5	-0.746850
24.141833	0.5	-0.744750
24.150167	0.5	-0.741800
24.158500	0.5	-0.742650
24.166833	0.5	-0.740500
24.175167	0.5	-0.739000
24.183500	0.5	-0.736400
24.191833	0.5	-0.734100
24.200167	0.5	-0.732900
24.208500	0.5	-0.734200
24.216833	0.5	-0.733900
24.225167	0.5	-0.730950
24.233500	0.5	-0.727800
24.241833	0.5	-0.725800
24.250167	0.5	-0.725250
24.258500	0.5	-0.727650
24.266833	0.5	-0.729450
24.275167	0.5	-0.730050
24.283500	0.5	-0.730400
24.291833	0.5	-0.729550
24.300167	0.5	-0.728900
24.308500	0.5	-0.727950
24.316833	0.5	-0.727650
24.325167	0.5	-0.726250
24.333500	0.5	-0.724500
24.341833	0.5	-0.722350
24.350167	0.5	-0.720700
24.358500	0.5	-0.717750
24.366833	0.5	-0.716100
24.375167	0.5	-0.715450
24.383500	0.5	-0.714000
24.391833	0.5	-0.712500
24.400167	0.5	-0.717000
24.408500	0.5	-0.716600
24.416833	0.5	-0.714900
24.425167	0.5	-0.713850
24.433500	0.5	-0.713500
24.441833	0.5	-0.715250
24.450167	0.5	-0.719450
24.458500	0.5	-0.722350
24.466833	0.5	-0.724100
24.475167	0.5	-0.725300
24.483500	0.5	-0.724850
24.491833	0.5	-0.725200
24.500167	0.5	-0.724400
24.508500	0.5	-0.724450
24.516833	0.5	-0.722300
24.525167	0.5	-0.720650
24.533500	0.5	-0.717000
24.541833	0.5	-0.716300
24.550167	0.5	-0.717200
24.558500	0.5	-0.716650
24.566833	0.5	-0.716150
24.575167	0.5	-0.717400
24.583500	0.5	-0.721750
24.591833	0.5	-0.724150
24.600167	0.5	-0.723200
24.608500	0.5	-0.722200
24.616833	0.5	-0.722250
24.625167	0.5	-0.724300
24.633500	0.5	-0.729000
24.641833	0.5	-0.733800
24.650167	0.5	-0.736500
24.658500	0.5	-0.738950
24.666833	0.5	-0.740200
24.675167	0.5	-0.741000
24.683500	0.5	-0.741000
24.691833	0.5	-0.741650
24.700167	0.5	-0.741800
24.708500	0.5	-0.741650
24.716833	0.5	-0.742300
24.725167	0.5	-0.742550
24.733500	0.5	-0.741000
24.741833	0.5	-0.740550
24.750167	0.5	-0.742600
24.758500	0.5	-0.743300
24.766833	0.5	-0.744150
24.775167	0.5	-0.749050
24.783500	0.5	-0.748400
24.791833	0.5	-0.748100
24.800167	0.5	-0.748600
24.808500	0.5	-0.749750
24.816833	0.5	-0.754200
24.825167	0.5	-0.759650
24.833500	0.5	-0.764650
24.841833	0.5	-0.765900
24.850167	0.5	-0.768550
24.858500	0.5	-0.768600
24.866833	0.5	-0.770350
24.875167	0.5	-0.771150
24.883500	0.5	-0.771850
24.891833	0.5	-0.770950
24.900167	0.5	-0.769750
24.908500	0.5	-0.767650
24.916833	0.5	-0.767950
24.925167	0.5	-0.769100
24.933500	0.5	-0.769100
24.941833	0.5	-0.768750
24.950167	0.5	-0.769550
24.958500	0.5	-0.774900
24.966833	0.5	-0.777000
24.975167	0.5	-0.776700
24.983500	0.5	-0.777550
24.991833	0.5	-0.777200
25.000167	0.5	-0.778950
25.008500	0.5	-0.784050
25.016833	0.5	-0.788000
25.025167	0.5	-0.791450
25.033500	0.5	-0.792750
25.041833	0.5	-0.794400
25.050167	0.5	-0.793600
25.058500	0.5	-0.794000
25.066833	0.5	-0.794000
25.075167	0.5	-0.794300
25.083500	0.5	-0.792100
25.091833	0.5	-0.791900
25.100167	0.5	-0.791750
25.108500	0.5	-0.791100
25.116833	0.5	-0.791700
25.125167	0.5	-0.791350
25.133500	0.5	-0.790850
25.141833	0.5	-0.791950
25.150167	0.5	-0.794400
25.158500	0.5	-0.792950
25.166833	0.5	-0.791300
25.175167	0.5	-0.790700
25.183500	0.5	-0.790800
25.191833	0.5	-0.794800
25.200167	0.5	-0.798450
25.208500	0.5	-0.800450
25.216833	0.5	-0.801500
25.225167	0.5	-0.801950
25.233500	0.5	-0.801700
25.241833	0.5	-0.802750
25.250167	0.5	-0.802300
25.258500	0.5	-0.801500
25.266833	0.5	-0.799500
25.275167	0.5	-0.796850
25.283500	0.5	-0.794300
25.291833	0.5	-0.792600
25.300167	0.5	-0.791750
25.308500	0.5	-0.792200
25.316833	0.5	-0.790500
25.325167	0.5	-0.789100
25.333500	0.5	-0.793350
25.341833	0.5	-0.793450
25.350167	0.5	-0.791950
25.358500	0.5	-0.790050
25.366833	0.5	-0.790000
25.375167	0.5	-0.791000
25.383500	0.5	-0.795850
25.391833	0.5	-0.798850
25.400167	0.5	-0.800400
25.408500	0.5	-0.800350
25.416833	0.5	-0.800100
25.425167	0.5	-0.799150
25.433500	0.5	-0.798800
25.441833	0.5	-0.797600
25.450167	0.5	-0.795600
25.458500	0.5	-0.792950
25.466833	0.5	-0.790050
25.475167	0.5	-0.788050
25.483500	0.5	-0.787950
25.491833	0.5	-0.786100
25.500167	0.5	-0.783350
25.508500	0.5	-0.783600
25.516833	0.5	-0.786200
25.525167	0.5	-0.785950
25.533500	0.5	-0.783350
25.541833	0.5	-0.781400
25.550167	0.5	-0.779300
25.558500	0.5	-0.779200
25.566833	0.5	-0.781900
25.575167	0.5	-0.784900
25.583500	0.5	-0.785350
25.591833	0.5	-0.785450
25.600167	0.5	-0.784700
25.608500	0.5	-0.783250
25.616833	0.5	-0.781550
25.625167	0.5	-0.780450
25.633500	0.5	-0.778150
25.641833	0.5	-0.776400
25.650167	0.5	-0.775250
25.658500	0.5	-0.774600
25.666833	0.5	-0.772600
25.675167	0.5	-0.769650
25.683500	0.5	-0.769850
25.691833	0.5	-0.769600
25.700167	0.5	-0.768700
25.708500	0.5	-0.771900
25.716833	0.5	-0.769300
25.725167	0.5	-0.768100
25.733500	0.5	-0.766550
25.741833	0.5	-0.766000
25.750167	0.5	-0.767950
25.758500	0.5	-0.771400
25.766833	0.5	-0.774050
25.775167	0.5	-0.774750
25.783500	0.5	-0.775750
25.791833	0.5	-0.774450
25.800167	0.5	-0.774700
25.808500	0.5	-0.774200
25.816833	0.5	-0.774650
25.825167	0.5	-0.772450
25.833500	0.5	-0.771350
25.841833	0.5	-0.769600
25.850167	0.5	-0.768700
25.858500	0.5	-0.769600
25.866833	0.5	-0.768900
25.875167	0.5	-0.766850
25.883500	0.5	-0.766650
25.891833	0.5	-0.770550
25.900167	0.5	-0.771100
25.908500	0.5	-0.769500
25.916833	0.5	-0.768200
25.925167	0.5	-0.767350
25.933500	0.5	-0.768950
25.941833	0.5	-0.772100
25.950167	0.5	-0.775800
25.958500	0.5	-0.777600
25.966833	0.5	-0.778200
25.975167	0.5	-0.778650
25.983500	0.5	-0.778050
25.991833	0.5	-0.778250
26.000167	0.5	-0.777200
26.008500	0.5	-0.776300
26.016833	0.5	-0.774000
26.025167	0.5	-0.774950
26.033500	0.5	-0.775900
26.041833	0.5	-0.774950
26.050167	0.5	-0.773100
26.058500	0.5	-0.771900
26.066833	0.5	-0.771350
26.075167	0.5	-0.772900
26.083500	0.5	-0.775300
26.091833	0.5	-0.773450
26.100167	0.5	-0.771000
26.108500	0.5	-0.769250
26.116833	0.5	-0.769250
26.125167	0.5	-0.773050
26.133500	0.5	-0.776450
26.141833	0.5	-0.779850
26.150167	0.5	-0.780200
26.158500	0.5	-0.780950
26.166833	0.5	-0.780800
26.175167	0.5	-0.780600
26.183500	0.5	-0.781400
26.191833	0.5	-0.780950
26.200167	0.5	-0.780600
26.208500	0.5	-0.779650
26.216833	0.5	-0.779750
26.225167	0.5	-0.779550
26.233500	0.5	-0.779050
26.241833	0.5	-0.778350
26.250167	0.5	-0.779050
26.258500	0.5	-0.778900
26.266833	0.5	-0.783300
26.275167	0.5	-0.783350
26.283500	0.5	-0.783500
26.291833	0.5	-0.782550
26.300167	0.5	-0.784550
26.308500	0.5	-0.786150
26.316833	0.5	-0.790450
26.325167	0.5	-0.794150
26.333500	0.5	-0.796850
26.341833	0.5	-0.798250
26.350167	0.5	-0.799350
26.358500	0.5	-0.799750
26.366833	0.5	-0.800700
26.375167	0.5	-0.800400
26.383500	0.5	-0.799850
26.391833	0.5	-0.798400
26.400167	0.5	-0.797100
26.408500	0.5	-0.796200
26.416833	0.5	-0.796950
26.425167	0.5	-0.798300
26.433500	0.5	-0.796750
26.441833	0.5	-0.796650
26.450167	0.5	-0.800000
26.458500	0.5	-0.801200
26.466833	0.5	-0.800600
26.475167	0.5	-0.799050
26.483500	0.5	-0.799100
26.491833	0.5	-0.799650
26.500167	0.5	-0.802950
26.508500	0.5	-0.808000
26.516833	0.5	-0.810200
26.525167	0.5	-0.812050
26.533500	0.5	-0.812050
26.541833	0.5	-0.811950
26.550167	0.5	-0.811550
26.558500	0.5	-0.812150
26.566833	0.5	-0.811200
26.575167	0.5	-0.810000
26.583500	0.5	-0.809650
26.591833	0.5	-0.810450
26.600167	0.5	-0.809150
26.608500	0.5	-0.806350
26.616833	0.5	-0.806650
26.625167	0.5	-0.805200
26.633500	0.5	-0.804300
26.641833	0.5	-0.808300
26.650167	0.5	-0.806250
26.658500	0.5	-0.805400
26.666833	0.5	-0.803800
26.675167	0.5	-0.803300
26.683500	0.5	-0.805550
26.691833	0.5	-0.809600
26.700167	0.5	-0.812250
26.708500	0.5	-0.813600
26.716833	0.5	-0.813100
26.725167	0.5	-0.812300
26.733500	0.5	-0.811850
26.741833	0.5	-0.811950
26.750167	0.5	-0.811450
26.758500	0.5	-0.808900
26.766833	0.5	-0.806850
26.775167	0.5	-0.805700
26.783500	0.5	-0.803500
26.791833	0.5	-0.803550
26.800167	0.5	-0.802350
26.808500	0.5	-0.800850
26.816833	0.5	-0.800800
26.825167	0.5	-0.804950
26.833500	0.5	-0.805250
26.841833	0.5	-0.803800
26.850167	0.5	-0.802300
26.858500	0.5	-0.801250
26.866833	0.5	-0.801200
26.875167	0.5	-0.804250
26.883500	0.5	-0.807900
26.891833	0.5	-0.808650
26.900167	0.5	-0.809950
26.908500	0.5	-0.809500
26.916833	0.5	-0.809050
26.925167	0.5	-0.807750
26.933500	0.5	-0.806650
26.941833	0.5	-0.805550
26.950167	0.5	-0.802750
26.958500	0.5	-0.803500
26.966833	0.5	-0.804000
26.975167	0.5	-0.803350
26.983500	0.5	-0.801300
26.991833	0.5	-0.800250
27.000167	0.5	-0.799600
27.008500	0.5	-0.800000
27.016833	0.5	-0.802000
27.025167	0.5	-0.799250
27.033500	0.5	-0.796850
27.041833	0.5	-0.794900
27.050167	0.5	-0.794850
27.058500	0.5	-0.797300
27.066833	0.5	-0.799700
27.075167	0.5	-0.802050
27.083500	0.5	-0.801600
27.091833	0.5	-0.801750
27.100167	0.5	-0.800250
27.108500	0.5	-0.799800
27.116833	0.5	-0.798450
27.125167	0.5	-0.797900
27.133500	0.5	-0.795400
27.141833	0.5	-0.793650
27.150167	0.5	-0.793650
27.158500	0.5	-0.792850
27.166833	0.5	-0.791750
27.175167	0.5	-0.790950
27.183500	0.5	-0.790350
27.191833	0.5	-0.788250
27.200167	0.5	-0.791450
27.208500	0.5	-0.791300
27.216833	0.5	-0.789750
27.225167	0.5	-0.788100
27.233500	0.5	-0.788450
27.241833	0.5	-0.790650
27.250167	0.5	-0.794850
27.258500	0.5	-0.798900
27.266833	0.5	-0.801750
27.275167	0.5	-0.804150
27.283500	0.5	-0.806150
27.291833	0.5	-0.808000
27.300167	0.5	-0.810700
27.308500	0.5	-0.812850
27.316833	0.5	-0.815150
27.325167	0.5	-0.816550
27.333500	0.5	-0.822600
27.341833	0.5	-0.827850
27.350167	0.5	-0.833400
27.358500	0.5	-0.840550
27.366833	0.5	-0.847300
27.375167	0.5	-0.856550
27.383500	0.5	-0.871350
27.391833	0.5	-0.887050
27.400167	0.5	-0.903450
27.408500	0.5	-0.920400
27.416833	0.5	-0.942800
27.425167	0.5	-0.968300
27.433500	0.5	-1.001350
27.441833	0.5	-1.040600
27.450167	0.5	-1.082100
27.458500	0.5	-1.126500
27.466833	0.5	-1.176500
27.475167	0.5	-1.229900
27.483500	0.5	-1.288900
27.491833	0.5	-1.353550
27.500167	0.5	-1.421200
27.508500	0.5	-1.494400
27.516833	0.5	-1.571950
27.525167	0.5	-1.655550
27.533500	0.5	-1.742300
27.541833	0.5	-1.828200
27.550167	0.5	-1.916450
27.558500	0.5	-2.009450
27.566833	0.5	-2.100300
27.575167	0.5	-2.194850
27.583500	0.5	-2.280550
27.591833	0.5	-2.360550
27.600167	0.5	-2.434750
27.608500	0.5	-2.504200
27.616833	0.5	-2.563300
27.625167	0.5	-2.613100
27.633500	0.5	-2.644250
27.641833	0.5	-2.659150
27.650167	0.5	-2.652350
27.658500	0.5	-2.625600
27.666833	0.5	-2.576050
27.675167	0.5	-2.507200
27.683500	0.5	-2.413050
27.691833	0.5	-2.295550
27.700167	0.5	-2.155300
27.708500	0.5	-1.995600
27.716833	0.5	-1.810750
27.725167	0.5	-1.608050
27.733500	0.5	-1.385550
27.741833	0.5	-1.139250
27.750167	0.5	-0.875000
27.758500	0.5	-0.602650
27.766833	0.5	-0.309650
27.775167	0.5	0.002700
27.783500	0.5	0.331750
27.791833	0.5	0.674400
27.800167	0.5	1.038450
27.808500	0.5	1.420800
27.816833	0.5	1.824650
27.825167	0.5	2.238500
27.833500	0.5	2.646900
27.841833	0.5	3.042750
27.850167	0.5	3.421650
27.858500	0.5	3.787100
27.866833	0.5	4.140350
27.875167	0.5	4.489050
27.883500	0.5	4.832750
27.891833	0.5	5.172700
27.900167	0.5	5.506800
27.908500	0.5	5.838750
27.916833	0.5	6.168250
27.925167	0.5	6.491700
27.933500	0.5	6.812500
27.941833	0.5	7.124100
27.950167	0.5	7.424600
27.958500	0.5	7.723150
27.966833	0.5	8.010400
27.975167	0.5	8.289200
27.983500	0.5	8.551650
27.991833	0.5	8.803750
28.000167	0.5	9.041200
28.008500	0.5	9.270850
28.016833	0.5	9.491000
28.025167	0.5	9.705500
28.033500	0.5	9.910300
28.041833	0.5	10.106000
28.050167	0.5	10.297450
28.058500	0.5	10.477250
28.066833	0.5	10.654200
28.075167	0.5	10.822850
28.083500	0.5	10.987250
28.091833	0.5	11.144850
28.100167	0.5	11.293900
28.108500	0.5	11.437000
28.116833	0.5	11.572600
28.125167	0.5	11.709650
28.133500	0.5	11.835650
28.141833	0.5	11.963850
28.150167	0.5	12.092350
28.158500	0.5	12.216550
28.166833	0.5	12.335400
28.175167	0.5	12.443850
28.183500	0.5	12.538350
28.191833	0.5	12.616900
28.200167	0.5	12.682900
28.208500	0.5	12.740350
28.216833	0.5	12.806200
28.225167	0.5	12.889900
28.233500	0.5	12.981900
28.241833	0.5	13.094400
28.250167	0.5	13.212950
28.258500	0.5	13.329000
28.266833	0.5	13.436550
28.275167	0.5	13.516350
28.283500	0.5	13.584600
28.291833	0.5	13.646350
28.300167	0.5	13.708650
28.308500	0.5	13.784400
28.316833	0.5	13.873550
28.325167	0.5	13.971850
28.333500	0.5	14.063250
28.341833	0.5	14.137600
28.350167	0.5	14.194200
28.358500	0.5	14.233350
28.366833	0.5	14.272000
28.375167	0.5	14.325500
28.383500	0.5	14.407750
28.391833	0.5	14.511750
28.400167	0.5	14.614200
28.408500	0.5	14.697850
28.416833	0.5	14.748650
28.425167	0.5	14.764950
28.433500	0.5	14.768750
28.441833	0.5	14.766950
28.450167	0.5	14.779400
28.458500	0.5	14.796350
28.466833	0.5	14.816050
28.475167	0.5	14.845200
28.483500	0.5	14.874750
28.491833	0.5	14.916400
28.500167	0.5	14.955500
28.508500	0.5	14.996700
28.516833	0.5	15.037800
28.525167	0.5	15.096950
28.533500	0.5	15.118400
28.541833	0.5	15.159700
28.550167	0.5	15.192100
28.558500	0.5	15.226400
28.566833	0.5	15.249200
28.575167	0.5	15.272400
28.583500	0.5	15.292800
28.591833	0.5	15.306950
28.600167	0.5	15.322350
28.608500	0.5	15.328900
28.616833	0.5	15.337800
28.625167	0.5	15.337250
28.633500	0.5	15.347450
28.641833	0.5	15.368750
28.650167	0.5	15.389650
28.658500	0.5	15.423650
28.666833	0.5	15.467800
28.675167	0.5	15.515500
28.683500	0.5	15.568550
28.691833	0.5	15.621000
28.700167	0.5	15.663750
28.708500	0.5	15.694600
28.716833	0.5	15.713300
28.725167	0.5	15.729750
28.733500	0.5	15.741200
28.741833	0.5	15.750450
28.750167	0.5	15.758400
28.758500	0.5	15.772500
28.766833	0.5	15.796950
28.775167	0.5	15.820700
28.783500	0.5	15.851550
28.791833	0.5	15.891100
28.800167	0.5	15.914200
28.808500	0.5	15.937250
28.816833	0.5	15.951450
28.825167	0.5	15.960900
28.833500	0.5	15.983150
28.841833	0.5	16.023550
28.850167	0.5	16.064150
28.858500	0.5	16.104400
28.866833	0.5	16.146950
28.875167	0.5	16.177800
28.883500	0.5	16.202000
28.891833	0.5	16.220450
28.900167	0.5	16.239050
28.908500	0.5	16.259300
28.916833	0.5	16.295900
28.925167	0.5	16.344600
28.933500	0.5	16.408450
28.941833	0.5	16.489300
28.950167	0.5	16.575800
28.958500	0.5	16.662400
28.966833	0.5	16.743250
28.975167	0.5	16.807850
28.983500	0.5	16.835450
28.991833	0.5	16.841200
29.000167	0.5	16.821000
29.008500	0.5	16.788900
29.016833	0.5	16.762900
29.025167	0.5	16.750700
29.033500	0.5	16.751700
29.041833	0.5	16.765850
29.050167	0.5	16.792600
29.058500	0.5	16.827250
29.066833	0.5	16.845400
29.075167	0.5	16.867050
29.083500	0.5	16.900250
29.091833	0.5	16.928450
29.100167	0.5	16.956100
29.108500	0.5	16.997600
29.116833	0.5	17.028200
29.125167	0.5	17.058650
29.133500	0.5	17.080150
29.141833	0.5	17.115450
29.150167	0.5	17.153150
29.158500	0.5	17.196850
29.166833	0.5	17.257800
29.175167	0.5	17.314200
29.183500	0.5	17.385200
29.191833	0.5	17.438500
29.200167	0.5	17.472850
29.208500	0.5	17.495000
29.216833	0.5	17.499200
29.225167	0.5	17.498300
29.233500	0.5	17.486750
29.241833	0.5	17.494700
29.250167	0.5	17.507500
29.258500	0.5	17.510300
29.266833	0.5	17.531500
29.275167	0.5	17.559200
29.283500	0.5	17.584500
29.291833	0.5	17.627200
29.300167	0.5	17.688000
29.308500	0.5	17.772600
29.316833	0.5	17.848700
29.325167	0.5	17.949400
29.333500	0.5	18.048650
29.341833	0.5	18.165200
29.350167	0.5	18.281450
29.358500	0.5	18.375150
29.366833	0.5	18.477250
29.375167	0.5	18.556800
29.383500	0.5	18.615900
29.391833	0.5	18.670900
29.400167	0.5	18.696550
29.408500	0.5	18.705950
29.416833	0.5	18.706050
29.425167	0.5	18.698450
29.433500	0.5	18.705050
29.441833	0.5	18.708400
29.450167	0.5	18.697950
29.458500	0.5	18.694950
29.466833	0.5	18.690900
29.475167	0.5	18.707700
29.483500	0.5	18.740500
29.491833	0.5	18.813350
29.500167	0.5	18.896500
29.508500	0.5	19.022600
29.516833	0.5	19.160550
29.525167	0.5	19.327800
29.533500	0.5	19.475450
29.541833	0.5	19.606050
29.550167	0.5	19.707550
29.558500	0.5	19.770700
29.566833	0.5	19.799200
29.575167	0.5	19.777500
29.583500	0.5	19.710350
29.591833	0.5	19.615600
29.600167	0.5	19.494750
29.608500	0.5	19.376850
29.616833	0.5	19.258000
29.625167	0.5	19.173200
29.633500	0.5	19.117500
29.641833	0.5	19.106200
29.650167	0.5	19.128500
29.658500	0.5	19.202800
29.666833	0.5	19.302000
29.675167	0.5	19.428650
29.683500	0.5	19.545900
29.691833	0.5	19.647000
29.700167	0.5	19.711600
29.708500	0.5	19.776350
29.716833	0.5	19.854400
29.725167	0.5	20.015500
29.733500	0.5	20.294800
29.741833	0.5	20.761500
29.750167	0.5	21.409600
29.758500	0.5	22.226150
29.766833	0.5	23.315850
29.775167	0.5	24.098950
29.783500	0.5	24.665550
29.791833	0.5	24.935350
29.800167	0.5	24.927850
29.808500	0.5	24.656250
29.816833	0.5	24.230700
29.825167	0.5	23.734400
29.833500	0.5	23.258100
29.841833	0.5	22.830750
29.850167	0.5	22.519350
29.858500	0.5	22.344800
29.866833	0.5	22.315250
29.875167	0.5	22.403350
29.883500	0.5	22.553600
29.891833	0.5	22.697250
29.900167	0.5	22.813850
29.908500	0.5	22.831500
29.916833	0.5	22.771050
29.925167	0.5	22.607500
29.933500	0.5	22.388950
29.941833	0.5	22.145300
29.950167	0.5	21.903500
29.958500	0.5	21.674300
29.966833	0.5	21.460650
29.975167	0.5	21.270750
29.983500	0.5	21.088250
29.991833	0.5	20.933950
30.000167	0.5	20.814500
30.008500	0.5	20.709100
30.016833	0.5	20.626300
30.025167	0.5	20.567950
30.033500	0.5	20.532050
30.041833	0.5	20.515000
30.050167	0.5	20.501450
30.058500	0.5	20.472700
30.066833	0.5	20.456050
30.075167	0.5	20.425650
30.083500	0.5	20.381950
30.091833	0.5	20.349500
30.100167	0.5	20.305650
30.108500	0.5	20.275600
30.116833	0.5	20.241150
30.125167	0.5	20.225000
30.133500	0.5	20.215400
30.141833	0.5	20.220200
30.150167	0.5	20.664550
30.158500	0.5	28.746750
30.166833	0.5	57.280851
30.175167	0.5	111.608952
30.183500	0.5	141.213402
30.191833	0.5	150.710752
30.200167	0.5	147.563552
30.208500	0.5	153.700152
30.216833	0.5	142.712152
30.225167	0.5	115.870052
30.233500	0.5	90.794101
30.241833	0.5	69.966351
30.250167	0.5	53.704651
30.258500	0.5	42.387351
30.266833	0.5	35.300501
30.275167	0.5	31.153200
30.283500	0.5	28.754000
30.291833	0.5	27.338050
30.300167	0.5	26.408850
30.308500	0.5	25.649100
30.316833	0.5	24.958500
30.325167	0.5	24.266950
30.333500	0.5	23.593400
30.341833	0.5	22.928300
30.350167	0.5	22.319200
30.358500	0.5	21.794500
30.366833	0.5	21.331100
30.375167	0.5	20.953850
30.383500	0.5	20.655450
30.391833	0.5	20.395750
30.400167	0.5	20.160500
30.408500	0.5	19.961450
30.416833	0.5	19.778500
30.425167	0.5	19.614400
30.433500	0.5	19.457400
30.441833	0.5	19.309050
30.450167	0.5	19.164800
30.458500	0.5	19.042350
30.466833	0.5	18.923350
30.475167	0.5	18.803500
30.483500	0.5	18.676300
30.491833	0.5	18.554300
30.500167	0.5	18.406650
30.508500	0.5	18.265900
30.516833	0.5	18.129250
30.525167	0.5	18.002200
30.533500	0.5	17.896850
30.541833	0.5	17.782950
30.550167	0.5	17.685800
30.558500	0.5	17.607000
30.566833	0.5	17.540050
30.575167	0.5	17.479650
30.583500	0.5	17.437450
30.591833	0.5	17.395900
30.600167	0.5	17.362300
30.608500	0.5	17.330750
30.616833	0.5	17.312650
30.625167	0.5	17.294750
30.633500	0.5	17.272200
30.641833	0.5	17.243900
30.650167	0.5	17.218550
30.658500	0.5	17.187850
30.666833	0.5	17.157450
30.675167	0.5	17.126900
30.683500	0.5	17.094550
30.691833	0.5	17.067000
30.700167	0.5	17.042350
30.708500	0.5	17.024500
30.716833	0.5	17.005500
30.725167	0.5	16.985400
30.733500	0.5	16.970550
30.741833	0.5	16.952450
30.750167	0.5	16.935600
30.758500	0.5	16.922900
30.766833	0.5	16.907100
30.775167	0.5	16.900950
30.783500	0.5	16.899700
30.791833	0.5	16.900250
30.800167	0.5	16.917100
30.808500	0.5	16.935650
30.816833	0.5	16.960600
30.825167	0.5	16.992300
30.833500	0.5	17.016200
30.841833	0.5	17.042750
30.850167	0.5	17.053200
30.858500	0.5	17.056850
30.866833	0.5	17.045800
30.875167	0.5	17.020600
30.883500	0.5	16.990500
30.891833	0.5	16.959700
30.900167	0.5	16.926800
30.908500	0.5	16.891200
30.916833	0.5	16.853800
30.925167	0.5	16.826450
30.933500	0.5	16.801200
30.941833	0.5	16.784050
30.950167	0.5	16.764650
30.958500	0.5	16.763250
30.966833	0.5	16.750300
30.975167	0.5	16.751700
30.983500	0.5	16.751400
30.991833	0.5	16.761900
31.000167	0.5	16.752800
31.008500	0.5	16.746050
31.016833	0.5	16.737800
31.025167	0.5	16.725300
31.033500	0.5	16.700350
31.041833	0.5	16.677250
31.050167	0.5	16.659050
31.058500	0.5	16.635150
31.066833	0.5	16.616450
31.075167	0.5	16.592800
31.083500	0.5	16.573100
31.091833	0.5	16.559900
31.100167	0.5	16.540950
31.108500	0.5	16.531300
31.116833	0.5	16.522800
31.125167	0.5	16.521200
31.133500	0.5	16.508000
31.141833	0.5	16.505650
31.150167	0.5	16.502750
31.158500	0.5	16.501050
31.166833	0.5	16.498000
31.175167	0.5	16.489500
31.183500	0.5	16.490200
31.191833	0.5	16.479500
31.200167	0.5	16.476750
31.208500	0.5	16.470900
31.216833	0.5	16.467350
31.225167	0.5	16.464850
31.233500	0.5	16.458600
31.241833	0.5	16.455050
31.250167	0.5	16.450900
31.258500	0.5	16.449650
31.266833	0.5	16.452300
31.275167	0.5	16.447750
31.283500	0.5	16.452050
31.291833	0.5	16.459900
31.300167	0.5	16.462900
31.308500	0.5	16.473750
31.316833	0.5	16.486700
31.325167	0.5	16.499800
31.333500	0.5	16.505550
31.341833	0.5	16.520950
31.350167	0.5	16.535350
31.358500	0.5	16.547500
31.366833	0.5	16.568400
31.375167	0.5	16.574150
31.383500	0.5	16.589000
31.391833	0.5	16.610500
31.400167	0.5	16.628900
31.408500	0.5	16.657350
31.416833	0.5	16.684000
31.425167	0.5	16.721000
31.433500	0.5	16.744250
31.441833	0.5	16.766250
31.450167	0.5	16.787750
31.458500	0.5	16.801400
31.466833	0.5	16.807400
31.475167	0.5	16.803650
31.483500	0.5	16.794250
31.491833	0.5	16.772900
31.500167	0.5	16.745100
31.508500	0.5	16.725000
31.516833	0.5	16.693900
31.525167	0.5	16.655150
31.533500	0.5	16.629300
31.541833	0.5	16.612800
31.550167	0.5	16.597850
31.558500	0.5	16.579000
31.566833	0.5	16.571050
31.575167	0.5	16.578800
31.583500	0.5	16.571900
31.591833	0.5	16.580350
31.600167	0.5	16.607600
31.608500	0.5	16.622800
31.616833	0.5	16.655900
31.625167	0.5	16.700950
31.633500	0.5	16.759600
31.641833	0.5	16.819200
31.650167	0.5	16.879500
31.658500	0.5	16.946700
31.666833	0.5	17.007100
31.675167	0.5	17.062500
31.683500	0.5	17.106200
31.691833	0.5	17.137900
31.700167	0.5	17.144350
31.708500	0.5	17.140950
31.716833	0.5	17.117500
31.725167	0.5	17.089150
31.733500	0.5	17.051900
31.741833	0.5	16.992450
31.750167	0.5	16.934950
31.758500	0.5	16.871800
31.766833	0.5	16.815000
31.775167	0.5	16.760700
31.783500	0.5	16.705450
31.791833	0.5	16.658500
31.800167	0.5	16.615400
31.808500	0.5	16.578350
31.816833	0.5	16.541000
31.825167	0.5	16.512300
31.833500	0.5	16.490850
31.841833	0.5	16.467250
31.850167	0.5	16.450800
31.858500	0.5	16.433050
31.866833	0.5	16.416800
31.875167	0.5	16.403250
31.883500	0.5	16.390900
31.891833	0.5	16.373950
31.900167	0.5	16.362350
31.908500	0.5	16.346450
31.916833	0.5	16.334650
31.925167	0.5	16.319050
31.933500	0.5	16.306900
31.941833	0.5	16.291650
31.950167	0.5	16.272750
31.958500	0.5	16.258250
31.966833	0.5	16.247350
31.975167	0.5	16.237100
31.983500	0.5	16.224400
31.991833	0.5	16.216500
32.000167	0.5	16.206950
32.008500	0.5	16.204800
32.016833	0.5	16.199100
32.025167	0.5	16.193700
32.033500	0.5	16.188050
32.041833	0.5	16.177850
32.050167	0.5	16.171500
32.058500	0.5	16.163650
32.066833	0.5	16.160250
32.075167	0.5	16.149350
32.083500	0.5	16.141250
32.091833	0.5	16.131050
32.100167	0.5	16.125450
32.108500	0.5	16.117550
32.116833	0.5	16.111000
32.125167	0.5	16.101450
32.133500	0.5	16.090650
32.141833	0.5	16.081650
32.150167	0.5	16.072750
32.158500	0.5	16.062550
32.166833	0.5	16.059800
32.175167	0.5	16.052350
32.183500	0.5	16.042050
32.191833	0.5	16.034950
32.200167	0.5	16.027550
32.208500	0.5	16.025050
32.216833	0.5	16.019500
32.225167	0.5	16.014250
32.233500	0.5	16.009750
32.241833	0.5	16.008700
32.250167	0.5	16.006100
32.258500	0.5	16.006750
32.266833	0.5	16.003900
32.275167	0.5	16.004800
32.283500	0.5	16.007600
32.291833	0.5	16.011600
32.300167	0.5	16.017550
32.308500	0.5	16.015250
32.316833	0.5	16.019550
32.325167	0.5	16.019250
32.333500	0.5	16.015750
32.341833	0.5	16.019100
32.350167	0.5	16.018350
32.358500	0.5	16.012600
32.366833	0.5	16.010300
32.375167	0.5	16.000400
32.383500	0.5	15.995100
32.391833	0.5	15.990850
32.400167	0.5	15.972850
32.408500	0.5	15.962550
32.416833	0.5	15.949400
32.425167	0.5	15.937850
32.433500	0.5	15.928200
32.441833	0.5	15.918300
32.450167	0.5	15.907400
32.458500	0.5	15.897050
32.466833	0.5	15.889400
32.475167	0.5	15.878700
32.483500	0.5	15.875550
32.491833	0.5	15.869500
32.500167	0.5	15.867550
32.508500	0.5	15.865200
32.516833	0.5	15.861850
32.525167	0.5	15.863000
32.533500	0.5	15.865800
32.541833	0.5	15.865650
32.550167	0.5	15.868500
32.558500	0.5	15.867700
32.566833	0.5	15.869000
32.575167	0.5	15.873500
32.583500	0.5	15.877800
32.591833	0.5	15.877100
32.600167	0.5	15.877650
32.608500	0.5	15.881950
32.616833	0.5	15.871800
32.625167	0.5	15.870150
32.633500	0.5	15.865850
32.641833	0.5	15.856550
32.650167	0.5	15.846900
32.658500	0.5	15.838350
32.666833	0.5	15.832950
32.675167	0.5	15.824950
32.683500	0.5	15.811500
32.691833	0.5	15.800500
32.700167	0.5	15.795050
32.708500	0.5	15.787000
32.716833	0.5	15.779700
32.725167	0.5	15.773450
32.733500	0.5	15.764000
32.741833	0.5	15.759550
32.750167	0.5	15.755250
32.758500	0.5	15.754800
32.766833	0.5	15.750850
32.775167	0.5	15.746100
32.783500	0.5	15.743200
32.791833	0.5	15.745100
32.800167	0.5	15.738600
32.808500	0.5	15.735450
32.816833	0.5	15.735800
32.825167	0.5	15.733200
32.833500	0.5	15.732800
32.841833	0.5	15.733650
32.850167	0.5	15.736150
32.858500	0.5	15.739650
32.866833	0.5	15.745750
32.875167	0.5	15.751900
32.883500	0.5	15.757250
32.891833	0.5	15.763900
32.900167	0.5	15.772250
32.908500	0.5	15.777850
32.916833	0.5	15.784750
32.925167	0.5	15.790550
32.933500	0.5	15.792650
32.941833	0.5	15.795400
32.950167	0.5	15.792300
32.958500	0.5	15.790450
32.966833	0.5	15.786400
32.975167	0.5	15.776250
32.983500	0.5	15.775500
32.991833	0.5	15.762850
33.000167	0.5	15.753850
33.008500	0.5	15.743450
33.016833	0.5	15.733950
33.025167	0.5	15.726250
33.033500	0.5	15.722400
33.041833	0.5	15.717550
33.050167	0.5	15.714350
33.058500	0.5	15.713500
33.066833	0.5	15.715100
33.075167	0.5	15.717400
33.083500	0.5	15.718250
33.091833	0.5	15.722900
33.100167	0.5	15.731100
33.108500	0.5	15.737450
33.116833	0.5	15.741800
33.125167	0.5	15.746300
33.133500	0.5	15.749200
33.141833	0.5	15.751750
33.150167	0.5	15.750850
33.158500	0.5	15.746300
33.166833	0.5	15.737950
33.175167	0.5	15.729650
33.183500	0.5	15.721800
33.191833	0.5	15.710200
33.200167	0.5	15.696200
33.208500	0.5	15.685000
33.216833	0.5	15.669850
33.225167	0.5	15.655050
33.233500	0.5	15.644800
33.241833	0.5	15.636250
33.250167	0.5	15.627900
33.258500	0.5	15.617350
33.266833	0.5	15.608250
33.275167	0.5	15.601850
33.283500	0.5	15.601800
33.291833	0.5	15.589750
33.300167	0.5	15.584700
33.308500	0.5	15.582450
33.316833	0.5	15.579100
33.325167	0.5	15.574250
33.333500	0.5	15.570900
33.341833	0.5	15.566900
33.350167	0.5	15.563350
33.358500	0.5	15.559700
33.366833	0.5	15.556700
33.375167	0.5	15.555850
33.383500	0.5	15.553350
33.391833	0.5	15.545950
33.400167	0.5	15.545000
33.408500	0.5	15.539750
33.416833	0.5	15.538950
33.425167	0.5	15.539100
33.433500	0.5	15.536550
33.441833	0.5	15.532350
33.450167	0.5	15.529450
33.458500	0.5	15.528050
33.466833	0.5	15.525350
33.475167	0.5	15.519800
33.483500	0.5	15.519550
33.491833	0.5	15.515250
33.500167	0.5	15.517300
33.508500	0.5	15.514150
33.516833	0.5	15.512850
33.525167	0.5	15.510900
33.533500	0.5	15.509500
33.541833	0.5	15.505550
33.550167	0.5	15.502800
33.558500	0.5	15.501700
33.566833	0.5	15.500500
33.575167	0.5	15.499300
33.583500	0.5	15.497800
33.591833	0.5	15.497600
33.600167	0.5	15.494550
33.608500	0.5	15.495150
33.616833	0.5	15.496100
33.625167	0.5	15.495850
33.633500	0.5	15.494450
33.641833	0.5	15.494600
33.650167	0.5	15.488350
33.658500	0.5	15.491000
33.666833	0.5	15.488800
33.675167	0.5	15.490700
33.683500	0.5	15.490600
33.691833	0.5	15.489150
33.700167	0.5	15.489500
33.708500	0.5	15.490550
33.716833	0.5	15.492650
33.725167	0.5	15.493550
33.733500	0.5	15.491150
33.741833	0.5	15.495550
33.750167	0.5	15.496850
33.758500	0.5	15.493550
33.766833	0.5	15.492750
33.775167	0.5	15.493700
33.783500	0.5	15.495750
33.791833	0.5	15.492300
33.800167	0.5	15.494300
33.808500	0.5	15.495050
33.816833	0.5	15.494100
33.825167	0.5	15.493450
33.833500	0.5	15.492800
33.841833	0.5	15.493500
33.850167	0.5	15.492200
33.858500	0.5	15.490600
33.866833	0.5	15.487150
33.875167	0.5	15.485800
33.883500	0.5	15.486200
33.891833	0.5	15.483050
33.900167	0.5	15.481100
33.908500	0.5	15.479400
33.916833	0.5	15.477600
33.925167	0.5	15.474100
33.933500	0.5	15.471000
33.941833	0.5	15.473650
33.950167	0.5	15.466150
33.958500	0.5	15.466200
33.966833	0.5	15.463350
33.975167	0.5	15.464100
33.983500	0.5	15.463600
33.991833	0.5	15.461500
34.000167	0.5	15.460100
34.008500	0.5	15.454950
34.016833	0.5	15.456050
34.025167	0.5	15.453100
34.033500	0.5	15.456750
34.041833	0.5	15.452000
34.050167	0.5	15.453200
34.058500	0.5	15.450800
34.066833	0.5	15.451100
34.075167	0.5	15.453000
34.083500	0.5	15.451950
34.091833	0.5	15.454200
34.100167	0.5	15.454650
34.108500	0.5	15.453350
34.116833	0.5	15.460100
34.125167	0.5	15.459700
34.133500	0.5	15.457450
34.141833	0.5	15.459500
34.150167	0.5	15.459550
34.158500	0.5	15.459550
34.166833	0.5	15.463700
34.175167	0.5	15.465100
34.183500	0.5	15.466700
34.191833	0.5	15.467650
34.200167	0.5	15.466350
34.208500	0.5	15.471600
34.216833	0.5	15.466150
34.225167	0.5	15.467150
34.233500	0.5	15.465750
34.241833	0.5	15.467100
34.250167	0.5	15.464550
34.258500	0.5	15.465850
34.266833	0.5	15.464250
34.275167	0.5	15.464850
34.283500	0.5	15.463600
34.291833	0.5	15.462300
34.300167	0.5	15.459050
34.308500	0.5	15.460850
34.316833	0.5	15.456350
34.325167	0.5	15.454750
34.333500	0.5	15.453950
34.341833	0.5	15.455100
34.350167	0.5	15.452800
34.358500	0.5	15.453450
34.366833	0.5	15.454000
34.375167	0.5	15.452300
34.383500	0.5	15.450700
34.391833	0.5	15.455200
34.400167	0.5	15.450300
34.408500	0.5	15.446750
34.416833	0.5	15.447200
34.425167	0.5	15.447250
34.433500	0.5	15.445150
34.441833	0.5	15.446000
34.450167	0.5	15.444800
34.458500	0.5	15.445650
34.466833	0.5	15.445100
34.475167	0.5	15.443550
34.483500	0.5	15.445100
34.491833	0.5	15.444200
34.500167	0.5	15.445900
34.508500	0.5	15.445650
34.516833	0.5	15.443550
34.525167	0.5	15.442350
34.533500	0.5	15.445250
34.541833	0.5	15.442900
34.550167	0.5	15.442350
34.558500	0.5	15.442000
34.566833	0.5	15.443200
34.575167	0.5	15.442150
34.583500	0.5	15.443500
34.591833	0.5	15.443600
34.600167	0.5	15.441550
34.608500	0.5	15.441650
34.616833	0.5	15.439800
34.625167	0.5	15.439150
34.633500	0.5	15.437000
34.641833	0.5	15.438900
34.650167	0.5	15.434700
34.658500	0.5	15.434200
34.666833	0.5	15.434750
34.675167	0.5	15.436600
34.683500	0.5	15.435550
34.691833	0.5	15.437550
34.700167	0.5	15.436400
34.708500	0.5	15.436150
34.716833	0.5	15.436600
34.725167	0.5	15.440550
34.733500	0.5	15.444800
34.741833	0.5	15.449050
34.750167	0.5	15.452700
34.758500	0.5	15.458100
34.766833	0.5	15.464800
34.775167	0.5	15.475400
34.783500	0.5	15.485500
34.791833	0.5	15.502250
34.800167	0.5	15.517550
34.808500	0.5	15.537700
34.816833	0.5	15.560250
34.825167	0.5	15.585200
34.833500	0.5	15.616550
34.841833	0.5	15.644850
34.850167	0.5	15.681750
34.858500	0.5	15.717100
34.866833	0.5	15.753800
34.875167	0.5	15.792600
34.883500	0.5	15.829050
34.891833	0.5	15.867050
34.900167	0.5	15.900800
34.908500	0.5	15.936300
34.916833	0.5	15.965150
34.925167	0.5	15.991300
34.933500	0.5	16.008400
34.941833	0.5	16.018550
34.950167	0.5	16.027200
34.958500	0.5	16.026700
34.966833	0.5	16.021750
34.975167	0.5	16.019800
34.983500	0.5	15.987600
34.991833	0.5	15.963750
35.000167	0.5	15.938900
35.008500	0.5	15.905700
35.016833	0.5	15.872650
35.025167	0.5	15.840050
35.033500	0.5	15.800500
35.041833	0.5	15.765100
35.050167	0.5	15.733550
35.058500	0.5	15.697000
35.066833	0.5	15.666450
35.075167	0.5	15.634150
35.083500	0.5	15.605000
35.091833	0.5	15.581000
35.100167	0.5	15.557050
35.108500	0.5	15.539250
35.116833	0.5	15.521650
35.125167	0.5	15.505100
35.133500	0.5	15.491200
35.141833	0.5	15.478800
35.150167	0.5	15.467600
35.158500	0.5	15.459850
35.166833	0.5	15.454150
35.175167	0.5	15.445950
35.183500	0.5	15.442850
35.191833	0.5	15.440150
35.200167	0.5	15.437250
35.208500	0.5	15.431250
35.216833	0.5	15.429400
35.225167	0.5	15.427500
35.233500	0.5	15.426050
35.241833	0.5	15.426300
35.250167	0.5	15.422200
35.258500	0.5	15.420400
35.266833	0.5	15.416350
35.275167	0.5	15.415100
35.283500	0.5	15.416200
35.291833	0.5	15.415950
35.300167	0.5	15.413250
35.308500	0.5	15.412650
35.316833	0.5	15.409050
35.325167	0.5	15.407400
35.333500	0.5	15.403450
35.341833	0.5	15.402650
35.350167	0.5	15.402650
35.358500	0.5	15.404000
35.366833	0.5	15.401350
35.375167	0.5	15.402600
35.383500	0.5	15.401850
35.391833	0.5	15.403250
35.400167	0.5	15.405250
35.408500	0.5	15.405750
35.416833	0.5	15.404900
35.425167	0.5	15.407900
35.433500	0.5	15.410400
35.441833	0.5	15.416850
35.450167	0.5	15.414650
35.458500	0.5	15.416700
35.466833	0.5	15.419650
35.475167	0.5	15.424950
35.483500	0.5	15.426000
35.491833	0.5	15.429600
35.500167	0.5	15.430850
35.508500	0.5	15.432300
35.516833	0.5	15.430950
35.525167	0.5	15.430100
35.533500	0.5	15.431550
35.541833	0.5	15.430150
35.550167	0.5	15.427200
35.558500	0.5	15.420700
35.566833	0.5	15.418950
35.575167	0.5	15.414450
35.583500	0.5	15.407550
35.591833	0.5	15.404550
35.600167	0.5	15.399450
35.608500	0.5	15.393600
35.616833	0.5	15.389850
35.625167	0.5	15.385100
35.633500	0.5	15.376200
35.641833	0.5	15.368950
35.650167	0.5	15.365300
35.658500	0.5	15.361800
35.666833	0.5	15.356650
35.675167	0.5	15.354000
35.683500	0.5	15.348550
35.691833	0.5	15.344900
35.700167	0.5	15.341600
35.708500	0.5	15.340850
35.716833	0.5	15.335100
35.725167	0.5	15.331500
35.733500	0.5	15.334500
35.741833	0.5	15.328050
35.750167	0.5	15.327000
35.758500	0.5	15.330500
35.766833	0.5	15.330750
35.775167	0.5	15.327550
35.783500	0.5	15.328350
35.791833	0.5	15.326500
35.800167	0.5	15.326000
35.808500	0.5	15.326850
35.816833	0.5	15.331500
35.825167	0.5	15.325150
35.833500	0.5	15.326400
35.841833	0.5	15.328550
35.850167	0.5	15.328550
35.858500	0.5	15.327600
35.866833	0.5	15.332400
35.875167	0.5	15.330400
35.883500	0.5	15.332350
35.891833	0.5	15.331200
35.900167	0.5	15.330250
35.908500	0.5	15.331450
35.916833	0.5	15.332300
35.925167	0.5	15.333300
35.933500	0.5	15.335050
35.941833	0.5	15.330050
35.950167	0.5	15.330000
35.958500	0.5	15.330000
35.966833	0.5	15.331600
35.975167	0.5	15.327250
35.983500	0.5	15.329000
35.991833	0.5	15.327250
36.000167	0.5	15.325050
36.008500	0.5	15.323050
36.016833	0.5	15.322500
36.025167	0.5	15.320050
36.033500	0.5	15.317850
36.041833	0.5	15.315500
36.050167	0.5	15.314900
36.058500	0.5	15.315150
36.066833	0.5	15.311300
36.075167	0.5	15.310400
36.083500	0.5	15.309950
36.091833	0.5	15.306400
36.100167	0.5	15.301100
36.108500	0.5	15.297450
36.116833	0.5	15.293600
36.125167	0.5	15.294450
36.133500	0.5	15.294950
36.141833	0.5	15.291250
36.150167	0.5	15.288100
36.158500	0.5	15.287550
36.166833	0.5	15.286100
36.175167	0.5	15.285350
36.183500	0.5	15.282450
36.191833	0.5	15.285700
36.200167	0.5	15.282400
36.208500	0.5	15.282550
36.216833	0.5	15.282900
36.225167	0.5	15.283800
36.233500	0.5	15.281800
36.241833	0.5	15.282600
36.250167	0.5	15.282200
36.258500	0.5	15.277250
36.266833	0.5	15.275850
36.275167	0.5	15.274300
36.283500	0.5	15.274300
36.291833	0.5	15.274750
36.300167	0.5	15.274250
36.308500	0.5	15.271000
36.316833	0.5	15.269100
36.325167	0.5	15.270050
36.333500	0.5	15.269600
36.341833	0.5	15.271750
36.350167	0.5	15.267150
36.358500	0.5	15.266550
36.366833	0.5	15.265850
36.375167	0.5	15.264450
36.383500	0.5	15.263750
36.391833	0.5	15.261250
36.400167	0.5	15.260350
36.408500	0.5	15.263850
36.416833	0.5	15.262300
36.425167	0.5	15.261500
36.433500	0.5	15.260700
36.441833	0.5	15.258650
36.450167	0.5	15.255200
36.458500	0.5	15.256200
36.466833	0.5	15.253800
36.475167	0.5	15.253300
36.483500	0.5	15.251600
36.491833	0.5	15.251850
36.500167	0.5	15.251750
36.508500	0.5	15.252400
36.516833	0.5	15.248350
36.525167	0.5	15.249100
36.533500	0.5	15.247600
36.541833	0.5	15.250000
36.550167	0.5	15.245550
36.558500	0.5	15.248250
36.566833	0.5	15.250350
36.575167	0.5	15.246050
36.583500	0.5	15.248150
36.591833	0.5	15.244950
36.600167	0.5	15.246500
36.608500	0.5	15.248000
36.616833	0.5	15.244350
36.625167	0.5	15.245250
36.633500	0.5	15.246850
36.641833	0.5	15.242750
36.650167	0.5	15.243700
36.658500	0.5	15.242550
36.666833	0.5	15.245100
36.675167	0.5	15.244600
36.683500	0.5	15.240500
36.691833	0.5	15.238200
36.700167	0.5	15.239850
36.708500	0.5	15.238650
36.716833	0.5	15.239900
36.725167	0.5	15.243250
36.733500	0.5	15.240650
36.741833	0.5	15.241050
36.750167	0.5	15.241050
36.758500	0.5	15.242900
36.766833	0.5	15.240750
36.775167	0.5	15.240350
36.783500	0.5	15.241850
36.791833	0.5	15.238750
36.800167	0.5	15.244700
36.808500	0.5	15.239550
36.816833	0.5	15.242150
36.825167	0.5	15.241400
36.833500	0.5	15.241400
36.841833	0.5	15.238950
36.850167	0.5	15.238300
36.858500	0.5	15.238000
36.866833	0.5	15.238050
36.875167	0.5	15.233550
36.883500	0.5	15.235050
36.891833	0.5	15.235600
36.900167	0.5	15.235750
36.908500	0.5	15.234150
36.916833	0.5	15.233950
36.925167	0.5	15.235400
36.933500	0.5	15.233350
36.941833	0.5	15.238400
36.950167	0.5	15.235050
36.958500	0.5	15.234200
36.966833	0.5	15.235700
36.975167	0.5	15.237800
36.983500	0.5	15.239750
36.991833	0.5	15.240950
37.000167	0.5	15.240600
37.008500	0.5	15.240450
37.016833	0.5	15.239000
37.025167	0.5	15.237400
37.033500	0.5	15.238850
37.041833	0.5	15.242400
37.050167	0.5	15.240600
37.058500	0.5	15.241600
37.066833	0.5	15.245450
37.075167	0.5	15.245200
37.083500	0.5	15.245900
37.091833	0.5	15.248900
37.100167	0.5	15.245900
37.108500	0.5	15.247100
37.116833	0.5	15.244400
37.125167	0.5	15.244150
37.133500	0.5	15.245950
37.141833	0.5	15.245750
37.150167	0.5	15.241450
37.158500	0.5	15.240350
37.166833	0.5	15.239150
37.175167	0.5	15.240600
37.183500	0.5	15.235800
37.191833	0.5	15.235650
37.200167	0.5	15.234250
37.208500	0.5	15.232250
37.216833	0.5	15.229350
37.225167	0.5	15.227350
37.233500	0.5	15.224550
37.241833	0.5	15.223900
37.250167	0.5	15.221000
37.258500	0.5	15.219500
37.266833	0.5	15.214050
37.275167	0.5	15.213550
37.283500	0.5	15.217450
37.291833	0.5	15.213250
37.300167	0.5	15.212050
37.308500	0.5	15.213050
37.316833	0.5	15.215000
37.325167	0.5	15.211100
37.333500	0.5	15.211200
37.341833	0.5	15.212550
37.350167	0.5	15.217100
37.358500	0.5	15.218950
37.366833	0.5	15.219200
37.375167	0.5	15.224350
37.383500	0.5	15.226550
37.391833	0.5	15.233700
37.400167	0.5	15.233000
37.408500	0.5	15.239750
37.416833	0.5	15.245700
37.425167	0.5	15.251500
37.433500	0.5	15.259400
37.441833	0.5	15.267900
37.450167	0.5	15.276700
37.458500	0.5	15.284850
37.466833	0.5	15.300700
37.475167	0.5	15.307150
37.483500	0.5	15.320050
37.491833	0.5	15.330350
37.500167	0.5	15.345200
37.508500	0.5	15.359850
37.516833	0.5	15.370450
37.525167	0.5	15.382000
37.533500	0.5	15.396300
37.541833	0.5	15.405600
37.550167	0.5	15.416600
37.558500	0.5	15.426400
37.566833	0.5	15.433550
37.575167	0.5	15.441550
37.583500	0.5	15.445900
37.591833	0.5	15.447550
37.600167	0.5	15.449550
37.608500	0.5	15.455150
37.616833	0.5	15.452300
37.625167	0.5	15.450450
37.633500	0.5	15.446550
37.641833	0.5	15.441700
37.650167	0.5	15.433000
37.658500	0.5	15.424750
37.666833	0.5	15.415250
37.675167	0.5	15.406250
37.683500	0.5	15.390850
37.691833	0.5	15.383350
37.700167	0.5	15.370850
37.708500	0.5	15.358400
37.716833	0.5	15.342850
37.725167	0.5	15.329650
37.733500	0.5	15.319600
37.741833	0.5	15.307150
37.750167	0.5	15.295900
37.758500	0.5	15.281900
37.766833	0.5	15.271000
37.775167	0.5	15.257100
37.783500	0.5	15.248900
37.791833	0.5	15.239150
37.800167	0.5	15.232650
37.808500	0.5	15.225150
37.816833	0.5	15.217950
37.825167	0.5	15.214500
37.833500	0.5	15.208200
37.841833	0.5	15.205100
37.850167	0.5	15.197850
37.858500	0.5	15.193850
37.866833	0.5	15.194350
37.875167	0.5	15.194500
37.883500	0.5	15.190150
37.891833	0.5	15.187650
37.900167	0.5	15.185100
37.908500	0.5	15.183200
37.916833	0.5	15.182150
37.925167	0.5	15.179650
37.933500	0.5	15.179750
37.941833	0.5	15.177550
37.950167	0.5	15.177350
37.958500	0.5	15.177750
37.966833	0.5	15.177000
37.975167	0.5	15.177900
37.983500	0.5	15.178900
37.991833	0.5	15.176200
38.000167	0.5	15.177050
38.008500	0.5	15.173650
38.016833	0.5	15.174850
38.025167	0.5	15.174750
38.033500	0.5	15.173050
38.041833	0.5	15.173950
38.050167	0.5	15.172150
38.058500	0.5	15.167950
38.066833	0.5	15.169700
38.075167	0.5	15.165100
38.083500	0.5	15.164750
38.091833	0.5	15.164750
38.100167	0.5	15.162800
38.108500	0.5	15.163550
38.116833	0.5	15.160700
38.125167	0.5	15.158000
38.133500	0.5	15.157550
38.141833	0.5	15.157200
38.150167	0.5	15.155900
38.158500	0.5	15.150900
38.166833	0.5	15.153850
38.175167	0.5	15.153850
38.183500	0.5	15.153200
38.191833	0.5	15.150050
38.200167	0.5	15.149400
38.208500	0.5	15.146650
38.216833	0.5	15.148750
38.225167	0.5	15.147300
38.233500	0.5	15.148050
38.241833	0.5	15.143000
38.250167	0.5	15.145300
38.258500	0.5	15.143850
38.266833	0.5	15.142550
38.275167	0.5	15.139850
38.283500	0.5	15.144100
38.291833	0.5	15.144150
38.300167	0.5	15.140350
38.308500	0.5	15.139450
38.316833	0.5	15.137400
38.325167	0.5	15.137950
38.333500	0.5	15.136550
38.341833	0.5	15.136500
38.350167	0.5	15.134850
38.358500	0.5	15.136350
38.366833	0.5	15.137000
38.375167	0.5	15.135550
38.383500	0.5	15.133650
38.391833	0.5	15.135750
38.400167	0.5	15.133400
38.408500	0.5	15.132600
38.416833	0.5	15.134150
38.425167	0.5	15.133300
38.433500	0.5	15.133600
38.441833	0.5	15.134600
38.450167	0.5	15.129850
38.458500	0.5	15.130900
38.466833	0.5	15.131350
38.475167	0.5	15.132050
38.483500	0.5	15.129700
38.491833	0.5	15.137750
38.500167	0.5	15.128050
38.508500	0.5	15.124950
38.516833	0.5	15.128550
38.525167	0.5	15.129050
38.533500	0.5	15.129050
38.541833	0.5	15.126000
38.550167	0.5	15.126550
38.558500	0.5	15.125550
38.566833	0.5	15.127900
38.575167	0.5	15.124800
38.583500	0.5	15.125450
38.591833	0.5	15.126650
38.600167	0.5	15.120900
38.608500	0.5	15.122850
38.616833	0.5	15.124050
38.625167	0.5	15.124350
38.633500	0.5	15.125300
38.641833	0.5	15.124350
38.650167	0.5	15.126650
38.658500	0.5	15.121550
38.666833	0.5	15.128800
38.675167	0.5	15.123350
38.683500	0.5	15.123900
38.691833	0.5	15.123550
38.700167	0.5	15.128400
38.708500	0.5	15.125450
38.716833	0.5	15.124050
38.725167	0.5	15.127600
38.733500	0.5	15.125850
38.741833	0.5	15.127500
38.750167	0.5	15.123950
38.758500	0.5	15.127250
38.766833	0.5	15.129300
38.775167	0.5	15.125200
38.783500	0.5	15.122350
38.791833	0.5	15.133400
38.800167	0.5	15.127550
38.808500	0.5	15.125900
38.816833	0.5	15.129600
38.825167	0.5	15.126100
38.833500	0.5	15.123950
38.841833	0.5	15.120450
38.850167	0.5	15.126700
38.858500	0.5	15.125900
38.866833	0.5	15.124150
38.875167	0.5	15.121950
38.883500	0.5	15.123000
38.891833	0.5	15.123900
38.900167	0.5	15.118550
38.908500	0.5	15.120700
38.916833	0.5	15.120050
38.925167	0.5	15.114050
38.933500	0.5	15.116600
38.941833	0.5	15.113200
38.950167	0.5	15.113500
38.958500	0.5	15.115150
38.966833	0.5	15.115150
38.975167	0.5	15.112950
38.983500	0.5	15.107850
38.991833	0.5	15.111250
39.000167	0.5	15.107250
39.008500	0.5	15.107000
39.016833	0.5	15.106850
39.025167	0.5	15.106650
39.033500	0.5	15.106200
39.041833	0.5	15.104050
39.050167	0.5	15.104000
39.058500	0.5	15.103000
39.066833	0.5	15.103550
39.075167	0.5	15.102100
39.083500	0.5	15.101950
39.091833	0.5	15.100300
39.100167	0.5	15.102500
39.108500	0.5	15.101450
39.116833	0.5	15.103350
39.125167	0.5	15.101500
39.133500	0.5	15.109200
39.141833	0.5	15.107550
39.150167	0.5	15.110350
39.158500	0.5	15.111300
39.166833	0.5	15.114000
39.175167	0.5	15.118000
39.183500	0.5	15.120850
39.191833	0.5	15.124050
39.200167	0.5	15.127000
39.208500	0.5	15.127850
39.216833	0.5	15.132900
39.225167	0.5	15.137200
39.233500	0.5	15.143600
39.241833	0.5	15.149350
39.250167	0.5	15.155600
39.258500	0.5	15.159200
39.266833	0.5	15.163600
39.275167	0.5	15.168200
39.283500	0.5	15.172150
39.291833	0.5	15.182100
39.300167	0.5	15.188050
39.308500	0.5	15.194300
39.316833	0.5	15.198000
39.325167	0.5	15.203550
39.333500	0.5	15.209900
39.341833	0.5	15.214600
39.350167	0.5	15.219400
39.358500	0.5	15.221850
39.366833	0.5	15.223650
39.375167	0.5	15.229750
39.383500	0.5	15.231000
39.391833	0.5	15.228750
39.400167	0.5	15.232900
39.408500	0.5	15.232250
39.416833	0.5	15.232000
39.425167	0.5	15.233450
39.433500	0.5	15.234250
39.441833	0.5	15.227050
39.450167	0.5	15.225500
39.458500	0.5	15.223900
39.466833	0.5	15.214950
39.475167	0.5	15.210050
39.483500	0.5	15.200750
39.491833	0.5	15.195700
39.500167	0.5	15.185600
39.508500	0.5	15.180850
39.516833	0.5	15.169100
39.525167	0.5	15.160500
39.533500	0.5	15.151250
39.541833	0.5	15.143950
39.550167	0.5	15.139450
39.558500	0.5	15.127000
39.566833	0.5	15.116600
39.575167	0.5	15.104200
39.583500	0.5	15.094900
39.591833	0.5	15.086450
39.600167	0.5	15.076350
39.608500	0.5	15.067850
39.616833	0.5	15.061600
39.625167	0.5	15.049400
39.633500	0.5	15.040350
39.641833	0.5	15.039100
39.650167	0.5	15.026200
39.658500	0.5	15.018000
39.666833	0.5	15.012850
39.675167	0.5	15.008550
39.683500	0.5	15.001450
39.691833	0.5	14.994950
39.700167	0.5	14.993450
39.708500	0.5	14.985950
39.716833	0.5	14.978900
39.725167	0.5	14.977950
39.733500	0.5	14.973450
39.741833	0.5	14.970750
39.750167	0.5	14.973350
39.758500	0.5	14.967300
39.766833	0.5	14.962350
39.775167	0.5	14.962050
39.783500	0.5	14.962700
39.791833	0.5	14.959850
39.800167	0.5	14.957950
39.808500	0.5	14.959350
39.816833	0.5	14.958600
39.825167	0.5	14.959900
39.833500	0.5	14.957600
39.841833	0.5	14.958100
39.850167	0.5	14.959300
39.858500	0.5	14.962550
39.866833	0.5	14.965500
39.875167	0.5	14.964550
39.883500	0.5	14.966550
39.891833	0.5	14.966900
39.900167	0.5	14.973500
39.908500	0.5	14.975150
39.916833	0.5	14.979050
39.925167	0.5	14.979000
39.933500	0.5	14.985100
39.941833	0.5	14.986100
39.950167	0.5	14.989200
39.958500	0.5	14.985600
39.966833	0.5	14.988000
39.975167	0.5	14.991250
39.983500	0.5	14.994200
39.991833	0.5	14.991700
40.000167	0.5	14.992050
40.008500	0.5	14.995500
40.016833	0.5	14.992250
40.025167	0.5	14.992950
40.033500	0.5	14.991450
40.041833	0.5	14.993050
40.050167	0.5	14.988450
40.058500	0.5	14.988400
40.066833	0.5	14.989050
40.075167	0.5	14.987500
40.083500	0.5	14.980300
40.091833	0.5	14.975400
40.100167	0.5	14.975650
40.108500	0.5	14.968350
40.116833	0.5	14.963900
40.125167	0.5	14.962750
40.133500	0.5	14.968650
40.141833	0.5	14.966000
40.150167	0.5	14.958900
40.158500	0.5	14.953550
40.166833	0.5	14.952150
40.175167	0.5	14.946850
40.183500	0.5	14.942550
40.191833	0.5	14.939300
40.200167	0.5	14.934450
40.208500	0.5	14.932250
40.216833	0.5	14.927300
40.225167	0.5	14.923650
40.233500	0.5	14.923950
40.241833	0.5	14.917900
40.250167	0.5	14.915150
40.258500	0.5	14.917100
40.266833	0.5	14.915150
40.275167	0.5	14.910950
40.283500	0.5	14.907450
40.291833	0.5	14.906450
40.300167	0.5	14.905400
40.308500	0.5	14.904550
40.316833	0.5	14.903500
40.325167	0.5	14.900650
40.333500	0.5	14.900550
40.341833	0.5	14.897450
40.350167	0.5	14.896850
40.358500	0.5	14.898250
40.366833	0.5	14.897200
40.375167	0.5	14.895900
40.383500	0.5	14.893450
40.391833	0.5	14.891550
40.400167	0.5	14.890700
40.408500	0.5	14.890600
40.416833	0.5	14.890900
40.425167	0.5	14.889250
40.433500	0.5	14.892200
40.441833	0.5	14.886700
40.450167	0.5	14.884450
40.458500	0.5	14.882450
40.466833	0.5	14.884350
40.475167	0.5	14.880700
40.483500	0.5	14.880300
40.491833	0.5	14.883300
40.500167	0.5	14.882000
40.508500	0.5	14.881700
40.516833	0.5	14.881150
40.525167	0.5	14.881600
40.533500	0.5	14.880000
40.541833	0.5	14.880300
40.550167	0.5	14.881650
40.558500	0.5	14.872950
40.566833	0.5	14.874300
40.575167	0.5	14.875550
40.583500	0.5	14.872700
40.591833	0.5	14.871250
40.600167	0.5	14.871300
40.608500	0.5	14.871100
40.616833	0.5	14.872000
40.625167	0.5	14.870300
40.633500	0.5	14.871900
40.641833	0.5	14.870950
40.650167	0.5	14.873350
40.658500	0.5	14.869850
40.666833	0.5	14.872850
40.675167	0.5	14.873650
40.683500	0.5	14.870550
40.691833	0.5	14.884400
40.700167	0.5	14.872600
40.708500	0.5	14.876450
40.716833	0.5	14.875500
40.725167	0.5	14.876650
40.733500	0.5	14.875650
40.741833	0.5	14.875650
40.750167	0.5	14.876800
40.758500	0.5	14.873350
40.766833	0.5	14.874550
40.775167	0.5	14.874400
40.783500	0.5	14.873750
40.791833	0.5	14.873150
40.800167	0.5	14.872350
40.808500	0.5	14.873050
40.816833	0.5	14.872000
40.825167	0.5	14.874800
40.833500	0.5	14.876850
40.841833	0.5	14.874450
40.850167	0.5	14.875800
40.858500	0.5	14.875650
40.866833	0.5	14.880150
40.875167	0.5	14.876900
40.883500	0.5	14.883450
40.891833	0.5	14.877950
40.900167	0.5	14.878500
40.908500	0.5	14.879250
40.916833	0.5	14.885200
40.925167	0.5	14.885150
40.933500	0.5	14.882500
40.941833	0.5	14.883950
40.950167	0.5	14.878950
40.958500	0.5	14.884800
40.966833	0.5	14.880500
40.975167	0.5	14.884850
40.983500	0.5	14.886100
40.991833	0.5	14.880200
41.000167	0.5	14.880150
41.008500	0.5	14.880300
41.016833	0.5	14.881450
41.025167	0.5	14.879550
41.033500	0.5	14.882200
41.041833	0.5	14.885050
41.050167	0.5	14.884250
41.058500	0.5	14.883450
41.066833	0.5	14.888400
41.075167	0.5	14.882650
41.083500	0.5	14.886800
41.091833	0.5	14.884500
41.100167	0.5	14.886600
41.108500	0.5	14.888700
41.116833	0.5	14.888750
41.125167	0.5	14.889000
41.133500	0.5	14.888900
41.141833	0.5	14.886850
41.150167	0.5	14.889750
41.158500	0.5	14.888050
41.166833	0.5	14.890700
41.175167	0.5	14.891400
41.183500	0.5	14.889500
41.191833	0.5	14.893700
41.200167	0.5	14.895250
41.208500	0.5	14.894100
41.216833	0.5	14.895350
41.225167	0.5	14.891200
41.233500	0.5	14.893550
41.241833	0.5	14.892450
41.250167	0.5	14.897700
41.258500	0.5	14.893850
41.266833	0.5	14.893200
41.275167	0.5	14.893500
41.283500	0.5	14.892250
41.291833	0.5	14.896900
41.300167	0.5	14.900000
41.308500	0.5	14.895250
41.316833	0.5	14.897350
41.325167	0.5	14.897550
41.333500	0.5	14.901600
41.341833	0.5	14.895100
41.350167	0.5	14.895500
41.358500	0.5	14.895650
41.366833	0.5	14.894650
41.375167	0.5	14.895300
41.383500	0.5	14.899050
41.391833	0.5	14.898850
41.400167	0.5	14.900600
41.408500	0.5	14.895400
41.416833	0.5	14.897900
41.425167	0.5	14.896000
41.433500	0.5	14.897350
41.441833	0.5	14.900000
41.450167	0.5	14.894900
41.458500	0.5	14.896800
41.466833	0.5	14.895400
41.475167	0.5	14.902200
41.483500	0.5	14.897350
41.491833	0.5	14.895550
41.500167	0.5	14.898650
41.508500	0.5	14.898200
41.516833	0.5	14.899250
41.525167	0.5	14.896150
41.533500	0.5	14.897850
41.541833	0.5	14.902750
41.550167	0.5	14.900300
41.558500	0.5	14.897050
41.566833	0.5	14.898750
41.575167	0.5	14.895350
41.583500	0.5	14.898500
41.591833	0.5	14.897300
41.600167	0.5	14.899800
41.608500	0.5	14.902250
41.616833	0.5	14.897250
41.625167	0.5	14.899450
41.633500	0.5	14.897050
41.641833	0.5	14.900250
41.650167	0.5	14.897700
41.658500	0.5	14.896850
41.666833	0.5	14.897900
41.675167	0.5	14.900700
41.683500	0.5	14.900900
41.691833	0.5	14.903000
41.700167	0.5	14.902500
41.708500	0.5	14.899150
41.716833	0.5	14.903300
41.725167	0.5	14.901850
41.733500	0.5	14.899300
41.741833	0.5	14.900000
41.750167	0.5	14.896650
41.758500	0.5	14.896600
41.766833	0.5	14.898300
41.775167	0.5	14.897050
41.783500	0.5	14.897800
41.791833	0.5	14.898800
41.800167	0.5	14.899100
41.808500	0.5	14.899300
41.816833	0.5	14.899700
41.825167	0.5	14.900350
41.833500	0.5	14.898000
41.841833	0.5	14.897500
41.850167	0.5	14.900650
41.858500	0.5	14.899250
41.866833	0.5	14.899000
41.875167	0.5	14.898700
41.883500	0.5	14.898250
41.891833	0.5	14.900900
41.900167	0.5	14.897700
41.908500	0.5	14.899750
41.916833	0.5	14.897750
41.925167	0.5	14.898400
41.933500	0.5	14.898350
41.941833	0.5	14.898300
41.950167	0.5	14.900950
41.958500	0.5	14.897550
41.966833	0.5	14.896200
41.975167	0.5	14.898200
41.983500	0.5	14.898500
41.991833	0.5	14.898400
42.000167	0.5	14.897600
42.008500	0.5	14.895050
42.016833	0.5	14.894850
42.025167	0.5	14.898350
42.033500	0.5	14.895000
42.041833	0.5	14.895850
42.050167	0.5	14.904550
42.058500	0.5	14.894800
42.066833	0.5	14.892750
42.075167	0.5	14.893500
42.083500	0.5	14.894000
42.091833	0.5	14.896550
42.100167	0.5	14.893700
42.108500	0.5	14.890850
42.116833	0.5	14.891650
42.125167	0.5	14.891350
42.133500	0.5	14.891650
42.141833	0.5	14.890450
42.150167	0.5	14.893600
42.158500	0.5	14.892700
42.166833	0.5	14.889750
42.175167	0.5	14.890250
42.183500	0.5	14.891000
42.191833	0.5	14.892200
42.200167	0.5	14.889050
42.208500	0.5	14.887200
42.216833	0.5	14.888200
42.225167	0.5	14.887700
42.233500	0.5	14.891150
42.241833	0.5	14.890750
42.250167	0.5	14.889200
42.258500	0.5	14.891500
42.266833	0.5	14.891250
42.275167	0.5	14.890900
42.283500	0.5	14.895050
42.291833	0.5	14.893500
42.300167	0.5	14.893800
42.308500	0.5	14.895650
42.316833	0.5	14.898700
42.325167	0.5	14.901450
42.333500	0.5	14.904600
42.341833	0.5	14.906500
42.350167	0.5	14.912200
42.358500	0.5	14.918400
42.366833	0.5	14.918900
42.375167	0.5	14.927300
42.383500	0.5	14.929600
42.391833	0.5	14.935450
42.400167	0.5	14.942700
42.408500	0.5	14.949700
42.416833	0.5	14.958500
42.425167	0.5	14.969750
42.433500	0.5	14.970000
42.441833	0.5	14.977550
42.450167	0.5	14.985800
42.458500	0.5	14.996250
42.466833	0.5	15.003350
42.475167	0.5	15.014300
42.483500	0.5	15.025450
42.491833	0.5	15.041200
42.500167	0.5	15.052750
42.508500	0.5	15.065050
42.516833	0.5	15.077650
42.525167	0.5	15.089400
42.533500	0.5	15.103550
42.541833	0.5	15.121450
42.550167	0.5	15.131000
42.558500	0.5	15.148200
42.566833	0.5	15.164150
42.575167	0.5	15.176950
42.583500	0.5	15.190800
42.591833	0.5	15.209900
42.600167	0.5	15.229000
42.608500	0.5	15.247300
42.616833	0.5	15.266850
42.625167	0.5	15.285950
42.633500	0.5	15.302550
42.641833	0.5	15.321250
42.650167	0.5	15.342100
42.658500	0.5	15.361450
42.666833	0.5	15.383250
42.675167	0.5	15.403300
42.683500	0.5	15.423650
42.691833	0.5	15.442800
42.700167	0.5	15.463850
42.708500	0.5	15.483250
42.716833	0.5	15.506650
42.725167	0.5	15.528450
42.733500	0.5	15.550950
42.741833	0.5	15.574250
42.750167	0.5	15.597600
42.758500	0.5	15.633350
42.766833	0.5	15.647150
42.775167	0.5	15.667650
42.783500	0.5	15.688650
42.791833	0.5	15.710100
42.800167	0.5	15.740250
42.808500	0.5	15.762150
42.816833	0.5	15.785000
42.825167	0.5	15.805650
42.833500	0.5	15.836100
42.841833	0.5	15.847850
42.850167	0.5	15.871600
42.858500	0.5	15.891100
42.866833	0.5	15.917500
42.875167	0.5	15.934600
42.883500	0.5	15.956850
42.891833	0.5	15.974800
42.900167	0.5	15.995000
42.908500	0.5	16.016900
42.916833	0.5	16.032200
42.925167	0.5	16.048550
42.933500	0.5	16.070750
42.941833	0.5	16.086150
42.950167	0.5	16.101250
42.958500	0.5	16.116850
42.966833	0.5	16.129000
42.975167	0.5	16.145150
42.983500	0.5	16.160500
42.991833	0.5	16.172600
43.000167	0.5	16.185800
43.008500	0.5	16.202950
43.016833	0.5	16.206700
43.025167	0.5	16.226350
43.033500	0.5	16.231800
43.041833	0.5	16.245050
43.050167	0.5	16.246950
43.058500	0.5	16.255300
43.066833	0.5	16.260850
43.075167	0.5	16.269350
43.083500	0.5	16.276200
43.091833	0.5	16.286700
43.100167	0.5	16.298400
43.108500	0.5	16.305450
43.116833	0.5	16.318250
43.125167	0.5	16.333650
43.133500	0.5	16.342350
43.141833	0.5	16.351800
43.150167	0.5	16.364850
43.158500	0.5	16.374150
43.166833	0.5	16.390550
43.175167	0.5	16.406800
43.183500	0.5	16.426150
43.191833	0.5	16.441200
43.200167	0.5	16.461850
43.208500	0.5	16.478700
43.216833	0.5	16.494300
43.225167	0.5	16.513300
43.233500	0.5	16.534650
43.241833	0.5	16.555900
43.250167	0.5	16.577400
43.258500	0.5	16.594650
43.266833	0.5	16.624900
43.275167	0.5	16.638900
43.283500	0.5	16.666050
43.291833	0.5	16.692900
43.300167	0.5	16.708050
43.308500	0.5	16.732200
43.316833	0.5	16.757500
43.325167	0.5	16.779600
43.333500	0.5	16.798550
43.341833	0.5	16.821300
43.350167	0.5	16.849300
43.358500	0.5	16.871200
43.366833	0.5	16.890500
43.375167	0.5	16.912800
43.383500	0.5	16.934500
43.391833	0.5	16.949300
43.400167	0.5	16.974200
43.408500	0.5	16.992300
43.416833	0.5	17.011900
43.425167	0.5	17.031750
43.433500	0.5	17.051450
43.441833	0.5	17.071750
43.450167	0.5	17.092150
43.458500	0.5	17.112000
43.466833	0.5	17.138150
43.475167	0.5	17.154800
43.483500	0.5	17.169200
43.491833	0.5	17.186650
43.500167	0.5	17.215750
43.508500	0.5	17.231450
43.516833	0.5	17.246900
43.525167	0.5	17.273550
43.533500	0.5	17.286450
43.541833	0.5	17.302400
43.550167	0.5	17.320200
43.558500	0.5	17.341200
43.566833	0.5	17.357000
43.575167	0.5	17.377050
43.583500	0.5	17.395700
43.591833	0.5	17.409950
43.600167	0.5	17.425000
43.608500	0.5	17.440500
43.616833	0.5	17.455200
43.625167	0.5	17.468900
43.633500	0.5	17.476200
43.641833	0.5	17.494750
43.650167	0.5	17.511150
43.658500	0.5	17.530850
43.666833	0.5	17.539100
43.675167	0.5	17.547450
43.683500	0.5	17.560550
43.691833	0.5	17.575200
43.700167	0.5	17.588700
43.708500	0.5	17.595750
43.716833	0.5	17.611200
43.725167	0.5	17.619450
43.733500	0.5	17.629600
43.741833	0.5	17.642450
43.750167	0.5	17.654750
43.758500	0.5	17.665550
43.766833	0.5	17.673250
43.775167	0.5	17.679900
43.783500	0.5	17.696450
43.791833	0.5	17.705800
43.800167	0.5	17.706450
43.808500	0.5	17.709600
43.816833	0.5	17.719250
43.825167	0.5	17.727350
43.833500	0.5	17.746250
43.841833	0.5	17.737400
43.850167	0.5	17.745450
43.858500	0.5	17.752600
43.866833	0.5	17.768250
43.875167	0.5	17.768150
43.883500	0.5	17.775000
43.891833	0.5	17.779000
43.900167	0.5	17.780950
43.908500	0.5	17.823300
43.916833	0.5	17.818750
43.925167	0.5	17.819650
43.933500	0.5	17.820600
43.941833	0.5	17.825500
43.950167	0.5	17.830450
43.958500	0.5	17.831150
43.966833	0.5	17.838350
43.975167	0.5	17.837950
43.983500	0.5	17.841150
43.991833	0.5	17.844900
44.000167	0.5	17.843050
44.008500	0.5	17.850800
44.016833	0.5	17.849250
44.025167	0.5	17.855600
44.033500	0.5	17.861950
44.041833	0.5	17.859500
44.050167	0.5	17.863950
44.058500	0.5	17.871750
44.066833	0.5	17.867650
44.075167	0.5	17.872750
44.083500	0.5	17.877650
44.091833	0.5	17.879150
44.100167	0.5	17.875400
44.108500	0.5	17.884750
44.116833	0.5	17.889850
44.125167	0.5	17.897150
44.133500	0.5	17.897700
44.141833	0.5	17.898700
44.150167	0.5	17.904150
44.158500	0.5	17.907800
44.166833	0.5	17.913150
44.175167	0.5	17.914200
44.183500	0.5	17.915800
44.191833	0.5	17.921050
44.200167	0.5	17.924500
44.208500	0.5	17.929600
44.216833	0.5	17.933800
44.225167	0.5	17.933800
44.233500	0.5	17.935650
44.241833	0.5	17.945800
44.250167	0.5	17.949750
44.258500	0.5	17.947500
44.266833	0.5	17.949400
44.275167	0.5	17.952300
44.283500	0.5	17.951450
44.291833	0.5	17.957900
44.300167	0.5	17.963950
44.308500	0.5	17.972950
44.316833	0.5	17.971550
44.325167	0.5	17.975150
44.333500	0.5	17.982250
44.341833	0.5	17.981150
44.350167	0.5	17.978000
44.358500	0.5	17.986750
44.366833	0.5	17.984050
44.375167	0.5	17.985500
44.383500	0.5	17.989150
44.391833	0.5	17.990650
44.400167	0.5	17.994650
44.408500	0.5	17.993900
44.416833	0.5	17.998300
44.425167	0.5	18.002000
44.433500	0.5	18.010300
44.441833	0.5	18.010550
44.450167	0.5	18.016050
44.458500	0.5	18.014650
44.466833	0.5	18.015650
44.475167	0.5	18.020300
44.483500	0.5	18.025000
44.491833	0.5	18.030550
44.500167	0.5	18.036450
44.508500	0.5	18.044700
44.516833	0.5	18.047700
44.525167	0.5	18.044950
44.533500	0.5	18.052100
44.541833	0.5	18.052250
44.550167	0.5	18.055350
44.558500	0.5	18.056900
44.566833	0.5	18.056250
44.575167	0.5	18.063100
44.583500	0.5	18.068850
44.591833	0.5	18.066200
44.600167	0.5	18.071550
44.608500	0.5	18.076750
44.616833	0.5	18.075950
44.625167	0.5	18.087300
44.633500	0.5	18.100450
44.641833	0.5	18.098100
44.650167	0.5	18.101700
44.658500	0.5	18.102950
44.666833	0.5	18.111100
44.675167	0.5	18.114600
44.683500	0.5	18.121500
44.691833	0.5	18.120950
44.700167	0.5	18.130300
44.708500	0.5	18.135700
44.716833	0.5	18.132400
44.725167	0.5	18.138250
44.733500	0.5	18.145100
44.741833	0.5	18.143350
44.750167	0.5	18.144450
44.758500	0.5	18.148050
44.766833	0.5	18.154400
44.775167	0.5	18.159900
44.783500	0.5	18.166050
44.791833	0.5	18.161800
44.800167	0.5	18.167750
44.808500	0.5	18.175500
44.816833	0.5	18.182550
44.825167	0.5	18.183350
44.833500	0.5	18.182000
44.841833	0.5	18.187050
44.850167	0.5	18.196550
44.858500	0.5	18.199900
44.866833	0.5	18.203950
44.875167	0.5	18.208250
44.883500	0.5	18.213200
44.891833	0.5	18.218350
44.900167	0.5	18.224150
44.908500	0.5	18.225450
44.916833	0.5	18.231900
44.925167	0.5	18.237700
44.933500	0.5	18.239250
44.941833	0.5	18.246550
44.950167	0.5	18.252100
44.958500	0.5	18.247200
44.966833	0.5	18.252850
44.975167	0.5	18.255600
44.983500	0.5	18.258550
44.991833	0.5	18.266900
45.000167	0.5	18.274150
45.008500	0.5	18.277150
45.016833	0.5	18.277700
45.025167	0.5	18.278600
45.033500	0.5	18.285500
45.041833	0.5	18.288000
45.050167	0.5	18.292050
45.058500	0.5	18.302400
45.066833	0.5	18.312600
45.075167	0.5	18.309400
45.083500	0.5	18.314450
45.091833	0.5	18.319100
45.100167	0.5	18.316150
45.108500	0.5	18.323300
45.116833	0.5	18.333250
45.125167	0.5	18.329350
45.133500	0.5	18.331200
45.141833	0.5	18.332750
45.150167	0.5	18.331500
45.158500	0.5	18.332250
45.166833	0.5	18.339900
45.175167	0.5	18.351050
45.183500	0.5	18.355400
45.191833	0.5	18.356750
45.200167	0.5	18.363200
45.208500	0.5	18.366350
45.216833	0.5	18.357450
45.225167	0.5	18.372950
45.233500	0.5	18.370650
45.241833	0.5	18.377550
45.250167	0.5	18.381200
45.258500	0.5	18.382350
45.266833	0.5	18.386000
45.275167	0.5	18.391900
45.283500	0.5	18.388900
45.291833	0.5	18.396300
45.300167	0.5	18.402750
45.308500	0.5	18.400500
45.316833	0.5	18.403450
45.325167	0.5	18.404200
45.333500	0.5	18.410550
45.341833	0.5	18.416200
45.350167	0.5	18.417250
45.358500	0.5	18.415100
45.366833	0.5	18.420950
45.375167	0.5	18.425100
45.383500	0.5	18.449700
45.391833	0.5	18.434950
45.400167	0.5	18.431300
45.408500	0.5	18.435200
45.416833	0.5	18.440600
45.425167	0.5	18.444950
45.433500	0.5	18.450550
45.441833	0.5	18.459600
45.450167	0.5	18.463650
45.458500	0.5	18.464200
45.466833	0.5	18.471250
45.475167	0.5	18.468600
45.483500	0.5	18.469100
45.491833	0.5	18.471300
45.500167	0.5	18.474450
45.508500	0.5	18.465250
45.516833	0.5	18.470750
45.525167	0.5	18.475100
45.533500	0.5	18.478700
45.541833	0.5	18.486950
45.550167	0.5	18.482450
45.558500	0.5	18.490800
45.566833	0.5	18.490000
45.575167	0.5	18.497650
45.583500	0.5	18.494700
45.591833	0.5	18.502000
45.600167	0.5	18.497550
45.608500	0.5	18.501450
45.616833	0.5	18.510600
45.625167	0.5	18.518650
45.633500	0.5	18.521600
45.641833	0.5	18.515550
45.650167	0.5	18.521050
45.658500	0.5	18.527200
45.666833	0.5	18.524600
45.675167	0.5	18.532600
45.683500	0.5	18.529650
45.691833	0.5	18.533600
45.700167	0.5	18.538550
45.708500	0.5	18.536050
45.716833	0.5	18.538300
45.725167	0.5	18.537500
45.733500	0.5	18.534250
45.741833	0.5	18.541300
45.750167	0.5	18.551650
45.758500	0.5	18.550750
45.766833	0.5	18.558100
45.775167	0.5	18.553600
45.783500	0.5	18.554450
45.791833	0.5	18.558400
45.800167	0.5	18.568400
45.808500	0.5	18.571400
45.816833	0.5	18.573650
45.825167	0.5	18.572850
45.833500	0.5	18.576650
45.841833	0.5	18.578950
45.850167	0.5	18.585700
45.858500	0.5	18.584550
45.866833	0.5	18.587650
45.875167	0.5	18.586600
45.883500	0.5	18.592150
45.891833	0.5	18.586150
45.900167	0.5	18.592400
45.908500	0.5	18.593000
45.916833	0.5	18.592250
45.925167	0.5	18.597700
45.933500	0.5	18.597100
45.941833	0.5	18.607150
45.950167	0.5	18.601600
45.958500	0.5	18.608500
45.966833	0.5	18.609500
45.975167	0.5	18.610400
45.983500	0.5	18.620400
45.991833	0.5	18.621950
46.000167	0.5	18.621550
46.008500	0.5	18.627600
46.016833	0.5	18.630350
46.025167	0.5	18.632150
46.033500	0.5	18.632300
46.041833	0.5	18.632500
46.050167	0.5	18.638350
46.058500	0.5	18.639350
46.066833	0.5	18.634700
46.075167	0.5	18.644300
46.083500	0.5	18.641750
46.091833	0.5	18.650100
46.100167	0.5	18.646950
46.108500	0.5	18.646600
46.116833	0.5	18.649400
46.125167	0.5	18.654500
46.133500	0.5	18.663650
46.141833	0.5	18.653050
46.150167	0.5	18.660000
46.158500	0.5	18.660250
46.166833	0.5	18.664950
46.175167	0.5	18.666050
46.183500	0.5	18.674050
46.191833	0.5	18.672550
46.200167	0.5	18.684700
46.208500	0.5	18.675700
46.216833	0.5	18.680250
46.225167	0.5	18.683650
46.233500	0.5	18.687900
46.241833	0.5	18.684500
46.250167	0.5	18.686700
46.258500	0.5	18.691450
46.266833	0.5	18.687600
46.275167	0.5	18.692350
46.283500	0.5	18.688100
46.291833	0.5	18.696250
46.300167	0.5	18.702900
46.308500	0.5	18.688200
46.316833	0.5	18.701950
46.325167	0.5	18.702850
46.333500	0.5	18.700600
46.341833	0.5	18.706700
46.350167	0.5	18.710300
46.358500	0.5	18.715550
46.366833	0.5	18.712900
46.375167	0.5	18.717500
46.383500	0.5	18.718450
46.391833	0.5	18.726300
46.400167	0.5	18.721500
46.408500	0.5	18.727800
46.416833	0.5	18.729200
46.425167	0.5	18.732150
46.433500	0.5	18.727050
46.441833	0.5	18.729400
46.450167	0.5	18.725800
46.458500	0.5	18.735550
46.466833	0.5	18.735700
46.475167	0.5	18.739800
46.483500	0.5	18.739000
46.491833	0.5	18.741550
46.500167	0.5	18.742550
46.508500	0.5	18.740750
46.516833	0.5	18.741350
46.525167	0.5	18.747700
46.533500	0.5	18.745300
46.541833	0.5	18.750150
46.550167	0.5	18.753950
46.558500	0.5	18.756850
46.566833	0.5	18.759900
46.575167	0.5	18.773050
46.583500	0.5	18.767200
46.591833	0.5	18.772950
46.600167	0.5	18.738100
46.608500	0.5	18.742400
46.616833	0.5	18.746600
46.625167	0.5	18.757650
46.633500	0.5	18.760600
46.641833	0.5	18.756400
46.650167	0.5	18.756850
46.658500	0.5	18.758000
46.666833	0.5	18.794350
46.675167	0.5	18.766400
46.683500	0.5	18.786050
46.691833	0.5	18.813450
46.700167	0.5	18.798450
46.708500	0.5	18.802050
46.716833	0.5	18.793150
46.725167	0.5	18.791600
46.733500	0.5	18.795400
46.741833	0.5	18.798350
46.750167	0.5	18.802250
46.758500	0.5	18.803050
46.766833	0.5	18.810100
46.775167	0.5	18.811950
46.783500	0.5	18.809250
46.791833	0.5	18.812600
46.800167	0.5	18.808750
46.808500	0.5	18.809650
46.816833	0.5	18.810350
46.825167	0.5	18.807450
46.833500	0.5	18.810100
46.841833	0.5	18.820150
46.850167	0.5	18.817000
46.858500	0.5	18.823450
46.866833	0.5	18.816500
46.875167	0.5	18.823750
46.883500	0.5	18.821500
46.891833	0.5	18.822350
46.900167	0.5	18.833400
46.908500	0.5	18.826450
46.916833	0.5	18.828850
46.925167	0.5	18.836850
46.933500	0.5	18.837550
46.941833	0.5	18.849350
46.950167	0.5	18.847300
46.958500	0.5	18.841250
46.966833	0.5	18.846100
46.975167	0.5	18.842600
46.983500	0.5	18.846250
46.991833	0.5	18.848900
47.000167	0.5	18.853050
47.008500	0.5	18.845750
47.016833	0.5	18.848800
47.025167	0.5	18.854300
47.033500	0.5	18.859200
47.041833	0.5	18.851300
47.050167	0.5	18.854600
47.058500	0.5	18.868450
47.066833	0.5	18.862800
47.075167	0.5	18.861100
47.083500	0.5	18.864300
47.091833	0.5	18.862750
47.100167	0.5	18.863700
47.108500	0.5	18.867300
47.116833	0.5	18.870250
47.125167	0.5	18.875300
47.133500	0.5	18.878400
47.141833	0.5	18.877550
47.150167	0.5	18.860300
47.158500	0.5	18.852100
47.166833	0.5	18.859050
47.175167	0.5	18.857600
47.183500	0.5	18.864900
47.191833	0.5	18.861950
47.200167	0.5	18.866550
47.208500	0.5	18.867200
47.216833	0.5	18.863750
47.225167	0.5	18.872700
47.233500	0.5	18.873450
47.241833	0.5	18.876200
47.250167	0.5	18.877950
47.258500	0.5	18.883950
47.266833	0.5	18.885350
47.275167	0.5	18.880350
47.283500	0.5	18.883500
47.291833	0.5	18.892500
47.300167	0.5	18.894300
47.308500	0.5	18.900500
47.316833	0.5	18.883300
47.325167	0.5	18.890250
47.333500	0.5	18.897750
47.341833	0.5	18.896100
47.350167	0.5	18.895800
47.358500	0.5	18.899000
47.366833	0.5	18.901800
47.375167	0.5	18.904950
47.383500	0.5	18.903350
47.391833	0.5	18.909600
47.400167	0.5	18.904350
47.408500	0.5	18.901100
47.416833	0.5	18.913400
47.425167	0.5	18.902900
47.433500	0.5	18.915400
47.441833	0.5	18.910150
47.450167	0.5	18.904700
47.458500	0.5	18.906600
47.466833	0.5	18.906800
47.475167	0.5	18.911200
47.483500	0.5	18.923050
47.491833	0.5	18.925700
47.500167	0.5	18.927150
47.508500	0.5	18.930350
47.516833	0.5	18.928600
47.525167	0.5	18.926900
47.533500	0.5	18.928700
47.541833	0.5	18.928850
47.550167	0.5	18.925450
47.558500	0.5	18.934750
47.566833	0.5	18.929400
47.575167	0.5	18.935500
47.583500	0.5	18.935250
47.591833	0.5	18.936550
47.600167	0.5	18.936400
47.608500	0.5	18.932450
47.616833	0.5	18.937650
47.625167	0.5	18.936450
47.633500	0.5	18.938150
47.641833	0.5	18.943050
47.650167	0.5	18.938150
47.658500	0.5	18.945750
47.666833	0.5	18.944100
47.675167	0.5	18.943200
47.683500	0.5	18.942450
47.691833	0.5	18.952950
47.700167	0.5	18.956950
47.708500	0.5	18.953750
47.716833	0.5	18.954250
47.725167	0.5	18.958900
47.733500	0.5	18.958950
47.741833	0.5	18.987500
47.750167	0.5	18.945900
47.758500	0.5	18.936800
47.766833	0.5	18.958050
47.775167	0.5	18.958000
47.783500	0.5	18.960750
47.791833	0.5	18.956350
47.800167	0.5	18.949400
47.808500	0.5	18.960000
47.816833	0.5	18.964550
47.825167	0.5	18.961300
47.833500	0.5	18.960800
47.841833	0.5	18.965600
47.850167	0.5	18.967150
47.858500	0.5	18.971900
47.866833	0.5	18.973100
47.875167	0.5	18.972150
47.883500	0.5	18.978050
47.891833	0.5	18.975100
47.900167	0.5	18.978650
47.908500	0.5	18.973750
47.916833	0.5	18.973500
47.925167	0.5	18.985050
47.933500	0.5	18.976950
47.941833	0.5	18.979750
47.950167	0.5	18.979250
47.958500	0.5	18.979100
47.966833	0.5	18.981700
47.975167	0.5	18.987050
47.983500	0.5	18.988400
47.991833	0.5	18.980000
48.000167	0.5	18.987450
48.008500	0.5	18.986800
48.016833	0.5	18.979550
48.025167	0.5	18.989500
48.033500	0.5	18.987650
48.041833	0.5	18.989800
48.050167	0.5	19.022900
48.058500	0.5	18.981800
48.066833	0.5	18.991250
48.075167	0.5	18.996050
48.083500	0.5	19.026200
48.091833	0.5	18.988100
48.100167	0.5	18.994600
48.108500	0.5	18.997100
48.116833	0.5	18.994900
48.125167	0.5	18.992850
48.133500	0.5	18.996450
48.141833	0.5	18.997600
48.150167	0.5	19.024600
48.158500	0.5	19.016850
48.166833	0.5	19.006550
48.175167	0.5	18.981300
48.183500	0.5	18.993850
48.191833	0.5	19.002850
48.200167	0.5	19.001850
48.208500	0.5	19.003200
48.216833	0.5	19.001750
48.225167	0.5	19.032750
48.233500	0.5	19.002550
48.241833	0.5	19.001100
48.250167	0.5	19.002250
48.258500	0.5	19.001300
48.266833	0.5	19.003650
48.275167	0.5	19.007050
48.283500	0.5	19.019800
48.291833	0.5	19.016050
48.300167	0.5	19.014750
48.308500	0.5	19.040900
48.316833	0.5	19.005350
48.325167	0.5	19.016950
48.333500	0.5	19.039750
48.341833	0.5	19.001750
48.350167	0.5	19.003500
48.358500	0.5	19.013750
48.366833	0.5	19.013100
48.375167	0.5	19.021250
48.383500	0.5	19.020150
48.391833	0.5	19.019350
48.400167	0.5	19.020100
48.408500	0.5	19.015000
48.416833	0.5	19.050650
48.425167	0.5	19.011900
48.433500	0.5	19.025750
48.441833	0.5	19.028000
48.450167	0.5	19.033750
48.458500	0.5	19.035250
48.466833	0.5	19.031400
48.475167	0.5	19.031500
48.483500	0.5	19.030200
48.491833	0.5	19.030050
48.500167	0.5	19.031800
48.508500	0.5	19.042800
48.516833	0.5	19.025350
48.525167	0.5	19.028650
48.533500	0.5	19.027950
48.541833	0.5	19.029950
48.550167	0.5	19.057900
48.558500	0.5	19.025400
48.566833	0.5	19.034250
48.575167	0.5	19.032300
48.583500	0.5	19.032850
48.591833	0.5	19.061300
48.600167	0.5	19.066050
48.608500	0.5	19.035950
48.616833	0.5	19.034150
48.625167	0.5	19.041100
48.633500	0.5	19.041750
48.641833	0.5	19.045150
48.650167	0.5	19.054600
48.658500	0.5	19.046500
48.666833	0.5	19.054100
48.675167	0.5	19.052050
48.683500	0.5	19.048450
48.691833	0.5	19.058100
48.700167	0.5	19.055350
48.708500	0.5	19.050600
48.716833	0.5	19.047400
48.725167	0.5	19.050600
48.733500	0.5	19.052000
48.741833	0.5	19.044350
48.750167	0.5	19.050150
48.758500	0.5	19.054950
48.766833	0.5	19.056000
48.775167	0.5	19.058150
48.783500	0.5	19.052450
48.791833	0.5	19.063150
48.800167	0.5	19.063000
48.808500	0.5	19.062900
48.816833	0.5	19.063350
48.825167	0.5	19.069100
48.833500	0.5	19.065550
48.841833	0.5	19.062100
48.850167	0.5	19.059550
48.858500	0.5	19.065600
48.866833	0.5	19.060200
48.875167	0.5	19.061850
48.883500	0.5	19.063200
48.891833	0.5	19.065150
48.900167	0.5	19.070700
48.908500	0.5	19.064500
48.916833	0.5	19.062050
48.925167	0.5	19.063600
48.933500	0.5	19.069150
48.941833	0.5	19.073200
48.950167	0.5	19.065550
48.958500	0.5	19.067850
48.966833	0.5	19.079100
48.975167	0.5	19.060800
48.983500	0.5	19.070450
48.991833	0.5	19.065100
49.000167	0.5	19.069900
49.008500	0.5	19.074400
49.016833	0.5	19.067750
49.025167	0.5	19.067150
49.033500	0.5	19.070500
49.041833	0.5	19.068050
49.050167	0.5	19.069550
49.058500	0.5	19.070150
49.066833	0.5	19.073350
49.075167	0.5	19.067800
49.083500	0.5	19.063400
49.091833	0.5	19.065550
49.100167	0.5	19.068000
49.108500	0.5	19.066500
49.116833	0.5	19.069750
49.125167	0.5	19.066500
49.133500	0.5	19.069300
49.141833	0.5	19.072100
49.150167	0.5	19.064300
49.158500	0.5	19.067200
49.166833	0.5	19.070600
49.175167	0.5	19.079000
49.183500	0.5	19.079000
49.191833	0.5	19.072650
49.200167	0.5	19.078450
49.208500	0.5	19.079050
49.216833	0.5	19.073450
49.225167	0.5	19.077050
49.233500	0.5	19.081500
49.241833	0.5	19.077900
49.250167	0.5	19.078350
49.258500	0.5	19.080800
49.266833	0.5	19.080850
49.275167	0.5	19.076150
49.283500	0.5	19.071400
49.291833	0.5	19.072050
49.300167	0.5	19.071400
49.308500	0.5	19.077400
49.316833	0.5	19.080050
49.325167	0.5	19.074700
49.333500	0.5	19.071150
49.341833	0.5	19.074850
49.350167	0.5	19.071950
49.358500	0.5	19.079150
49.366833	0.5	19.083500
49.375167	0.5	19.088150
49.383500	0.5	19.090550
49.391833	0.5	19.085250
49.400167	0.5	19.084400
49.408500	0.5	19.084450
49.416833	0.5	19.086250
49.425167	0.5	19.086300
49.433500	0.5	19.079100
49.441833	0.5	19.080700
49.450167	0.5	19.078900
49.458500	0.5	19.080400
49.466833	0.5	19.078950
49.475167	0.5	19.075300
49.483500	0.5	19.077850
49.491833	0.5	19.075100
49.500167	0.5	19.086100
49.508500	0.5	19.084900
49.516833	0.5	19.077450
49.525167	0.5	19.079250
49.533500	0.5	19.080650
49.541833	0.5	19.075950
49.550167	0.5	19.089300
49.558500	0.5	19.091500
49.566833	0.5	19.091100
49.575167	0.5	19.089250
49.583500	0.5	19.082700
49.591833	0.5	19.093600
49.600167	0.5	19.089900
49.608500	0.5	19.083050
49.616833	0.5	19.090900
49.625167	0.5	19.089100
49.633500	0.5	19.085600
49.641833	0.5	19.086650
49.650167	0.5	19.080450
49.658500	0.5	19.088850
49.666833	0.5	19.087500
49.675167	0.5	19.083500
49.683500	0.5	19.090700
49.691833	0.5	19.100600
49.700167	0.5	19.091900
49.708500	0.5	19.090100
49.716833	0.5	19.091850
49.725167	0.5	19.094450
49.733500	0.5	19.099500
49.741833	0.5	19.094750
49.750167	0.5	19.090200
49.758500	0.5	19.087350
49.766833	0.5	19.110400
49.775167	0.5	19.099250
49.783500	0.5	19.104200
49.791833	0.5	19.103450
49.800167	0.5	19.100450
49.808500	0.5	19.092400
49.816833	0.5	19.097650
49.825167	0.5	19.093550
49.833500	0.5	19.089900
49.841833	0.5	19.114350
49.850167	0.5	19.090800
49.858500	0.5	19.127350
49.866833	0.5	19.108900
49.875167	0.5	19.089250
49.883500	0.5	19.093000
49.891833	0.5	19.089800
49.900167	0.5	19.096300
49.908500	0.5	19.095850
49.916833	0.5	19.091850
49.925167	0.5	19.099750
49.933500	0.5	19.099700
49.941833	0.5	19.105400
49.950167	0.5	19.104400
49.958500	0.5	19.100300
49.966833	0.5	19.108100
49.975167	0.5	19.105500
49.983500	0.5	19.107800
49.991833	0.5	19.101600
50.000167	0.5	19.095050
50.008500	0.5	19.100350
50.016833	0.5	19.104750
50.025167	0.5	19.100850
50.033500	0.5	19.103450
50.041833	0.5	19.106250
50.050167	0.5	19.099400
50.058500	0.5	19.112600
50.066833	0.5	19.107350
50.075167	0.5	19.103550
50.083500	0.5	19.100100
50.091833	0.5	19.103900
50.100167	0.5	19.104800
50.108500	0.5	19.113600
50.116833	0.5	19.113250
50.125167	0.5	19.113800
50.133500	0.5	19.110600
50.141833	0.5	19.108400
50.150167	0.5	19.108100
50.158500	0.5	19.114200
50.166833	0.5	19.113800
50.175167	0.5	19.112450
50.183500	0.5	19.107000
50.191833	0.5	19.108350
50.200167	0.5	19.104300
50.208500	0.5	19.111950
50.216833	0.5	19.109000
50.225167	0.5	19.102950
50.233500	0.5	19.113450
50.241833	0.5	19.106400
50.250167	0.5	19.108950
50.258500	0.5	19.113750
50.266833	0.5	19.108300
50.275167	0.5	19.106650
50.283500	0.5	19.113900
50.291833	0.5	19.110600
50.300167	0.5	19.112400
50.308500	0.5	19.112150
50.316833	0.5	19.124000
50.325167	0.5	19.117850
50.333500	0.5	19.123700
50.341833	0.5	19.114500
50.350167	0.5	19.117650
50.358500	0.5	19.120950
50.366833	0.5	19.117800
50.375167	0.5	19.112800
50.383500	0.5	19.113500
50.391833	0.5	19.098300
50.400167	0.5	19.118550
50.408500	0.5	19.136350
50.416833	0.5	19.111750
50.425167	0.5	19.116750
50.433500	0.5	19.116750
50.441833	0.5	19.097500
50.450167	0.5	19.121750
50.458500	0.5	19.098650
50.466833	0.5	19.117100
50.475167	0.5	19.107100
50.483500	0.5	19.128100
50.491833	0.5	19.163000
50.500167	0.5	19.139300
50.508500	0.5	19.115750
50.516833	0.5	19.115050
50.525167	0.5	19.112050
50.533500	0.5	19.124150
50.541833	0.5	19.122950
50.550167	0.5	19.125900
50.558500	0.5	19.121800
50.566833	0.5	19.105300
50.575167	0.5	19.105300
50.583500	0.5	19.107550
50.591833	0.5	19.126000
50.600167	0.5	19.127800
50.608500	0.5	19.122250
50.616833	0.5	19.116300
50.625167	0.5	19.125350
50.633500	0.5	19.122450
50.641833	0.5	19.119600
50.650167	0.5	19.119050
50.658500	0.5	19.115200
50.666833	0.5	19.110600
50.675167	0.5	19.129750
50.683500	0.5	19.115150
50.691833	0.5	19.130800
50.700167	0.5	19.129850
50.708500	0.5	19.136400
50.716833	0.5	19.137300
50.725167	0.5	19.121850
50.733500	0.5	19.114350
50.741833	0.5	19.128700
50.750167	0.5	19.117500
50.758500	0.5	19.111150
50.766833	0.5	19.128450
50.775167	0.5	19.119600
50.783500	0.5	19.112850
50.791833	0.5	19.121250
50.800167	0.5	19.101500
50.808500	0.5	19.109050
50.816833	0.5	19.132300
50.825167	0.5	19.124500
50.833500	0.5	19.136200
50.841833	0.5	19.136450
50.850167	0.5	19.129450
50.858500	0.5	19.133700
50.866833	0.5	19.134400
50.875167	0.5	19.127300
50.883500	0.5	19.134300
50.891833	0.5	19.125200
50.900167	0.5	19.131050
50.908500	0.5	19.129150
50.916833	0.5	19.129650
50.925167	0.5	19.126000
50.933500	0.5	19.114900
50.941833	0.5	19.129900
50.950167	0.5	19.129700
50.958500	0.5	19.127800
50.966833	0.5	19.127650
50.975167	0.5	19.127050
50.983500	0.5	19.127350
50.991833	0.5	19.125800
51.000167	0.5	19.124500
51.008500	0.5	19.132350
51.016833	0.5	19.135600
51.025167	0.5	19.120450
51.033500	0.5	19.117350
51.041833	0.5	19.117700
51.050167	0.5	19.108800
51.058500	0.5	19.136250
51.066833	0.5	19.133550
51.075167	0.5	19.134150
51.083500	0.5	19.137250
51.091833	0.5	19.161250
51.100167	0.5	19.126700
51.108500	0.5	19.121750
51.116833	0.5	19.126050
51.125167	0.5	19.128700
51.133500	0.5	19.125950
51.141833	0.5	19.127050
51.150167	0.5	19.123350
51.158500	0.5	19.129050
51.166833	0.5	19.125750
51.175167	0.5	19.130400
51.183500	0.5	19.130900
51.191833	0.5	19.131550
51.200167	0.5	19.127600
51.208500	0.5	19.129850
51.216833	0.5	19.127100
51.225167	0.5	19.130200
51.233500	0.5	19.134300
51.241833	0.5	19.128250
51.250167	0.5	19.136450
51.258500	0.5	19.139300
51.266833	0.5	19.140350
51.275167	0.5	19.137550
51.283500	0.5	19.135850
51.291833	0.5	19.136150
51.300167	0.5	19.132350
51.308500	0.5	19.132250
51.316833	0.5	19.137000
51.325167	0.5	19.128550
51.333500	0.5	19.134450
51.341833	0.5	19.136850
51.350167	0.5	19.127750
51.358500	0.5	19.128550
51.366833	0.5	19.126850
51.375167	0.5	19.137500
51.383500	0.5	19.134950
51.391833	0.5	19.126200
51.400167	0.5	19.131000
51.408500	0.5	19.130850
51.416833	0.5	19.130500
51.425167	0.5	19.136550
51.433500	0.5	19.137650
51.441833	0.5	19.131950
51.450167	0.5	19.140100
51.458500	0.5	19.137950
51.466833	0.5	19.136700
51.475167	0.5	19.140200
51.483500	0.5	19.134300
51.491833	0.5	19.134100
51.500167	0.5	19.135500
51.508500	0.5	19.133550
51.516833	0.5	19.134250
51.525167	0.5	19.135300
51.533500	0.5	19.130800
51.541833	0.5	19.134000
51.550167	0.5	19.132400
51.558500	0.5	19.120600
51.566833	0.5	19.126000
51.575167	0.5	19.119600
51.583500	0.5	19.117800
51.591833	0.5	19.122550
51.600167	0.5	19.123150
51.608500	0.5	19.127500
51.616833	0.5	19.124600
51.625167	0.5	19.130050
51.633500	0.5	19.139400
51.641833	0.5	19.139350
51.650167	0.5	19.140650
51.658500	0.5	19.144150
51.666833	0.5	19.135550
51.675167	0.5	19.136400
51.683500	0.5	19.139000
51.691833	0.5	19.135650
51.700167	0.5	19.173350
51.708500	0.5	19.127100
51.716833	0.5	19.130050
51.725167	0.5	19.126350
51.733500	0.5	19.131950
51.741833	0.5	19.129550
51.750167	0.5	19.111650
51.758500	0.5	19.134900
51.766833	0.5	19.123600
51.775167	0.5	19.130950
51.783500	0.5	19.132300
51.791833	0.5	19.172700
51.800167	0.5	19.162600
51.808500	0.5	19.155250
51.816833	0.5	19.151600
51.825167	0.5	19.153850
51.833500	0.5	19.151750
51.841833	0.5	19.123350
51.850167	0.5	19.118150
51.858500	0.5	19.132450
51.866833	0.5	19.123900
51.875167	0.5	19.164200
51.883500	0.5	19.151450
51.891833	0.5	19.148650
51.900167	0.5	19.143400
51.908500	0.5	19.142450
51.916833	0.5	19.140150
51.925167	0.5	19.112400
51.933500	0.5	19.153600
51.941833	0.5	19.148000
51.950167	0.5	19.147900
51.958500	0.5	19.141450
51.966833	0.5	19.111600
51.975167	0.5	19.112450
51.983500	0.5	19.163650
51.991833	0.5	19.153050
52.000167	0.5	19.150950
52.008500	0.5	19.149200
52.016833	0.5	19.149000
52.025167	0.5	19.148850
52.033500	0.5	19.147000
52.041833	0.5	19.145500
52.050167	0.5	19.145100
52.058500	0.5	19.124200
52.066833	0.5	19.132500
52.075167	0.5	19.113400
52.083500	0.5	19.140250
52.091833	0.5	19.158950
52.100167	0.5	19.147750
52.108500	0.5	19.147500
52.116833	0.5	19.147050
52.125167	0.5	19.125000
52.133500	0.5	19.116300
52.141833	0.5	19.157800
52.150167	0.5	19.148700
52.158500	0.5	19.143650
52.166833	0.5	19.145400
52.175167	0.5	19.114200
52.183500	0.5	19.122900
52.191833	0.5	19.116200
52.200167	0.5	19.126050
52.208500	0.5	19.158100
52.216833	0.5	19.114850
52.225167	0.5	19.109650
52.233500	0.5	19.111500
52.241833	0.5	19.105500
52.250167	0.5	19.103650
52.258500	0.5	19.098600
52.266833	0.5	19.096550
52.275167	0.5	19.089300
52.283500	0.5	19.080550
52.291833	0.5	19.069600
52.300167	0.5	19.067650
52.308500	0.5	19.066550
52.316833	0.5	19.052050
52.325167	0.5	19.042750
52.333500	0.5	19.035100
52.341833	0.5	19.027550
52.350167	0.5	19.058450
52.358500	0.5	19.036100
52.366833	0.5	19.024200
52.375167	0.5	19.006200
52.383500	0.5	18.990600
52.391833	0.5	18.981150
52.400167	0.5	18.958600
52.408500	0.5	18.940450
52.416833	0.5	18.923200
52.425167	0.5	18.906450
52.433500	0.5	18.888300
52.441833	0.5	18.868350
52.450167	0.5	18.848500
52.458500	0.5	18.831950
52.466833	0.5	18.807750
52.475167	0.5	18.787850
52.483500	0.5	18.764400
52.491833	0.5	18.740600
52.500167	0.5	18.719250
52.508500	0.5	18.695650
52.516833	0.5	18.670200
52.525167	0.5	18.649050
52.533500	0.5	18.620500
52.541833	0.5	18.601800
52.550167	0.5	18.572600
52.558500	0.5	18.541750
52.566833	0.5	18.516550
52.575167	0.5	18.484150
52.583500	0.5	18.456300
52.591833	0.5	18.423150
52.600167	0.5	18.391550
52.608500	0.5	18.361400
52.616833	0.5	18.325200
52.625167	0.5	18.293050
52.633500	0.5	18.252900
52.641833	0.5	18.223600
52.650167	0.5	18.192450
52.658500	0.5	18.150250
52.666833	0.5	18.116300
52.675167	0.5	18.081850
52.683500	0.5	18.051300
52.691833	0.5	18.013350
52.700167	0.5	17.974550
52.708500	0.5	17.928650
52.716833	0.5	17.891800
52.725167	0.5	17.856100
52.733500	0.5	17.826500
52.741833	0.5	17.790450
52.750167	0.5	17.726650
52.758500	0.5	17.692200
52.766833	0.5	17.655750
52.775167	0.5	17.622050
52.783500	0.5	17.584550
52.791833	0.5	17.548000
52.800167	0.5	17.505850
52.808500	0.5	17.470100
52.816833	0.5	17.448150
52.825167	0.5	17.410950
52.833500	0.5	17.371850
52.841833	0.5	17.363600
52.850167	0.5	17.325850
52.858500	0.5	17.289150
52.866833	0.5	17.247950
52.875167	0.5	17.213100
52.883500	0.5	17.177000
52.891833	0.5	17.136700
52.900167	0.5	17.083200
52.908500	0.5	17.049350
52.916833	0.5	17.020050
52.925167	0.5	16.984400
52.933500	0.5	16.950650
52.941833	0.5	16.919850
52.950167	0.5	16.884900
52.958500	0.5	16.855050
52.966833	0.5	16.823150
52.975167	0.5	16.823000
52.983500	0.5	16.788750
52.991833	0.5	16.728200
53.000167	0.5	16.696450
53.008500	0.5	16.693650
53.016833	0.5	16.660700
53.025167	0.5	16.628800
53.033500	0.5	16.599050
53.041833	0.5	16.572500
53.050167	0.5	16.542550
53.058500	0.5	16.522200
53.066833	0.5	16.489100
53.075167	0.5	16.461000
53.083500	0.5	16.437050
53.091833	0.5	16.406900
53.100167	0.5	16.392400
53.108500	0.5	16.362350
53.116833	0.5	16.342350
53.125167	0.5	16.317500
53.133500	0.5	16.297650
53.141833	0.5	16.271700
53.150167	0.5	16.250100
53.158500	0.5	16.230350
53.166833	0.5	16.207200
53.175167	0.5	16.186550
53.183500	0.5	16.166600
53.191833	0.5	16.146300
53.200167	0.5	16.128800
53.208500	0.5	16.105600
53.216833	0.5	16.086750
53.225167	0.5	16.070850
53.233500	0.5	16.055400
53.241833	0.5	16.037150
53.250167	0.5	16.021150
53.258500	0.5	15.999950
53.266833	0.5	15.982350
53.275167	0.5	15.968450
53.283500	0.5	15.950250
53.291833	0.5	15.935950
53.300167	0.5	15.917800
53.308500	0.5	15.903000
53.316833	0.5	15.887700
53.325167	0.5	15.863450
53.333500	0.5	15.846400
53.341833	0.5	15.832350
53.350167	0.5	15.817600
53.358500	0.5	15.803000
53.366833	0.5	15.790800
53.375167	0.5	15.772700
53.383500	0.5	15.763600
53.391833	0.5	15.749900
53.400167	0.5	15.735500
53.408500	0.5	15.719500
53.416833	0.5	15.708100
53.425167	0.5	15.696900
53.433500	0.5	15.682650
53.441833	0.5	15.666400
53.450167	0.5	15.649800
53.458500	0.5	15.635450
53.466833	0.5	15.622850
53.475167	0.5	15.606350
53.483500	0.5	15.589700
53.491833	0.5	15.570500
53.500167	0.5	15.555700
53.508500	0.5	15.536400
53.516833	0.5	15.518450
53.525167	0.5	15.499150
53.533500	0.5	15.478750
53.541833	0.5	15.454300
53.550167	0.5	15.433700
53.558500	0.5	15.414500
53.566833	0.5	15.385550
53.575167	0.5	15.360900
53.583500	0.5	15.333700
53.591833	0.5	15.306900
53.600167	0.5	15.278050
53.608500	0.5	15.246100
53.616833	0.5	15.228300
53.625167	0.5	15.188000
53.633500	0.5	15.154350
53.641833	0.5	15.113750
53.650167	0.5	15.077100
53.658500	0.5	15.035750
53.666833	0.5	14.992500
53.675167	0.5	14.949400
53.683500	0.5	14.903550
53.691833	0.5	14.854050
53.700167	0.5	14.803700
53.708500	0.5	14.753350
53.716833	0.5	14.702250
53.725167	0.5	14.649250
53.733500	0.5	14.591400
53.741833	0.5	14.537350
53.750167	0.5	14.472050
53.758500	0.5	14.417300
53.766833	0.5	14.355450
53.775167	0.5	14.294450
53.783500	0.5	14.230850
53.791833	0.5	14.174450
53.800167	0.5	14.109750
53.808500	0.5	14.037700
53.816833	0.5	13.968700
53.825167	0.5	13.896150
53.833500	0.5	13.825750
53.841833	0.5	13.754450
53.850167	0.5	13.682250
53.858500	0.5	13.605500
53.866833	0.5	13.527300
53.875167	0.5	13.448650
53.883500	0.5	13.369400
53.891833	0.5	13.292400
53.900167	0.5	13.212250
53.908500	0.5	13.130700
53.916833	0.5	13.048800
53.925167	0.5	12.967700
53.933500	0.5	12.886500
53.941833	0.5	12.805200
53.950167	0.5	12.723300
53.958500	0.5	12.640400
53.966833	0.5	12.462850
53.975167	0.5	12.369400
53.983500	0.5	12.282400
53.991833	0.5	12.198150
54.000167	0.5	12.104650
54.008500	0.5	12.016550
54.016833	0.5	11.928450
54.025167	0.5	11.842850
54.033500	0.5	11.754200
54.041833	0.5	11.663050
54.050167	0.5	11.570400
54.058500	0.5	11.476450
54.066833	0.5	11.385200
54.075167	0.5	11.292450
54.083500	0.5	11.201950
54.091833	0.5	11.107800
54.100167	0.5	11.016600
54.108500	0.5	10.923250
54.116833	0.5	10.833700
54.125167	0.5	10.741950
54.133500	0.5	10.652600
54.141833	0.5	10.560900
54.150167	0.5	10.466650
54.158500	0.5	10.374150
54.166833	0.5	10.281150
54.175167	0.5	10.189700
54.183500	0.5	10.092800
54.191833	0.5	9.996950
54.200167	0.5	9.904000
54.208500	0.5	9.811850
54.216833	0.5	9.720000
54.225167	0.5	9.626400
54.233500	0.5	9.528900
54.241833	0.5	9.429650
54.250167	0.5	9.332200
54.258500	0.5	9.235300
54.266833	0.5	9.142850
54.275167	0.5	9.048050
54.283500	0.5	8.953750
54.291833	0.5	8.858500
54.300167	0.5	8.763000
54.308500	0.5	8.673350
54.316833	0.5	8.580300
54.325167	0.5	8.487500
54.333500	0.5	8.394900
54.341833	0.5	8.301750
54.350167	0.5	8.209250
54.358500	0.5	8.115400
54.366833	0.5	8.022600
54.375167	0.5	7.923950
54.383500	0.5	7.833650
54.391833	0.5	7.742100
54.400167	0.5	7.654350
54.408500	0.5	7.561550
54.416833	0.5	7.467100
54.425167	0.5	7.372700
54.433500	0.5	7.277050
54.441833	0.5	7.186150
54.450167	0.5	7.094850
54.458500	0.5	7.004850
54.466833	0.5	6.913550
54.475167	0.5	6.825000
54.483500	0.5	6.735800
54.491833	0.5	6.648200
54.500167	0.5	6.563150
54.508500	0.5	6.479700
54.516833	0.5	6.394650
54.525167	0.5	6.309550
54.533500	0.5	6.225700
54.541833	0.5	6.139800
54.550167	0.5	6.057300
54.558500	0.5	5.967450
54.566833	0.5	5.881200
54.575167	0.5	5.797850
54.583500	0.5	5.717450
54.591833	0.5	5.635700
54.600167	0.5	5.554900
54.608500	0.5	5.468750
54.616833	0.5	5.382550
54.625167	0.5	5.298450
54.633500	0.5	5.218250
54.641833	0.5	5.137450
54.650167	0.5	5.062550
54.658500	0.5	4.983550
54.666833	0.5	4.907200
54.675167	0.5	4.832200
54.683500	0.5	4.759050
54.691833	0.5	4.686900
54.700167	0.5	4.614650
54.708500	0.5	4.538950
54.716833	0.5	4.465800
54.725167	0.5	4.395450
54.733500	0.5	4.324800
54.741833	0.5	4.251300
54.750167	0.5	4.176700
54.758500	0.5	4.106600
54.766833	0.5	4.040150
54.775167	0.5	3.973250
54.783500	0.5	3.904050
54.791833	0.5	3.834550
54.800167	0.5	3.761600
54.808500	0.5	3.691700
54.816833	0.5	3.624200
54.825167	0.5	3.558500
54.833500	0.5	3.494400
54.841833	0.5	3.431250
54.850167	0.5	3.366550
54.858500	0.5	3.304750
54.866833	0.5	3.243200
54.875167	0.5	3.185200
54.883500	0.5	3.123150
54.891833	0.5	3.063900
54.900167	0.5	3.008150
54.908500	0.5	2.949750
54.916833	0.5	2.892650
54.925167	0.5	2.837950
54.933500	0.5	2.776600
54.941833	0.5	2.721250
54.950167	0.5	2.667800
54.958500	0.5	2.616550
54.966833	0.5	2.562050
54.975167	0.5	2.509050
54.983500	0.5	2.452100
54.991833	0.5	2.396700
55.000167	0.5	2.342650
55.008500	0.5	2.291300
55.016833	0.5	2.242350
55.025167	0.5	2.193350
55.033500	0.5	2.145500
55.041833	0.5	2.099600
55.050167	0.5	2.054300
55.058500	0.5	2.009400
55.066833	0.5	1.967850
55.075167	0.5	1.925650
55.083500	0.5	1.881950
55.091833	0.5	1.838700
55.100167	0.5	1.799150
55.108500	0.5	1.758250
55.116833	0.5	1.714850
55.125167	0.5	1.671450
55.133500	0.5	1.631900
55.141833	0.5	1.594550
55.150167	0.5	1.555400
55.158500	0.5	1.517150
55.166833	0.5	1.477750
55.175167	0.5	1.435100
55.183500	0.5	1.397000
55.191833	0.5	1.358950
55.200167	0.5	1.323900
55.208500	0.5	1.289200
55.216833	0.5	1.255650
55.225167	0.5	1.222750
55.233500	0.5	1.190550
55.241833	0.5	1.160750
55.250167	0.5	1.131850
55.258500	0.5	1.101400
55.266833	0.5	1.074000
55.275167	0.5	1.046100
55.283500	0.5	1.016250
55.291833	0.5	0.989700
55.300167	0.5	0.962450
55.308500	0.5	0.929350
55.316833	0.5	0.904750
55.325167	0.5	0.881000
55.333500	0.5	0.857150
55.341833	0.5	0.830250
55.350167	0.5	0.805900
55.358500	0.5	0.776750
55.366833	0.5	0.751100
55.375167	0.5	0.727900
55.383500	0.5	0.703400
55.391833	0.5	0.682600
55.400167	0.5	0.660700
55.408500	0.5	0.640650
55.416833	0.5	0.620300
55.425167	0.5	0.603250
55.433500	0.5	0.585450
55.441833	0.5	0.570250
55.450167	0.5	0.553950
55.458500	0.5	0.537750
55.466833	0.5	0.521800
55.475167	0.5	0.506450
55.483500	0.5	0.492200
55.491833	0.5	0.475400
55.500167	0.5	0.455950
55.508500	0.5	0.442950
55.516833	0.5	0.431650
55.525167	0.5	0.418500
55.533500	0.5	0.404600
55.541833	0.5	0.388400
55.550167	0.5	0.372300
55.558500	0.5	0.356900
55.566833	0.5	0.344000
55.575167	0.5	0.334100
55.583500	0.5	0.324250
55.591833	0.5	0.314100
55.600167	0.5	0.303500
55.608500	0.5	0.295650
55.616833	0.5	0.289250
55.625167	0.5	0.282500
55.633500	0.5	0.276100
55.641833	0.5	0.269450
55.650167	0.5	0.261850
55.658500	0.5	0.255750
55.666833	0.5	0.248450
55.675167	0.5	0.241900
55.683500	0.5	0.231550
55.691833	0.5	0.227200
55.700167	0.5	0.224950
55.708500	0.5	0.219900
55.716833	0.5	0.215550
55.725167	0.5	0.209100
55.733500	0.5	0.200350
55.741833	0.5	0.192600
55.750167	0.5	0.189400
55.758500	0.5	0.184700
55.766833	0.5	0.181350
55.775167	0.5	0.179050
55.783500	0.5	0.176000
55.791833	0.5	0.174350
55.800167	0.5	0.173850
55.808500	0.5	0.174200
55.816833	0.5	0.175350
55.825167	0.5	0.174800
55.833500	0.5	0.176400
55.841833	0.5	0.175850
55.850167	0.5	0.174050
55.858500	0.5	0.175250
55.866833	0.5	0.173100
55.875167	0.5	0.170950
55.883500	0.5	0.171350
55.891833	0.5	0.172150
55.900167	0.5	0.173200
55.908500	0.5	0.172750
55.916833	0.5	0.170050
55.925167	0.5	0.167700
55.933500	0.5	0.165800
55.941833	0.5	0.167150
55.950167	0.5	0.168150
55.958500	0.5	0.170450
55.966833	0.5	0.171400
55.975167	0.5	0.174600
55.983500	0.5	0.177050
55.991833	0.5	0.181500
56.000167	0.5	0.184550
56.008500	0.5	0.189050
56.016833	0.5	0.192550
56.025167	0.5	0.193000
56.033500	0.5	0.195300
56.041833	0.5	0.200750
56.050167	0.5	0.202350
56.058500	0.5	0.201800
56.066833	0.5	0.205450
56.075167	0.5	0.211550
56.083500	0.5	0.213350
56.091833	0.5	0.217400
56.100167	0.5	0.218600
56.108500	0.5	0.217850
56.116833	0.5	0.218950
56.125167	0.5	0.221200
56.133500	0.5	0.224800
56.141833	0.5	0.228150
56.150167	0.5	0.232500
56.158500	0.5	0.235300
56.166833	0.5	0.240500
56.175167	0.5	0.244650
56.183500	0.5	0.249750
56.191833	0.5	0.253400
56.200167	0.5	0.258250
56.208500	0.5	0.263300
56.216833	0.5	0.269200
56.225167	0.5	0.272350
56.233500	0.5	0.278450
56.241833	0.5	0.279850
56.250167	0.5	0.282350
56.258500	0.5	0.288350
56.266833	0.5	0.292850
56.275167	0.5	0.296450
56.283500	0.5	0.300750
56.291833	0.5	0.300900
56.300167	0.5	0.302500
56.308500	0.5	0.304950
56.316833	0.5	0.308700
56.325167	0.5	0.311950
56.333500	0.5	0.316100
56.341833	0.5	0.319950
56.350167	0.5	0.324400
56.358500	0.5	0.329700
56.366833	0.5	0.333800
56.375167	0.5	0.339850
56.383500	0.5	0.346050
56.391833	0.5	0.350350
56.400167	0.5	0.355000
56.408500	0.5	0.359700
56.416833	0.5	0.364150
56.425167	0.5	0.365750
56.433500	0.5	0.367150
56.441833	0.5	0.372100
56.450167	0.5	0.377200
56.458500	0.5	0.382300
56.466833	0.5	0.386750
56.475167	0.5	0.389100
56.483500	0.5	0.389400
56.491833	0.5	0.393250
56.500167	0.5	0.395100
56.508500	0.5	0.399200
56.516833	0.5	0.404200
56.525167	0.5	0.409300
56.533500	0.5	0.413500
56.541833	0.5	0.418250
56.550167	0.5	0.424150
56.558500	0.5	0.430000
56.566833	0.5	0.434000
56.575167	0.5	0.438650
56.583500	0.5	0.443200
56.591833	0.5	0.447050
56.600167	0.5	0.452550
56.608500	0.5	0.457700
56.616833	0.5	0.458350
56.625167	0.5	0.464000
56.633500	0.5	0.469400
56.641833	0.5	0.473650
56.650167	0.5	0.477550
56.658500	0.5	0.481000
56.666833	0.5	0.482500
56.675167	0.5	0.484900
56.683500	0.5	0.487050
56.691833	0.5	0.490450
56.700167	0.5	0.495400
56.708500	0.5	0.499550
56.716833	0.5	0.504200
56.725167	0.5	0.507150
56.733500	0.5	0.511750
56.741833	0.5	0.516650
56.750167	0.5	0.523200
56.758500	0.5	0.528100
56.766833	0.5	0.533100
56.775167	0.5	0.537300
56.783500	0.5	0.541100
56.791833	0.5	0.544300
56.800167	0.5	0.546250
56.808500	0.5	0.547750
56.816833	0.5	0.552200
56.825167	0.5	0.555850
56.833500	0.5	0.559150
56.841833	0.5	0.561700
56.850167	0.5	0.562250
56.858500	0.5	0.561900
56.866833	0.5	0.563300
56.875167	0.5	0.565450
56.883500	0.5	0.568700
56.891833	0.5	0.570650
56.900167	0.5	0.572550
56.908500	0.5	0.574400
56.916833	0.5	0.577750
56.925167	0.5	0.582100
56.933500	0.5	0.585650
56.941833	0.5	0.589050
56.950167	0.5	0.591850
56.958500	0.5	0.593900
56.966833	0.5	0.595300
56.975167	0.5	0.598800
56.983500	0.5	0.601400
56.991833	0.5	0.599950
57.000167	0.5	0.602600
57.008500	0.5	0.605200
57.016833	0.5	0.607300
57.025167	0.5	0.610450
57.033500	0.5	0.611450
57.041833	0.5	0.611100
57.050167	0.5	0.609650
57.058500	0.5	0.610350
57.066833	0.5	0.611750
57.075167	0.5	0.613050
57.083500	0.5	0.615050
57.091833	0.5	0.617750
57.100167	0.5	0.619800
57.108500	0.5	0.622700
57.116833	0.5	0.625300
57.125167	0.5	0.629300
57.133500	0.5	0.630700
57.141833	0.5	0.633150
57.150167	0.5	0.636600
57.158500	0.5	0.637500
57.166833	0.5	0.639500
57.175167	0.5	0.638600
57.183500	0.5	0.639100
57.191833	0.5	0.643200
57.200167	0.5	0.645400
57.208500	0.5	0.646900
57.216833	0.5	0.648000
57.225167	0.5	0.646550
57.233500	0.5	0.645650
57.241833	0.5	0.646100
57.250167	0.5	0.647300
57.258500	0.5	0.648850
57.266833	0.5	0.650450
57.275167	0.5	0.651150
57.283500	0.5	0.653650
57.291833	0.5	0.654900
57.300167	0.5	0.658150
57.308500	0.5	0.660000
57.316833	0.5	0.663050
57.325167	0.5	0.665050
57.333500	0.5	0.666450
57.341833	0.5	0.668550
57.350167	0.5	0.672050
57.358500	0.5	0.672200
57.366833	0.5	0.671300
57.375167	0.5	0.672900
57.383500	0.5	0.675650
57.391833	0.5	0.676350
57.400167	0.5	0.678350
57.408500	0.5	0.678300
57.416833	0.5	0.676250
57.425167	0.5	0.675850
57.433500	0.5	0.675400
57.441833	0.5	0.676200
57.450167	0.5	0.677900
57.458500	0.5	0.678950
57.466833	0.5	0.680350
57.475167	0.5	0.682800
57.483500	0.5	0.684350
57.491833	0.5	0.686300
57.500167	0.5	0.686650
57.508500	0.5	0.687550
57.516833	0.5	0.688950
57.525167	0.5	0.690500
57.533500	0.5	0.692750
57.541833	0.5	0.694600
57.550167	0.5	0.691450
57.558500	0.5	0.692550
57.566833	0.5	0.694700
57.575167	0.5	0.695850
57.583500	0.5	0.696450
57.591833	0.5	0.696450
57.600167	0.5	0.694800
57.608500	0.5	0.693250
57.616833	0.5	0.692250
57.625167	0.5	0.691600
57.633500	0.5	0.691050
57.641833	0.5	0.692200
57.650167	0.5	0.693200
57.658500	0.5	0.693200
57.666833	0.5	0.695200
57.675167	0.5	0.696450
57.683500	0.5	0.697700
57.691833	0.5	0.698700
57.700167	0.5	0.698800
57.708500	0.5	0.700400
57.716833	0.5	0.700350
57.725167	0.5	0.701450
57.733500	0.5	0.701200
57.741833	0.5	0.699550
57.750167	0.5	0.700650
57.758500	0.5	0.701600
57.766833	0.5	0.701250
57.775167	0.5	0.700650
57.783500	0.5	0.698700
57.791833	0.5	0.696650
57.800167	0.5	0.695350
57.808500	0.5	0.693800
57.816833	0.5	0.694000
57.825167	0.5	0.693400
57.833500	0.5	0.693750
57.841833	0.5	0.693050
57.850167	0.5	0.694250
57.858500	0.5	0.694900
57.866833	0.5	0.695450
57.875167	0.5	0.694950
57.883500	0.5	0.695450
57.891833	0.5	0.694300
57.900167	0.5	0.694450
57.908500	0.5	0.696300
57.916833	0.5	0.696650
57.925167	0.5	0.692600
57.933500	0.5	0.693250
57.941833	0.5	0.693900
57.950167	0.5	0.694450
57.958500	0.5	0.694150
57.966833	0.5	0.692600
57.975167	0.5	0.690100
57.983500	0.5	0.687150
57.991833	0.5	0.686250
58.000167	0.5	0.684800
58.008500	0.5	0.684500
58.016833	0.5	0.683750
58.025167	0.5	0.684700
58.033500	0.5	0.684450
58.041833	0.5	0.685100
58.050167	0.5	0.685200
58.058500	0.5	0.685450
58.066833	0.5	0.684350
58.075167	0.5	0.684500
58.083500	0.5	0.685350
58.091833	0.5	0.684550
58.100167	0.5	0.684700
58.108500	0.5	0.681750
58.116833	0.5	0.679800
58.125167	0.5	0.680350
58.133500	0.5	0.680450
58.141833	0.5	0.679200
58.150167	0.5	0.677700
58.158500	0.5	0.673800
58.166833	0.5	0.671450
58.175167	0.5	0.669150
58.183500	0.5	0.667700
58.191833	0.5	0.667100
58.200167	0.5	0.667050
58.208500	0.5	0.665600
58.216833	0.5	0.665200
58.225167	0.5	0.663850
58.233500	0.5	0.665100
58.241833	0.5	0.664000
58.250167	0.5	0.663350
58.258500	0.5	0.663600
58.266833	0.5	0.662300
58.275167	0.5	0.661100
58.283500	0.5	0.662450
58.291833	0.5	0.660750
58.300167	0.5	0.657450
58.308500	0.5	0.657150
58.316833	0.5	0.658000
58.325167	0.5	0.657150
58.333500	0.5	0.656750
58.341833	0.5	0.653850
58.350167	0.5	0.650400
58.358500	0.5	0.647850
58.366833	0.5	0.646050
58.375167	0.5	0.644750
58.383500	0.5	0.644300
58.391833	0.5	0.643500
58.400167	0.5	0.642950
58.408500	0.5	0.642650
58.416833	0.5	0.642550
58.425167	0.5	0.643200
58.433500	0.5	0.643100
58.441833	0.5	0.641500
58.450167	0.5	0.642050
58.458500	0.5	0.643300
58.466833	0.5	0.642950
58.475167	0.5	0.642050
58.483500	0.5	0.638500
58.491833	0.5	0.637250
58.500167	0.5	0.637600
58.508500	0.5	0.637650
58.516833	0.5	0.636600
58.525167	0.5	0.635550
58.533500	0.5	0.630750
58.541833	0.5	0.628300
58.550167	0.5	0.625600
58.558500	0.5	0.623500
58.566833	0.5	0.622500
58.575167	0.5	0.622950
58.583500	0.5	0.622250
58.591833	0.5	0.621650
58.600167	0.5	0.621150
58.608500	0.5	0.621900
58.616833	0.5	0.619700
58.625167	0.5	0.619450
58.633500	0.5	0.618350
58.641833	0.5	0.617300
58.650167	0.5	0.616350
58.658500	0.5	0.616950
58.666833	0.5	0.613600
58.675167	0.5	0.610900
58.683500	0.5	0.610900
58.691833	0.5	0.610000
58.700167	0.5	0.608550
58.708500	0.5	0.607050
58.716833	0.5	0.603350
58.725167	0.5	0.599300
58.733500	0.5	0.596900
58.741833	0.5	0.594100
58.750167	0.5	0.592800
58.758500	0.5	0.590800
58.766833	0.5	0.590200
58.775167	0.5	0.587550
58.783500	0.5	0.587100
58.791833	0.5	0.586350
58.800167	0.5	0.586200
58.808500	0.5	0.584800
58.816833	0.5	0.583950
58.825167	0.5	0.582300
58.833500	0.5	0.581600
58.841833	0.5	0.580200
58.850167	0.5	0.579350
58.858500	0.5	0.573200
58.866833	0.5	0.572000
58.875167	0.5	0.571750
58.883500	0.5	0.570750
58.891833	0.5	0.568450
58.900167	0.5	0.567350
58.908500	0.5	0.562150
58.916833	0.5	0.557550
58.925167	0.5	0.554450
58.933500	0.5	0.552400
58.941833	0.5	0.550500
58.950167	0.5	0.549200
58.958500	0.5	0.547800
58.966833	0.5	0.546700
58.975167	0.5	0.546150
58.983500	0.5	0.545650
58.991833	0.5	0.546150
59.000167	0.5	0.545950
59.008500	0.5	0.544550
59.016833	0.5	0.544250
59.025167	0.5	0.543950
59.033500	0.5	0.542400
59.041833	0.5	0.538600
59.050167	0.5	0.536950
59.058500	0.5	0.537000
59.066833	0.5	0.536250
59.075167	0.5	0.535350
59.083500	0.5	0.533850
59.091833	0.5	0.529850
59.100167	0.5	0.526000
59.108500	0.5	0.523550
59.116833	0.5	0.521750
59.125167	0.5	0.521150
59.133500	0.5	0.519950
59.141833	0.5	0.519050
59.150167	0.5	0.517700
59.158500	0.5	0.517050
59.166833	0.5	0.517500
59.175167	0.5	0.517600
59.183500	0.5	0.517300
59.191833	0.5	0.517700
59.200167	0.5	0.516600
59.208500	0.5	0.514950
59.216833	0.5	0.515900
59.225167	0.5	0.515600
59.233500	0.5	0.511400
59.241833	0.5	0.511250
59.250167	0.5	0.511250
59.258500	0.5	0.511350
59.266833	0.5	0.510750
59.275167	0.5	0.507500
59.283500	0.5	0.503850
59.291833	0.5	0.500900
59.300167	0.5	0.499100
59.308500	0.5	0.496800
59.316833	0.5	0.496300
59.325167	0.5	0.494800
59.333500	0.5	0.494400
59.341833	0.5	0.493550
59.350167	0.5	0.493900
59.358500	0.5	0.494150
59.366833	0.5	0.495050
59.375167	0.5	0.494500
59.383500	0.5	0.493000
59.391833	0.5	0.493200
59.400167	0.5	0.493700
59.408500	0.5	0.492200
59.416833	0.5	0.488250
59.425167	0.5	0.486650
59.433500	0.5	0.486250
59.441833	0.5	0.485100
59.450167	0.5	0.484850
59.458500	0.5	0.483300
59.466833	0.5	0.478950
59.475167	0.5	0.475350
59.483500	0.5	0.472400
59.491833	0.5	0.470200
59.500167	0.5	0.468750
59.508500	0.5	0.468200
59.516833	0.5	0.466300
59.525167	0.5	0.465750
59.533500	0.5	0.464750
59.541833	0.5	0.464650
59.550167	0.5	0.462750
59.558500	0.5	0.462050
59.566833	0.5	0.462600
59.575167	0.5	0.461600
59.583500	0.5	0.459950
59.591833	0.5	0.459400
59.600167	0.5	0.456350
59.608500	0.5	0.452800
59.616833	0.5	0.452550
59.625167	0.5	0.452600
59.633500	0.5	0.450200
59.641833	0.5	0.449400
59.650167	0.5	0.444900
59.658500	0.5	0.441850
59.666833	0.5	0.438600
59.675167	0.5	0.436500
59.683500	0.5	0.434500
59.691833	0.5	0.432750
59.700167	0.5	0.431200
59.708500	0.5	0.430200
59.716833	0.5	0.429800
59.725167	0.5	0.428450
59.733500	0.5	0.430100
59.741833	0.5	0.430800
59.750167	0.5	0.430200
59.758500	0.5	0.429800
59.766833	0.5	0.428600
59.775167	0.5	0.426650
59.783500	0.5	0.425950
59.791833	0.5	0.421150
59.800167	0.5	0.420050
59.808500	0.5	0.420000
59.816833	0.5	0.419350
59.825167	0.5	0.418400
59.833500	0.5	0.417300
59.841833	0.5	0.411950
59.850167	0.5	0.408800
59.858500	0.5	0.406000
59.866833	0.5	0.404000
59.875167	0.5	0.403050
59.883500	0.5	0.402700
59.891833	0.5	0.401550
59.900167	0.5	0.401300
59.908500	0.5	0.401550
59.916833	0.5	0.401450
59.925167	0.5	0.401100
59.933500	0.5	0.400650
59.941833	0.5	0.399550
59.950167	0.5	0.398800
59.958500	0.5	0.398550
59.966833	0.5	0.398500
59.975167	0.5	0.394200
59.983500	0.5	0.392150
59.991833	0.5	0.392250
60.000167	0.5	0.392450
