# Supplementary material for: Moringa oleifera leaf polysaccharide alleviates experimental colitis by inhibiting inflammation and maintaining intestinal barrier
Source: Front Nutr. 2022 Nov 10;9:1055791. doi: 10.3389/fnut.2022.1055791 (PMC9686441; doi:10.3389/fnut.2022.1055791)
Supplement: Supplementary file 1 [file Data_Sheet_1.zip › Figure 2/Fig 2E.xlsx]

## Sheet: Sheet1
Figure 2E
10	96
10.02	104
10.04	90
10.06	84
10.08	96
10.1	94
10.12	104
10.14	102
10.16	84
10.18	104
10.2	102
10.22	100
10.24	94
10.26	92
10.28	112
10.3	112
10.32	94
10.34	92
10.36	120
10.38	98
10.4	98
10.42	100
10.44	108
10.46	84
10.48	106
10.5	98
10.52	96
10.54	104
10.56	114
10.58	120
10.6	110
10.62	108
10.64	96
10.66	110
10.68	98
10.7	114
10.72	104
10.74	122
10.76	120
10.78	122
10.8	104
10.82	104
10.84	126
10.86	80
10.88	106
10.9	112
10.92	114
10.94	112
10.96	108
10.98	110
11	110
11.02	124
11.04	112
11.06	112
11.08	126
11.1	98
11.12	94
11.14	110
11.16	122
11.18	134
11.2	104
11.22	110
11.24	128
11.26	104
11.28	134
11.3	136
11.32	120
11.34	124
11.36	114
11.38	120
11.4	112
11.42	120
11.44	148
11.46	132
11.48	120
11.5	128
11.52	128
11.54	124
11.56	102
11.58	128
11.6	140
11.62	130
11.64	120
11.66	120
11.68	124
11.7	136
11.72	132
11.74	130
11.76	120
11.78	144
11.8	118
11.82	142
11.84	128
11.86	126
11.88	134
11.9	120
11.92	142
11.94	150
11.96	124
11.98	148
12	124
12.02	118
12.04	150
12.06	162
12.08	128
12.1	118
12.12	158
12.14	148
12.16	142
12.18	146
12.2	144
12.22	144
12.24	136
12.26	130
12.28	148
12.3	138
12.32	160
12.34	142
12.36	140
12.38	132
12.4	144
12.42	166
12.44	144
12.46	152
12.48	148
12.5	130
12.52	182
12.54	148
12.56	160
12.58	154
12.6	166
12.62	144
12.64	160
12.66	150
12.68	146
12.7	144
12.72	162
12.74	156
12.76	170
12.78	168
12.8	156
12.82	154
12.84	162
12.86	158
12.88	170
12.9	150
12.92	170
12.94	148
12.96	146
12.98	182
13	158
13.02	176
13.04	190
13.06	168
13.08	194
13.1	190
13.12	178
13.14	190
13.16	168
13.18	184
13.2	182
13.22	182
13.24	172
13.26	152
13.28	190
13.3	156
13.32	182
13.34	196
13.36	176
13.38	184
13.4	186
13.42	164
13.44	172
13.46	178
13.48	204
13.5	192
13.52	180
13.54	174
13.56	190
13.58	184
13.6	190
13.62	186
13.64	172
13.66	200
13.68	188
13.7	194
13.72	180
13.74	196
13.76	196
13.78	182
13.8	204
13.82	198
13.84	188
13.86	206
13.88	178
13.9	194
13.92	176
13.94	218
13.96	198
13.98	190
14	196
14.02	190
14.04	192
14.06	192
14.08	232
14.1	212
14.12	210
14.14	224
14.16	230
14.18	194
14.2	228
14.22	192
14.24	176
14.26	196
14.28	216
14.3	196
14.32	208
14.34	200
14.36	222
14.38	206
14.4	208
14.42	214
14.44	236
14.46	222
14.48	206
14.5	222
14.52	230
14.54	214
14.56	204
14.58	248
14.6	212
14.62	206
14.64	214
14.66	198
14.68	228
14.7	224
14.72	226
14.74	228
14.76	206
14.78	230
14.8	226
14.82	204
14.84	230
14.86	202
14.88	224
14.9	246
14.92	252
14.94	248
14.96	260
14.98	248
15	212
15.02	220
15.04	226
15.06	250
15.08	256
15.1	232
15.12	250
15.14	256
15.16	230
15.18	252
15.2	224
15.22	260
15.24	266
15.26	254
15.28	254
15.3	262
15.32	262
15.34	266
15.36	254
15.38	260
15.4	234
15.42	270
15.44	248
15.46	262
15.48	248
15.5	258
15.52	238
15.54	262
15.56	256
15.58	256
15.6	270
15.62	274
15.64	262
15.66	258
15.68	260
15.7	278
15.72	294
15.74	280
15.76	292
15.78	306
15.8	240
15.82	302
15.84	266
15.86	278
15.88	290
15.9	316
15.92	298
15.94	262
15.96	294
15.98	304
16	284
16.02	260
16.04	244
16.06	272
16.08	266
16.1	278
16.12	306
16.14	284
16.16	294
16.18	310
16.2	320
16.22	334
16.24	274
16.26	298
16.28	288
16.3	298
16.32	314
16.34	298
16.36	282
16.38	302
16.4	284
16.42	288
16.44	300
16.46	330
16.48	300
16.5	290
16.52	294
16.54	326
16.56	340
16.58	308
16.6	302
16.62	304
16.64	298
16.66	290
16.68	310
16.7	322
16.72	304
16.74	336
16.76	324
16.78	328
16.8	322
16.82	344
16.84	316
16.86	304
16.88	304
16.9	316
16.92	302
16.94	358
16.96	324
16.98	336
17	340
17.02	310
17.04	310
17.06	338
17.08	316
17.1	340
17.12	372
17.14	350
17.16	342
17.18	322
17.2	336
17.22	330
17.24	332
17.26	338
17.28	338
17.3	378
17.32	382
17.34	346
17.36	368
17.38	368
17.4	338
17.42	368
17.44	354
17.46	328
17.48	336
17.5	370
17.52	368
17.54	350
17.56	338
17.58	330
17.6	376
17.62	354
17.64	346
17.66	384
17.68	360
17.7	344
17.72	392
17.74	390
17.76	366
17.78	340
17.8	364
17.82	354
17.84	380
17.86	338
17.88	344
17.9	344
17.92	346
17.94	346
17.96	372
17.98	360
18	362
18.02	356
18.04	388
18.06	348
18.08	388
18.1	380
18.12	358
18.14	376
18.16	338
18.18	370
18.2	398
18.22	396
18.24	364
18.26	370
18.28	390
18.3	390
18.32	370
18.34	398
18.36	394
18.38	372
18.4	372
18.42	376
18.44	358
18.46	374
18.48	350
18.5	396
18.52	388
18.54	366
18.56	384
18.58	388
18.6	402
18.62	372
18.64	384
18.66	400
18.68	400
18.7	402
18.72	384
18.74	388
18.76	382
18.78	410
18.8	372
18.82	382
18.84	376
18.86	398
18.88	406
18.9	402
18.92	414
18.94	426
18.96	366
18.98	384
19	422
19.02	416
19.04	430
19.06	390
19.08	426
19.1	360
19.12	396
19.14	414
19.16	406
19.18	370
19.2	358
19.22	410
19.24	398
19.26	392
19.28	404
19.3	360
19.32	394
19.34	390
19.36	358
19.38	408
19.4	370
19.42	380
19.44	402
19.46	420
19.48	392
19.5	378
19.52	402
19.54	412
19.56	392
19.58	400
19.6	398
19.62	372
19.64	394
19.66	404
19.68	382
19.7	372
19.72	410
19.74	426
19.76	430
19.78	414
19.8	456
19.82	382
19.84	404
19.86	406
19.88	390
19.9	382
19.92	430
19.94	366
19.96	410
19.98	402
20	436
20.02	412
20.04	392
20.06	388
20.08	386
20.1	398
20.12	396
20.14	378
20.16	382
20.18	382
20.2	402
20.22	392
20.24	374
20.26	376
20.28	380
20.3	388
20.32	380
20.34	378
20.36	400
20.38	368
20.4	422
20.42	416
20.44	402
20.46	410
20.48	402
20.5	368
20.52	384
20.54	376
20.56	416
20.58	406
20.6	404
20.62	394
20.64	382
20.66	432
20.68	402
20.7	398
20.72	436
20.74	378
20.76	400
20.78	398
20.8	378
20.82	384
20.84	384
20.86	378
20.88	368
20.9	346
20.92	418
20.94	380
20.96	394
20.98	390
21	376
21.02	388
21.04	390
21.06	400
21.08	374
21.1	380
21.12	400
21.14	386
21.16	380
21.18	370
21.2	388
21.22	368
21.24	356
21.26	376
21.28	384
21.3	404
21.32	382
21.34	382
21.36	398
21.38	404
21.4	390
21.42	378
21.44	372
21.46	358
21.48	378
21.5	364
21.52	362
21.54	366
21.56	404
21.58	388
21.6	392
21.62	338
21.64	366
21.66	364
21.68	324
21.7	340
21.72	366
21.74	362
21.76	382
21.78	372
21.8	334
21.82	356
21.84	364
21.86	360
21.88	326
21.9	376
21.92	370
21.94	372
21.96	342
21.98	356
22	382
22.02	364
22.04	390
22.06	374
22.08	348
22.1	372
22.12	338
22.14	360
22.16	318
22.18	376
22.2	334
22.22	336
22.24	342
22.26	336
22.28	356
22.3	354
22.32	376
22.34	322
22.36	356
22.38	330
22.4	368
22.42	358
22.44	366
22.46	332
22.48	332
22.5	330
22.52	364
22.54	368
22.56	334
22.58	336
22.6	332
22.62	354
22.64	312
22.66	340
22.68	334
22.7	348
22.72	340
22.74	358
22.76	344
22.78	326
22.8	342
22.82	318
22.84	314
22.86	356
22.88	366
22.9	338
22.92	312
22.94	360
22.96	312
22.98	308
23	304
23.02	310
23.04	330
23.06	312
23.08	330
23.1	340
23.12	306
23.14	292
23.16	304
23.18	322
23.2	314
23.22	316
23.24	318
23.26	284
23.28	276
23.3	302
23.32	282
23.34	320
23.36	282
23.38	276
23.4	302
23.42	296
23.44	296
23.46	328
23.48	306
23.5	316
23.52	328
23.54	292
23.56	294
23.58	306
23.6	318
23.62	286
23.64	322
23.66	328
23.68	284
23.7	320
23.72	272
23.74	296
23.76	268
23.78	342
23.8	302
23.82	276
23.84	272
23.86	272
23.88	298
23.9	292
23.92	294
23.94	280
23.96	314
23.98	290
24	264
24.02	264
24.04	282
24.06	286
24.08	316
24.1	284
24.12	298
24.14	292
24.16	288
24.18	256
24.2	250
24.22	284
24.24	292
24.26	270
24.28	258
24.3	310
24.32	306
24.34	294
24.36	318
24.38	292
24.4	254
24.42	308
24.44	294
24.46	274
24.48	286
24.5	276
24.52	268
24.54	258
24.56	234
24.58	266
24.6	288
24.62	288
24.64	276
24.66	264
24.68	254
24.7	258
24.72	274
24.74	268
24.76	254
24.78	262
24.8	254
24.82	238
24.84	254
24.86	270
24.88	266
24.9	244
24.92	274
24.94	272
24.96	284
24.98	272
25	274
25.02	246
25.04	254
25.06	242
25.08	254
25.1	248
25.12	234
25.14	278
25.16	256
25.18	266
25.2	256
25.22	268
25.24	268
25.26	266
25.28	260
25.3	240
25.32	250
25.34	250
25.36	204
25.38	258
25.4	224
25.42	262
25.44	284
25.46	270
25.48	226
25.5	270
25.52	240
25.54	262
25.56	242
25.58	250
25.6	238
25.62	224
25.64	210
25.66	252
25.68	228
25.7	242
25.72	266
25.74	246
25.76	248
25.78	224
25.8	222
25.82	232
25.84	240
25.86	242
25.88	204
25.9	230
25.92	234
25.94	228
25.96	244
25.98	218
26	216
26.02	232
26.04	236
26.06	246
26.08	230
26.1	228
26.12	194
26.14	222
26.16	228
26.18	234
26.2	238
26.22	230
26.24	232
26.26	214
26.28	218
26.3	224
26.32	224
26.34	228
26.36	242
26.38	230
26.4	192
26.42	222
26.44	206
26.46	208
26.48	246
26.5	216
26.52	238
26.54	234
26.56	206
26.58	214
26.6	214
26.62	226
26.64	220
26.66	222
26.68	202
26.7	214
26.72	216
26.74	248
26.76	234
26.78	216
26.8	214
26.82	220
26.84	240
26.86	230
26.88	192
26.9	200
26.92	234
26.94	204
26.96	216
26.98	244
27	194
27.02	226
27.04	234
27.06	222
27.08	238
27.1	240
27.12	228
27.14	218
27.16	228
27.18	212
27.2	226
27.22	200
27.24	202
27.26	232
27.28	218
27.3	210
27.32	192
27.34	210
27.36	210
27.38	208
27.4	228
27.42	190
27.44	216
27.46	224
27.48	226
27.5	218
27.52	204
27.54	196
27.56	212
27.58	216
27.6	200
27.62	234
27.64	220
27.66	176
27.68	240
27.7	200
27.72	214
27.74	186
27.76	216
27.78	200
27.8	224
27.82	202
27.84	190
27.86	218
27.88	210
27.9	222
27.92	200
27.94	202
27.96	222
27.98	198
28	208
28.02	194
28.04	220
28.06	204
28.08	210
28.1	224
28.12	188
28.14	208
28.16	184
28.18	168
28.2	220
28.22	202
28.24	192
28.26	200
28.28	208
28.3	216
28.32	198
28.34	196
28.36	206
28.38	204
28.4	222
28.42	202
28.44	184
28.46	196
28.48	204
28.5	210
28.52	248
28.54	200
28.56	222
28.58	196
28.6	222
28.62	174
28.64	226
28.66	188
28.68	202
28.7	180
28.72	198
28.74	218
28.76	202
28.78	194
28.8	206
28.82	232
28.84	186
28.86	202
28.88	208
28.9	174
28.92	200
28.94	198
28.96	216
28.98	194
29	204
29.02	200
29.04	216
29.06	216
29.08	210
29.1	204
29.12	164
29.14	182
29.16	200
29.18	202
29.2	200
29.22	184
29.24	184
29.26	196
29.28	220
29.3	198
29.32	228
29.34	192
29.36	224
29.38	200
29.4	224
29.42	216
29.44	204
29.46	188
29.48	184
29.5	190
29.52	196
29.54	180
29.56	214
29.58	206
29.6	214
29.62	206
29.64	204
29.66	214
29.68	200
29.7	194
29.72	194
29.74	214
29.76	214
29.78	208
29.8	190
29.82	182
29.84	194
29.86	186
29.88	204
29.9	192
29.92	194
29.94	196
29.96	204
29.98	190
30	172
30.02	186
30.04	198
30.06	210
30.08	204
30.1	204
30.12	220
30.14	206
30.16	194
30.18	202
30.2	196
30.22	200
30.24	188
30.26	202
30.28	198
30.3	174
30.32	218
30.34	208
30.36	204
30.38	216
30.4	210
30.42	194
30.44	198
30.46	196
30.48	206
30.5	210
30.52	186
30.54	190
30.56	206
30.58	190
30.6	218
30.62	206
30.64	178
30.66	184
30.68	206
30.7	182
30.72	184
30.74	200
30.76	200
30.78	202
30.8	214
30.82	194
30.84	206
30.86	194
30.88	200
30.9	212
30.92	212
30.94	204
30.96	208
30.98	194
31	200
31.02	208
31.04	198
31.06	194
31.08	226
31.1	174
31.12	206
31.14	206
31.16	240
31.18	216
31.2	214
31.22	210
31.24	198
31.26	212
31.28	192
31.3	202
31.32	208
31.34	184
31.36	194
31.38	212
31.4	186
31.42	206
31.44	202
31.46	200
31.48	194
31.5	194
31.52	200
31.54	208
31.56	170
31.58	224
31.6	186
31.62	180
31.64	202
31.66	204
31.68	200
31.7	178
31.72	184
31.74	180
31.76	194
31.78	206
31.8	178
31.82	210
31.84	194
31.86	180
31.88	228
31.9	234
31.92	204
31.94	206
31.96	194
31.98	208
32	184
32.02	206
32.04	206
32.06	198
32.08	210
32.1	228
32.12	202
32.14	206
32.16	184
32.18	208
32.2	192
32.22	218
32.24	190
32.26	194
32.28	200
32.3	190
32.32	192
32.34	174
32.36	200
32.38	184
32.4	194
32.42	226
32.44	238
32.46	200
32.48	204
32.5	216
32.52	192
32.54	218
32.56	200
32.58	208
32.6	204
32.62	206
32.64	222
32.66	202
32.68	202
32.7	182
32.72	224
32.74	212
32.76	216
32.78	182
32.8	222
32.82	216
32.84	210
32.86	206
32.88	180
32.9	208
32.92	204
32.94	208
32.96	196
32.98	194
33	220
33.02	206
33.04	226
33.06	210
33.08	216
33.1	200
33.12	192
33.14	186
33.16	232
33.18	204
33.2	188
33.22	220
33.24	204
33.26	202
33.28	212
33.3	206
33.32	208
33.34	192
33.36	182
33.38	178
33.4	214
33.42	222
33.44	212
33.46	202
33.48	208
33.5	208
33.52	218
33.54	200
33.56	190
33.58	200
33.6	222
33.62	234
33.64	208
33.66	202
33.68	230
33.7	218
33.72	192
33.74	228
33.76	188
33.78	196
33.8	212
33.82	202
33.84	240
33.86	196
33.88	234
33.9	196
33.92	202
33.94	210
33.96	206
33.98	160
34	220
34.02	214
34.04	196
34.06	206
34.08	222
34.1	200
34.12	192
34.14	200
34.16	180
34.18	220
34.2	204
34.22	174
34.24	204
34.26	206
34.28	222
34.3	188
34.32	186
34.34	218
34.36	228
34.38	214
34.4	220
34.42	210
34.44	242
34.46	210
34.48	202
34.5	210
34.52	200
34.54	192
34.56	204
34.58	244
34.6	192
34.62	182
34.64	222
34.66	214
34.68	208
34.7	214
34.72	178
34.74	196
34.76	190
34.78	224
34.8	236
34.82	176
34.84	210
34.86	220
34.88	200
34.9	186
34.92	190
34.94	196
34.96	220
34.98	214
35	204
35.02	226
35.04	222
35.06	228
35.08	192
35.1	202
35.12	204
35.14	220
35.16	206
35.18	238
35.2	188
35.22	178
35.24	250
35.26	232
35.28	206
35.3	208
35.32	238
35.34	196
35.36	204
35.38	200
35.4	212
35.42	210
35.44	196
35.46	194
35.48	198
35.5	172
35.52	184
35.54	234
35.56	212
35.58	202
35.6	192
35.62	240
35.64	202
35.66	210
35.68	214
35.7	192
35.72	220
35.74	198
35.76	202
35.78	224
35.8	198
35.82	214
35.84	188
35.86	234
35.88	196
35.9	218
35.92	238
35.94	200
35.96	190
35.98	182
36	192
36.02	184
36.04	192
36.06	216
36.08	220
36.1	226
36.12	184
36.14	202
36.16	186
36.18	194
36.2	180
36.22	212
36.24	218
36.26	192
36.28	190
36.3	212
36.32	202
36.34	220
36.36	230
36.38	198
36.4	194
36.42	236
36.44	196
36.46	192
36.48	210
36.5	188
36.52	210
36.54	178
36.56	204
36.58	214
36.6	188
36.62	218
36.64	218
36.66	206
36.68	170
36.7	212
36.72	172
36.74	222
36.76	200
36.78	196
36.8	202
36.82	200
36.84	210
36.86	210
36.88	228
36.9	206
36.92	198
36.94	184
36.96	192
36.98	192
37	188
37.02	190
37.04	214
37.06	184
37.08	220
37.1	192
37.12	192
37.14	200
37.16	200
37.18	210
37.2	206
37.22	180
37.24	170
37.26	166
37.28	186
37.3	192
37.32	186
37.34	188
37.36	192
37.38	218
37.4	174
37.42	200
37.44	208
37.46	192
37.48	222
37.5	170
37.52	182
37.54	198
37.56	216
37.58	168
37.6	212
37.62	196
37.64	200
37.66	196
37.68	202
37.7	196
37.72	176
37.74	172
37.76	202
37.78	202
37.8	212
37.82	190
37.84	196
37.86	196
37.88	200
37.9	194
37.92	184
37.94	196
37.96	216
37.98	180
38	194
38.02	162
38.04	186
38.06	190
38.08	186
38.1	174
38.12	182
38.14	162
38.16	186
38.18	196
38.2	174
38.22	182
38.24	182
38.26	198
38.28	176
38.3	220
38.32	224
38.34	218
38.36	190
38.38	194
38.4	196
38.42	202
38.44	186
38.46	192
38.48	190
38.5	178
38.52	204
38.54	184
38.56	168
38.58	170
38.6	204
38.62	182
38.64	178
38.66	188
38.68	194
38.7	200
38.72	170
38.74	182
38.76	204
38.78	174
38.8	198
38.82	178
38.84	210
38.86	180
38.88	176
38.9	180
38.92	200
38.94	200
38.96	200
38.98	186
39	202
39.02	174
39.04	174
39.06	192
39.08	158
39.1	154
39.12	168
39.14	180
39.16	190
39.18	192
39.2	188
39.22	202
39.24	184
39.26	186
39.28	186
39.3	182
39.32	194
39.34	186
39.36	208
39.38	178
39.4	202
39.42	182
39.44	188
39.46	172
39.48	162
39.5	180
39.52	192
39.54	164
39.56	176
39.58	194
39.6	184
39.62	184
39.64	176
39.66	154
39.68	180
39.7	192
39.72	166
39.74	194
39.76	192
39.78	198
39.8	180
39.82	188
39.84	184
39.86	160
39.88	172
39.9	180
39.92	180
39.94	204
39.96	172
39.98	172
40	186
40.02	170
40.04	172
40.06	174
40.08	184
40.1	168
40.12	168
40.14	184
40.16	182
40.18	166
40.2	156
40.22	170
40.24	154
40.26	160
40.28	212
40.3	166
40.32	142
40.34	190
40.36	198
40.38	172
40.4	174
40.42	160
40.44	196
40.46	156
40.48	194
40.5	162
40.52	190
40.54	174
40.56	170
40.58	170
40.6	188
40.62	174
40.64	158
40.66	168
40.68	178
40.7	166
40.72	172
40.74	180
40.76	182
40.78	204
40.8	174
40.82	178
40.84	180
40.86	180
40.88	174
40.9	162
40.92	176
40.94	188
40.96	176
40.98	170
41	174
41.02	182
41.04	184
41.06	176
41.08	168
41.1	180
41.12	170
41.14	154
41.16	164
41.18	174
41.2	154
41.22	164
41.24	156
41.26	148
41.28	166
41.3	172
41.32	184
41.34	192
41.36	172
41.38	156
41.4	158
41.42	166
41.44	170
41.46	166
41.48	176
41.5	170
41.52	194
41.54	150
41.56	168
41.58	178
41.6	154
41.62	140
41.64	154
41.66	150
41.68	178
41.7	148
41.72	196
41.74	190
41.76	180
41.78	172
41.8	160
41.82	186
41.84	170
41.86	170
41.88	154
41.9	164
41.92	160
41.94	166
41.96	154
41.98	172
42	168
42.02	182
42.04	164
42.06	168
42.08	176
42.1	158
42.12	164
42.14	172
42.16	170
42.18	190
42.2	166
42.22	160
42.24	164
42.26	168
42.28	190
42.3	178
42.32	154
42.34	154
42.36	166
42.38	186
42.4	168
42.42	150
42.44	170
42.46	166
42.48	162
42.5	188
42.52	156
42.54	168
42.56	198
42.58	160
42.6	162
42.62	146
42.64	146
42.66	156
42.68	142
42.7	152
42.72	198
42.74	184
42.76	162
42.78	176
42.8	150
42.82	170
42.84	174
42.86	162
42.88	170
42.9	164
42.92	192
42.94	168
42.96	166
42.98	176
43	142
43.02	170
43.04	168
43.06	154
43.08	138
43.1	162
43.12	170
43.14	172
43.16	158
43.18	186
43.2	162
43.22	156
43.24	144
43.26	138
43.28	152
43.3	170
43.32	164
43.34	168
43.36	188
43.38	168
43.4	146
43.42	146
43.44	166
43.46	204
43.48	166
43.5	168
43.52	144
43.54	164
43.56	158
43.58	148
43.6	150
43.62	198
43.64	158
43.66	160
43.68	158
43.7	162
43.72	178
43.74	154
43.76	150
43.78	154
43.8	176
43.82	172
43.84	162
43.86	146
43.88	176
43.9	172
43.92	158
43.94	166
43.96	170
43.98	166
44	154
44.02	138
44.04	160
44.06	154
44.08	132
44.1	150
44.12	140
44.14	152
44.16	152
44.18	174
44.2	170
44.22	156
44.24	156
44.26	152
44.28	164
44.3	146
44.32	156
44.34	146
44.36	146
44.38	140
44.4	164
44.42	130
44.44	154
44.46	148
44.48	164
44.5	168
44.52	162
44.54	156
44.56	162
44.58	160
44.6	156
44.62	160
44.64	158
44.66	172
44.68	158
44.7	168
44.72	162
44.74	168
44.76	156
44.78	154
44.8	166
44.82	190
44.84	164
44.86	132
44.88	154
44.9	154
44.92	150
44.94	154
44.96	166
44.98	152
45	170
45.02	144
45.04	170
45.06	166
45.08	146
45.1	156
45.12	162
45.14	148
45.16	144
45.18	158
45.2	172
45.22	150
45.24	150
45.26	148
45.28	152
45.3	166
45.32	152
45.34	168
45.36	154
45.38	158
45.4	158
45.42	144
45.44	154
45.46	162
45.48	152
45.5	166
45.52	154
45.54	146
45.56	154
45.58	174
45.6	162
45.62	160
45.64	136
45.66	144
45.68	162
45.7	152
45.72	152
45.74	144
45.76	148
45.78	150
45.8	126
45.82	156
45.84	148
45.86	146
45.88	176
45.9	136
45.92	140
45.94	154
45.96	148
45.98	168
46	148
46.02	176
46.04	136
46.06	150
46.08	134
46.1	142
46.12	156
46.14	148
46.16	134
46.18	150
46.2	166
46.22	160
46.24	146
46.26	148
46.28	138
46.3	148
46.32	152
46.34	146
46.36	138
46.38	148
46.4	148
46.42	142
46.44	162
46.46	182
46.48	146
46.5	132
46.52	164
46.54	150
46.56	132
46.58	152
46.6	158
46.62	126
46.64	134
46.66	156
46.68	148
46.7	138
46.72	156
46.74	146
46.76	146
46.78	136
46.8	160
46.82	126
46.84	148
46.86	150
46.88	142
46.9	130
46.92	144
46.94	128
46.96	142
46.98	144
47	152
47.02	152
47.04	152
47.06	152
47.08	152
47.1	132
47.12	154
47.14	172
47.16	136
47.18	154
47.2	136
47.22	138
47.24	136
47.26	140
47.28	116
47.3	132
47.32	116
47.34	146
47.36	130
47.38	118
47.4	144
47.42	142
47.44	152
47.46	114
47.48	130
47.5	134
47.52	160
47.54	140
47.56	144
47.58	136
47.6	146
47.62	152
47.64	126
47.66	138
47.68	128
47.7	144
47.72	130
47.74	148
47.76	146
47.78	130
47.8	134
47.82	146
47.84	138
47.86	152
47.88	146
47.9	154
47.92	136
47.94	132
47.96	142
47.98	142
48	146
48.02	130
48.04	132
48.06	132
48.08	130
48.1	138
48.12	158
48.14	140
48.16	126
48.18	144
48.2	132
48.22	140
48.24	100
48.26	136
48.28	156
48.3	134
48.32	144
48.34	124
48.36	128
48.38	136
48.4	126
48.42	120
48.44	144
48.46	150
48.48	112
48.5	142
48.52	130
48.54	158
48.56	130
48.58	118
48.6	126
48.62	128
48.64	142
48.66	132
48.68	154
48.7	132
48.72	136
48.74	140
48.76	132
48.78	138
48.8	130
48.82	150
48.84	114
48.86	128
48.88	132
48.9	130
48.92	136
48.94	136
48.96	138
48.98	120
49	112
49.02	112
49.04	134
49.06	106
49.08	132
49.1	118
49.12	150
49.14	114
49.16	150
49.18	120
49.2	124
49.22	130
49.24	126
49.26	142
49.28	140
49.3	114
49.32	134
49.34	124
49.36	124
49.38	124
49.4	120
49.42	122
49.44	132
49.46	120
49.48	130
49.5	134
49.52	124
49.54	124
49.56	120
49.58	116
49.6	132
49.62	126
49.64	138
49.66	106
49.68	128
49.7	134
49.72	126
49.74	136
49.76	132
49.78	122
49.8	122
49.82	140
49.84	114
49.86	114
49.88	128
49.9	116
49.92	118
49.94	116
49.96	116
[truncated: 1,502 more rows]
