# Supplementary material for: Moringa oleifera leaf polysaccharide alleviates experimental colitis by inhibiting inflammation and maintaining intestinal barrier
Source: Front Nutr. 2022 Nov 10;9:1055791. doi: 10.3389/fnut.2022.1055791 (PMC9686441; doi:10.3389/fnut.2022.1055791)
Supplement: Supplementary file 2 [file Data_Sheet_2.zip]

Archive with 47 entries (44 files):
- Figure 6/
- Figure 6/Con Occludin DAPI .jpg
- Figure 6/Con Occludin MERGE 2.jpg
- Figure 6/Con Occludin.jpg
- Figure 6/Con ZO-1 .jpg
- Figure 6/Con ZO-1 DAPI.jpg
- Figure 6/Con ZO-1 merge .jpg
- Figure 6/DSS Occludin DAPI .jpg
- Figure 6/DSS Occludin MERGE .jpg
- Figure 6/DSS Occludin.jpg
- Figure 6/DSS ZO-1 DAPI .jpg
- Figure 6/DSS ZO-1 merge .jpg
- Figure 6/DSS ZO-1.jpg
- Figure 6/DSS+MOLP-H Occludin .jpg
- Figure 6/DSS+MOLP-H Occludin DAPI .jpg
- Figure 6/DSS+MOLP-H Occludin merge .jpg
- Figure 6/DSS+MOLP-H ZO-1 DIPA.jpg
- Figure 6/DSS+MOLP-H ZO-1 MERGE.jpg
- Figure 6/DSS+MOLP-H zo-1.jpg
- Figure 6/DSS+MOLP-L MERGE.jpg
- Figure 6/DSS+MOLP-L Occludin DAPI .jpg
- Figure 6/DSS+MOLP-L Occludin MERGE .jpg
- Figure 6/DSS+MOLP-L Occludin.jpg
- Figure 6/DSS+MOLP-L ZO-1 DAPI.jpg
- Figure 6/DSS+MOLP-L ZO-1.jpg
- Figure 6/DSS+MOLP-M Occludin DAPI.jpg
- Figure 6/DSS+MOLP-M Occludin merge.jpg
- Figure 6/DSS+MOLP-M Occludin.jpg
- Figure 6/DSS+MOLP-M ZO-1 DAPI.jpg
- Figure 6/DSS+MOLP-M ZO-1 MERGE.jpg
- Figure 6/DSS+MOLP-M zo-1.jpg
- Figure 6/Figure 6 C-D.xlsx
- Figure 4/
- Figure 4/Fig 4A-4I.xlsx
- Figure 4/HMGB1 .xlsx
- Figure 4/IL-10.xlsx
- Figure 4/IL-1β .xlsx
- Figure 4/TNF-A.xlsx
- Figure 5/
- Figure 5/ACTIN .jpg
- Figure 5/Fig 5B-E.xlsx
- Figure 5/IKB.jpg
- Figure 5/MYD88 1.jpg
- Figure 5/p-ikba .jpg
- Figure 5/p65 .jpg
- Figure 5/pp65 .jpg
- Figure 5/TLR4 .jpg
