# Supplementary material for: Moringa oleifera leaf polysaccharide alleviates experimental colitis by inhibiting inflammation and maintaining intestinal barrier
Source: Front Nutr. 2022 Nov 10;9:1055791. doi: 10.3389/fnut.2022.1055791 (PMC9686441; doi:10.3389/fnut.2022.1055791)
Supplement: Supplementary file 2 [file Data_Sheet_2.zip › Figure 6/Figure 6 C-D.xlsx]

## Sheet: Sheet1
Figure 6C							Figure 6D
	Control	DSS	DSS+MOLP-L	DSS+MOLP-M	DSS+MOLP-H			Control	DSS	DSS+MOLP-L	DSS+MOLP-M	DSS+MOLP-H
1	1.15	0.36	0.34	0.45	0.89		1	1.09	0.36	0.44	0.65	0.89
2	1.03	0.43	0.46	0.55	0.69		2	1.02	0.42	0.54	0.77	0.76
3	0.91	0.35	0.43	0.64	0.97		3	0.89	0.39	0.43	0.69	0.71
