# Supplementary material for: Moringa oleifera leaf polysaccharide alleviates experimental colitis by inhibiting inflammation and maintaining intestinal barrier
Source: Front Nutr. 2022 Nov 10;9:1055791. doi: 10.3389/fnut.2022.1055791 (PMC9686441; doi:10.3389/fnut.2022.1055791)
Supplement: Supplementary file 2 [file Data_Sheet_2.zip › Figure 4/Fig 4A-4I.xlsx]

## Sheet: Sheet1
Figure 4A							Figure 4B							Figure 4C							Figure 4G
	Control	DSS	DSS+MOLP-L	DSS+MOLP-M	DSS+MOLP-H			Control	DSS	DSS+MOLP-L	DSS+MOLP-M	DSS+MOLP-H			Control	DSS	DSS+MOLP-L	DSS+MOLP-M	DSS+MOLP-H			Control	DSS	DSS+MOLP-L	DSS+MOLP-M	DSS+MOLP-H
1	82.1	108.767	118.1	96.4333	86.7667		1	20.9278	35.8722	32.5389	28.3722	21.9278		1	113.073	85.8	91.4364	104.164	131.8		1	28.9794	37.3299	38.2577	39.1856	31.6598
2	86.7667	118.433	92.1	90.1	96.4333		2	22.2056	35.7611	32.15	26.5389	25.7611		2	105.073	81.8	85.8	94.5273	112.345		2	20.9381	32.8969	39.0825	36.0928	23.4124
3	86.1	109.433	88.1	82.7667	81.1		3	23.7056	32.8167	31.5944	28.0389	25.5389		3	99.4364	80.8909	96.7091	113.618	78.7091		3	22.0722	35.4742	37.8454	36.299	23.4124
4	84.1	138.767	99.4333	95.4333	76.7667		4	24.4278	31.8722	32.2056	26.0389	24.3167		4	120.345	93.0727	92.1636	77.9818	120.345		4	23.4124	51.3505	36.8144	38.7732	23.2062
5	77.4333	126.1	95.7667	94.1	81.4333		5	25.5944	36.4833	30.8722	28.9833	21.4833		5	106.527	74.5273	85.8	100.709	132.345		5	28.4639	46.7113	38.9794	39.8041	37.2268
6	69.4333	115.767	99.7667	89.4333	75.7667		6	25.4278	34.7611	29.7611	26.3167	28.8722		6	113.436	85.9818	96.3454	109.618	127.982		6	20.0103	44.4433	34.9588	39.701	29.5979
7	80.7667	108.433	107.767	75.7667	85.7667		7	24.8722	35.8167	25.5944	19.0944	22.65		7	104.345	87.4364	95.0727	108.164	97.9818		7	18.1546	44.8557	38.1546	35.7835	16.8144
8	83.7667	116.433	96.7667	86.1	94.1		8	23.8722	36.8722	27.15	26.0389	26.5944		8	95.6182	81.9818	76.5273	84.1636	109.073		8	35.0619	40.8351	41.1443	34.7526	34.8557
Figure 4D							Figure 4E							Figure 4F							Figure 4H
	Control	DSS	DSS+MOLP-L	DSS+MOLP-M	DSS+MOLP-H			Control	DSS	DSS+MOLP-L	DSS+MOLP-M	DSS+MOLP-H			Control	DSS	DSS+MOLP-L	DSS+MOLP-M	DSS+MOLP-H			Control	DSS	DSS+MOLP-L	DSS+MOLP-M	DSS+MOLP-H
1	0.89	1.82	2.06	1.45	1.49		1	0.98	5.52	6.51	0.88	1.26		1	0.84	0.096	0.51	0.98	1.34		1	0.96	5.68	3.73	1.62	0.01
2	1.23	3.28	1.68	1.21	1.14		2	1.03	6.33	3.25	0.56	1.58		2	1.17	0.34	0.19	0.65	1.46		2	0.92	3.71	2.14	3.64	1.5
3	0.97	2.03	2.38	1.16	1.25		3	1.01	7	4.78	1.63	1.45		3	0.89	0.65	0.46	1.01	1.58		3	1.23	5.87	0.75	4.27	2.72
4	1.1	1.56	0.9	1.68	1.2		4	0.99	1.98	3.49	2.32	0.96		4	1.1	0.14	0.79	0.81	1.29		4	0.86	1.1	2.54	0.39	0.03
5	1.047	3.26	2.56	0.82	0.63		5	1	5.2	1.05	1.14	0.24		5	1.02	0.26	0.61	0.56	0.79		5	1.23	5.42	3.4	0.47	1.09
Figure 4I
	Control	DSS	DSS+MOLP-L	DSS+MOLP-M	DSS+MOLP-H
1	1.13	0.36	0.63	0.67	1.27
2	0.9	0.32	0.64	0.99	1.6
3	1.02	0.42	0.98	0.94	0.69
4	1.05	0.31	0.5	0.57	1.37
5	0.93	0.21	0.4	0.79	1.45
