# Supplementary material for: Moringa oleifera leaf polysaccharide alleviates experimental colitis by inhibiting inflammation and maintaining intestinal barrier
Source: Front Nutr. 2022 Nov 10;9:1055791. doi: 10.3389/fnut.2022.1055791 (PMC9686441; doi:10.3389/fnut.2022.1055791)
Supplement: Supplementary file 2 [file Data_Sheet_2.zip › Figure 4/HMGB1 .xlsx]

## Sheet: Plate 1 - Sheet1
Software Version	2.03.1
Experiment File Path:
Protocol File Path:
Plate Number	Plate 1
Date	2022-03-15
Time	12:00:59
Reader Type:	Epoch
Reader Serial Number:	13031316
Reading Type	Reader
Procedure Details
Plate Type	96 WELL PLATE
Read	Absorbance Endpoint
	Full Plate
	Wavelengths: 450
	Read Speed: Normal, Delay: 100 msec, Measurements/Data Point: 8
Results
Actual Temperature:	0
		1	2	3	4	5	6	7	8	9	10	11	12
	A	0.047	0.194	0.365	0.671	1.134	2.006	0.045	0.044	0.045	0.048	0.046	0.046	450
	B	0.05	0.186	0.346	0.685	1.08	2.028	0.046	0.193	0.341	0.658	1.141	1.978	450
	C	0.344	0.266	0.277	0.29	0.339	0.257	0.239	0.403	0.045	0.425	0.382	0.407	450
	D	0.561	0.516	0.494	0.498	0.459	0.045	0.434	0.442	0.43	0.42	0.441	0.402	450
	E	0.433	0.462	0.045	0.443	0.413	0.415	0.439	0.449	0.448	0.41	0.4	0.045	450
	F	0.37	0.29	0.29	0.288	0.424	0.35	0.226	0.401	0.045	0.047	0.045	0.046	450
	G	0.045	0.046	0.045	0.045	0.046	0.046	0.045	0.044	0.044	0.048	0.044	0.047	450
	H	0.046	0.044	0.047	0.048	0.045	0.044	0.046	0.045	0.045	0.045	0.046	0.044	450
	0.047	0.194	0.365	0.671	1.134	2.006		0.05	0.186	0.346	0.685	1.08	2.028		0.046	0.193	0.341	0.658	1.141	1.978
	0	12.5	25	50	100	200		0	12.5	25	50	100	200		0	12.5	25	50	100	200
	0.001	0.148	0.319	0.625	1.088	1.96		0.004	0.14	0.3	0.639	1.034	1.982		0	0.147	0.295	0.612	1.095	1.932
		1	2	3	4	5	6	7	8
	Control	0.344	0.266	0.277	0.29	0.339	0.257	0.239	0.403
		28.9794	20.9381	22.0722	23.4124	28.4639	20.0103	18.1546	35.0619
	DSS	0.425	0.382	0.407	0.561	0.516	0.494	0.498	0.459
		37.3299	32.8969	35.4742	51.3505	46.7113	44.4433	44.8557	40.8351
	DSS+MOLP-L	0.434	0.442	0.43	0.42	0.441	0.402	0.433	0.462
		38.2577	39.0825	37.8454	36.8144	38.9794	34.9588	38.1546	41.1443
	DSS+MOLP-M	0.443	0.413	0.415	0.439	0.449	0.448	0.41	0.4
		39.1856	36.0928	36.299	38.7732	39.8041	39.701	35.7835	34.7526
	DSS+MOLP-H	0.37	0.29	0.29	0.288	0.424	0.35	0.226	0.401
		31.6598	23.4124	23.4124	23.2062	37.2268	29.5979	16.8144	34.8557
