# Supplementary material for: Moringa oleifera leaf polysaccharide alleviates experimental colitis by inhibiting inflammation and maintaining intestinal barrier
Source: Front Nutr. 2022 Nov 10;9:1055791. doi: 10.3389/fnut.2022.1055791 (PMC9686441; doi:10.3389/fnut.2022.1055791)
Supplement: Supplementary file 2 [file Data_Sheet_2.zip › Figure 4/IL-10.xlsx]

## Sheet: Plate 1 - Sheet1
Software Version	2.03.1
Experiment File Path:
Protocol File Path:
Plate Number	Plate 1
Date	2022-03-14
Time	18:09:08
Reader Type:	Epoch
Reader Serial Number:	13031316
Reading Type	Reader
Procedure Details
Plate Type	96 WELL PLATE
Read	Absorbance Endpoint
	Full Plate
	Wavelengths: 450
	Read Speed: Normal, Delay: 100 msec, Measurements/Data Point: 8
Results
Actual Temperature:	0
		1	2	3	4	5	6	7	8	9	10	11	12
	A	0.048	0.232	0.399	0.689	1.246	2.257	0.035	0.037	0.036	0.045	0.041	0.045	450
	B	0.048	0.221	0.378	0.675	1.215	2.16	0.047	0.207	0.403	0.666	1.202	2.047	450
	C	0.681	0.637	0.606	0.721	0.645	0.683	0.633	0.585	0.036	0.531	0.509	0.504	450
	D	0.571	0.469	0.532	0.54	0.51	0.035	0.562	0.531	0.591	0.566	0.531	0.589	450
	E	0.582	0.48	0.035	0.632	0.579	0.684	0.488	0.613	0.662	0.654	0.522	0.035	450
	F	0.784	0.677	0.492	0.721	0.787	0.763	0.598	0.659	0.036	0.039	0.037	0.036	450
	G	0.036	0.037	0.036	0.045	0.042	0.04	0.035	0.037	0.036	0.039	0.043	0.036	450
	H	0.035	0.035	0.038	0.039	0.045	0.035	0.038	0.036	0.032	0.041	0.035	0.038	450
	0.048	0.232	0.399	0.689	1.246	2.257		0.048	0.221	0.378	0.675	1.215	2.16		0.047	0.207	0.403	0.666	1.202	2.047
	0	25	50	100	200	400		0	25	50	100	200	400		0	25	50	100	200	400
	0.001	0.185	0.352	0.642	1.199	2.21		0.001	0.174	0.331	0.628	1.168	2.113		0	0.16	0.356	0.619	1.155	2
		1	2	3	4	5	6	7	8
	Control	0.681	0.637	0.606	0.721	0.645	0.683	0.633	0.585
		113.073	105.073	99.4364	120.345	106.527	113.436	104.345	95.6182
	DSS	0.531	0.509	0.504	0.571	0.469	0.532	0.54	0.51
		85.8	81.8	80.8909	93.0727	74.5273	85.9818	87.4364	81.9818
	DSS+MOLP-L	0.562	0.531	0.591	0.566	0.531	0.589	0.582	0.48
		91.4364	85.8	96.7091	92.1636	85.8	96.3454	95.0727	76.5273
	DSS+MOLP-M	0.632	0.579	0.684	0.488	0.613	0.662	0.654	0.522
		104.164	94.5273	113.618	77.9818	100.709	109.618	108.164	84.1636
	DSS+MOLP-H	0.784	0.677	0.492	0.721	0.787	0.763	0.598	0.659
		131.8	112.345	78.7091	120.345	132.345	127.982	97.9818	109.073
