# Supplementary material for: Moringa oleifera leaf polysaccharide alleviates experimental colitis by inhibiting inflammation and maintaining intestinal barrier
Source: Front Nutr. 2022 Nov 10;9:1055791. doi: 10.3389/fnut.2022.1055791 (PMC9686441; doi:10.3389/fnut.2022.1055791)
Supplement: Supplementary file 2 [file Data_Sheet_2.zip › Figure 4/IL-1β .xlsx]

## Sheet: Plate 1 - Sheet1
Software Version	2.03.1
Experiment File Path:
Protocol File Path:
Plate Number	Plate 1
Date	2022-03-14
Time	18:19:49
Reader Type:	Epoch
Reader Serial Number:	13031316
Reading Type	Reader
Procedure Details
Plate Type	96 WELL PLATE
Read	Absorbance Endpoint
	Full Plate
	Wavelengths: 450
	Read Speed: Normal, Delay: 100 msec, Measurements/Data Point: 8
Results
Actual Temperature:	0
		1	2	3	4	5	6	7	8	9	10	11	12
	A	0.05	0.217	0.404	0.704	1.331	2.076	0.05	0.053	0.042	0.066	0.059	0.048	450
	B	0.05	0.227	0.432	0.764	1.382	2.23	0.048	0.228	0.048	0.816	1.297	1.988	450
	C	0.467	0.49	0.517	0.53	0.551	0.548	0.538	0.52	0.046	0.736	0.734	0.681	450
	D	0.64	0.747	0.716	0.735	0.754	0.048	0.676	0.669	0.659	0.67	0.646	0.626	450
	E	0.551	0.579	0.045	0.601	0.568	0.595	0.559	0.612	0.564	0.434	0.559	0.046	450
	F	0.485	0.554	0.55	0.528	0.477	0.61	0.498	0.569	0.047	0.051	0.043	0.048	450
	G	0.041	0.042	0.048	0.051	0.05	0.049	0.042	0.041	0.047	0.046	0.041	0.045	450
	H	0.044	0.042	0.048	0.051	0.047	0.048	0.054	0.045	0.052	0.042	0.045	0.039	450
	标准曲线	0.05	0.217	0.404	0.704	1.331	2.076		0.05	0.227	0.432	0.764	1.312	2.23
	标准物浓度	0	7.5	15	30	60	120		0	7.5	15	30	60	120
	减空白后	0.002	0.169	0.356	0.656	1.283	2.028		0.002	0.179	0.384	0.716	1.264	2.182
		1	2	3	4	5	6	7	8
	Control	0.467	0.49	0.517	0.53	0.551	0.548	0.538	0.52
		20.9278	22.2056	23.7056	24.4278	25.5944	25.4278	24.8722	23.8722
	DSS	0.736	0.734	0.681	0.64	0.747	0.716	0.735	0.754
		35.8722	35.7611	32.8167	30.5389	36.4833	34.7611	35.8167	36.8722
	DSS+MOLP-L	0.676	0.669	0.659	0.67	0.646	0.626	0.551	0.579
		32.5389	32.15	31.5944	32.2056	30.8722	29.7611	25.5944	27.15
	DSS+MOLP-M	0.601	0.568	0.595	0.559	0.612	0.564	0.434	0.559
		28.3722	26.5389	28.0389	26.0389	28.9833	26.3167	19.0944	26.0389
	DSS+MOLP-H	0.485	0.554	0.55	0.528	0.477	0.61	0.498	0.569
		21.9278	25.7611	25.5389	24.3167	21.4833	28.8722	22.65	26.5944
