# Supplementary material for: Moringa oleifera leaf polysaccharide alleviates experimental colitis by inhibiting inflammation and maintaining intestinal barrier
Source: Front Nutr. 2022 Nov 10;9:1055791. doi: 10.3389/fnut.2022.1055791 (PMC9686441; doi:10.3389/fnut.2022.1055791)
Supplement: Supplementary file 2 [file Data_Sheet_2.zip › Figure 4/TNF-A.xlsx]

## Sheet: Plate 1 - Sheet1
Software Version	2.03.1
Experiment File Path:
Protocol File Path:
Plate Number	Plate 1
Date	2022-03-15
Time	12:03:25
Reader Type:	Epoch
Reader Serial Number:	13031316
Reading Type	Reader
Procedure Details
Plate Type	96 WELL PLATE
Read	Absorbance Endpoint
	Full Plate
	Wavelengths: 450
	Read Speed: Normal, Delay: 100 msec, Measurements/Data Point: 8
Results
Actual Temperature:	0
		1	2	3	4	5	6	7	8	9	10	11	12
	A	0.047	0.177	0.374	0.582	1.075	1.893	0.042	0.043	0.042	0.047	0.049	0.046	450
	B	0.047	0.171	0.319	0.576	1.044	1.786	0.049	0.17	0.316	0.595	1.069	1.975	450
	C	0.273	0.287	0.285	0.279	0.259	0.235	0.269	0.278	0.043	0.353	0.382	0.355	450
	D	0.443	0.405	0.374	0.352	0.376	0.042	0.381	0.303	0.291	0.325	0.314	0.326	450
	E	0.35	0.317	0.045	0.316	0.297	0.275	0.313	0.309	0.295	0.254	0.285	0.043	450
	F	0.287	0.316	0.27	0.257	0.271	0.254	0.284	0.309	0.04	0.039	0.041	0.043	450
	G	0.042	0.047	0.04	0.042	0.047	0.048	0.042	0.038	0.041	0.046	0.047	0.044	450
	H	0.041	0.045	0.037	0.045	0.041	0.04	0.045	0.038	0.041	0.039	0.043	0.046	450
	0.047	0.177	0.374	0.582	1.075	1.893		0.047	0.171	0.319	0.576	1.044	1.786		0.049	0.17	0.316	0.595	1.069	1.975
	0	40	80	160	320	640		0	40	80	160	320	640		0	40	80	160	320	640
	0	0.13	0.327	0.535	1.028	1.846		0	0.124	0.272	0.529	0.997	1.739		0.002	0.123	0.269	0.548	1.022	1.928
		1	2	3	4	5	6	7	8
	Control	0.273	0.287	0.285	0.279	0.259	0.235	0.269	0.278
		82.1	86.7667	86.1	84.1	77.4333	69.4333	80.7667	83.7667
	DSS	0.353	0.382	0.355	0.443	0.405	0.374	0.352	0.376
		108.767	118.433	109.433	138.767	126.1	115.767	108.433	116.433
	DSS+MOLP-L	0.381	0.303	0.291	0.325	0.314	0.326	0.35	0.317
		118.1	92.1	88.1	99.4333	95.7667	99.7667	107.767	96.7667
	DSS+MOLP-M	0.316	0.297	0.275	0.313	0.309	0.295	0.254	0.285
		96.4333	90.1	82.7667	95.4333	94.1	89.4333	75.7667	86.1
	DSS+MOLP-H	0.287	0.316	0.27	0.257	0.271	0.254	0.284	0.309
		86.7667	96.4333	81.1	76.7667	81.4333	75.7667	85.7667	94.1
