# Supplementary material for: Moringa oleifera leaf polysaccharide alleviates experimental colitis by inhibiting inflammation and maintaining intestinal barrier
Source: Front Nutr. 2022 Nov 10;9:1055791. doi: 10.3389/fnut.2022.1055791 (PMC9686441; doi:10.3389/fnut.2022.1055791)
Supplement: Supplementary file 2 [file Data_Sheet_2.zip › Figure 5/Fig 5B-E.xlsx]

## Sheet: Sheet1
Figure 5B							Figure 5C							Figure 5D							Figure 5E
	Control	DSS	DSS+MOLP-L	DSS+MOLP-M	DSS+MOLP-H			Control	DSS	DSS+MOLP-L	DSS+MOLP-M	DSS+MOLP-H			Control	DSS	DSS+MOLP-L	DSS+MOLP-M	DSS+MOLP-H			Control	DSS	DSS+MOLP-L	DSS+MOLP-M	DSS+MOLP-H
1	0.837852	1.40044	1.18974	1.28008	1.03665		1	1.87852	2.34294	2.37104	2.16383	1.67154		1	0.468753	0.668501	0.593153	0.513762	0.576426		1	0.428032	1.53153	1.17674	0.658947	0.71413
2	0.76522	1.4979	1.18817	0.98183	0.94577		2	1.49878	2.5886	2.5974	2.4279	1.754		2	0.488128	0.6774	0.78017	0.52082	0.45172		2	0.404933	1.6302	1.0351	0.9409	0.772
3	0.847069	1.31629	1.31946	1.19692	0.95063		3	1.46574	2.5132	2.447	2.2303	1.548		3	0.445659	0.82457	0.63715	0.62293	0.50226		3	0.360542	1.7528	1.2902	0.739	0.55816
